# Supplementary material for: Patterns of genomic deletions in monkeypox virus during the 2022 outbreak in the United States
Source: Nat Commun. 2025 Oct 8;16:8942. doi: 10.1038/s41467-025-64003-y (PMC12508240; doi:10.1038/s41467-025-64003-y)
Supplement: Supplementary file 2 — Supplementary Data 1 [file 41467_2025_64003_MOESM2_ESM.xlsx]

## Sheet: Sheet4
CaseID	Collection Date	State	Size	Start	End	Predicted impact to CDS	VACV-COP ortholog	OPG CDS	Note	Note	Isolate
1	2022-07-11	OR	573	181836	182408	In-frame 191 aa deletion MPXVgp182 (surface glycoprotein B21R)		OPG210	MPXVgp182; Surface glycoprotein B21R; putative membrane-associated glycoprotein; cadherin-like domain		OR0010
2	2022-08-01	NYC	600	2,159 194,446	2,758 195,045	In-frame 200 aa deletion MPXVgp002 (TNF receptor CrmB) (2 copies)	VACV-WR J2L/R	OPG002(2 copies)	MPXVgp002; TNF receptor (CrmB); J2L/R and VACV-Cop C22L	deletion of PCR assay target: mpox generic, clade II-specific	NY0493
3	2022-08-04	TX	640	135539	136178	Loss of MPXVgp137 (COP-A25L); Novel 12 aa C-terminus of MPXVgp138 (COP-A26L)	COP-A25L COP-A26L	OPG153	MPXVgp137; A-type inclusion protein (Cop-A25L) MPXVgp138; major component of IMV surface tubules; A-type inclusion; P4c precursor; VACV-Cop A26L		TX0240
4A	2022-06-21	MA	913	11343	12255	MPXVgp010 (OPG023) C-terminus truncated; 225 aa (661 aa wildtype); Novel 4 aa C-terminus		OPG023	MPXVgp010; host range; ankyrin-like; Ankyrin/Host Range		MA0006
4B	2022-06-14	NY	913	11343	12255	MPXVgp010 (OPG023) C-terminus truncated; 225 aa (661 aa wildtype); Novel 4 aa C-terminus		OPG023	MPXVgp010; host range; ankyrin-like; Ankyrin/Host Range		NY0057
4C	2022-08-01	AZ	913	11343	12255	MPXVgp010 (OPG023) C-terminus truncated; 225 aa (661 aa wildtype); Novel 4 aa C-terminus		OPG023	MPXVgp010; host range; ankyrin-like; Ankyrin/Host Range		AZ0010
4D	2022-08-09	NM	913	11343	12255	MPXVgp010 (OPG023) C-terminus truncated; 225 aa (661 aa wildtype); Novel 4 aa C-terminus		OPG023	MPXVgp010; host range; ankyrin-like; Ankyrin/Host Range		NM0006
4E	2022-07-26	NJ	913	11343	12255	MPXVgp010 (OPG023) C-terminus truncated; 225 aa (661 aa wildtype); Novel 4 aa C-terminus		OPG023	MPXVgp010; host range; ankyrin-like; Ankyrin/Host Range		NJ0019
4F	2022-08-01	CA	913	11343	12255	MPXVgp010 (OPG023) C-terminus truncated; 225 aa (661 aa wildtype); Novel 4 aa C-terminus		OPG023	MPXVgp010; host range; ankyrin-like; Ankyrin/Host Range		CA0064
4G	2022-08-19	AZ	913	11343	12255	MPXVgp010 (OPG023) C-terminus truncated; 225 aa (661 aa wildtype); Novel 4 aa C-terminus		OPG023	MPXVgp010; host range; ankyrin-like; Ankyrin/Host Range		AZ0011
4H	2022-08-18	TX	913	11343	12255	MPXVgp010 (OPG023) C-terminus truncated; 225 aa (661 aa wildtype); Novel 4 aa C-terminus		OPG023	MPXVgp010; host range; ankyrin-like; Ankyrin/Host Range		TX0241
4I	2022-09-09	AZ	913	11343	12255	MPXVgp010 (OPG023) C-terminus truncated; 225 aa (661 aa wildtype); Novel 4 aa C-terminus		OPG023	MPXVgp010; host range; ankyrin-like; Ankyrin/Host Range		AZ0013
4J	2022-10-16	CA	913	11343	12255	MPXVgp010 (OPG023) C-terminus truncated; 225 aa (661 aa wildtype); Novel 4 aa C-terminus		OPG023	MPXVgp010; host range; ankyrin-like; Ankyrin/Host Range		CA0065
4K	2022-06-27	KY	913	11343	12255	MPXVgp010 (OPG023) C-terminus truncated; 225 aa (661 aa wildtype); Novel 4 aa C-terminus		OPG023	MPXVgp010; host range; ankyrin-like; Ankyrin/Host Range		KY0002
4L	2022-11-15	NV	913	11343	12255	MPXVgp010 (OPG023) C-terminus truncated; 225 aa (661 aa wildtype); Novel 4 aa C-terminus		OPG023	MPXVgp010; host range; ankyrin-like; Ankyrin/Host Range		NV0008
5	2022-09-08	MA	1076	149053	150128	N-terminus 118 aa deletion or loss of MPXVgp155 (COP-A44L); Loss of MPXVgp156 (COP-A45R)	COP-A44L COP-A45R	OPG174; OPG175	MPXVgp155; 3 beta-hydroxysteroid dehydrogenase/delta 5->4 isomerase; similar to VACV-Cop A44L MPXVgp156; virion core protein; Inactive Cu-Zn superoxide dismutase-like; similar to VACV-Cop A45R		MA0005
6	2022-07-13	NM	1120	8209	9328	Loss of MPXVgp007	COP-C10L		MPXVgp007; IL-1 receptor antagonist (VACV-Cop C10L)		NM0005
7	2022-08-25	MA	1192	1,571 194,444	2,762 195,635	N-terminal 9 aa truncation or loss of MPXVgp001 (J1L/R) (2 copies); Loss of MPXVgp002 (TNF receptor CrmB) (2 copies)		OPG001(2 copies), OPG002(2 copies)	MPXVgp001; Chemokine binding protein; most abundant secreted protein; similar to VACV-WR J1L and VACV-Cop C23L; MPXVgp002; NBT03_gp002; TNF receptor (CrmB); similar to VACV-WR J2L and VACV-Cop C22L	deletion of PCR assay target: mpox generic, clade II-specific	MA0004
8	2022-07-07	NV	1498	8207	9704	Loss of MPXVgp007; Loss of MPXVgp008	COP-C10L	OPG021	MPXVgp007; IL-1 receptor antagonist (Cop-C10L); MPXVgp008; Zinc finger-like protein; virulence factor; inhibition of apoptosis induced by UV irradiation;		NV0009
9A	2022-06-23	DC	2350	176519	178868	C terminal truncation MPXVgp178 (COP-B20R) (498 aa replaced by novel 34 aa)	COP-B20R	OPG205	MPXVgp178; ankyrin-like; similar to VACV-Cop B20R		DC0013
9B	2022-06-23	MD	2350	176519	178868	C terminal truncation MPXVgp178 (COP-B20R) (498 aa replaced by novel 34 aa)	COP-B20R	OPG205	MPXVgp178; ankyrin-like; similar to VACV-Cop B20R		MD0005
10	2022-07-05	FL	2475	155787	158261	Intergenic	NA	NA	NA		FL0030
11	2022-06-14	CA	2635	157206	159840	MPXVgp162 (COP-A55R); Loss of MPXVgp163 (COP-A56R)	COP-A55R COP-A56R	OPG185	MPXVgp162; BTB Kelch-domain containing protein CRL complex (Cop-A55R) MPXVgp163; EEV envelope and cell membrane glycoprotein; hemagglutinin; interacts with F13L; similar to VACV-Cop A56R		CA0067
12	2022-09-18	LA	2668	20157	22843	Loss of MPXVgp023 (COP-N1L); Loss of MPXVgp024 (COP-N2L); Loss of MPXVgp025 (COP-M1L); Fusion: N-terminal 111aa of MPXVgp026 (COP-M2L) and C-terminal 36 aa of MPXVgp023 (COP-N1L)	COP-N1L; COP-N2L; COP-M1L; COP-M2L	OPG035; OPG036; OPG037; OPG038	MPXVgp023; secreted virulence factor; tlr signaling inhibitor; Anti-apoptotic Bcl-2-like; similar to VACV-Cop N1L; MPXVgp024; Alpha amanatin target protein; tlr signaling inhibitor; similar to VACV-Cop N2L; MPXVgp025; ankyrin-like; ANK-containing protein; apoptosis inhibitor; similar to VACV-Cop M1L; MPXVgp026; NFkB inhibitor; similar to VACV-Cop M2L		LA043
13	2022-07-08	VA	2727	12546	15272	N-terminal truncation of MPXVgp010 (OPG023) (124 aa replaced by 4 aa from MPXVgp012); Loss of MPXVgp011; Loss of MPXVgp012;	COP-C9L	OPG023; OPG024; OPG025	MPXVgp010; host range; ankyrin-like; Ankyrin/Host Range; MPXVgp011; ANK-containing protein; MPXVgp012; ankyrin-like; Type I IFN resistance; VACV-Cop C9L		VA0013
14	2022-11-03	MI	3302	188069	191370	Loss of MPXVgp185 (COP-C16L/B22R); Loss of MPXVgp187; Loss of MPXVgp188	COP-C16L/B22R	OPG005; OPG016; OPG015 (1 copy)	MPXVgp185; VAC B15R-like; Putative tlr signaling inhibitor; similar to VACV-Cop C16L and B22R MPXVgp187; MPXVgp188; ankyrin-like; Ankyrin (CPXV-017)		MI0016
15A	2022-07-15	UT	3370	155340	158709	Fusion 312 aa N-terminal aa of MPXVgp161 (COP-A51R) C-terminal 49 aa of MPXVgp162 (COP-A55R)	COP-A51R; COP-A55R	OPG181	MPXVgp161, Hypothetical protein, similar to VACV-Cop A51R, BTB Kelch-domain containing protein CRL complex, B1R kelch-like; MPXVgp162; BTB Kelch-domain containing protein CRL complex (Cop-A55R); B1R kelch-like		UT0003
15B	2022-07-14	TX	3370	155340	158709	Fusion 312 aa N-terminal aa of MPXVgp161 (COP-A51R) C-terminal 49 aa of MPXVgp162 (COP-A55R)	COP-A51R; COP-A55R	OPG181	MPXVgp161, Hypothetical protein, similar to VACV-Cop A51R, BTB Kelch-domain containing protein CRL complex, B1R kelch-like; MPXVgp162; BTB Kelch-domain containing protein CRL complex (Cop-A55R); B1R kelch-like		TX0068
15C	2022-08-08	LA	3370	155340	158709	Fusion 312 aa N-terminal aa of MPXVgp161 (COP-A51R) C-terminal 49 aa of MPXVgp162 (COP-A55R)	COP-A51R; COP-A55R	OPG181	MPXVgp161, Hypothetical protein, similar to VACV-Cop A51R, BTB Kelch-domain containing protein CRL complex, B1R kelch-like; MPXVgp162; BTB Kelch-domain containing protein CRL complex (Cop-A55R); B1R kelch-like		LA0020
15D	2022-08-02	LA	3370	155340	158709	Fusion 312 aa N-terminal aa of MPXVgp161 (COP-A51R) C-terminal 49 aa of MPXVgp162 (COP-A55R)	COP-A51R; COP-A55R	OPG181	MPXVgp161, Hypothetical protein, similar to VACV-Cop A51R, BTB Kelch-domain containing protein CRL complex, B1R kelch-like; MPXVgp162; BTB Kelch-domain containing protein CRL complex (Cop-A55R); B1R kelch-like		LA0005
15E	2022-08-02	LA	3370	155340	158709	Fusion 312 aa N-terminal aa of MPXVgp161 (COP-A51R) C-terminal 49 aa of MPXVgp162 (COP-A55R)	COP-A51R; COP-A55R	OPG181	MPXVgp161, Hypothetical protein, similar to VACV-Cop A51R, BTB Kelch-domain containing protein CRL complex, B1R kelch-like; MPXVgp162; BTB Kelch-domain containing protein CRL complex (Cop-A55R); B1R kelch-like		LA0022
15F	2022-08-13	LA	3370	155340	158709	Fusion 312 aa N-terminal aa of MPXVgp161 (COP-A51R) C-terminal 49 aa of MPXVgp162 (COP-A55R)	COP-A51R; COP-A55R	OPG181	MPXVgp161, Hypothetical protein, similar to VACV-Cop A51R, BTB Kelch-domain containing protein CRL complex, B1R kelch-like; MPXVgp162; BTB Kelch-domain containing protein CRL complex (Cop-A55R); B1R kelch-like		LA0023
15G	2022-08-08	LA	3370	155340	158709	Fusion 312 aa N-terminal aa of MPXVgp161 (COP-A51R) C-terminal 49 aa of MPXVgp162 (COP-A55R)	COP-A51R; COP-A55R	OPG181	MPXVgp161, Hypothetical protein, similar to VACV-Cop A51R, BTB Kelch-domain containing protein CRL complex, B1R kelch-like; MPXVgp162; BTB Kelch-domain containing protein CRL complex (Cop-A55R); B1R kelch-like		LA0024
15H	2022-08-19	LA	3370	155340	158709	Fusion 312 aa N-terminal aa of MPXVgp161 (COP-A51R) C-terminal 49 aa of MPXVgp162 (COP-A55R)	COP-A51R; COP-A55R	OPG181	MPXVgp161, Hypothetical protein, similar to VACV-Cop A51R, BTB Kelch-domain containing protein CRL complex, B1R kelch-like; MPXVgp162; BTB Kelch-domain containing protein CRL complex (Cop-A55R); B1R kelch-like		LA0025
15I	2022-08-24	LA	3370	155340	158709	Fusion 312 aa N-terminal aa of MPXVgp161 (COP-A51R) C-terminal 49 aa of MPXVgp162 (COP-A55R)	COP-A51R; COP-A55R	OPG181	MPXVgp161, Hypothetical protein, similar to VACV-Cop A51R, BTB Kelch-domain containing protein CRL complex, B1R kelch-like; MPXVgp162; BTB Kelch-domain containing protein CRL complex (Cop-A55R); B1R kelch-like		LA0026
15J	2022-08-24	LA	3370	155340	158709	Fusion 312 aa N-terminal aa of MPXVgp161 (COP-A51R) C-terminal 49 aa of MPXVgp162 (COP-A55R)	COP-A51R; COP-A55R	OPG181	MPXVgp161, Hypothetical protein, similar to VACV-Cop A51R, BTB Kelch-domain containing protein CRL complex, B1R kelch-like; MPXVgp162; BTB Kelch-domain containing protein CRL complex (Cop-A55R); B1R kelch-like		LA0038
15K	2022-08-25	LA	3370	155340	158709	Fusion 312 aa N-terminal aa of MPXVgp161 (COP-A51R) C-terminal 49 aa of MPXVgp162 (COP-A55R)	COP-A51R; COP-A55R	OPG181	MPXVgp161, Hypothetical protein, similar to VACV-Cop A51R, BTB Kelch-domain containing protein CRL complex, B1R kelch-like; MPXVgp162; BTB Kelch-domain containing protein CRL complex (Cop-A55R); B1R kelch-like		LA0011
15L	2022-08-24	LA	3370	155340	158709	Fusion 312 aa N-terminal aa of MPXVgp161 (COP-A51R) C-terminal 49 aa of MPXVgp162 (COP-A55R)	COP-A51R; COP-A55R	OPG181	MPXVgp161, Hypothetical protein, similar to VACV-Cop A51R, BTB Kelch-domain containing protein CRL complex, B1R kelch-like; MPXVgp162; BTB Kelch-domain containing protein CRL complex (Cop-A55R); B1R kelch-like		LA0027
15M	2022-12-12	LA	3370	155340	158709	Fusion 312 aa N-terminal aa of MPXVgp161 (COP-A51R) C-terminal 49 aa of MPXVgp162 (COP-A55R)	COP-A51R; COP-A55R	OPG181	MPXVgp161, Hypothetical protein, similar to VACV-Cop A51R, BTB Kelch-domain containing protein CRL complex, B1R kelch-like; MPXVgp162; BTB Kelch-domain containing protein CRL complex (Cop-A55R); B1R kelch-like		LA0039
15N	2022-08-22	LA	3370	155340	158709	Fusion 312 aa N-terminal aa of MPXVgp161 (COP-A51R) C-terminal 49 aa of MPXVgp162 (COP-A55R)	COP-A51R; COP-A55R	OPG181	MPXVgp161, Hypothetical protein, similar to VACV-Cop A51R, BTB Kelch-domain containing protein CRL complex, B1R kelch-like; MPXVgp162; BTB Kelch-domain containing protein CRL complex (Cop-A55R); B1R kelch-like		LA0028
15O	2022-08-25	LA	3370	155340	158709	Fusion 312 aa N-terminal aa of MPXVgp161 (COP-A51R) C-terminal 49 aa of MPXVgp162 (COP-A55R)	COP-A51R; COP-A55R	OPG181	MPXVgp161, Hypothetical protein, similar to VACV-Cop A51R, BTB Kelch-domain containing protein CRL complex, B1R kelch-like; MPXVgp162; BTB Kelch-domain containing protein CRL complex (Cop-A55R); B1R kelch-like		LA0029
15P	2022-09-03	LA	3370	155340	158709	Fusion 312 aa N-terminal aa of MPXVgp161 (COP-A51R) C-terminal 49 aa of MPXVgp162 (COP-A55R)	COP-A51R; COP-A55R	OPG181	MPXVgp161, Hypothetical protein, similar to VACV-Cop A51R, BTB Kelch-domain containing protein CRL complex, B1R kelch-like; MPXVgp162; BTB Kelch-domain containing protein CRL complex (Cop-A55R); B1R kelch-like		LA0030
15Q	2022-09-03	LA	3370	155340	158709	Fusion 312 aa N-terminal aa of MPXVgp161 (COP-A51R) C-terminal 49 aa of MPXVgp162 (COP-A55R)	COP-A51R; COP-A55R	OPG181	MPXVgp161, Hypothetical protein, similar to VACV-Cop A51R, BTB Kelch-domain containing protein CRL complex, B1R kelch-like; MPXVgp162; BTB Kelch-domain containing protein CRL complex (Cop-A55R); B1R kelch-like		LA0031
15R	2022-09-04	LA	3370	155340	158709	Fusion 312 aa N-terminal aa of MPXVgp161 (COP-A51R) C-terminal 49 aa of MPXVgp162 (COP-A55R)	COP-A51R; COP-A55R	OPG181	MPXVgp161, Hypothetical protein, similar to VACV-Cop A51R, BTB Kelch-domain containing protein CRL complex, B1R kelch-like; MPXVgp162; BTB Kelch-domain containing protein CRL complex (Cop-A55R); B1R kelch-like		LA0032
15S	2022-09-06	LA	3370	155340	158709	Fusion 312 aa N-terminal aa of MPXVgp161 (COP-A51R) C-terminal 49 aa of MPXVgp162 (COP-A55R)	COP-A51R; COP-A55R	OPG181	MPXVgp161, Hypothetical protein, similar to VACV-Cop A51R, BTB Kelch-domain containing protein CRL complex, B1R kelch-like; MPXVgp162; BTB Kelch-domain containing protein CRL complex (Cop-A55R); B1R kelch-like		GA0027
15T	2022-08-30	LA	3370	155340	158709	Fusion 312 aa N-terminal aa of MPXVgp161 (COP-A51R) C-terminal 49 aa of MPXVgp162 (COP-A55R)	COP-A51R; COP-A55R	OPG181	MPXVgp161, Hypothetical protein, similar to VACV-Cop A51R, BTB Kelch-domain containing protein CRL complex, B1R kelch-like; MPXVgp162; BTB Kelch-domain containing protein CRL complex (Cop-A55R); B1R kelch-like		LA0033
15U	2022-08-31	LA	3370	155340	158709	Fusion 312 aa N-terminal aa of MPXVgp161 (COP-A51R) C-terminal 49 aa of MPXVgp162 (COP-A55R)	COP-A51R; COP-A55R	OPG181	MPXVgp161, Hypothetical protein, similar to VACV-Cop A51R, BTB Kelch-domain containing protein CRL complex, B1R kelch-like; MPXVgp162; BTB Kelch-domain containing protein CRL complex (Cop-A55R); B1R kelch-like		LA0034
15V	2022-09-11	GA	3370	155340	158709	Fusion 312 aa N-terminal aa of MPXVgp161 (COP-A51R) C-terminal 49 aa of MPXVgp162 (COP-A55R)	COP-A51R; COP-A55R	OPG181	MPXVgp161, Hypothetical protein, similar to VACV-Cop A51R, BTB Kelch-domain containing protein CRL complex, B1R kelch-like; MPXVgp162; BTB Kelch-domain containing protein CRL complex (Cop-A55R); B1R kelch-like		LA0035
15W	2022-09-16	LA	3370	155340	158709	Fusion 312 aa N-terminal aa of MPXVgp161 (COP-A51R) C-terminal 49 aa of MPXVgp162 (COP-A55R)	COP-A51R; COP-A55R	OPG181	MPXVgp161, Hypothetical protein, similar to VACV-Cop A51R, BTB Kelch-domain containing protein CRL complex, B1R kelch-like; MPXVgp162; BTB Kelch-domain containing protein CRL complex (Cop-A55R); B1R kelch-like		LA0036
15X	2022-09-17	LA	3370	155340	158709	Fusion 312 aa N-terminal aa of MPXVgp161 (COP-A51R) C-terminal 49 aa of MPXVgp162 (COP-A55R)	COP-A51R; COP-A55R	OPG181	MPXVgp161, Hypothetical protein, similar to VACV-Cop A51R, BTB Kelch-domain containing protein CRL complex, B1R kelch-like; MPXVgp162; BTB Kelch-domain containing protein CRL complex (Cop-A55R); B1R kelch-like		LA0037
15Y	2022-11-14	LA	3370	155340	158709	Fusion 312 aa N-terminal aa of MPXVgp161 (COP-A51R) C-terminal 49 aa of MPXVgp162 (COP-A55R)	COP-A51R; COP-A55R	OPG181	MPXVgp161, Hypothetical protein, similar to VACV-Cop A51R, BTB Kelch-domain containing protein CRL complex, B1R kelch-like; MPXVgp162; BTB Kelch-domain containing protein CRL complex (Cop-A55R); B1R kelch-like		LA0040
15Z	2022-07-23	LA	3370	155340	158709	Fusion 312 aa N-terminal aa of MPXVgp161 (COP-A51R) C-terminal 49 aa of MPXVgp162 (COP-A55R)	COP-A51R; COP-A55R	OPG181	MPXVgp161, Hypothetical protein, similar to VACV-Cop A51R, BTB Kelch-domain containing protein CRL complex, B1R kelch-like; MPXVgp162; BTB Kelch-domain containing protein CRL complex (Cop-A55R); B1R kelch-like		LA0019
15AA	2022-08-14	LA	3370	155340	158709	Fusion 312 aa N-terminal aa of MPXVgp161 (COP-A51R) C-terminal 49 aa of MPXVgp162 (COP-A55R)	COP-A51R; COP-A55R	OPG181	MPXVgp161, Hypothetical protein, similar to VACV-Cop A51R, BTB Kelch-domain containing protein CRL complex, B1R kelch-like; MPXVgp162; BTB Kelch-domain containing protein CRL complex (Cop-A55R); B1R kelch-like		LA0021
15AB	2022-11-10	LA	3370	155340	158709	Fusion 312 aa N-terminal aa of MPXVgp161 (COP-A51R) C-terminal 49 aa of MPXVgp162 (COP-A55R)	COP-A51R; COP-A55R	OPG181	MPXVgp161, Hypothetical protein, similar to VACV-Cop A51R, BTB Kelch-domain containing protein CRL complex, B1R kelch-like; MPXVgp162; BTB Kelch-domain containing protein CRL complex (Cop-A55R); B1R kelch-like		LA0044
16A	2022-07-26	NC	3493	173232	176724	N terminal 374 aa deletion or loss of MPXVgp177 (COP-B19R); Loss of MPXVgp178 (COP-B20R)	COP-B19R; COP-B20R	OPG204; OPG205	MPXVgp177; cell surface antigen and secreted IFN-a; IFN-alpha/beta receptor glycoprotein; similar to VACV-Cop B19R; MPXVgp178; ankyrin-like; similar to VACV-Cop B20R		NC0020
16B	2022-07-12	OH	3493	173232	176724	N terminal 374 aa deletion or loss of MPXVgp177 (COP-B19R); Loss of MPXVgp178 (COP-B20R)	COP-B19R; COP-B20R	OPG204; OPG205	MPXVgp177; cell surface antigen and secreted IFN-a; IFN-alpha/beta receptor glycoprotein; similar to VACV-Cop B19R; MPXVgp178; ankyrin-like; similar to VACV-Cop B20R		OH0014
17	2022-09-07	AZ	3852	170150	174001	Loss of MPXVgp172 (COP-B12R), Loss of MPXVgp175 (COP-B16R), Loss of MPXVgp173 (COP-K2L), Loss of MPXVgp174 (COP-B15R)	COP-B12R; COP-B16R; COP-K2L; COP-B15R/C16L	OPG198; OPG199; OPG200	MPXVgp172; protein kinase-like; similar to VACV-Cop B12R; MPXVgp175; B14R IL-1 beta receptor (Cop-B16R) inhibition of virus infection induced fever secreted IL-1b binding protein MPXVgp173; serine protease inhibitor-like, SPI-2; apoptosis inhibition; Serpin; similar to VACV-Cop K2L; MPXVgp174; Putative tlr signaling inhibitor; similar to VACV-Cop C16L and B15R		AZ0012
18	2022-07-18	VA	4430	4222	8651	N-terminal 205 aa truncation or loss of MPXVgp003 (COP-C19L); Loss of MPXVgp004; Loss of MPXVgp005; Loss of MPXVgp006 (COP-C11R)	COP-C19L; COP-C11R	OPG003 (1 copy); OPG015 (1 copy); OPG019	MPXVgp003; Ankyrin; similar to VACV-Cop C19L; MPXVgp004; Ankyrin; similar to CPXV-017; MPXVgp005; Host range protein; D2L; MPXVgp006; secreted growth factor, EGF-like protein; similar to VACV-Cop C11R		VA0014
19	2022-11-29	LA	6469	189436	195504	Fusion of N-terminal 86 aa of MPXVgp185 (COP-C16L/B22R) with C-terminal 150 aa of MPXVgp191 (J1R) Loss of MPXVgp187; Loss of MPXVgp188; Loss of MPXVgp189 (COP-C19L); Loss of MPXVgp190 (COP-C22L);	COP-C16L/B22R; COP-C19L; COP-C22L; COP-C23L/B29R	OPG005; OPG016; OPG015(1 copy); OPG003(1 copy); OPG002(1 copy); OPG001(1 copy)	MPXVgp185; VAC B15R-like; Putative tlr signaling inhibitor; similar to VACV-Cop C16L and B22R MPXVgp187; MPXVgp188; ankyrin-like; Ankyrin (CPXV-017); MPXVgp189; ankyrin-like; similar to VACV-Cop C19L; MPXVgp190; secreted TNF binding protein; TNF receptor (CrmB); similar to VACV-Cop C22L; MPXVgp191; Chemokine binding protein; most abundant secreted protein; similar to VACV-Cop C23L and B29R		LA045
20A	2022-08-21	CA	8207	2166	10372	214 aa N-terminal truncation or loss of MPXVgp002 (TNF Receptor CrmB); Loss of MPXVgp003 (COP-C19L); Loss of MPXVgp004; Loss of MPXVgp005; Loss of MPXVgp006 (COP-C11R); Loss of MPXVgp007 (COP-C10L); Loss of MPXVgp008	COP-C22L; COP-C19L; COP-C11R; COP-C10L;	OPG002 (1 copy); OPG003 (1 copy); OPG015 (1 copy); OPG019; OPG021	MPXVgp002; TNF receptor (CrmB); J2L/R; similar to VACV-Cop C22L; MPXVgp003; Ankyrin; similar to VACV-Cop C19L; MPXVgp004; Ankyrin; similar to CPXV-017; MPXVgp005; Host range protein; D2L; MPXVgp006; secreted growth factor, EGF-like protein; VACV-Cop C11R; MPXVgp007; IL-1 receptor antagonist (Cop-C10L); D4L; MPXVgp008; Zinc finger-like protein; virulence factor; inhibition of apoptosis induced by …		CA0062
20B	2022-08-07	CA	8207	2166	10372	214 aa N-terminal truncation or loss of MPXVgp002 (TNF Receptor CrmB); Loss of MPXVgp003 (COP-C19L); Loss of MPXVgp004; Loss of MPXVgp005; Loss of MPXVgp006 (COP-C11R); Loss of MPXVgp007 (COP-C10L); Loss of MPXVgp008	COP-C22L; COP-C19L; COP-C11R; COP-C10L;	OPG002 (1 copy); OPG003 (1 copy); OPG015 (1 copy); OPG019; OPG021	MPXVgp002; TNF receptor (CrmB); J2L/R; similar to VACV-Cop C22L; MPXVgp003; Ankyrin; similar to VACV-Cop C19L; MPXVgp004; Ankyrin; similar to CPXV-017; MPXVgp005; Host range protein; D2L; MPXVgp006; secreted growth factor, EGF-like protein; VACV-Cop C11R; MPXVgp007; IL-1 receptor antagonist (Cop-C10L); D4L; MPXVgp008; Zinc finger-like protein; virulence factor; inhibition of apoptosis induced by …		CA0066
21	2022-08-18	PA	8534	447	8980	Loss of MPXVgp001 (J1L); Loss of MPXVgp002 (TNF receptor CrmB); Loss of MPXVgp003;(COP-C19L) Loss of MPXVgp004; Loss of MPXVgp005; Loss of MPXVgp006	COP-C23L; COP-C22L; COP-C19L; COP-C11R	OPG001(1 copy); OPG002(1 copy); OPG003(1 copy); OPG015(1 copy); OPG019	MPXVgp001; Chemokine binding protein; most abundant secreted protein; similar to VACV-Cop C23L; MPXVgp002; NBT03_gp002; TNF receptor (CrmB); similar to and VACV-Cop C22L; MPXVgp003; Ankyrin; similar to VACV-Cop C19L; MPXVgp004; Ankyrin; CPXV-017; MPXVgp005; Host range protein; D2L; MPXVgp006; secreted growth factor, EGF-like protein; similar to VACV-Cop C11R		PA0020
22	2022-06-28	CA	8745	14958	23702	109 aa N-terminal truncation or loss of MPXVgp012 (COP-C9L); Loss of MPXVgp013 (COP-C7L); Loss of MPXVgp014 (COP-C6L); Loss of MPXVgp015 (COP-C5L); Loss of MPXVgp016 (COP-C4L); Loss of MPXVgp021 (COP-C2L); Loss of MPXVgp022 (COP-C1L); Loss of MPXVgp023 (COP-N1L); Loss of MPXVgp024 (COP-N2L); Loss of MPXVgp025 (COP-M1L); Loss of MPXVgp026 (COP-M2L); C-terminal 140 aa truncation of MPXVgp027 (COP-K…	COP-C9L; COP-C7L; COP-C6L; COP-C5L; COP-C4L; COP-C2L; COP-C1L; COP-N1L; COP-N2L; COP-M1L; COP-M2L; COP-K1L	OPG025; OPG027; OPG029; OPG030; OPG031; OPG034; OPG035; OPG036; OPG037; OPG038; OPG039	MPXVgp012; ankyrin-like; Type I IFN resistance; similar to VACV-Cop C9L; MPXVgp013; host range; Type 1 IFN inhibitor; similar to VACV-Cop C7L; MPXVgp014; Putative tlr signaling inhibitor, IFN-beta inhibitor; similar to VACV-Cop C6L; MPXVgp015; BTB domain of kelch-like protein; Kelch-like protein; similar to VACV-Cop C5L; MPXVgp016; IL-1 receptor antagonist; similar to VACV-Cop C10L; MPXVgp021 CDS…		CA0068
23A	2022-11-10	TX	10727	181067	191793	4 aa C-terminus extension of MPXVgp181 (COP-C14L); Loss of MPXVgp182 (surface glycoprotein B21); Loss of MPXVgp185 (COP-C16L/B22R) Loss of MPXVgp187; Loss of MPXVgp188	COP-C14L; COP-C16L/B22R;	OPG209; OPG210; OPG005; OPG016; OPG015	MPXVgp181; Hypothetical protein; similar to VACV-Cop C14L MPXVgp182; Surface glycoprotein; putative membrane-associated glycoprotein; cadherin-like domain; B21 MPXVgp185; VAC B15R-like; Putative tlr signaling inhibitor; similar to VACV-Cop C16L and B22R MPXVgp187; MPXVgp188; ankyrin-like; Ankyrin (CPXV-017)		TX0245
23B	2022-11-05	TX	10727	181067	191793	4 aa C-terminus extension of MPXVgp181 (COP-C14L); Loss of MPXVgp182 (surface glycoprotein B21); Loss of MPXVgp185 (COP-C16L/B22R) Loss of MPXVgp187; Loss of MPXVgp188	COP-C14L; COP-C16L/B22R;	OPG209; OPG210; OPG005; OPG016; OPG015	MPXVgp181; Hypothetical protein; similar to VACV-Cop C14L MPXVgp182; Surface glycoprotein; putative membrane-associated glycoprotein; cadherin-like domain; B21 MPXVgp185; VAC B15R-like; Putative tlr signaling inhibitor; similar to VACV-Cop C16L and B22R MPXVgp187; MPXVgp188; ankyrin-like; Ankyrin (CPXV-017)		TX0244
24A	2022-08-29	NC	11161	180698	191858	Loss of MPXVgp181 (COP-C14L); Loss of MPXVgp182 (surface glycoprotein B21); Loss of MPXVgp185 (COP-C16L/B22R); Loss of MPXVgp187; Loss of MPXVgp188	COP-C14L; COP-C16L/B22R;	OPG209; OPG210; OPG005; OPG016; OPG015	MPXVgp181; Hypothetical protein; similar toVACV-Cop C14L MPXVgp182; Surface glycoprotein; putative membrane-associated glycoprotein; cadherin-like domain; B21 MPXVgp185; VAC B15R-like; Putative tlr signaling inhibitor; similar to VACV-Cop C16L and B22R MPXVgp187; MPXVgp188; ankyrin-like; Ankyrin (CPXV-017)		NC0021
24B	2022-08-30	NC	11161	180698	191858	Loss of MPXVgp181 (COP-C14L); Loss of MPXVgp182 (surface glycoprotein B21); Loss of MPXVgp185 (COP-C16L/B22R); Loss of MPXVgp187; Loss of MPXVgp188	COP-C14L; COP-C16L/B22R;	OPG209; OPG210; OPG005; OPG016; OPG015 (1 copy)	MPXVgp181; Hypothetical protein; similar toVACV-Cop C14L MPXVgp182; Surface glycoprotein; putative membrane-associated glycoprotein; cadherin-like domain; B21 MPXVgp185; VAC B15R-like; Putative tlr signaling inhibitor; similar to VACV-Cop C16L and B22R MPXVgp187; MPXVgp188; ankyrin-like; Ankyrin (CPXV-017)		NC0022
25	2022-08-29	CA	11269	181482	192750	Fusion: N-terminal 48 aa of MPXVgp182 (surface glycoprotein B21) and C-terminal 539 aa of MPXVgp189 (COP-C19L) Loss of MPXVgp185 (COP-C16L/B22R); Loss of MPXVgp187; Loss of MPXVgp188; Loss of MPXVgp189 (COP-C19L);	VACV-WR B21R; VACV-WR N1R; VACV-WR N3R; VACV-WR N4R; VACV-WR J1R	OPG210; OPG005; OPG016; OPG015; OPG003(1 copy)	MPXVgp182; Surface glycoprotein; putative membrane-associated glycoprotein; cadherin-like domain; B21; MPXVgp185; VAC B15R-like; Putative tlr signaling inhibitor; similar to VACV-Cop C16L and B22R; MPXVgp187 MPXVgp188; ankyrin-like; Ankyrin (CPXV-017) MPXVgp189; ankyrin-like; similar to VACV-Cop C19L		CA0063
26	2022-09-30	MI	12664	173168	185831	Fusion: N-terminal 165 aa of MPXVgp175 (COP-B16R) and C-terminal 383 aa from MPXVgp182 (surface glycoprotein B21); loss of MPXVgp177 (COP-B19R); Loss of MPXVgp178 (COP-B20R); Loss of MPXVgp179 (COP-B18R); Loss of MPXVgp180 (COP-K2L); Loss of MPXVgp181 (COP-C14L); Loss of MPXVgp182 (surface glycoprotein B21);	COP-B16R; COP-B19R; COP-B20R; COP-B18R COP-K2L; COP-C14L;	OPG204; OPG205; OPG208; OPG209; OPG210	MPXVgp175; B14R IL-1 beta receptor; similar to VACV Cop B16R MPXVgp177; cell surface antigen and secreted IFN-a; IFN-alpha/beta receptor glycoprotein; similar to VACV Cop B19R; MPXVgp178; ankyrin-like; similar to VACV-Cop B20R; MPXVgp179; kelch-like protein (EV-M-167); B18R kelch-like fragment; MPXVgp180; serine protease inhibitor-like, SPI-1; apoptosis inhibition; Serpin; similar to VACV-Cop K2L…		MI0015
27	2022-08-31	TX	14230	179405	193634	MPXVgp180 (COP-K2L): 284 aa C-terminal deletion; replacement with novel 57 aa; Loss of MPXVgp181 (COP-C14L); Loss of MPXVgp182 (surface glycoprotein B21); Loss of MPXVgp185 (COP-C16L/B22R); Loss of MPXVgp187; Loss of MPXVgp188; Loss of MPXVgp189 (COP-C19L)	COP-K2L; COP-C14L; COP-C16L/B22R; COP-C19L	OPG208; OPG209; OPG210; OPG005; OPG016; OPG015(1 copy); OPG003(1 copy)	MPXVgp180; serine protease inhibitor-like, SPI-1; apoptosis inhibition; Serpin; similar to VACV-Cop K2L; MPXVgp181; similar to VACV-Cop C14L MPXVgp182; Surface glycoprotein; putative membrane-associated glycoprotein; cadherin-like domain; B21 MPXVgp185; VAC B15R-like; Putative tlr signaling inhibitor; similar to VACV-Cop C16L and B22R MPXVgp187; MPXVgp188; ankyrin-like; Ankyrin (CPXV-017); MPXVgp…		TX0242
28		FL	14410	182032	196441	Truncation of MPXVgp182(surface glycoprotein B21); Loss of MPXVgp185 (COP-C16L/B22R); Loss of MPXVgp187; Loss of MPXVgp188; Loss of MPXVgp189 (COP-C19L); Loss of MPXVgp190 (COP-C22L); Loss of MPXVgp191 (J1R)	COP-C16L/B22R; COP-C19L; COP-C22L; COP-C23L/B29R	OPG210; OPG005; OPG016; OPG015; OPG003(1 copy); OPG002(1 copy); OPG001(1 copy)	MPXVgp182; Surface glycoprotein; putative membrane-associated glycoprotein; cadherin-like domain; B21 MPXVgp185; Putative tlr signaling inhibitor; similar to VACV-Cop C16L and B22R MPXVgp187 MPXVgp188; ankyrin-like; Ankyrin (CPXV-017) MPXVgp189; ankyrin-like; similar to VACV-Cop C19L; MPXVgp190; secreted TNF binding protein; TNF receptor (CrmB); VACV-Cop C22L; MPXVgp191; Chemokine binding protein…		FL0052
29	2022-07-14	NYC	16208	175565	191722	Loss of MPXVgp181 (COP-C14L); Loss of MPXVgp182 (surface glycoprotein B21); Loss of MPXVgp185 (COP-C16L/B22R); Loss of MPXVgp187; Loss of MPXVgp188; Loss of MPXVgp189 (COP-C19L); Loss of MPXVgp190 (COP-C22L); Loss of MPXVgp191 (J1R)	COP-C14L; COP-C16L/B22R; COP-C19L; COP-C22L; COP-C23L/B29R	OPG209; OPG210; OPG005; OPG016; OPG015(1 copy); OPG003(1 copy); OPG002(1 copy); OPG001(1 copy)	MPXVgp181; Hypothetical protein; similar to VACV-Cop C14L MPXVgp182; Surface glycoprotein; putative membrane-associated glycoprotein; cadherin-like domain; B21 MPXVgp185; VAC B15R-like; Putative tlr signaling inhibitor; similar to VACV-Cop C16L and B22R MPXVgp187; MPXVgp188; ankyrin-like; Ankyrin (CPXV-017); MPXVgp189; ankyrin-like; similar to VACV-Cop C19L; MPXVgp190; secreted TNF binding protei…		NY0056
30	2022-07-27	PA	16415	178827	195241	Loss of MPXVgp180 (COP-K2L); Loss of MPXVgp181 (COP-C14L); Loss of MPXVgp182 (surface glycoprotein B21); Loss of MPXVgp185 (COP-C16L/B22R); Loss of MPXVgp187; Loss of MPXVgp188; Loss of MPXVgp189 (COP-C19L); Loss of MPXVgp190 (COP-C22L)	COP-K2L; COP-C14L; COP-C16L/B22R; COP-C19L; COP-C22L	OPG208; OPG209; OPG210; OPG005; OPG016; OPG015; OPG003(1 copy); OPG002(1 copy)	MPXVgp180; serine protease inhibitor-like, SPI-1; apoptosis inhibition; Serpin; similar to VACV-Cop K2L; MPXVgp181; similar to VACV-Cop C14L MPXVgp182; Surface glycoprotein; putative membrane-associated glycoprotein; cadherin-like domain; B21 MPXVgp185; VAC B15R-like; Putative tlr signaling inhibitor; similar to VACV-Cop C16L and B22R MPXVgp187; MPXVgp188; ankyrin-like; Ankyrin (CPXV-017); MPXVgp…		PA0019
31	2022-09-08	GA	21576	1230	22805	Loss of MPXVgp001 (J1L); Loss of MPXVgp002 (TNF receptor CrmB); Loss of MPXVgp003;(COP-C19L) Loss of MPXVgp004; Loss of MPXVgp005; Loss of MPXVgp006 (COP-C11R); Loss of MPXVgp007 (COP-C10L); Loss of MPXVgp008; Loss of MPXVgp009; Loss of MPXVgp010; Loss of MPXVgp011; Loss of MPXVgp012 (COP-C9L); Loss of MPXVgp013 (COP-C7L); Loss of MPXVgp014 (COP-C6L); Loss of MPXVgp015 (COP-C5L); Loss of MPXVgp01…	COP-C23L; COP-C22L; COP-C19L; COP-C11R; COP-C10LL; COP-C9L; COP-C7L; COP-C6L; COP-C5L; COP-C4L; COP-C2L; COP-C1L; COP-N1L; COP-N2L; COP-M1L; COP-M2L	OPG001(1 copy); OPG002(1 copy); OPG003(1 copy); OPG015; OPG019; OPG021; OPG022; OPG023; OPG024; OPG025; OPG027; OPG029; OPG030; OPG031; OPG034; OPG035; OPG036; OPG037; OPG038	MPXVgp001; Chemokine binding protein; most abundant secreted protein; similar to VACV-Cop C23L; MPXVgp002; NBT03_gp002; TNF receptor (CrmB); similar to VACV-Cop C22L; MPXVgp003; Ankyrin; similar to VACV-Cop C19L; MPXVgp004; Ankyrin; similar to CPXV-017; MPXVgp005; Host range protein; D2L; MPXVgp006; secreted growth factor, EGF-like protein; similar to VACV-Cop C11R; MPXVgp007; IL-1 receptor antag…		GA0028
