# Supplementary material for: Patterns of genomic deletions in monkeypox virus during the 2022 outbreak in the United States
Source: Nat Commun. 2025 Oct 8;16:8942. doi: 10.1038/s41467-025-64003-y (PMC12508240; doi:10.1038/s41467-025-64003-y)
Supplement: Supplementary file 3 — Supplementary Data 2 [file 41467_2025_64003_MOESM3_ESM.xlsx]

## Sheet: Sheet4
Deletion	Collection Date	State	State	Size	Isolate	MPX Ct	RP Ct	opxv_reads	avg_depth_bwa	count_20xdepth_bwa	note
1	2022-07-11	OR	OR	573	OR0010	21.1	29.21	327512	210	196618
2	2022-08-01	NYC	NYC	600	NY0493	ND	33.6	22896	17	53027	Low coverage
3	2022-08-04	TX	TX	640	TX0240	21.39	31.21	1083826	667	196584
4A	2022-06-21	MA	MA	913	MA0006	20.27	27.11	126480	79	196183	Confirmed by PCR
4B	2022-06-14	NY	NY	913	NY0057	25.02	33.1	299998	209	196275	Confirmed by PCR
4C	2022-08-01	AZ	AZ	913	AZ0010	29.79	22.47	259360	151	196255
4D	2022-08-09	NM	NM	913	NM0006	22.1	31.9	1394454	889	196299
4E	2022-07-26	NJ	NJ	913	NJ0019	19.98	27.37	143076	102	196268	Confirmed by PCR
4F	2022-08-01	CA	CA	913	CA0064	23.28	28.6	22204	11	15423	Low coverage
4G	2022-08-19	AZ	AZ	913	AZ0011	20.09	28.15	375042	242	196284
4H	2022-08-18	TX	TX	913	TX0241	18.24	24.75	5879432	4455	196310	Confirmed by PCR
4I	2022-09-09	AZ	AZ	913	AZ0013	24.1	31.9	220052	156	196246
4J	2022-10-16	CA	CA	913	CA0065	20.17	28.9	825414	537	196296
4K	2022-06-27	KY	KY	913	KY0002	23	30.2	302916	184	196273
4L	2022-11-15	NV	NV	913	NV0008	20.7	27.2	193248	143	196241
5	2022-09-08	MA	MA	1076	MA0005	21.27	31.01	437602	283	196127
6	2022-07-13	NM	NM	1120	NM0005	28.63	33.57	19588	12	19232	Low coverage
7	2022-08-25	MA	MA	1192	MA0004	ND	33.7	296470	213	194815
8	2022-07-07	NV	NV	1498	NV0009	28.76	34.54	79800	55	195551
9A	2022-06-23	DC	DC	2350	DC0013	16.66	25.23	1375028	970	194863	Confirmed by Oxford Nanopore sequencing
9B	2022-06-23	MD	MD	2350	MD0005	21.35	28.6	577928	405	194854	Confirmed by Oxford Nanopore sequencing
10	2022-07-05	FL	FL	2475	FL0030	19.5	27.69	437118	326	194706
11	2022-06-14	CA	CA	2635	CA0067	25.17	31.28	113658	92	194505
12	2022-09-18	LA	LA	2668	LA0043	24.7	32.68	390734	283	197192
13	2022-07-08	VA	VA	2727	VA0013	24.36	32.92	326822	231	194466
14	2022-11-03	MI	MI	3302	MI0016	23.8	33	437052	290	194407
15A	2022-07-15	UT	UT	3370	UT0003	22.89	33.5	634952	433	193841
15B	2022-07-14	TX	TX	3370	TX0068	22.54	30.08	316778	221	193797
15C	2022-08-08	LA	LA	3370	LA0020	25.23	39.91	4401218	3244	193850
15D	2022-08-02	LA	LA	3370	LA0005	23.75	32.84	601954	419	193833	Confirmed by PCR
15E	2022-08-02	LA	LA	3370	LA0022	21.81	31.96	1653570	1167	193837
15F	2022-08-13	LA	LA	3370	LA0023	19.44	26.05	3586906	2738	193850	Confirmed by PCR
15G	2022-08-08	LA	LA	3370	LA0024	22.69	28.3	87716	52	193641
15H	2022-08-19	LA	LA	3370	LA0025	19.83	27.57	1174772	739	193840
15I	2022-08-24	LA	LA	3370	LA0026	21.86	30.86	303264	164	193815
15J	2022-08-24	LA	LA	3370	LA0038	22.47	29.9	114894	66	193746
15K	2022-08-25	LA	LA	3370	LA0011	26.2	35.75	89030	59	193724
15L	2022-08-24	LA	LA	3370	LA0027	23.69	30.84	85538	52	193708
15M	2022-12-12	LA	LA	3370	LA0039	17.2	24.8	179950	135	180660	Evidence of genomic rearrangement
15N	2022-08-22	LA	LA	3370	LA0028	20.88	26.66	71264	48	193606
15O	2022-08-25	LA	LA	3370	LA0029	22.92	29.07	171744	102	193775
15P	2022-09-03	LA	LA	3370	LA0030	23.88	31.17	73540	51	193589
15Q	2022-09-03	LA	LA	3370	LA0031	21.67	31.45	179136	121	193753
15R	2022-09-04	LA	LA	3370	LA0032	21.98	28.3	58942	35	190125
15S	2022-09-06	GA	GA	3370	GA0027	21.6	28.5	409722	270	193819
15T	2022-08-30	LA	LA	3370	LA0033	19.61	28.1	222022	166	193797
15U	2022-08-31	LA	LA	3370	LA0034	19.65	25.9	67574	51	193662
15V	2022-09-11	LA	LA	3370	LA0035	20.64	28.72	1022750	649	193843
15W	2022-09-16	LA	LA	3370	LA0036	21.92	29.29	210800	138	193787
15X	2022-09-17	LA	LA	3370	LA0037	27.64	35.92	49340	35	191395
15Y	2022-11-14	LA	LA	3370	LA0040	23.5	33.6	652922	455	193841
15Z	2022-07-23	LA	LA	3370	LA0019	26.27	34.83	118238	86	193728	Confirmed by PCR
15AA	2022-08-14	LA	LA	3370	LA0021	22.38	30.67	168706	95	193752
15AB	2022-11-10	LA	LA	3370	LA0044	28.1	32.4	10990	6	255	Low coverage, 3 reads supporting deletion
16A	2022-07-26	NC	NC	3493	NC0020	17.41	25.91	171908	130	193629
16B	2022-07-12	OH	OH	3493	OH0014	22.52	31.56	1563144	1092	197114
17	2022-09-07	AZ	AZ	3852	AZ0012	23.46	31.11	63244	40	192969
18	2022-07-18	VA	VA	4430	VA0014	27.31	34.7	86748	62	194774
19	2022-11-29	LA	LA	6469	LA0045	16.5	22	260642	192	195722
20A	2022-08-21	CA	CA	8207	CA0062	24.45	31.55	553514	406	193228
20B	2022-08-07	CA	CA	8207	CA0066	19.22	24.88	1558498	57	187173
21	2022-08-18	PA	PA	8534	PA0020	20.95	28.03	3805288	2646	194669
22	2022-06-28	CA	CA	8745	CA0068	18.92	27.57	181182	138	188424
23A	2022-11-10	TX	TX	10727	TX0245	18.4	29.4	14764812	10952	187523
23B	2022-11-05	TX	TX	10727	TX0244	21.2	28.6	305852	205	187408	same sequencing run as TX0245
24A	2022-08-29	NC	NC	11161	NC0021	26.86	34.47	48772	37	185062
24B	2022-08-30	NC	NC	11161	NC0022	23.69	33.01	243250	174	187058
25	2022-08-29	CA	CA	11269	CA0063	26.79	34.19	79398	58	187288
26	2022-09-30	MI	MI	12664	MI0015	27.49	34.13	33318	25	152341
27	2022-08-31	TX	TX	14230	TX0242	22.83	31.04	320960	214	185775
28	2022-06-01	FL	FL	14410	FL0052	29.12	36.39	114536	80	188422
29	2022-07-14	NYC	NYC	16208	NY0056	22.27	29.48	644708	435	186753
30	2022-07-27	PA	PA	16415	PA0019	24.63	30.08	266150	176	185264
31	2022-09-08	GA	GA	21576	GA0028	19.39	27.05	66302	48	181511
