# Supplementary material for: Patterns of genomic deletions in monkeypox virus during the 2022 outbreak in the United States
Source: Nat Commun. 2025 Oct 8;16:8942. doi: 10.1038/s41467-025-64003-y (PMC12508240; doi:10.1038/s41467-025-64003-y)
Supplement: Supplementary file 4 — Supplementary Data 3 [file 41467_2025_64003_MOESM4_ESM.xlsx]

## Sheet: Sheet1
State	Collection_date	Mutation	Isolate Name in Figure 3
LA	2022-07-01	no deletion	LA0001
LA	2022-07-11	no deletion	LA0017
LA	2022-07-13	Coverage too low	No sequence
TX	2022-07-14	deletion	TX0068
UT	2022-07-15	deletion	UT0003
LA	2022-07-15	no deletion
LA	2022-07-16	no deletion	LA0060
LA	2022-07-16	no deletion
LA	2022-07-17	no deletion
LA	2022-07-19	no deletion	LA0062
LA	2022-07-21	no deletion	LA0067
LA	2022-07-23	deletion	LA0019
LA	2022-07-25	no deletion	LA0066
LA	2022-07-25	no deletion
LA	2022-07-29	no deletion
LA	2022-08-01	Coverage too low	No sequence
LA	2022-08-02	deletion	LA0005
LA	2022-08-02	deletion	LA0022
LA	2022-08-02	no deletion	LA0068
LA	2022-08-03	no deletion
LA	2022-08-04	no deletion
LA	2022-08-05	no deletion	LA0058
LA	2022-08-06	no deletion	LA0052
LA	2022-08-08	deletion	LA0020
LA	2022-08-08	deletion	LA0024
LA	2022-08-10	no deletion	LA0063
LA	2022-08-10	no deletion
LA	2022-08-10	no deletion
LA	2022-08-10	no deletion
LA	2022-08-10	no deletion
LA	2022-08-11	no deletion	LA0065
LA	2022-08-12	no deletion	LA0051
LA	2022-08-12	no deletion
LA	2022-08-13	deletion	LA0023
LA	2022-08-13	no deletion	LA0064
LA	2022-08-13	no deletion	LA0057
LA	2022-08-14	deletion	LA0021
LA	2022-08-15	no deletion	LA0053
LA	2022-08-15	Coverage too low	No sequence
LA	2022-08-17	no deletion	LA0061
LA	2022-08-19	deletion	LA0025
LA	2022-08-22	deletion	LA0028
LA	2022-08-22	no deletion
LA	2022-08-22	no deletion
LA	2022-08-23	no deletion
LA	2022-08-24	deletion	LA0026
LA	2022-08-24	deletion	LA0038
LA	2022-08-24	deletion	LA0027
LA	2022-08-24	no deletion
LA	2022-08-25	no deletion	LA0054
LA	2022-08-25	no deletion	LA0069
LA	2022-08-25	deletion	LA0011
LA	2022-08-25	deletion	LA0029
LA	2022-08-27	no deletion
LA	2022-08-29	no deletion
LA	2022-08-29	Coverage too low	No sequence
LA	2022-08-29	no deletion
LA	2022-08-29	no deletion
LA	2022-08-30	no deletion
LA	2022-08-30	deletion	LA0033
LA	2022-08-31	deletion	LA0034
LA	2022-09-03	deletion	LA0030
LA	2022-09-03	deletion	LA0031
LA	2022-09-03	no deletion	LA0050
LA	2022-09-04	deletion	LA0032
LA	2022-09-04	no deletion	LA0059
LA	2022-09-04	no deletion
GA	2022-09-06	deletion	GA0027
LA	2022-09-10	no deletion	LA0049
LA	2022-09-11	deletion	LA0035
LA	2022-09-11	no deletion	LA0002
LA	2022-09-12	no deletion	LA0046
LA	2022-09-12	no deletion	LA0047
LA	2022-09-12	no deletion	LA0048
LA	2022-09-16	deletion	LA0036
LA	2022-09-17	deletion	LA0037
LA	2022-09-18	Unique deletion	LA0043
LA	2022-09-19	no deletion	LA0056
LA	2022-09-22	no deletion
LA	2022-09-25	no deletion	LA0003
LA	2022-09-26	no deletion	LA0055
LA	2022-10-05	low
LA	2022-10-06	no deletion
LA	2022-10-12	no deletion
LA	2022-10-25	no deletion
LA	2022-10-31	no deletion
LA	2022-11-05	no deletion
LA	2022-11-05	no deletion
LA	2022-11-10	deletion	LA0044
LA	2022-11-14	deletion	LA0040
LA	2022-11-29	Unique deletion	LA0045
LA	2022-12-12	deletion	LA0039
LA	2023-03-28	no deletion
LA	2023-02-01	no deletion
