# Supplementary material for: Patterns of genomic deletions in monkeypox virus during the 2022 outbreak in the United States
Source: Nat Commun. 2025 Oct 8;16:8942. doi: 10.1038/s41467-025-64003-y (PMC12508240; doi:10.1038/s41467-025-64003-y)
Supplement: Supplementary file 5 — Supplementary Data 4 [file 41467_2025_64003_MOESM5_ESM.xlsx]

## Sheet: nextstrain_metadata
accession	strain	date	date_year	recency	date_submitted	region	country	division	host	clade	lineage	database	author	abbr_authors	mutation
OP890401	OP890401	2022-05-14 (2022-01-01 - 2022-12-31)	2022	2021-2022	2022-11-24	North America	USA	Massachusetts	Homo sapiens	IIb	B.1	GenBank	Doucette,M.,Gagne,L.,Smole,S.C.	Doucette et al
OP414359	OP414359	2022-06-02	2022	2021-2022	2022-09-12	Europe	Portugal		Homo sapiens	IIb	B.1	GenBank	Isidro,J.,Borges,V.,Pinto,M.,Sobral,D.,Santos,J.,Nunes,A.,Mixao,V.,Ferreira,R.,Santos,D.,Duarte,S.,Vieira,L.,Borrego,M.J.,Nuncio,S.,Lopes de Carvalho,I.,Pelerito,A.,Cordeiro,R.,Gomes,J.P.	Isidro et al	deletion_913bp
OP392551	OP392551	2022-08-01 (2022-08-01 - 2022-08-26)	2022	2021-2022	2022-09-08	North America	USA	Washington	Homo sapiens	IIb	B.1	GenBank	Sereewit,J.,Xie,H.,Roychoudhury,P.,Greninger,A.L.	Sereewit et al
OP328308	OP328308	2022-08-01 (2022-08-01 - 2022-08-27)	2022	2021-2022	2022-08-30	North America	USA	Washington	Homo sapiens	IIb	B.1	GenBank	Sereewit,J.,Xie,H.,Roychoudhury,P.,Greninger,A.L.	Sereewit et al
OP523984	OP523984	2022-09-01 (2022-09-01 - 2022-09-25)	2022	2021-2022	2022-09-26	Europe	Germany		Homo sapiens	IIb	B.1	GenBank	Brinkmann,A.,Kohl,C.,Pape,K.,Schrick,L.,Michel,J.,Schaade,L.,Nitsche,A.	Brinkmann et al	deletion_913bp
OR086947	OR086947	2022-07-05	2022	2021-2022	2023-06-11	Europe	Belgium		Homo sapiens	IIb	B.1	GenBank	Vanmechelen,B.,Wawina-Bokalanga,T.,Logist,A.-S.,Bloemen,M.,Maes,P.	Vanmechelen et al
OR095031	OR095031	2022-08-08	2022	2021-2022	2023-06-12	Europe	Belgium		Homo sapiens	IIb	B.1	GenBank	Wawina-Bokalanga,T.,Vanmechelen,B.,Logist,A.-S.,Bloemen,M.,Maes,P.	Wawina-Bokalanga et al
OP536779	OP536779	2022-09-30 (2022-09-05 - 2022-09-30)	2022	2021-2022	2022-09-27	Europe	United Kingdom		Homo sapiens	IIb	B.1	GenBank	Groves,N.,Osman,K.L.,Lewandowski,K.S.,Carter,D.P.,Pullan,S.T.,Myers,R.,Vipond,R.,Chand,M.	Groves et al
OP603014	OP603014	2022-07-01 (2022-07-01 - 2022-07-25)	2022	2021-2022	2022-10-10	North America	USA	New York	Homo sapiens	IIb	B.1	GenBank	Gigante,C.M.,Ruiz,V.,Zhao,H.,Batra,D.,Hetrick,E.E.,Howard,D.T.,Kovar,L.,Seabolt,M.H.,Weigand,M.R.,Burroughs,M.,Lee,J.,Wilkins,K.,McCollum,A.,Hutson,C.,Davidson,W.,Rao,A.,Wang,J.,Li,Y.	Gigante et al
OP215218	OP215218	2022-08-01 (2022-08-01 - 2022-08-26)	2022	2021-2022	2022-08-17	Europe	Germany		Homo sapiens	IIb	B.1	GenBank	Brinkmann,A.,Kohl,C.,Pape,K.,Uddin,S.,Schrick,L.,Michel,J.,Jessen,H.,Schaade,L.,Nitsche,A.	Brinkmann et al
OQ547888	OQ547888	2022-06-25	2022	2021-2022	2023-03-07	North America	USA		Homo sapiens	IIb	B.1	GenBank	Probert,W.,Espinosa,A.,Kath,C.,Haw,M.,O'Neil,R.,Bell,J.,Hacker,J.	Probert et al
OP689670	OP689670	2022-06-05 (2022-06-01 - 2022-06-30)	2022	2021-2022	2022-10-20	Europe	Germany		Homo sapiens	IIb	B.1	GenBank	Brinkmann,A.,Kohl,C.,Pape,K.,Schrick,L.,Michel,J.,Schaade,L.,Nitsche,A.	Brinkmann et al
OR449700	OR449700	2022-06-27 (2022-06-01 - 2022-06-30)	2022	2021-2022	2023-08-22	Europe	Germany		Homo sapiens	IIb	B.1	GenBank	Brinkmann,A.,Pape,K.,Kohl,C.,Schrick,L.,Michel,J.,Schaade,L.,Nitsche,A.	Brinkmann et al
OX044343	OX044343	2022-07-11 (2022-05-23 - 2022-10-24)	2022	2021-2022	2022-07-30	Europe	Spain		Homo sapiens	IIb	B.1	GenBank	Cuesta,I.	Cuesta et al
OP414381	OP414381	2022-05-23	2022	2021-2022	2022-09-12	Europe	Portugal		Homo sapiens	IIb	B.1	GenBank	Isidro,J.,Borges,V.,Pinto,M.,Sobral,D.,Santos,J.,Nunes,A.,Mixao,V.,Ferreira,R.,Santos,D.,Duarte,S.,Vieira,L.,Borrego,M.J.,Nuncio,S.,Lopes de Carvalho,I.,Pelerito,A.,Cordeiro,R.,Gomes,J.P.	Isidro et al	deletion_913bp
OP245339	OP245339	2022-07-18	2022	2021-2022	2022-08-17	Europe	Portugal		Homo sapiens	IIb	B.1	GenBank	Isidro,J.,Borges,V.,Pinto,M.,Sobral,D.,Santos,J.,Nunes,A.,Mixao,V.,Ferreira,R.,Santos,D.,Duarte,S.,Vieira,L.,Borrego,M.J.,Nuncio,S.,Lopes de Carvalho,I.,Pelerito,A.,Cordeiro,R.,Gomes,J.P.	Isidro et al
OP890375	OP890375	2022-05-14 (2022-05-14 - 2022-07-20)	2022	2021-2022	2022-11-24	North America	USA	Massachusetts	Homo sapiens	IIb	B.1	GenBank	Doucette,M.,Gagne,L.,Smole,S.C.	Doucette et al
OQ121032	OQ121032	2022-06-23	2022	2021-2022	2022-12-26	North America	USA		Homo sapiens	IIb	B.1	GenBank	Probert,W.,Espinosa,A.,Kath,C.,Haw,M.,Bell,J.,Hacker,J.	Probert et al
OP245353	OP245353	2022-07-13	2022	2021-2022	2022-08-17	Europe	Portugal		Homo sapiens	IIb	B.1	GenBank	Isidro,J.,Borges,V.,Pinto,M.,Sobral,D.,Santos,J.,Nunes,A.,Mixao,V.,Ferreira,R.,Santos,D.,Duarte,S.,Vieira,L.,Borrego,M.J.,Nuncio,S.,Lopes de Carvalho,I.,Pelerito,A.,Cordeiro,R.,Gomes,J.P.	Isidro et al
OP536739	OP536739	2022-06-30	2022	2021-2022	2022-09-27	North America	USA	Illinois	Homo sapiens	IIb	B.1	GenBank	Gagnon,K.T.	Gagnon et al
ON929083	ON929083	2022-07-01 (2022-07-01 - 2022-07-27)	2022	2021-2022	2022-07-06	Europe	Germany		Homo sapiens	IIb	B.1	GenBank	Brinkmann,A.,Kohl,C.,Pape,K.,Uddin,S.,Schrick,L.,Michel,J.,Schaade,L.,Nitsche,A.	Brinkmann et al
OX261749	OX261749	2022-07-20	2022	2021-2022	2022-08-07	Europe	Slovakia		Homo sapiens	IIb	B.1	GenBank
OP555530	OP555530	2022-08-03	2022	2021-2022	2022-09-30	Europe	Portugal		Homo sapiens	IIb	B.1	GenBank	Isidro,J.,Borges,V.,Pinto,M.,Sobral,D.,Santos,J.,Nunes,A.,Mixao,V.,Ferreira,R.,Santos,D.,Duarte,S.,Vieira,L.,Borrego,M.J.,Nuncio,S.,Lopes de Carvalho,I.,Pelerito,A.,Cordeiro,R.,Gomes,J.P.	Isidro et al
ON880522	ON880522	2022-05-21	2022	2021-2022	2022-06-30	North America	Canada		Homo sapiens	IIb	B.1	GenBank	Duggan,A.,Hole,D.,Knox,N.,Yadav,C.,Haidl,E.,Chapel,M.,Domselaar,G.V.,Fernando,L.,Graham,M.,Antonation,K.,Audet,J.,Hagan,M.,Safronetz,D.,Leung,A.,Peters,G.,Go,A.,Laminman,V.,Kaplen,B.,Jolly,G.,Charest,H.,Levade,I.,Fafard,J.	Duggan et al
OQ773428	OQ773428	2022-07-16 (2022-07-01 - 2022-07-31)	2022	2021-2022	2023-04-12	Europe	Germany		Homo sapiens	IIb	B.1	GenBank	Brinkmann,A.,Kohl,C.,Schrick,L.,Michel,J.,Schaade,L.,Nitsche,A.	Brinkmann et al
OP689659	OP689659	2022-09-01 (2022-09-01 - 2022-09-26)	2022	2021-2022	2022-10-20	Europe	Germany		Homo sapiens	IIb	B.1	GenBank	Brinkmann,A.,Kohl,C.,Pape,K.,Schrick,L.,Michel,J.,Schaade,L.,Nitsche,A.	Brinkmann et al
OQ418997	OQ418997	2022-08-04 (2022-06-18 - 2022-10-26)	2022	2021-2022	2023-02-15	North America	USA	New York	Homo sapiens	IIb	B.1	GenBank	Wang,J.C.,Amin,H.S.,Clabby,T.T.,Taki,F.,Su,M.,Rahat,A.,De La Cruz,N.,Olsen,A.,Thi,C.,Silver,S.,Akther,S.,Chowdhury,M.,Omoregie,E.,Hughes,S.	Wang et al
OP879731	OP879731	2022-08-17	2022	2021-2022	2022-11-22	North America	USA	New Jersey	Homo sapiens	IIb	B.1	GenBank	Palmateer,N.C.	Palmateer et al
ON843182	ON843182	2022-05-30	2022	2021-2022	2022-06-24	Europe	Portugal		Homo sapiens	IIb	B.1	GenBank	Isidro,J.,Borges,V.,Pinto,M.,Sobral,D.,Santos,J.,Nunes,A.,Mixao,V.,Ferreira,R.,Santos,D.,Duarte,S.,Vieira,L.,Borrego,M.J.,Nuncio,S.,Lopes de Carvalho,I.,Pelerito,A.,Cordeiro,R.,Gomes,J.P.	Isidro et al	deletion_913bp
OP414315	OP414315	2022-06-14	2022	2021-2022	2022-09-12	Europe	Portugal		Homo sapiens	IIb	B.1	GenBank	Isidro,J.,Borges,V.,Pinto,M.,Sobral,D.,Santos,J.,Nunes,A.,Mixao,V.,Ferreira,R.,Santos,D.,Duarte,S.,Vieira,L.,Borrego,M.J.,Nuncio,S.,Lopes de Carvalho,I.,Pelerito,A.,Cordeiro,R.,Gomes,J.P.	Isidro et al	deletion_913bp
OP414293	OP414293	2022-06-21	2022	2021-2022	2022-09-12	Europe	Portugal		Homo sapiens	IIb	B.1	GenBank	Isidro,J.,Borges,V.,Pinto,M.,Sobral,D.,Santos,J.,Nunes,A.,Mixao,V.,Ferreira,R.,Santos,D.,Duarte,S.,Vieira,L.,Borrego,M.J.,Nuncio,S.,Lopes de Carvalho,I.,Pelerito,A.,Cordeiro,R.,Gomes,J.P.	Isidro et al	deletion_913bp
OP414294	OP414294	2022-06-21	2022	2021-2022	2022-09-12	Europe	Portugal		Homo sapiens	IIb	B.1	GenBank	Isidro,J.,Borges,V.,Pinto,M.,Sobral,D.,Santos,J.,Nunes,A.,Mixao,V.,Ferreira,R.,Santos,D.,Duarte,S.,Vieira,L.,Borrego,M.J.,Nuncio,S.,Lopes de Carvalho,I.,Pelerito,A.,Cordeiro,R.,Gomes,J.P.	Isidro et al	deletion_913bp
OP414287	OP414287	2022-06-21	2022	2021-2022	2022-09-12	Europe	Portugal		Homo sapiens	IIb	B.1	GenBank	Isidro,J.,Borges,V.,Pinto,M.,Sobral,D.,Santos,J.,Nunes,A.,Mixao,V.,Ferreira,R.,Santos,D.,Duarte,S.,Vieira,L.,Borrego,M.J.,Nuncio,S.,Lopes de Carvalho,I.,Pelerito,A.,Cordeiro,R.,Gomes,J.P.	Isidro et al	deletion_913bp
OP414367	OP414367	2022-05-26	2022	2021-2022	2022-09-12	Europe	Portugal		Homo sapiens	IIb	B.1	GenBank	Isidro,J.,Borges,V.,Pinto,M.,Sobral,D.,Santos,J.,Nunes,A.,Mixao,V.,Ferreira,R.,Santos,D.,Duarte,S.,Vieira,L.,Borrego,M.J.,Nuncio,S.,Lopes de Carvalho,I.,Pelerito,A.,Cordeiro,R.,Gomes,J.P.	Isidro et al	deletion_913bp
OP414347	OP414347	2022-06-05	2022	2021-2022	2022-09-12	Europe	Portugal		Homo sapiens	IIb	B.1	GenBank	Isidro,J.,Borges,V.,Pinto,M.,Sobral,D.,Santos,J.,Nunes,A.,Mixao,V.,Ferreira,R.,Santos,D.,Duarte,S.,Vieira,L.,Borrego,M.J.,Nuncio,S.,Lopes de Carvalho,I.,Pelerito,A.,Cordeiro,R.,Gomes,J.P.	Isidro et al	deletion_913bp
OP414320	OP414320	2022-06-09	2022	2021-2022	2022-09-12	Europe	Portugal		Homo sapiens	IIb	B.1	GenBank	Isidro,J.,Borges,V.,Pinto,M.,Sobral,D.,Santos,J.,Nunes,A.,Mixao,V.,Ferreira,R.,Santos,D.,Duarte,S.,Vieira,L.,Borrego,M.J.,Nuncio,S.,Lopes de Carvalho,I.,Pelerito,A.,Cordeiro,R.,Gomes,J.P.	Isidro et al	deletion_913bp
OP324453	OP324453	2022-07-12	2022	2021-2022	2022-08-29	Europe	Portugal		Homo sapiens	IIb	B.1.15	GenBank	Isidro,J.,Borges,V.,Pinto,M.,Sobral,D.,Santos,J.,Nunes,A.,Mixao,V.,Ferreira,R.,Santos,D.,Duarte,S.,Vieira,L.,Borrego,M.J.,Nuncio,S.,Lopes de Carvalho,I.,Pelerito,A.,Cordeiro,R.,Gomes,J.P.	Isidro et al	deletion_913bp
ON694335	ON694335	2022-05-31 (2022-05-25 - 2022-05-31)	2022	2021-2022	2022-06-07	Europe	Germany		Homo sapiens	IIb	B.1.15	GenBank	Brinkmann,A.,Kohl,C.,Uddin,S.,Pape,K.,Schrick,L.,Michel,J.,Stocker,H.,Schaade,L.,Nitsche,A.	Brinkmann et al	deletion_913bp
OP764619	OP764619	2022-06-01 (2022-06-01 - 2022-06-25)	2022	2021-2022	2022-11-03	Europe	Germany		Homo sapiens	IIb	B.1.15	GenBank	Brinkmann,A.,Kohl,C.,Pape,K.,Schrick,L.,Michel,J.,Schaade,L.,Nitsche,A.	Brinkmann et al	deletion_913bp
OP484673	OP484673	2022-09-01 (2022-09-01 - 2022-09-27)	2022	2021-2022	2022-09-21	Europe	Germany		Homo sapiens	IIb	B.1.15	GenBank	Brinkmann,A.,Kohl,C.,Pape,K.,Uddin,S.,Schrick,L.,Michel,J.,Schaade,L.,Nitsche,A.	Brinkmann et al	deletion_913bp
OP623590	OP623590	2022-09-03	2022	2021-2022	2022-10-13	South America	Colombia	Bolivar CO	Homo sapiens	IIb	B.1.15	GenBank	Loyola,S.,Fernandez-Ruiz,M.,Torres-Pacheco,J.,Franco-Munoz,C.,Laiton-Donato,K.,Ruiz-Moreno,H.,Mercado-Reyes,M.,Gomez-Camargo,D.	Loyola et al
OP959066	OP959066	2022-09-14	2022	2021-2022	2022-12-06	South America	Colombia	Cesar	Homo sapiens	IIb	B.1.15	GenBank	Loyola,S.,Fernandez-Ruiz,M.,Torres-Pacheco,J.,Franco-Munoz,C.,Laiton-Donato,K.,Ruiz-Moreno,H.,Mercado-Reyes,M.,Gomez-Camargo,D.	Loyola et al
OP390175	OP390175	2022-08-02	2022	2021-2022	2022-09-08	South America	Colombia	Bolivar CO	Homo sapiens	IIb	B.1.15	GenBank	Loyola,S.,Fernandez-Ruiz,M.,Torres-Pacheco,J.,Franco-Munoz,C.,Laiton-Donato,K.,Ruiz-Moreno,H.,Mercado-Reyes,M.,Gomez-Camargo,D.	Loyola et al
OP626136	OP626136	2022-09-30 (2022-09-05 - 2022-09-30)	2022	2021-2022	2022-10-13	Europe	Germany		Homo sapiens	IIb	B.1.8	GenBank	Brinkmann,A.,Kohl,C.,Pape,K.,Schrick,L.,Michel,J.,Schaade,L.,Nitsche,A.	Brinkmann et al
OQ565474	OQ565474	2022-08-12 (2022-07-09 - 2022-10-14)	2022	2021-2022	2023-03-08	North America	USA	New York	Homo sapiens	IIb	B.1.8	GenBank	Clabby,T.T.,Amin,H.S.,Wang,J.C.,Taki,F.,Su,M.,Rahat,A.,De La Cruz,N.,Olsen,A.,Thi,C.,Silver,S.,Akther,S.,Chowdhury,M.,Omoregie,E.,Hughes,S.	Clabby et al
OQ469207	OQ469207	2022-08-12 (2022-07-09 - 2022-10-14)	2022	2021-2022	2023-02-26	North America	USA	New York	Homo sapiens	IIb	B.1.8	GenBank	Clabby,T.T.,Amin,H.S.,Wang,J.C.,Taki,F.,Su,M.,Rahat,A.,De La Cruz,N.,Olsen,A.,Thi,C.,Silver,S.,Akther,S.,Chowdhury,M.,Omoregie,E.,Hughes,S.	Clabby et al
OQ773449	OQ773449	2022-07-01 (2022-07-01 - 2022-07-26)	2022	2021-2022	2023-04-12	Europe	Germany		Homo sapiens	IIb	B.1.8	GenBank	Brinkmann,A.,Kohl,C.,Schrick,L.,Michel,J.,Schaade,L.,Nitsche,A.	Brinkmann et al
ON929061	ON929061	2022-07-15 (2022-07-01 - 2022-07-31)	2022	2021-2022	2022-07-06	Europe	Germany		Homo sapiens	IIb	B.1.8	GenBank	Brinkmann,A.,Kohl,C.,Pape,K.,Uddin,S.,Schrick,L.,Michel,J.,Schaade,L.,Nitsche,A.	Brinkmann et al
OQ773514	OQ773514	2022-07-31 (2022-07-10 - 2022-07-31)	2022	2021-2022	2023-04-12	Europe	Germany		Homo sapiens	IIb	B.1.8	GenBank	Brinkmann,A.,Kohl,C.,Schrick,L.,Michel,J.,Schaade,L.,Nitsche,A.	Brinkmann et al
OP018603	OP018603	2022-07-31 (2022-07-10 - 2022-07-31)	2022	2021-2022	2022-07-19	Europe	Germany		Homo sapiens	IIb	B.1.8	GenBank	Brinkmann,A.,Kohl,C.,Pape,K.,Uddin,S.,Schrick,L.,Michel,J.,Schaade,L.,Nitsche,A.	Brinkmann et al
OP392553	OP392553	2022-08-31 (2022-08-06 - 2022-08-31)	2022	2021-2022	2022-09-08	North America	USA	Washington	Homo sapiens	IIb	B.1.4	GenBank	Sereewit,J.,Xie,H.,Roychoudhury,P.,Greninger,A.L.	Sereewit et al
OR464213	OR464213	2022-08-01 (2022-08-01 - 2022-08-26)	2022	2021-2022	2023-08-27	North America	USA	California	Homo sapiens	IIb	B.1.4	GenBank	Gigante,C.,Ventura,J.,Zhao,H.,Batra,D.,Hetrick,E.,Howard,D.,Kovar,L.,Seabolt,M.,Morrison,S.,Desch,M.,Knipe,K.,Weigand,M.,Mcgrath,D.,Takakuwa,J.,Burgin,A.,Burroughs,M.,Lee,J.,Wilkins,K.,Mccollum,A.,Hutson,C.,Davidson,W.,Rao,A.,Nash,J.,Li,Y.	Gigante et al
OP442565	OP442565	2022-08-03	2022	2021-2022	2022-09-15	North America	USA		Homo sapiens	IIb	B.1.4	GenBank	Hemarajata,P.,Green,N.M.,Garrigues,J.	Hemarajata et al
OR759227	OR759227	2022-07-01	2022	2021-2022	2023-11-08	North America	Canada	On	Homo sapiens	IIb	B.1.4	GenBank	Isabel,S.,Eshaghi,A.,Duvvuri,V.R.,Gubbay,J.B.,Cronin,K.,Li,A.,Hasso,M.,Clark,S.T.,Hopkins,J.P.,Patel,S.N.,Braukmann,T.W.A.	Isabel et al
OR759197	OR759197	2022-07-01	2022	2021-2022	2023-11-08	North America	Canada	On	Homo sapiens	IIb	B.1.4	GenBank	Isabel,S.,Eshaghi,A.,Duvvuri,V.R.,Gubbay,J.B.,Cronin,K.,Li,A.,Hasso,M.,Clark,S.T.,Hopkins,J.P.,Patel,S.N.,Braukmann,T.W.A.	Isabel et al
OR759192	OR759192	2022-07-01	2022	2021-2022	2023-11-08	North America	Canada	On	Homo sapiens	IIb	B.1.4	GenBank	Isabel,S.,Eshaghi,A.,Duvvuri,V.R.,Gubbay,J.B.,Cronin,K.,Li,A.,Hasso,M.,Clark,S.T.,Hopkins,J.P.,Patel,S.N.,Braukmann,T.W.A.	Isabel et al
OR759201	OR759201	2022-07-01	2022	2021-2022	2023-11-08	North America	Canada	On	Homo sapiens	IIb	B.1.4	GenBank	Isabel,S.,Eshaghi,A.,Duvvuri,V.R.,Gubbay,J.B.,Cronin,K.,Li,A.,Hasso,M.,Clark,S.T.,Hopkins,J.P.,Patel,S.N.,Braukmann,T.W.A.	Isabel et al
OP062236	OP062236	2022-06-30	2022	2021-2022	2022-07-26	North America	Canada		Homo sapiens	IIb	B.1.4	GenBank	Duggan,A.,Hole,D.,Yadav,C.,Knox,N.,Tyler,A.,Haidl,E.,Chapel,M.,Domselaar,G.V.,Graham,M.,Audet,J.,Fernando,L.,Hagan,M.,Safronetz,D.,Leung,A.,Peters,G.,Go,A.,Laminman,V.,Kaplen,B.,Antonation,K.,Jolly,G.,Griffiths,E.,Charest,H.,Levade,I.,Fafard,J.	Duggan et al
OQ503805	OQ503805	2022-10-25	2022	2021-2022	2023-02-28	North America	USA		Homo sapiens	IIb	B.1.2	GenBank	Hemarajata,P.,Green,N.M.,Garrigues,J.M.	Hemarajata et al
OQ320519	OQ320519	2022-09-30 (2022-09-04 - 2022-09-30)	2022	2021-2022	2023-01-30	North America	USA	Louisiana	Homo sapiens	IIb	B.1.2	GenBank	Gigante,C.,Haydel,D.,Zhao,H.,Batra,D.,Hetrick,E.,Howard,D.,Kovar,L.,Seabolt,M.,Weigand,M.,Burroughs,M.S.,Lee,J.,Wilkins,K.,McCollum,A.,Hutson,C.,Davidson,W.,Rao,A.,Salinas,A.,Li,Y.	Gigante et al
OQ330996	OQ330996	2022-12-12	2022	2021-2022	2023-01-26	North America	USA		Homo sapiens	IIb	B.1.2	GenBank	Hemarajata,P.,Green,N.M.,Garrigues,J.M.	Hemarajata et al
OP415251	OP415251	2022-08-29 (2022-08-01 - 2022-08-31)	2022	2021-2022	2022-09-12	Europe	United Kingdom		Homo sapiens	IIb	B.1.2	GenBank	Groves,N.,Osman,K.L.,Lewandowski,K.S.,Carter,D.P.,Pullan,S.T.,Myers,R.,Vipond,R.,Chand,M.	Groves et al
OQ427138	OQ427138	2022-09-30 (2022-09-05 - 2022-09-30)	2022	2021-2022	2023-02-18	North America	USA	District of Columbia	Homo sapiens	IIb	B.1.2	GenBank	Gigante,C.,Hauser,J.,Zhao,H.,Batra,D.,Hetrick,E.,Howard,D.,Kovar,L.,Seabolt,M.,Morrison,S.,Desch,M.,Knipe,K.,Weigand,M.,Sheth,M.,Burgin,A.,Burroughs,M.,Lee,J.,Wilkins,K.,McCollum,A.,Hutson,C.,Davidson,W.,Rao,A.,Mangla,A.,Li,Y.	Gigante et al
OQ320515	OQ320515	2022-09-01 (2022-09-01 - 2022-09-26)	2022	2021-2022	2023-01-30	North America	USA	Georgia	Homo sapiens	IIb	B.1.2	GenBank	Gigante,C.,Pavlick,J.,Zhao,H.,Batra,D.,Hetrick,E.,Howard,D.,Kovar,L.,Seabolt,M.,Morrison,S.,Desch,M.,Knipe,K.,Weigand,M.,Sheth,M.,Burgin,A.,Burroughs,M.,Lee,J.,Wilkins,K.,McCollum,A.,Hutson,C.,Davidson,W.,Rao,A.,Parrott,T.,Li,Y.	Gigante et al
OP863245	OP863245	2022-08-31 (2022-08-05 - 2022-08-31)	2022	2021-2022	2022-11-21	Europe	Germany		Homo sapiens	IIb	B.1.2	GenBank	Brinkmann,A.,Kohl,C.,Pape,K.,Schrick,L.,Michel,J.,Schaade,L.,Nitsche,A.	Brinkmann et al
OP715830	OP715830	2022-06-30 (2022-06-23 - 2022-06-30)	2022	2021-2022	2022-10-25	Europe	Germany		Homo sapiens	IIb	B.1.2	GenBank	Brinkmann,A.,Kohl,C.,Pape,K.,Schrick,L.,Michel,J.,Schaade,L.,Nitsche,A.	Brinkmann et al
OR086995	OR086995	2022-08-03	2022	2021-2022	2023-06-11	Europe	Belgium		Homo sapiens	IIb	B.1.14	GenBank	Wawina-Bokalanga,T.,Vanmechelen,B.,Logist,A.-S.,Bloemen,M.,Maes,P.	Wawina-Bokalanga et al
ON959169	ON959169	2022-07-29 (2022-07-01 - 2022-07-31)	2022	2021-2022	2022-07-11	Europe	Germany		Homo sapiens	IIb	B.1.14	GenBank	Brinkmann,A.,Kohl,C.,Pape,K.,Uddin,S.,Schrick,L.,Michel,J.,Schaade,L.,Nitsche,A.	Brinkmann et al
OR449708	OR449708	2022-06-30 (2022-06-23 - 2022-06-30)	2022	2021-2022	2023-08-22	Europe	Germany		Homo sapiens	IIb	B.1.14	GenBank	Brinkmann,A.,Pape,K.,Kohl,C.,Schrick,L.,Michel,J.,Schaade,L.,Nitsche,A.	Brinkmann et al
OP215265	OP215265	2022-08-02 (2022-08-01 - 2022-08-31)	2022	2021-2022	2022-08-17	Europe	Germany		Homo sapiens	IIb	B.1.14	GenBank	Brinkmann,A.,Kohl,C.,Pape,K.,Uddin,S.,Schrick,L.,Michel,J.,Schaade,L.,Nitsche,A.	Brinkmann et al
OQ468553	OQ468553	2022-08-11 (2022-06-24 - 2022-11-19)	2022	2021-2022	2023-02-27	North America	USA	New York	Homo sapiens	IIb	B.1.14	GenBank	Clabby,T.T.,Amin,H.S.,Wang,J.C.,Taki,F.,Su,M.,Rahat,A.,De La Cruz,N.,Olsen,A.,Thi,C.,Silver,S.,Akther,S.,Chowdhury,M.,Omoregie,E.,Hughes,S.	Clabby et al
OP539922	OP539922	2022-08-09	2022	2021-2022	2022-09-27	North America	USA		Homo sapiens	IIb	B.1.14	GenBank	Hemarajata,P.,Green,N.M.,Garrigues,J.M.	Hemarajata et al
OQ565463	OQ565463	2022-07-11 (2022-06-23 - 2022-09-11)	2022	2021-2022	2023-03-08	North America	USA	New York	Homo sapiens	IIb	B.1.14	GenBank	Clabby,T.T.,Amin,H.S.,Wang,J.C.,Taki,F.,Su,M.,Rahat,A.,De La Cruz,N.,Olsen,A.,Thi,C.,Silver,S.,Akther,S.,Chowdhury,M.,Omoregie,E.,Hughes,S.	Clabby et al
OP442562	OP442562	2022-07-11	2022	2021-2022	2022-09-15	North America	USA		Homo sapiens	IIb	B.1.14	GenBank	Hemarajata,P.,Green,N.M.,Garrigues,J.	Hemarajata et al
OP390195	OP390195	2022-07-07	2022	2021-2022	2022-09-08	Europe	United Kingdom	Scotland	Homo sapiens	IIb	B.1.16	GenBank	McHugh,M.P.,Maloney,D.,Parker,A.,Mathers,K.,Dewar,R.,Kenicer,J.,Cotton,S.,Wild,J.,Templeton,K.E.	McHugh et al
OP693653	OP693653	2022-08-29	2022	2021-2022	2022-10-21	South America	Colombia	Cundinamarca	Homo sapiens	IIb	B.1.16	GenBank	Laiton-Donato,K.,Alvarez-Diaz,D.A.,Franco-Munoz,C.,Ruiz-Moreno,H.A.,Rojas-Estevez,P.,Rosales,A.,Martinez,D.,Flores,A.,Prieto,F.,Walteros,D.,Gomez,S.,Mercado-Reyes,M.	Laiton-Donato et al
OP642383	OP642383	2022-09-09	2022	2021-2022	2022-10-17	South America	Colombia	Antioquia	Homo sapiens	IIb	B.1.16	GenBank	Betancur,I.I.B.,Velarde-Hoyos,C.-A.C.V.,Gomez,R.R.G.,Mercado-Reyes,M.M.R.	Betancur et al
OQ696095	OQ696095	2022-11-08	2022	2021-2022	2023-04-02	South America	Colombia	Antioquia	Homo sapiens	IIb	B.1.16	GenBank	Betancur,I.I.B.,Velarde Hoyos,C.A.C.V.,Gomez,R.R.G.,Mercado-Reyes,M.M.R.	Betancur et al
OQ148473	OQ148473	2022-11-11	2022	2021-2022	2022-12-30	South America	Colombia	Valle del Cauca	Homo sapiens	IIb	B.1.16	GenBank	Anacona,J.D.,Lopez,P.A.,Orjuela,M.,Tabares,F.A.,Zuluaga-Velez,A.,Sepulveda-Arias,J.C.	Anacona et al
OP819954	OP819954	2022-10-15	2022	2021-2022	2022-11-14	South America	Colombia	Valle del Cauca	Homo sapiens	IIb	B.1.16	GenBank	Laiton-Donato,K.D.,Franco,C.E.,Alvarez-Diaz,D.A.,Ruiz-Moreno,H.A.,Prada,D.A.,Martinez,D.,Mercado-Reyes,M.M.	Laiton-Donato et al
OP819953	OP819953	2022-10-15	2022	2021-2022	2022-11-14	South America	Colombia	Valle del Cauca	Homo sapiens	IIb	B.1.16	GenBank	Laiton-Donato,K.D.,Franco,C.E.,Alvarez-Diaz,D.A.,Ruiz-Moreno,H.A.,Prada,D.A.,Martinez,D.,Mercado-Reyes,M.M.	Laiton-Donato et al
OP837481	OP837481	2022-10-26	2022	2021-2022	2022-11-16	South America	Colombia	Valle del Cauca	Homo sapiens	IIb	B.1.16	GenBank	Laiton-Donato,K.D.,Franco,C.E.,Alvarez-Diaz,D.A.,Ruiz-Moreno,H.A.,Prada,D.A.,Martinez,D.,Mercado-Reyes,M.M.	Laiton-Donato et al
OP837470	OP837470	2022-10-26	2022	2021-2022	2022-11-16	South America	Colombia	Valle del Cauca	Homo sapiens	IIb	B.1.16	GenBank	Laiton-Donato,K.D.,Franco,C.E.,Alvarez-Diaz,D.A.,Ruiz-Moreno,H.A.,Prada,D.A.,Martinez,D.,Mercado-Reyes,M.M.	Laiton-Donato et al
OP536668	OP536668	2022-07-02	2022	2021-2022	2022-09-27	North America	USA	Illinois	Homo sapiens	IIb	B.1.11	GenBank	Gagnon,K.T.	Gagnon et al
OP536676	OP536676	2022-07-06	2022	2021-2022	2022-09-27	North America	USA	Illinois	Homo sapiens	IIb	B.1.11	GenBank	Gagnon,K.T.	Gagnon et al
OQ469230	OQ469230	2022-07-01 (2022-06-15 - 2022-08-29)	2022	2021-2022	2023-02-26	North America	USA	New York	Homo sapiens	IIb	B.1.11	GenBank	Clabby,T.T.,Amin,H.S.,Wang,J.C.,Taki,F.,Su,M.,Rahat,A.,De La Cruz,N.,Olsen,A.,Thi,C.,Silver,S.,Akther,S.,Chowdhury,M.,Omoregie,E.,Hughes,S.	Clabby et al
OQ468962	OQ468962	2022-08-19 (2022-07-02 - 2022-11-25)	2022	2021-2022	2023-02-26	North America	USA	New York	Homo sapiens	IIb	B.1.11	GenBank	Clabby,T.T.,Amin,H.S.,Wang,J.C.,Taki,F.,Su,M.,Rahat,A.,De La Cruz,N.,Olsen,A.,Thi,C.,Silver,S.,Akther,S.,Chowdhury,M.,Omoregie,E.,Hughes,S.	Clabby et al
OP890530	OP890530	2022-10-04	2022	2021-2022	2022-11-24	North America	USA		Homo sapiens	IIb	B.1.11	GenBank	Hemarajata,P.,Green,N.M.,Garrigues,J.M.	Hemarajata et al
OQ468787	OQ468787	2022-08-05 (2022-07-02 - 2022-10-06)	2022	2021-2022	2023-02-26	North America	USA	New York	Homo sapiens	IIb	B.1.11	GenBank	Wang,J.C.,Amin,H.S.,Clabby,T.T.,Taki,F.,Su,M.,Rahat,A.,De La Cruz,N.,Olsen,A.,Thi,C.,Silver,S.,Akther,S.,Chowdhury,M.,Omoregie,E.,Hughes,S.	Wang et al
OQ054222	OQ054222	2022-09-26 (2022-09-01 - 2022-09-30)	2022	2021-2022	2022-12-15	North America	USA	Iowa	Homo sapiens	IIb	B.1.11	GenBank	Gigante,C.,Hottel,W.,Zhao,H.,Batra,D.,Hetrick,E.,Howard,D.,Kovar,L.,Seabolt,M.,Morrison,S.,Desch,M.,Knipe,K.,Weigand,M.,Sheth,M.,Burgin,A.,Burroughs,M.,Lee,J.,Wilkins,K.,McCollum,A.,Hutson,C.,Davidson,W.,Rao,A.,Nelson,M.,Li,Y.	Gigante et al
OR427333	OR427333	2022-12-01 (2022-12-01 - 2022-12-26)	2022	2021-2022	2023-08-19	North America	USA	Washington	Homo sapiens	IIb	B.1.11	GenBank	Sereewit,J.,Xie,H.,Roychoudhury,P.,Greninger,A.L.	Sereewit et al
OP628481	OP628481	2022-08-22 (2022-08-01 - 2022-08-31)	2022	2021-2022	2022-10-13	North America	USA	Washington	Homo sapiens	IIb	B.1.11	GenBank	Sereewit,J.,Xie,H.,Roychoudhury,P.,Greninger,A.L.	Sereewit et al
OQ469165	OQ469165	2022-08-27 (2022-07-10 - 2022-12-01)	2022	2021-2022	2023-02-26	North America	USA	New York	Homo sapiens	IIb	B.1.18	GenBank	Clabby,T.T.,Amin,H.S.,Wang,J.C.,Taki,F.,Su,M.,Rahat,A.,De La Cruz,N.,Olsen,A.,Thi,C.,Silver,S.,Akther,S.,Chowdhury,M.,Omoregie,E.,Hughes,S.	Clabby et al
OQ565541	OQ565541	2022-07-29 (2022-06-30 - 2022-10-22)	2022	2021-2022	2023-03-08	North America	USA	New York	Homo sapiens	IIb	B.1.18	GenBank	Clabby,T.T.,Amin,H.S.,Wang,J.C.,Taki,F.,Su,M.,Rahat,A.,De La Cruz,N.,Olsen,A.,Thi,C.,Silver,S.,Akther,S.,Chowdhury,M.,Omoregie,E.,Hughes,S.	Clabby et al
OQ469296	OQ469296	2022-07-29 (2022-06-30 - 2022-10-23)	2022	2021-2022	2023-02-26	North America	USA	New York	Homo sapiens	IIb	B.1.18	GenBank	Clabby,T.T.,Amin,H.S.,Wang,J.C.,Taki,F.,Su,M.,Rahat,A.,De La Cruz,N.,Olsen,A.,Thi,C.,Silver,S.,Akther,S.,Chowdhury,M.,Omoregie,E.,Hughes,S.	Clabby et al
OQ503787	OQ503787	2022-10-14	2022	2021-2022	2023-02-28	North America	USA		Homo sapiens	IIb	B.1.18	GenBank	Hemarajata,P.,Green,N.M.,Garrigues,J.M.	Hemarajata et al
OQ121025	OQ121025	2022-07-06	2022	2021-2022	2022-12-26	North America	USA		Homo sapiens	IIb	B.1.18	GenBank	Probert,W.,Espinosa,A.,Kath,C.,Haw,M.,Bell,J.,Hacker,J.	Probert et al
OP928181	OP928181	2022-10-21 (2022-08-25 - 2022-12-31)	2022	2021-2022	2022-12-01	North America	USA	Massachusetts	Homo sapiens	IIb	B.1.18	GenBank	Doucette,M.,Gagne,L.,Smole,S.C.	Doucette et al
OQ419026	OQ419026	2022-09-22 (2022-08-03 - 2022-12-20)	2022	2021-2022	2023-02-15	North America	USA	New York	Homo sapiens	IIb	B.1.18	GenBank	Wang,J.C.,Amin,H.S.,Clabby,T.T.,Taki,F.,Su,M.,Rahat,A.,De La Cruz,N.,Olsen,A.,Thi,C.,Silver,S.,Akther,S.,Chowdhury,M.,Omoregie,E.,Hughes,S.	Wang et al
OQ468954	OQ468954	2022-08-26 (2022-07-18 - 2022-11-15)	2022	2021-2022	2023-02-26	North America	USA	New York	Homo sapiens	IIb	B.1.18	GenBank	Clabby,T.T.,Amin,H.S.,Wang,J.C.,Taki,F.,Su,M.,Rahat,A.,De La Cruz,N.,Olsen,A.,Thi,C.,Silver,S.,Akther,S.,Chowdhury,M.,Omoregie,E.,Hughes,S.	Clabby et al
OQ469200	OQ469200	2022-10-21 (2022-08-24 - 2022-12-31)	2022	2021-2022	2023-02-26	North America	USA	New York	Homo sapiens	IIb	B.1.18	GenBank	Clabby,T.T.,Amin,H.S.,Wang,J.C.,Taki,F.,Su,M.,Rahat,A.,De La Cruz,N.,Olsen,A.,Thi,C.,Silver,S.,Akther,S.,Chowdhury,M.,Omoregie,E.,Hughes,S.	Clabby et al
OQ054239	OQ054239	2022-09-01 (2022-09-01 - 2022-09-26)	2022	2021-2022	2022-12-15	North America	USA	Texas	Homo sapiens	IIb	B.1.20	GenBank	Gigante,C.,Kubin,G.,Zhao,H.,Batra,D.,Hetrick,E.,Howard,D.,Kovar,L.,Seabolt,M.,Morrison,S.,Desch,M.,Knipe,K.,Sheth,M.R.,Burgin,A.,Burroughs,M.,Lee,J.,Wilkins,K.,McCollum,A.,Hutson,C.,Davidson,W.,Rao,A.,White,S.,Li,Y.	Gigante et al
OR464211	OR464211	2022-12-31 (2022-12-04 - 2022-12-31)	2022	2021-2022	2023-08-27	North America	USA	Texas	Homo sapiens	IIb	B.1.20	GenBank	Gigante,C.,Kubin,G.,Zhao,H.,Batra,D.,Hetrick,E.,Howard,D.,Kovar,L.,Seabolt,M.,Morrison,S.,Desch,M.,Knipe,K.,Weigand,M.,Mcgrath,D.,Takakuwa,J.,Burgin,A.,Burroughs,M.,Lee,J.,Wilkins,K.,Mccollum,A.,Hutson,C.,Davidson,W.,Rao,A.,White,S.,Li,Y.	Gigante et al
OQ427127	OQ427127	2022-10-01 (2022-10-01 - 2022-10-27)	2022	2021-2022	2023-02-18	North America	USA	Texas	Homo sapiens	IIb	B.1.20	GenBank	Gigante,C.,Kubin,G.,Zhao,H.,Batra,D.,Hetrick,E.,Howard,D.,Kovar,L.,Seabolt,M.,Morrison,S.,Desch,M.,Knipe,K.,Sheth,M.R.,Burgin,A.,Burroughs,M.,Lee,J.,Wilkins,K.,McCollum,A.,Hutson,C.,Davidson,W.,Rao,A.,White,S.,Li,Y.	Gigante et al
OQ427125	OQ427125	2022-10-01 (2022-10-01 - 2022-10-28)	2022	2021-2022	2023-02-18	North America	USA	Texas	Homo sapiens	IIb	B.1.20	GenBank	Gigante,C.,Kubin,G.,Zhao,H.,Batra,D.,Hetrick,E.,Howard,D.,Kovar,L.,Seabolt,M.,Morrison,S.,Desch,M.,Knipe,K.,Sheth,M.R.,Burgin,A.,Burroughs,M.,Lee,J.,Wilkins,K.,McCollum,A.,Hutson,C.,Davidson,W.,Rao,A.,White,S.,Li,Y.	Gigante et al
OQ320441	OQ320441	2022-10-01 (2022-10-01 - 2022-10-26)	2022	2021-2022	2023-01-30	North America	USA	Texas	Homo sapiens	IIb	B.1.20	GenBank	Gigante,C.,Kubin,G.,Zhao,H.,Batra,D.,Hetrick,E.,Howard,D.,Kovar,L.,Seabolt,M.,Morrison,S.,Desch,M.,Knipe,K.,Sheth,M.R.,Burgin,A.,Burroughs,M.,Lee,J.,Wilkins,K.,McCollum,A.,Hutson,C.,Davidson,W.,Rao,A.,White,S.,Li,Y.	Gigante et al
OQ721939	OQ721939	2022-09-19 (2022-09-01 - 2022-09-30)	2022	2021-2022	2023-04-05	North America	USA	Tennessee	Homo sapiens	IIb	B.1.20	GenBank	Gigante,C.,Thomas,L.,Zhao,H.,Batra,D.,Hetrick,E.,Howard,D.,Kovar,L.,Seabolt,M.,Morrison,S.,Desch,M.,Knipe,K.,Weigand,M.,Cintron,R.,Burgin,A.,Burroughs,M.,Lee,J.,Wilkins,K.,McCollum,A.,Hutson,C.,Davidson,W.,Rao,A.,Dunn,J.,Li,Y.	Gigante et al
OQ427124	OQ427124	2022-10-04 (2022-10-01 - 2022-10-31)	2022	2021-2022	2023-02-18	North America	USA	Texas	Homo sapiens	IIb	B.1.20	GenBank	Gigante,C.,Kubin,G.,Zhao,H.,Batra,D.,Hetrick,E.,Howard,D.,Kovar,L.,Seabolt,M.,Morrison,S.,Desch,M.,Knipe,K.,Sheth,M.R.,Burgin,A.,Burroughs,M.,Lee,J.,Wilkins,K.,McCollum,A.,Hutson,C.,Davidson,W.,Rao,A.,White,S.,Li,Y.	Gigante et al
OR464210	OR464210	2022-12-14 (2022-12-01 - 2022-12-31)	2022	2021-2022	2023-08-27	North America	USA	Texas	Homo sapiens	IIb	B.1.20	GenBank	Gigante,C.,Kubin,G.,Zhao,H.,Batra,D.,Hetrick,E.,Howard,D.,Kovar,L.,Seabolt,M.,Morrison,S.,Desch,M.,Knipe,K.,Weigand,M.,Mcgrath,D.,Takakuwa,J.,Burgin,A.,Burroughs,M.,Lee,J.,Wilkins,K.,Mccollum,A.,Hutson,C.,Davidson,W.,Rao,A.,White,S.,Li,Y.	Gigante et al
OQ427126	OQ427126	2022-11-01 (2022-11-01 - 2022-11-26)	2022	2021-2022	2023-02-18	North America	USA	Texas	Homo sapiens	IIb	B.1.20	GenBank	Gigante,C.,Kubin,G.,Zhao,H.,Batra,D.,Hetrick,E.,Howard,D.,Kovar,L.,Seabolt,M.,Morrison,S.,Desch,M.,Knipe,K.,Sheth,M.R.,Burgin,A.,Burroughs,M.,Lee,J.,Wilkins,K.,McCollum,A.,Hutson,C.,Davidson,W.,Rao,A.,White,S.,Li,Y.	Gigante et al
OQ348868	OQ348868	2022-09-20	2022	2021-2022	2023-02-04	North America	USA		Homo sapiens	IIb	B.1.6	GenBank	Probert,W.,Espinosa,A.,Kath,C.,Haw,M.,O'Neil,R.,Bell,J.,Hacker,J.	Probert et al
OP289782	OP289782	2022-06-25	2022	2021-2022	2022-08-24	South America	Peru		Homo sapiens	IIb	B.1.6	GenBank	Silva,I.,Jimenez,V.,Hurtado,V.,Barcena,L.	Silva et al
OP320555	OP320555	2022-07-09	2022	2021-2022	2022-08-29	South America	Peru		Homo sapiens	IIb	B.1.6	GenBank	Padilla,C.,Silva,I.,Hurtado,V.,Jimenez,V.,Barcena,L.,Lope,P.,Arotinco,G.	Padilla et al
OP289783	OP289783	2022-06-27	2022	2021-2022	2022-08-24	South America	Peru		Homo sapiens	IIb	B.1.6	GenBank	Padilla,C.,Silva,I.,Hurtado,V.,Jimenez,V.,Barcena,L.,Mestanza,O.,Lope,P.,Nunez,A.	Padilla et al
OP320548	OP320548	2022-07-01	2022	2021-2022	2022-08-29	South America	Peru		Homo sapiens	IIb	B.1.6	GenBank	Padilla,C.,Silva,I.,Hurtado,V.,Jimenez,V.,Barcena,L.,Lope,P.,Arotinco,G.	Padilla et al
OQ644785	OQ644785	2022-12-01	2022	2021-2022	2023-03-22	North America	USA		Homo sapiens	IIb	B.1.6	GenBank	Hemarajata,P.,Green,N.M.,Garrigues,J.M.	Hemarajata et al
OP536765	OP536765	2022-08-09 (2022-08-01 - 2022-08-31)	2022	2021-2022	2022-09-27	Europe	United Kingdom		Homo sapiens	IIb	B.1.6	GenBank	Groves,N.,Osman,K.L.,Lewandowski,K.S.,Carter,D.P.,Pullan,S.T.,Myers,R.,Vipond,R.,Chand,M.	Groves et al
OP881939	OP881939	2022-09-29	2022	2021-2022	2022-11-23	South America	Colombia	Antioquia	Homo sapiens	IIb	B.1.6	GenBank	Betancur,I.I.B.,Velarde-Hoyos,C.-A.C.V.,Gomez,R.R.G.,Mercado-Reyes,M.M.R.	Betancur et al
OP415224	OP415224	2022-08-01 (2022-08-01 - 2022-08-26)	2022	2021-2022	2022-09-12	Europe	United Kingdom		Homo sapiens	IIb	B.1.6	GenBank	Groves,N.,Osman,K.L.,Lewandowski,K.S.,Carter,D.P.,Pullan,S.T.,Myers,R.,Vipond,R.,Chand,M.	Groves et al
OP171925	OP171925	2022-07-25	2022	2021-2022	2022-08-08	North America	USA	Nebraska	Homo sapiens	IIb	B.1.12	GenBank	Tegomoh,B.,Cross,S.T.,Chapman,R.C.,Bernhard,K.,McCutchen,E.L.,Fauver,J.R.,Pratt,C.B.,Warden,D.E.,Iwen,P.C.,Donahue,M.,Wiley,M.R.	Tegomoh et al
OQ468698	OQ468698	2022-07-31 (2022-06-28 - 2022-10-24)	2022	2021-2022	2023-02-26	North America	USA	New York	Homo sapiens	IIb	B.1.12	GenBank	Amin,H.S.,Clabby,T.T.,Wang,J.C.,Taki,F.,Su,M.,Rahat,A.,De La Cruz,N.,Olsen,A.,Thi,C.,Silver,S.,Akther,S.,Chowdhury,M.,Omoregie,E.,Hughes,S.	Amin et al
OQ468917	OQ468917	2022-07-09 (2022-06-18 - 2022-09-08)	2022	2021-2022	2023-02-26	North America	USA	New York	Homo sapiens	IIb	B.1.12	GenBank	Clabby,T.T.,Amin,H.S.,Wang,J.C.,Taki,F.,Su,M.,Rahat,A.,De La Cruz,N.,Olsen,A.,Thi,C.,Silver,S.,Akther,S.,Chowdhury,M.,Omoregie,E.,Hughes,S.	Clabby et al
OQ504464	OQ504464	2022-09-07 (2022-07-22 - 2022-12-01)	2022	2021-2022	2023-02-28	North America	USA	New York	Homo sapiens	IIb	B.1.12	GenBank	Wang,J.C.,Amin,H.S.,Clabby,T.T.,Taki,F.,Su,M.,Rahat,A.,De La Cruz,N.,Olsen,A.,Thi,C.,Silver,S.,Akther,S.,Chowdhury,M.,Omoregie,E.,Hughes,S.	Wang et al
OQ469192	OQ469192	2022-08-12 (2022-07-08 - 2022-10-21)	2022	2021-2022	2023-02-26	North America	USA	New York	Homo sapiens	IIb	B.1.12	GenBank	Clabby,T.T.,Amin,H.S.,Wang,J.C.,Taki,F.,Su,M.,Rahat,A.,De La Cruz,N.,Olsen,A.,Thi,C.,Silver,S.,Akther,S.,Chowdhury,M.,Omoregie,E.,Hughes,S.	Clabby et al
OQ468578	OQ468578	2022-08-29 (2022-07-19 - 2022-11-19)	2022	2021-2022	2023-02-27	North America	USA	New York	Homo sapiens	IIb	B.1.12	GenBank	Clabby,T.T.,Amin,H.S.,Wang,J.C.,Taki,F.,Su,M.,Rahat,A.,De La Cruz,N.,Olsen,A.,Thi,C.,Silver,S.,Akther,S.,Chowdhury,M.,Omoregie,E.,Hughes,S.	Clabby et al
OQ565543	OQ565543	2022-08-04 (2022-07-06 - 2022-10-07)	2022	2021-2022	2023-03-08	North America	USA	New York	Homo sapiens	IIb	B.1.12	GenBank	Clabby,T.T.,Amin,H.S.,Wang,J.C.,Taki,F.,Su,M.,Rahat,A.,De La Cruz,N.,Olsen,A.,Thi,C.,Silver,S.,Akther,S.,Chowdhury,M.,Omoregie,E.,Hughes,S.	Clabby et al
OQ469206	OQ469206	2022-08-04 (2022-07-06 - 2022-10-07)	2022	2021-2022	2023-02-26	North America	USA	New York	Homo sapiens	IIb	B.1.12	GenBank	Clabby,T.T.,Amin,H.S.,Wang,J.C.,Taki,F.,Su,M.,Rahat,A.,De La Cruz,N.,Olsen,A.,Thi,C.,Silver,S.,Akther,S.,Chowdhury,M.,Omoregie,E.,Hughes,S.	Clabby et al
OQ468875	OQ468875	2022-08-04 (2022-07-06 - 2022-10-07)	2022	2021-2022	2023-02-26	North America	USA	New York	Homo sapiens	IIb	B.1.12	GenBank	Wang,J.C.,Amin,H.S.,Clabby,T.T.,Taki,F.,Su,M.,Rahat,A.,De La Cruz,N.,Olsen,A.,Thi,C.,Silver,S.,Akther,S.,Chowdhury,M.,Omoregie,E.,Hughes,S.	Wang et al
OQ419006	OQ419006	2022-09-24 (2022-07-27 - 2022-12-31)	2022	2021-2022	2023-02-15	North America	USA	New York	Homo sapiens	IIb	B.1.10	GenBank	Wang,J.C.,Amin,H.S.,Clabby,T.T.,Taki,F.,Su,M.,Rahat,A.,De La Cruz,N.,Olsen,A.,Thi,C.,Silver,S.,Akther,S.,Chowdhury,M.,Omoregie,E.,Hughes,S.	Wang et al
OQ504404	OQ504404	2022-07-29 (2022-06-24 - 2022-10-21)	2022	2021-2022	2023-02-28	North America	USA	New York	Homo sapiens	IIb	B.1.10	GenBank	Wang,J.C.,Amin,H.S.,Clabby,T.T.,Taki,F.,Su,M.,Rahat,A.,De La Cruz,N.,Olsen,A.,Thi,C.,Silver,S.,Akther,S.,Chowdhury,M.,Omoregie,E.,Hughes,S.	Wang et al
OR865764	OR865764	2022-12-14	2022	2021-2022	2023-12-04	Europe	Portugal		Homo sapiens	IIb	B.1.10	GenBank	Sobral,D.,Ferreira,R.,Coelho,L.,Cordeiro,R.,Gomes,J.P.	Sobral et al
OR464201	OR464201	2022-08-31 (2022-08-01 - 2022-08-31)	2022	2021-2022	2023-08-27	North America	USA	New York	Homo sapiens	IIb	B.1.10	GenBank	Gigante,C.,Ruiz,V.,Zhao,H.,Batra,D.,Hetrick,E.,Howard,D.,Kovar,L.,Seabolt,M.,Morrison,S.,Desch,M.,Knipe,K.,Weigand,M.,Mcgrath,D.,Takakuwa,J.,Burgin,A.,Burroughs,M.,Lee,J.,Wilkins,K.,Mccollum,A.,Hutson,C.,Davidson,W.,Rao,A.,Wang,J.,Li,Y.	Gigante et al
OQ469189	OQ469189	2022-08-22 (2022-07-25 - 2022-10-20)	2022	2021-2022	2023-02-26	North America	USA	New York	Homo sapiens	IIb	B.1.10	GenBank	Clabby,T.T.,Amin,H.S.,Wang,J.C.,Taki,F.,Su,M.,Rahat,A.,De La Cruz,N.,Olsen,A.,Thi,C.,Silver,S.,Akther,S.,Chowdhury,M.,Omoregie,E.,Hughes,S.	Clabby et al
OP477449	OP477449	2022-08-22	2022	2021-2022	2022-09-20	South America	Colombia	Antioquia	Homo sapiens	IIb	B.1.10	GenBank	Betancur,I.I.B.,Velarde-Hoyos,C.-A.C.V.,Gomez,R.R.G.,Mercado-Reyes,M.M.R.	Betancur et al
OQ696103	OQ696103	2022-11-22	2022	2021-2022	2023-04-02	South America	Colombia	Antioquia	Homo sapiens	IIb	B.1.10	GenBank	Betancur,I.I.B.,Velarde Hoyos,C.A.C.V.,Gomez,R.R.G.,Mercado-Reyes,M.M.R.	Betancur et al
OQ148471	OQ148471	2022-09-11	2022	2021-2022	2022-12-30	South America	Colombia	Valle del Cauca	Homo sapiens	IIb	B.1.10	GenBank	Orjuela,M.,Tabares,F.A.,Anacona,J.D.,Lopez,P.A.,Zuluaga-Velez,A.,Sepulveda-Arias,J.C.	Orjuela et al
OQ148472	OQ148472	2022-11-11	2022	2021-2022	2022-12-30	South America	Colombia	Valle del Cauca	Homo sapiens	IIb	B.1.10	GenBank	Tabares,F.A.,Anacona,J.D.,Lopez,P.A.,Orjuela,M.,Zuluaga-Velez,A.,Sepulveda-Arias,J.C.	Tabares et al
ON853673	ON853673	2022-06-01 (2022-06-01 - 2022-06-25)	2022	2021-2022	2022-06-27	Europe	Germany		Homo sapiens	IIb	B.1.1	GenBank	Brinkmann,A.,Kohl,C.,Uddin,S.,Pape,K.,Schrick,L.,Michel,J.,Schaade,L.,Nitsche,A.	Brinkmann et al
ON694340	ON694340	2022-05-31 (2022-05-24 - 2022-05-31)	2022	2021-2022	2022-06-07	Europe	Germany		Homo sapiens	IIb	B.1.1	GenBank	Brinkmann,A.,Kohl,C.,Uddin,S.,Pape,K.,Schrick,L.,Michel,J.,Schaade,L.,Nitsche,A.	Brinkmann et al
OR449635	OR449635	2022-06-17 (2022-06-01 - 2022-06-30)	2022	2021-2022	2023-08-22	Europe	Germany		Homo sapiens	IIb	B.1.1	GenBank	Brinkmann,A.,Pape,K.,Kohl,C.,Schrick,L.,Michel,J.,Schaade,L.,Nitsche,A.	Brinkmann et al
OX344864	OX344864	2022-07-16 (2022-06-17 - 2022-10-08)	2022	2021-2022	2022-10-06	Europe	Spain		Homo sapiens	IIb	B.1.1	GenBank	Cuesta,I.	Cuesta et al
OP390187	OP390187	2022-06-20	2022	2021-2022	2022-09-08	Europe	United Kingdom	Scotland	Homo sapiens	IIb	B.1.1	GenBank	McHugh,M.P.,Maloney,D.,Parker,A.,Mathers,K.,Dewar,R.,Kenicer,J.,Cotton,S.,Wild,J.,Templeton,K.E.	McHugh et al
OP018591	OP018591	2022-07-09 (2022-07-01 - 2022-07-31)	2022	2021-2022	2022-07-19	Europe	Germany		Homo sapiens	IIb	B.1.1	GenBank	Brinkmann,A.,Kohl,C.,Pape,K.,Uddin,S.,Schrick,L.,Michel,J.,Jessen,H.,Schaade,L.,Nitsche,A.	Brinkmann et al
OP555641	OP555641	2022-09-02	2022	2021-2022	2022-09-30	Europe	Portugal		Homo sapiens	IIb	B.1.1	GenBank	Isidro,J.,Borges,V.,Pinto,M.,Sobral,D.,Santos,J.,Nunes,A.,Mixao,V.,Ferreira,R.,Santos,D.,Duarte,S.,Vieira,L.,Borrego,M.J.,Nuncio,S.,Lopes de Carvalho,I.,Pelerito,A.,Cordeiro,R.,Gomes,J.P.	Isidro et al
ON929073	ON929073	2022-07-09 (2022-07-01 - 2022-07-31)	2022	2021-2022	2022-07-06	Europe	Germany		Homo sapiens	IIb	B.1.1	GenBank	Brinkmann,A.,Kohl,C.,Pape,K.,Uddin,S.,Schrick,L.,Michel,J.,Schaade,L.,Nitsche,A.	Brinkmann et al
ON755232	ON755232	2022-06-20 (2022-06-01 - 2022-06-30)	2022	2021-2022	2022-06-14	Europe	Germany		Homo sapiens	IIb	B.1.1	GenBank	Brinkmann,A.,Kohl,C.,Uddin,S.,Pape,K.,Schrick,L.,Michel,J.,Schaade,L.,Nitsche,A.	Brinkmann et al
OQ547771	OQ547771	2022-08-01 (2022-08-01 - 2022-08-27)	2022	2021-2022	2023-03-07	Europe	Germany		Homo sapiens	IIb	B.1.1	GenBank	Brinkmann,A.,Kohl,C.,Pape,K.,Schrick,L.,Michel,J.,Schaade,L.,Nitsche,A.	Brinkmann et al
OQ320456	OQ320456	2022-10-31 (2022-10-04 - 2022-10-31)	2022	2021-2022	2023-01-30	North America	USA	Kansas	Homo sapiens	IIb	B.1.13	GenBank	Gigante,C.,Bradley,A.,Zhao,H.,Batra,D.,Hetrick,E.,Howard,D.,Kovar,L.,Seabolt,M.,Morrison,S.,Desch,M.,Knipe,K.,Sheth,M.R.,Burgin,A.,Burroughs,M.,Lee,J.,Wilkins,K.,McCollum,A.,Hutson,C.,Davidson,W.,Rao,A.,Anderson,J.,Li,Y.	Gigante et al
OP536663	OP536663	2022-08-04	2022	2021-2022	2022-09-27	North America	USA	Illinois	Homo sapiens	IIb	B.1.13	GenBank	Gagnon,K.T.	Gagnon et al
OP536734	OP536734	2022-06-30	2022	2021-2022	2022-09-27	North America	USA	Illinois	Homo sapiens	IIb	B.1.13	GenBank	Gagnon,K.T.	Gagnon et al
OP225962	OP225962	2022-06-19 (2022-06-01 - 2022-06-30)	2022	2021-2022	2022-08-16	North America	USA	Illinois	Homo sapiens	IIb	B.1.13	GenBank	Gigante,C.M.,Ghinai,I.,Seabolt,M.H.,Zhao,H.,Wilkins,K.,McCollum,A.,Hutson,C.,Davidson,W.,Rao,A.,Kerins,J.,Li,Y.	Gigante et al
OP597792	OP597792	2022-07-19	2022	2021-2022	2022-10-07	North America	USA	Minnesota	Homo sapiens	IIb	B.1.13	GenBank	Plumb,M.R.	Plumb et al
OQ469019	OQ469019	2022-08-11 (2022-06-24 - 2022-11-19)	2022	2021-2022	2023-02-26	North America	USA	New York	Homo sapiens	IIb	B.1.13	GenBank	Clabby,T.T.,Amin,H.S.,Wang,J.C.,Taki,F.,Su,M.,Rahat,A.,De La Cruz,N.,Olsen,A.,Thi,C.,Silver,S.,Akther,S.,Chowdhury,M.,Omoregie,E.,Hughes,S.	Clabby et al
OQ468592	OQ468592	2022-08-11 (2022-06-24 - 2022-11-19)	2022	2021-2022	2023-02-27	North America	USA	New York	Homo sapiens	IIb	B.1.13	GenBank	Clabby,T.T.,Amin,H.S.,Wang,J.C.,Taki,F.,Su,M.,Rahat,A.,De La Cruz,N.,Olsen,A.,Thi,C.,Silver,S.,Akther,S.,Chowdhury,M.,Omoregie,E.,Hughes,S.	Clabby et al
OP303788	OP303788	2022-06-30 (2022-06-23 - 2022-06-30)	2022	2021-2022	2022-08-26	North America	USA	Kentucky	Homo sapiens	IIb	B.1.13	GenBank	Gigante,C.M.,Winter,K.,Zhao,H.,Batra,D.,Hetrick,E.E.,Howard,D.T.,Kovar,L.,Seabolt,M.H.,Weigand,M.R.,Burroughs,M.S.,Lee,J.,Wilkins,K.,McCollum,A.,Hutson,C.,Davidson,W.,Rao,A.,Arora,V.,Li,Y.	Gigante et al
OP451003	OP451003	2022-07-11 (2022-07-01 - 2022-07-31)	2022	2021-2022	2022-09-16	North America	USA	Minnesota	Homo sapiens	IIb	B.1.13	GenBank	Gigante,C.M.,Wang,X.,Zhao,H.,Batra,D.,Hetrick,E.E.,Howard,D.T.,Kovar,L.,Seabolt,M.H.,Weigand,M.R.,Burroughs,M.,Lee,J.,Wilkins,K.,McCollum,A.,Hutson,C.,Davidson,W.,Rao,A.,Ostadkar,R.,Li,Y.	Gigante et al
OP225966	OP225966	2022-06-30 (2022-06-21 - 2022-06-30)	2022	2021-2022	2022-08-16	North America	USA	Illinois	Homo sapiens	IIb	B.1.13	GenBank	Gigante,C.M.,Ghinai,I.,Seabolt,M.H.,Zhao,H.,Wilkins,K.,McCollum,A.,Hutson,C.,Davidson,W.,Rao,A.,Kerins,J.,Li,Y.	Gigante et al
OP414285	OP414285	2022-06-21	2022	2021-2022	2022-09-12	Europe	Portugal		Homo sapiens	IIb	B.1	GenBank	Isidro,J.,Borges,V.,Pinto,M.,Sobral,D.,Santos,J.,Nunes,A.,Mixao,V.,Ferreira,R.,Santos,D.,Duarte,S.,Vieira,L.,Borrego,M.J.,Nuncio,S.,Lopes de Carvalho,I.,Pelerito,A.,Cordeiro,R.,Gomes,J.P.	Isidro et al	deletion_913bp
OP324521	OP324521	2022-06-26	2022	2021-2022	2022-08-29	Europe	Portugal		Homo sapiens	IIb	B.1	GenBank	Isidro,J.,Borges,V.,Pinto,M.,Sobral,D.,Santos,J.,Nunes,A.,Mixao,V.,Ferreira,R.,Santos,D.,Duarte,S.,Vieira,L.,Borrego,M.J.,Nuncio,S.,Lopes de Carvalho,I.,Pelerito,A.,Cordeiro,R.,Gomes,J.P.	Isidro et al	deletion_913bp
OP414292	OP414292	2022-06-21	2022	2021-2022	2022-09-12	Europe	Portugal		Homo sapiens	IIb	B.1	GenBank	Isidro,J.,Borges,V.,Pinto,M.,Sobral,D.,Santos,J.,Nunes,A.,Mixao,V.,Ferreira,R.,Santos,D.,Duarte,S.,Vieira,L.,Borrego,M.J.,Nuncio,S.,Lopes de Carvalho,I.,Pelerito,A.,Cordeiro,R.,Gomes,J.P.	Isidro et al	deletion_913bp
OP245351	OP245351	2022-07-13	2022	2021-2022	2022-08-17	Europe	Portugal		Homo sapiens	IIb	B.1	GenBank	Isidro,J.,Borges,V.,Pinto,M.,Sobral,D.,Santos,J.,Nunes,A.,Mixao,V.,Ferreira,R.,Santos,D.,Duarte,S.,Vieira,L.,Borrego,M.J.,Nuncio,S.,Lopes de Carvalho,I.,Pelerito,A.,Cordeiro,R.,Gomes,J.P.	Isidro et al	deletion_913bp
OP414341	OP414341	2022-06-07	2022	2021-2022	2022-09-12	Europe	Portugal		Homo sapiens	IIb	B.1	GenBank	Isidro,J.,Borges,V.,Pinto,M.,Sobral,D.,Santos,J.,Nunes,A.,Mixao,V.,Ferreira,R.,Santos,D.,Duarte,S.,Vieira,L.,Borrego,M.J.,Nuncio,S.,Lopes de Carvalho,I.,Pelerito,A.,Cordeiro,R.,Gomes,J.P.	Isidro et al	deletion_913bp
OP324546	OP324546	2022-06-21	2022	2021-2022	2022-08-29	Europe	Portugal		Homo sapiens	IIb	B.1	GenBank	Isidro,J.,Borges,V.,Pinto,M.,Sobral,D.,Santos,J.,Nunes,A.,Mixao,V.,Ferreira,R.,Santos,D.,Duarte,S.,Vieira,L.,Borrego,M.J.,Nuncio,S.,Lopes de Carvalho,I.,Pelerito,A.,Cordeiro,R.,Gomes,J.P.	Isidro et al	deletion_913bp
OP324507	OP324507	2022-06-27	2022	2021-2022	2022-08-29	Europe	Portugal		Homo sapiens	IIb	B.1	GenBank	Isidro,J.,Borges,V.,Pinto,M.,Sobral,D.,Santos,J.,Nunes,A.,Mixao,V.,Ferreira,R.,Santos,D.,Duarte,S.,Vieira,L.,Borrego,M.J.,Nuncio,S.,Lopes de Carvalho,I.,Pelerito,A.,Cordeiro,R.,Gomes,J.P.	Isidro et al	deletion_913bp
OP555481	OP555481	2022-07-11	2022	2021-2022	2022-09-30	Europe	Portugal		Homo sapiens	IIb	B.1	GenBank	Isidro,J.,Borges,V.,Pinto,M.,Sobral,D.,Santos,J.,Nunes,A.,Mixao,V.,Ferreira,R.,Santos,D.,Duarte,S.,Vieira,L.,Borrego,M.J.,Nuncio,S.,Lopes de Carvalho,I.,Pelerito,A.,Cordeiro,R.,Gomes,J.P.	Isidro et al	deletion_913bp
OP245344	OP245344	2022-07-15	2022	2021-2022	2022-08-17	Europe	Portugal		Homo sapiens	IIb	B.1	GenBank	Isidro,J.,Borges,V.,Pinto,M.,Sobral,D.,Santos,J.,Nunes,A.,Mixao,V.,Ferreira,R.,Santos,D.,Duarte,S.,Vieira,L.,Borrego,M.J.,Nuncio,S.,Lopes de Carvalho,I.,Pelerito,A.,Cordeiro,R.,Gomes,J.P.	Isidro et al	deletion_913bp
OP245352	OP245352	2022-07-13	2022	2021-2022	2022-08-17	Europe	Portugal		Homo sapiens	IIb	B.1	GenBank	Isidro,J.,Borges,V.,Pinto,M.,Sobral,D.,Santos,J.,Nunes,A.,Mixao,V.,Ferreira,R.,Santos,D.,Duarte,S.,Vieira,L.,Borrego,M.J.,Nuncio,S.,Lopes de Carvalho,I.,Pelerito,A.,Cordeiro,R.,Gomes,J.P.	Isidro et al	deletion_913bp
OP689674	OP689674	2022-06-30 (2022-06-08 - 2022-06-30)	2022	2021-2022	2022-10-20	Europe	Germany		Homo sapiens	IIb	B.1.5	GenBank	Brinkmann,A.,Kohl,C.,Pape,K.,Schrick,L.,Michel,J.,Schaade,L.,Nitsche,A.	Brinkmann et al
OR449647	OR449647	2022-06-30 (2022-06-08 - 2022-06-30)	2022	2021-2022	2023-08-22	Europe	Germany		Homo sapiens	IIb	B.1.5	GenBank	Brinkmann,A.,Pape,K.,Kohl,C.,Schrick,L.,Michel,J.,Schaade,L.,Nitsche,A.	Brinkmann et al
OP355582	OP355582	2022-08-01 (2022-08-01 - 2022-08-27)	2022	2021-2022	2022-09-02	Europe	Germany		Homo sapiens	IIb	B.1.5	GenBank	Brinkmann,A.,Kohl,C.,Pape,K.,Uddin,S.,Schrick,L.,Michel,J.,Schaade,L.,Nitsche,A.	Brinkmann et al
OR264397	OR264397	2022-08-16	2022	2021-2022	2023-08-09	Oceania	Australia	Victoria	Homo sapiens	IIb	B.1.5	GenBank	Taouk,M.L.,Steinig,E.,Taiaroa,G.,Savic,I.	Taouk et al
OQ468605	OQ468605	2022-07-01 (2022-06-01 - 2022-09-25)	2022	2021-2022	2023-02-27	North America	USA	New York	Homo sapiens	IIb	B.1.5	GenBank	Clabby,T.T.,Amin,H.S.,Wang,J.C.,Taki,F.,Su,M.,Rahat,A.,De La Cruz,N.,Olsen,A.,Thi,C.,Silver,S.,Akther,S.,Chowdhury,M.,Omoregie,E.,Hughes,S.	Clabby et al
OP650029	OP650029	2022-07-26	2022	2021-2022	2022-10-17	North America	USA	Oklahoma	Homo sapiens	IIb	B.1.5	GenBank	Chapman,R.C.,Bernhard,K.,McCutchen,E.L.,Fauver,J.R.,O'Dell,J.X.,Mannell,M.,Wiley,M.R.,Cross,S.T.	Chapman et al
OP303796	OP303796	2022-06-30 (2022-06-01 - 2022-06-30)	2022	2021-2022	2022-08-26	North America	USA	New York	Homo sapiens	IIb	B.1.5	GenBank	Gigante,C.M.,Hughes,S.,Zhao,H.,Batra,D.,Hetrick,E.E.,Howard,D.T.,Kovar,L.,Seabolt,M.H.,Weigand,M.R.,Burroughs,M.S.,Lee,J.,Wilkins,K.,McCollum,A.,Hutson,C.,Davidson,W.,Rao,A.,Baumgartner,J.,Li,Y.	Gigante et al
OQ468793	OQ468793	2022-06-28 (2022-06-13 - 2022-08-28)	2022	2021-2022	2023-02-26	North America	USA	New York	Homo sapiens	IIb	B.1.5	GenBank	Wang,J.C.,Amin,H.S.,Clabby,T.T.,Taki,F.,Su,M.,Rahat,A.,De La Cruz,N.,Olsen,A.,Thi,C.,Silver,S.,Akther,S.,Chowdhury,M.,Omoregie,E.,Hughes,S.	Wang et al
OQ468662	OQ468662	2022-07-19 (2022-06-19 - 2022-10-12)	2022	2021-2022	2023-02-26	North America	USA	New York	Homo sapiens	IIb	B.1.5	GenBank	Amin,H.S.,Clabby,T.T.,Wang,J.C.,Taki,F.,Su,M.,Rahat,A.,De La Cruz,N.,Olsen,A.,Thi,C.,Silver,S.,Akther,S.,Chowdhury,M.,Omoregie,E.,Hughes,S.	Amin et al
OR035726	OR035726	2022-10-28	2022	2021-2022	2023-05-29	Europe	Belgium		Homo sapiens	IIb	B.1.19	GenBank	Wawina-Bokalanga,T.,Vanmechelen,B.,Logist,A.-S.,Ysebaert,L.,Verlinden,J.,Horemans,M.,Van Holm,B.,Bloemen,M.,Maes,P.	Wawina-Bokalanga et al
OQ469219	OQ469219	2022-08-31 (2022-07-21 - 2022-11-10)	2022	2021-2022	2023-02-26	North America	USA	New York	Homo sapiens	IIb	B.1.19	GenBank	Clabby,T.T.,Amin,H.S.,Wang,J.C.,Taki,F.,Su,M.,Rahat,A.,De La Cruz,N.,Olsen,A.,Thi,C.,Silver,S.,Akther,S.,Chowdhury,M.,Omoregie,E.,Hughes,S.	Clabby et al
OQ469009	OQ469009	2022-10-27 (2022-09-01 - 2022-12-31)	2022	2021-2022	2023-02-26	North America	USA	New York	Homo sapiens	IIb	B.1.19	GenBank	Clabby,T.T.,Amin,H.S.,Wang,J.C.,Taki,F.,Su,M.,Rahat,A.,De La Cruz,N.,Olsen,A.,Thi,C.,Silver,S.,Akther,S.,Chowdhury,M.,Omoregie,E.,Hughes,S.	Clabby et al
OP555643	OP555643	2022-09-05	2022	2021-2022	2022-09-30	Europe	Portugal		Homo sapiens	IIb	B.1.19	GenBank	Isidro,J.,Borges,V.,Pinto,M.,Sobral,D.,Santos,J.,Nunes,A.,Mixao,V.,Ferreira,R.,Santos,D.,Duarte,S.,Vieira,L.,Borrego,M.J.,Nuncio,S.,Lopes de Carvalho,I.,Pelerito,A.,Cordeiro,R.,Gomes,J.P.	Isidro et al
OQ427121	OQ427121	2022-06-30 (2022-06-12 - 2022-06-30)	2022	2021-2022	2023-02-18	North America	USA	Oregon	Homo sapiens	IIb	B.1.19	GenBank	Gigante,C.,Cogswell,K.,Zhao,H.,Batra,D.,Hetrick,E.,Howard,D.,Kovar,L.,Seabolt,M.,Morrison,S.,Desch,M.,Knipe,K.,Weigand,M.,Sheth,M.,Burgin,A.,Burroughs,M.,Lee,J.,Wilkins,K.,McCollum,A.,Hutson,C.,Davidson,W.,Rao,A.,Grenz,L.,Li,Y.	Gigante et al
OP536803	OP536803	2022-09-01 (2022-09-01 - 2022-09-26)	2022	2021-2022	2022-09-27	Europe	United Kingdom		Homo sapiens	IIb	B.1.19	GenBank	Groves,N.,Osman,K.L.,Lewandowski,K.S.,Carter,D.P.,Pullan,S.T.,Myers,R.,Vipond,R.,Chand,M.	Groves et al
OP205108	OP205108	2022-06-16	2022	2021-2022	2022-08-11	Europe	United Kingdom		Homo sapiens	IIb	B.1.19	GenBank	Groves,N.,Osman,K.L.,Lewandowski,K.S.,Carter,D.P.,Pullan,S.T.,Myers,R.,Vipond,R.,Chand,M.	Groves et al
OP555533	OP555533	2022-08-04	2022	2021-2022	2022-09-30	Europe	Portugal		Homo sapiens	IIb	B.1.19	GenBank	Isidro,J.,Borges,V.,Pinto,M.,Sobral,D.,Santos,J.,Nunes,A.,Mixao,V.,Ferreira,R.,Santos,D.,Duarte,S.,Vieira,L.,Borrego,M.J.,Nuncio,S.,Lopes de Carvalho,I.,Pelerito,A.,Cordeiro,R.,Gomes,J.P.	Isidro et al
OP555661	OP555661	2022-09-15	2022	2021-2022	2022-09-30	Europe	Portugal		Homo sapiens	IIb	B.1.19	GenBank	Isidro,J.,Borges,V.,Pinto,M.,Sobral,D.,Santos,J.,Nunes,A.,Mixao,V.,Ferreira,R.,Santos,D.,Duarte,S.,Vieira,L.,Borrego,M.J.,Nuncio,S.,Lopes de Carvalho,I.,Pelerito,A.,Cordeiro,R.,Gomes,J.P.	Isidro et al
OP555617	OP555617	2022-08-27	2022	2021-2022	2022-09-30	Europe	Portugal		Homo sapiens	IIb	B.1.19	GenBank	Isidro,J.,Borges,V.,Pinto,M.,Sobral,D.,Santos,J.,Nunes,A.,Mixao,V.,Ferreira,R.,Santos,D.,Duarte,S.,Vieira,L.,Borrego,M.J.,Nuncio,S.,Lopes de Carvalho,I.,Pelerito,A.,Cordeiro,R.,Gomes,J.P.	Isidro et al
OP615340	OP615340	2022-09-22 (2022-09-01 - 2022-09-30)	2022	2021-2022	2022-10-12	Europe	Germany		Homo sapiens	IIb	B.1.7	GenBank	Brinkmann,A.,Kohl,C.,Pape,K.,Schrick,L.,Michel,J.,Schaade,L.,Nitsche,A.	Brinkmann et al
OP205111	OP205111	2022-06-14	2022	2021-2022	2022-08-11	Europe	United Kingdom		Homo sapiens	IIb	B.1.7	GenBank	Groves,N.,Osman,K.L.,Lewandowski,K.S.,Carter,D.P.,Pullan,S.T.,Myers,R.,Vipond,R.,Chand,M.	Groves et al
OP687939	OP687939	2022-07-31 (2022-07-05 - 2022-07-31)	2022	2021-2022	2022-10-20	North America	USA	New York	Homo sapiens	IIb	B.1.7	GenBank	Gigante,C.M.,Ruiz,V.,Zhao,H.,Batra,D.,Hetrick,E.E.,Howard,D.T.,Kovar,L.,Morrison,S.S.,Seabolt,M.H.,Weigand,M.R.,Knipe,K.,Sheth,M.,Burgin,A.,Burroughs,M.,Lee,J.,Wilkins,K.,McCollum,A.,Hutson,C.,Davidson,W.,Rao,A.,Wang,J.,Li,Y.	Gigante et al
OP205097	OP205097	2022-07-05	2022	2021-2022	2022-08-11	Europe	United Kingdom		Homo sapiens	IIb	B.1.7	GenBank	Groves,N.,Osman,K.L.,Lewandowski,K.S.,Carter,D.P.,Pullan,S.T.,Myers,R.,Vipond,R.,Chand,M.	Groves et al
OP536777	OP536777	2022-09-01 (2022-09-01 - 2022-09-26)	2022	2021-2022	2022-09-27	Europe	United Kingdom		Homo sapiens	IIb	B.1.7	GenBank	Groves,N.,Osman,K.L.,Lewandowski,K.S.,Carter,D.P.,Pullan,S.T.,Myers,R.,Vipond,R.,Chand,M.	Groves et al
OP415235	OP415235	2022-08-01 (2022-08-01 - 2022-08-27)	2022	2021-2022	2022-09-12	Europe	United Kingdom		Homo sapiens	IIb	B.1.7	GenBank	Groves,N.,Osman,K.L.,Lewandowski,K.S.,Carter,D.P.,Pullan,S.T.,Myers,R.,Vipond,R.,Chand,M.	Groves et al
OP324458	OP324458	2022-07-08	2022	2021-2022	2022-08-29	Europe	Portugal		Homo sapiens	IIb	B.1.7	GenBank	Isidro,J.,Borges,V.,Pinto,M.,Sobral,D.,Santos,J.,Nunes,A.,Mixao,V.,Ferreira,R.,Santos,D.,Duarte,S.,Vieira,L.,Borrego,M.J.,Nuncio,S.,Lopes de Carvalho,I.,Pelerito,A.,Cordeiro,R.,Gomes,J.P.	Isidro et al
OQ565486	OQ565486	2022-08-22 (2022-06-30 - 2022-10-28)	2022	2021-2022	2023-03-08	North America	USA	New York	Homo sapiens	IIb	B.1.7	GenBank	Clabby,T.T.,Amin,H.S.,Wang,J.C.,Taki,F.,Su,M.,Rahat,A.,De La Cruz,N.,Olsen,A.,Thi,C.,Silver,S.,Akther,S.,Chowdhury,M.,Omoregie,E.,Hughes,S.	Clabby et al
OP935994	OP935994	2022-09-27	2022	2021-2022	2022-12-02	North America	USA	Delaware	Homo sapiens	IIb	B.1.7	GenBank	Bajwa,M.I.,Miller,H.	Bajwa et al
OQ469286	OQ469286	2022-08-09 (2022-06-21 - 2022-11-17)	2022	2021-2022	2023-02-26	North America	USA	New York	Homo sapiens	IIb	B.1.7	GenBank	Clabby,T.T.,Amin,H.S.,Wang,J.C.,Taki,F.,Su,M.,Rahat,A.,De La Cruz,N.,Olsen,A.,Thi,C.,Silver,S.,Akther,S.,Chowdhury,M.,Omoregie,E.,Hughes,S.	Clabby et al
OP205094	OP205094	2022-06-14	2022	2021-2022	2022-08-11	Europe	United Kingdom		Homo sapiens	IIb	B.1.7	GenBank	Groves,N.,Osman,K.L.,Lewandowski,K.S.,Carter,D.P.,Pullan,S.T.,Myers,R.,Vipond,R.,Chand,M.	Groves et al
OQ419012	OQ419012	2022-09-01 (2022-07-20 - 2022-11-22)	2022	2021-2022	2023-02-15	North America	USA	New York	Homo sapiens	IIb	B.1.9	GenBank	Wang,J.C.,Amin,H.S.,Clabby,T.T.,Taki,F.,Su,M.,Rahat,A.,De La Cruz,N.,Olsen,A.,Thi,C.,Silver,S.,Akther,S.,Chowdhury,M.,Omoregie,E.,Hughes,S.	Wang et al
OP687938	OP687938	2022-08-04 (2022-08-01 - 2022-08-31)	2022	2021-2022	2022-10-20	North America	USA	New Jersey	Homo sapiens	IIb	B.1.9	GenBank	Gigante,C.M.,Acheampong,E.,Zhao,H.,Batra,D.,Hetrick,E.E.,Howard,D.T.,Kovar,L.,Morrison,S.S.,Seabolt,M.H.,Weigand,M.R.,Knipe,K.,Sheth,M.,Burgin,A.,Burroughs,M.,Lee,J.,Wilkins,K.,McCollum,A.,Hutson,C.,Davidson,W.,Rao,A.,McDermott,D.,Li,Y.	Gigante et al
OP555477	OP555477	2022-07-11	2022	2021-2022	2022-09-30	Europe	Portugal		Homo sapiens	IIb	B.1.9	GenBank	Isidro,J.,Borges,V.,Pinto,M.,Sobral,D.,Santos,J.,Nunes,A.,Mixao,V.,Ferreira,R.,Santos,D.,Duarte,S.,Vieira,L.,Borrego,M.J.,Nuncio,S.,Lopes de Carvalho,I.,Pelerito,A.,Cordeiro,R.,Gomes,J.P.	Isidro et al
OP245309	OP245309	2022-07-30	2022	2021-2022	2022-08-17	Europe	Portugal		Homo sapiens	IIb	B.1.9	GenBank	Isidro,J.,Borges,V.,Pinto,M.,Sobral,D.,Santos,J.,Nunes,A.,Mixao,V.,Ferreira,R.,Santos,D.,Duarte,S.,Vieira,L.,Borrego,M.J.,Nuncio,S.,Lopes de Carvalho,I.,Pelerito,A.,Cordeiro,R.,Gomes,J.P.	Isidro et al
ON585037	ON585037	2022-05-15	2022	2021-2022	2022-05-24	Europe	Portugal		Homo sapiens	IIb	B.1.9	GenBank	Isidro,J.,Borges,V.,Pinto,M.,Ferreira,R.,Sobral,D.,Nunes,A.,Santos,J.D.,Mixao,V.,Santos,D.,Duarte,S.,Vieira,L.,Borrego,M.J.,Nuncio,S.,Pelerito,A.,Cordeiro,R.,Gomes,J.P.	Isidro et al	deletion_913bp
ON585038	ON585038	2022-05-15	2022	2021-2022	2022-05-24	Europe	Portugal		Homo sapiens	IIb	B.1.9	GenBank	Isidro,J.,Borges,V.,Pinto,M.,Ferreira,R.,Sobral,D.,Nunes,A.,Santos,J.D.,Mixao,V.,Santos,D.,Duarte,S.,Vieira,L.,Borrego,M.J.,Nuncio,S.,Pelerito,A.,Cordeiro,R.,Gomes,J.P.	Isidro et al	deletion_913bp
OP414296	OP414296	2022-06-18	2022	2021-2022	2022-09-12	Europe	Portugal		Homo sapiens	IIb	B.1.9	GenBank	Isidro,J.,Borges,V.,Pinto,M.,Sobral,D.,Santos,J.,Nunes,A.,Mixao,V.,Ferreira,R.,Santos,D.,Duarte,S.,Vieira,L.,Borrego,M.J.,Nuncio,S.,Lopes de Carvalho,I.,Pelerito,A.,Cordeiro,R.,Gomes,J.P.	Isidro et al	deletion_913bp
OP324544	OP324544	2022-06-22	2022	2021-2022	2022-08-29	Europe	Portugal		Homo sapiens	IIb	B.1.9	GenBank	Isidro,J.,Borges,V.,Pinto,M.,Sobral,D.,Santos,J.,Nunes,A.,Mixao,V.,Ferreira,R.,Santos,D.,Duarte,S.,Vieira,L.,Borrego,M.J.,Nuncio,S.,Lopes de Carvalho,I.,Pelerito,A.,Cordeiro,R.,Gomes,J.P.	Isidro et al	deletion_913bp
ON649713	ON649713	2022-05-19	2022	2021-2022	2022-06-01	Europe	Portugal		Homo sapiens	IIb	B.1.9	GenBank	Isidro,J.,Borges,V.,Pinto,M.,Sobral,D.,Santos,J.D.,Nunes,A.,Mixao,V.,Ferreira,R.,Santos,D.,Duarte,S.,Vieira,L.,Borrego,M.J.,Nuncio,S.,Carvalho,I.L.,Pelerito,A.,Cordeiro,R.,Gomes,J.P.	Isidro et al	deletion_913bp
OP555532	OP555532	2022-08-04	2022	2021-2022	2022-09-30	Europe	Portugal		Homo sapiens	IIb	B.1.9	GenBank	Isidro,J.,Borges,V.,Pinto,M.,Sobral,D.,Santos,J.,Nunes,A.,Mixao,V.,Ferreira,R.,Santos,D.,Duarte,S.,Vieira,L.,Borrego,M.J.,Nuncio,S.,Lopes de Carvalho,I.,Pelerito,A.,Cordeiro,R.,Gomes,J.P.	Isidro et al	deletion_913bp
OP555582	OP555582	2022-08-12	2022	2021-2022	2022-09-30	Europe	Portugal		Homo sapiens	IIb	B.1.9	GenBank	Isidro,J.,Borges,V.,Pinto,M.,Sobral,D.,Santos,J.,Nunes,A.,Mixao,V.,Ferreira,R.,Santos,D.,Duarte,S.,Vieira,L.,Borrego,M.J.,Nuncio,S.,Lopes de Carvalho,I.,Pelerito,A.,Cordeiro,R.,Gomes,J.P.	Isidro et al	deletion_913bp
OP555485	OP555485	2022-07-12	2022	2021-2022	2022-09-30	Europe	Portugal		Homo sapiens	IIb	B.1.9	GenBank	Isidro,J.,Borges,V.,Pinto,M.,Sobral,D.,Santos,J.,Nunes,A.,Mixao,V.,Ferreira,R.,Santos,D.,Duarte,S.,Vieira,L.,Borrego,M.J.,Nuncio,S.,Lopes de Carvalho,I.,Pelerito,A.,Cordeiro,R.,Gomes,J.P.	Isidro et al	deletion_913bp
ON843181	ON843181	2022-06-06	2022	2021-2022	2022-06-24	Europe	Portugal		Homo sapiens	IIb	B.1.9	GenBank	Isidro,J.,Borges,V.,Pinto,M.,Sobral,D.,Santos,J.,Nunes,A.,Mixao,V.,Ferreira,R.,Santos,D.,Duarte,S.,Vieira,L.,Borrego,M.J.,Nuncio,S.,Lopes de Carvalho,I.,Pelerito,A.,Cordeiro,R.,Gomes,J.P.	Isidro et al	deletion_913bp
OP414353	OP414353	2022-06-04	2022	2021-2022	2022-09-12	Europe	Portugal		Homo sapiens	IIb	B.1.9	GenBank	Isidro,J.,Borges,V.,Pinto,M.,Sobral,D.,Santos,J.,Nunes,A.,Mixao,V.,Ferreira,R.,Santos,D.,Duarte,S.,Vieira,L.,Borrego,M.J.,Nuncio,S.,Lopes de Carvalho,I.,Pelerito,A.,Cordeiro,R.,Gomes,J.P.	Isidro et al	deletion_913bp
OP324533	OP324533	2022-06-24	2022	2021-2022	2022-08-29	Europe	Portugal		Homo sapiens	IIb	B.1.9	GenBank	Isidro,J.,Borges,V.,Pinto,M.,Sobral,D.,Santos,J.,Nunes,A.,Mixao,V.,Ferreira,R.,Santos,D.,Duarte,S.,Vieira,L.,Borrego,M.J.,Nuncio,S.,Lopes de Carvalho,I.,Pelerito,A.,Cordeiro,R.,Gomes,J.P.	Isidro et al	deletion_913bp
OP414351	OP414351	2022-06-04	2022	2021-2022	2022-09-12	Europe	Portugal		Homo sapiens	IIb	B.1.9	GenBank	Isidro,J.,Borges,V.,Pinto,M.,Sobral,D.,Santos,J.,Nunes,A.,Mixao,V.,Ferreira,R.,Santos,D.,Duarte,S.,Vieira,L.,Borrego,M.J.,Nuncio,S.,Lopes de Carvalho,I.,Pelerito,A.,Cordeiro,R.,Gomes,J.P.	Isidro et al	deletion_913bp
OP324538	OP324538	2022-06-22	2022	2021-2022	2022-08-29	Europe	Portugal		Homo sapiens	IIb	B.1.9	GenBank	Isidro,J.,Borges,V.,Pinto,M.,Sobral,D.,Santos,J.,Nunes,A.,Mixao,V.,Ferreira,R.,Santos,D.,Duarte,S.,Vieira,L.,Borrego,M.J.,Nuncio,S.,Lopes de Carvalho,I.,Pelerito,A.,Cordeiro,R.,Gomes,J.P.	Isidro et al	deletion_913bp
OP555607	OP555607	2022-08-22	2022	2021-2022	2022-09-30	Europe	Portugal		Homo sapiens	IIb	B.1.9	GenBank	Isidro,J.,Borges,V.,Pinto,M.,Sobral,D.,Santos,J.,Nunes,A.,Mixao,V.,Ferreira,R.,Santos,D.,Duarte,S.,Vieira,L.,Borrego,M.J.,Nuncio,S.,Lopes de Carvalho,I.,Pelerito,A.,Cordeiro,R.,Gomes,J.P.	Isidro et al
OP555631	OP555631	2022-08-30	2022	2021-2022	2022-09-30	Europe	Portugal		Homo sapiens	IIb	B.1.9	GenBank	Isidro,J.,Borges,V.,Pinto,M.,Sobral,D.,Santos,J.,Nunes,A.,Mixao,V.,Ferreira,R.,Santos,D.,Duarte,S.,Vieira,L.,Borrego,M.J.,Nuncio,S.,Lopes de Carvalho,I.,Pelerito,A.,Cordeiro,R.,Gomes,J.P.	Isidro et al
OP205067	OP205067	2022-05-27	2022	2021-2022	2022-08-11	Europe	United Kingdom		Homo sapiens	IIb	B.1.3	GenBank	Groves,N.,Osman,K.L.,Lewandowski,K.S.,Carter,D.P.,Pullan,S.T.,Myers,R.,Vipond,R.,Chand,M.	Groves et al
OP555564	OP555564	2022-08-11	2022	2021-2022	2022-09-30	Europe	Portugal		Homo sapiens	IIb	B.1.3	GenBank	Isidro,J.,Borges,V.,Pinto,M.,Sobral,D.,Santos,J.,Nunes,A.,Mixao,V.,Ferreira,R.,Santos,D.,Duarte,S.,Vieira,L.,Borrego,M.J.,Nuncio,S.,Lopes de Carvalho,I.,Pelerito,A.,Cordeiro,R.,Gomes,J.P.	Isidro et al
OP442944	OP442944	2022-08-01 (2022-08-01 - 2022-08-27)	2022	2021-2022	2022-09-15	North America	USA	Washington	Homo sapiens	IIb	B.1.3	GenBank	Sereewit,J.,Xie,H.,Roychoudhury,P.,Greninger,A.L.	Sereewit et al
ON755256	ON755256	2022-06-17 (2022-06-01 - 2022-06-30)	2022	2021-2022	2022-06-14	Europe	Germany		Homo sapiens	IIb	B.1.3	GenBank	Brinkmann,A.,Kohl,C.,Uddin,S.,Pape,K.,Schrick,L.,Michel,J.,Schaade,L.,Nitsche,A.	Brinkmann et al
OQ565482	OQ565482	2022-09-08 (2022-07-14 - 2022-12-12)	2022	2021-2022	2023-03-08	North America	USA	New York	Homo sapiens	IIb	B.1.3	GenBank	Clabby,T.T.,Amin,H.S.,Wang,J.C.,Taki,F.,Su,M.,Rahat,A.,De La Cruz,N.,Olsen,A.,Thi,C.,Silver,S.,Akther,S.,Chowdhury,M.,Omoregie,E.,Hughes,S.	Clabby et al
OP392532	OP392532	2022-08-08 (2022-08-01 - 2022-08-31)	2022	2021-2022	2022-09-08	North America	USA	Ohio	Homo sapiens	IIb	B.1.3	GenBank	Sereewit,J.,Xie,H.,Roychoudhury,P.,Greninger,A.L.	Sereewit et al
OR035728	OR035728	2022-10-28	2022	2021-2022	2023-05-29	Europe	Belgium		Homo sapiens	IIb	C.1	GenBank	Wawina-Bokalanga,T.,Vanmechelen,B.,Logist,A.-S.,Ysebaert,L.,Verlinden,J.,Horemans,M.,Van Holm,B.,Bloemen,M.,Maes,P.	Wawina-Bokalanga et al
LC753968	LC753968	2022-09-01 (2022-09-01 - 2022-09-26)	2022	2021-2022	2023-02-11	Asia	Japan	Tokyo	Homo sapiens	IIb	C.1	GenBank	Kasuya,F.,Negishi,A.,Kumagai,R.,Hasegawa,M.,Fujiwara,T.,Miyake,H.,Nagashima,M.,Sadamasu,K.	Kasuya et al
LC753969	LC753969	2022-10-01 (2022-10-01 - 2022-10-26)	2022	2021-2022	2023-02-11	Asia	Japan	Tokyo	Homo sapiens	IIb	C.1	GenBank	Kasuya,F.,Negishi,A.,Kumagai,R.,Hasegawa,M.,Fujiwara,T.,Miyake,H.,Nagashima,M.,Sadamasu,K.	Kasuya et al
LC753970	LC753970	2022-10-01 (2022-10-01 - 2022-10-26)	2022	2021-2022	2023-02-11	Asia	Japan	Tokyo	Homo sapiens	IIb	C.1	GenBank	Kasuya,F.,Negishi,A.,Kumagai,R.,Hasegawa,M.,Fujiwara,T.,Miyake,H.,Nagashima,M.,Sadamasu,K.	Kasuya et al
OQ451897	OQ451897	2022-08-18 (2022-08-01 - 2022-08-31)	2022	2021-2022	2023-02-22	Europe	Germany		Homo sapiens	IIb	B.1	GenBank	Brinkmann,A.,Kohl,C.,Pape,K.,Schrick,L.,Michel,J.,Schaade,L.,Nitsche,A.	Brinkmann et al	deletion_913bp
OP650027	OP650027	2022-08-01 (2022-08-01 - 2022-08-26)	2022	2021-2022	2022-10-17	North America	USA	Washington	Homo sapiens	IIb	B.1	GenBank	Sereewit,J.,Xie,H.,Roychoudhury,P.,Greninger,A.L.	Sereewit et al	deletion_913bp
OQ451898	OQ451898	2022-09-01 (2022-09-01 - 2022-09-25)	2022	2021-2022	2023-02-22	Europe	Germany		Homo sapiens	IIb	B.1	GenBank	Brinkmann,A.,Kohl,C.,Pape,K.,Schrick,L.,Michel,J.,Schaade,L.,Nitsche,A.	Brinkmann et al	deletion_913bp
OQ503757	OQ503757	2022-08-01 (2022-08-01 - 2022-08-27)	2022	2021-2022	2023-02-28	North America	USA	Washington	Homo sapiens	IIb	B.1	GenBank	Sereewit,J.,Xie,H.,Roychoudhury,P.,Greninger,A.L.	Sereewit et al	deletion_913bp
OQ417836	OQ417836	2022-09-01 (2022-09-01 - 2022-09-26)	2022	2021-2022	2023-02-15	Europe	Germany		Homo sapiens	IIb	B.1	GenBank	Brinkmann,A.,Kohl,C.,Pape,K.,Schrick,L.,Michel,J.,Schaade,L.,Nitsche,A.	Brinkmann et al	deletion_913bp
OP920675	OP920675	2022-10-14	2022	2021-2022	2022-11-30	North America	USA		Homo sapiens	IIb	B.1	GenBank	Hemarajata,P.,Green,N.M.,Garrigues,J.	Hemarajata et al	deletion_913bp
OP920690	OP920690	2022-10-11	2022	2021-2022	2022-11-30	North America	USA		Homo sapiens	IIb	B.1	GenBank	Hemarajata,P.,Green,N.M.,Garrigues,J.	Hemarajata et al	deletion_913bp
OP920683	OP920683	2022-10-31	2022	2021-2022	2022-11-30	North America	USA		Homo sapiens	IIb	B.1	GenBank	Hemarajata,P.,Green,N.M.,Garrigues,J.	Hemarajata et al	deletion_913bp
OP748966	OP748966	2022-10-17	2022	2021-2022	2022-11-01	North America	USA		Homo sapiens	IIb	B.1	GenBank	Hemarajata,P.,Green,N.M.,Garrigues,J.M.	Hemarajata et al
OP748949	OP748949	2022-09-30	2022	2021-2022	2022-11-01	North America	USA		Homo sapiens	IIb	B.1	GenBank	Hemarajata,P.,Green,N.M.,Garrigues,J.M.	Hemarajata et al
OP890549	OP890549	2022-10-07	2022	2021-2022	2022-11-24	North America	USA		Homo sapiens	IIb	B.1	GenBank	Hemarajata,P.,Green,N.M.,Garrigues,J.M.	Hemarajata et al	deletion_913bp
OP580600	OP580600	2022-09-19	2022	2021-2022	2022-10-04	North America	USA		Homo sapiens	IIb	B.1	GenBank	Hemarajata,P.,Green,N.M.,Garrigues,J.M.	Hemarajata et al	deletion_913bp
