# Supplementary material for: Patterns of genomic deletions in monkeypox virus during the 2022 outbreak in the United States
Source: Nat Commun. 2025 Oct 8;16:8942. doi: 10.1038/s41467-025-64003-y (PMC12508240; doi:10.1038/s41467-025-64003-y)
Supplement: Supplementary file 6 — Supplementary Data 5 [file 41467_2025_64003_MOESM6_ESM.txt]

>OP450997
GGGTAAGAAAAATCAATCGTTTATAGAGACCATCAGAAAGAGGTTTAATATTTTTGTGAGACCTATCGAAGAGAGAAAGGATAAAAACTTTTTACGACTCCATCAGAAAGAGGTTTAATATTTTTGTGAGACCCATCGAAGAGAGAAAGAGATGGTTAGTCAAGATATTTTTCTTAGTACAAAAGTCAATGTTTTAAAATATATGGACGAGAATTAATTTGTCTGTATAAAAACTTGTGTGAAATTATGTACTAGAGAAAAAACGTGAGCAGTGTCCCCTACATGGATTTTACAGATCATTTATATTCCAAAAATATTAACTATATACGTTTATTATATGATGTTAACGTGTAAATTATAAACATTATTTTATGATGCAATTGTCTAACAACCTAGATTGGTATAAGGATGTTGATAAGCTCTACGAGAATATATTGTTGGACGTTATCGTTTACGAAATAGTTGAGACATCAGAAAGAGGTTTAATATTTTTGTGAGACCATCGAAGAGAGAAAGAGAATAAAAATATTTGTAAAACTTTTTTATGAGACCAAGAGAATACGAATAGTGATCATATCGTATCACATATTGAAACAGAAAGAAGAAGTAACGAGAGGTAACTTTTTGTGAATGTAGTTAAATATTTTTGTTTTGCAAACCGGAATATAGTGCCCGGTCTTTTTTAATTCGTGGTGCGGTGTCTGAATCGTTCGATTAACCCAACTCATCCATTTTCAGATGAATAGAGTTATCGATTCAGACACATGCTTTGAGTTTTGTTGAATCGATGAGTGAAGTATCATCGGTTGCACCTTCAGATGCCGATCCGTCGACATACTTGAATCCATCCTTGACTTCAAGTTCAGATGATTCCTCACACATGTCTCCGATACGTACGCTAAACTCTAGGTTCTTGACACATTTTGTATCAACGATCGTTGAACCGATGATATCTTTGTAACTCACTTTCTTATGTGAGATGTTAGACCCAAGTACTGGATGGGTCTTGATGTCACTGTCTTTCTCTTCTTCGCTACATCTGATGTCGATAGACATCTCACAGTCTTTGATCATAGCCAGAGCTTCTTCACGCGTGATCGCGGGAGAGTCCTTACCTTGTCCCGGTGACACGCTGGACAATCTAGTATTCACAGTGTTTCCATCAGAGGATTCGGAGATGGATGAAATCTTTGGGCATTTGGTGAATCCAAAGTTCATGTTAAGACCCGCACCGACGATAGTGTAATAAGTGGTGGGATCTCCTTTTACAACTTCTTCGGATACCTCATCATCTTCGGTCTCTGTAACTTCCGTTACGGATTGACAAATCTTATCATTGGTCGGTGTTTGGTCTTGCTTTGTGACTTTGATAATAACATCGATTCCCATATGATGTTTGTTTTCTTCTTCAGTACACGAGGATGAAGATTGTTGAAGACTAGTAGGCATAGCAGCTGCCACTAGGCACATGCATGCCAGGACAATATATTGTTTCATGATTGCTATTGATTGATTACTGTTCTAGATGATTCTACTTTCTTACCATATAATAAATTAGAATATATTTTCTACTTTTACGAGAAATTAATTATTGTATTTATTATTTATAGGTAAAAAAACTTACTATAAGTGGGTGGGATTCTGGGAATTAGTGATCAGTTTATGTATATCGCAACTAGCGGGCATATGGCTATTGACATCGAGAACATTACCCATATGATAAGAGATTGTATCATTTTCGTAGTCTTGAGTATTGGTATTACTATATAGTATGTAGATGTCGACGCTAGATAGACAGTCGCCCACTAGAGTTACCGTCTCTGAATGCGGCATGATAGTATCATTCTTTGTTTTCGTTAACTGTTTGGAAGATGAATCTTTGTTGTTACATTTAATCTCGAAATTCAGAGTACATATCTTTGAAGTATTCTGATATCTATTTTCTCCTGTAAAGAATCCTGAAGTTGCTACATTATTAAGGACAGAGAAGTATTCTGCACGAAAGACTGGATCACAATCTTTATGATTCATGGTAATAGTTAGTTCCGACGTTGAGATGGATTCGCTGAGACCGGTAGTGGTCGTCCGAGTACACGATGTGTCGTTGACTGGATACAGGTTAATTTCCACATCGATATAGTTAAATGTATTGCTGGTTACGACGGGTTCGCATTTATCTGTGGAAGAGACGGTGTGAGAATATGTTCCGGGACCACACGGAGAACAGATGACGTCTCCGGTAGACGTGTATCCGGATACTCCGTATCCTATTCCACACTTTGTTTTAGAAATACATGTTCTACACCCTGATGCTCCTTTGAGAAGACAATAATATCCTGGAGAGCATTCACAGATTCTATTGTGAGTCGTGTTACACGATCGCGTCTCTACCTGATTACTATCACATCTTCCGTTACAACTTAGACAAGCCTGTAAATGATTATTGTGAGATGTAAAGGTATCCGAACCACACGGTGTACATTGTGTATTAGTCTTGCTATCACATAATCTGGAAGCGTAAGTTCCCGGAGGACACGATAGACAACATAGATTACGGCTTCTGTATTCGTTGTCTTTACACTTTCCATTGGATGGTGCATGTGGTGCTATATCTCTTCCGTTTATTATTATACATGAGAGAAACAATATATACGAGTATAATACGGACCTCATGATTTAATAATGTAGTAATCGTCGTCTTGTTACTGTTTGTTTCCTACTTCTCCAATCATATAGATTATTTTTTAAATATTTTCTTTCTATCATGGATAATATTTGTAATGGTTCTTTCCGTACAACATACTGTTTAGATGGTAGTCGCTTAGCTTGGTTATGATATTGCGCATAATTTCCGGAGGCAAATACGATAGTCTAGATTGACTATCGATGGTAGACTCTAATTTATTGAGTGCTTTGTCGACGAGTTTACTTTTATGCTCCATCGATAGATGACACTGTTCTATGAGATCGTCGTACATGGGAAATGAAATGCGTTTGTCTGAATGTATGGCTTCGAGATATGTGTGATACCGGATGTCTTCTGTTCTCAATACCGTATACAAGTCGGTGTCTGAGATTCGAATCTCTTTGAGGAGACTTATGTCACGACTACATTTTTCGATGATGGAATCTATCTTATCGAATGATATATTTTTCATAAATACACTTTTATAGTCCTCGTTTAAACAGAATTTAGTATGTAGTTCCGCAAATGACTCGTCCCTTAATAGGCAGTAGGCTATTATCTTCTTTACGTAGTGATCGTCGTAGGGAGAGAACTCCGACATCTTGTAGAACAACGATTTAATCATAGGTAGAGATACTTTCAGTCTGTGGTGGATAATGTCATTAACGACATCCGCCTTGTATATAATGTTTCTGTTTTCAAACACCAAGTCGAATACTGTCTTATCGTCTTTAGTCGGAAGGTTGATGTCGTATCCGATGTATACGAGGTATGAGGCAACATTGTTATTGCAATTCTGGAAGGCGGTATGAAGAGGAGTCATTGTATTATAGTATTCGTCTTTCTGAATGTCGAATCTATCTAGTAGATACCGTAGTATATTGAGAGAGCGACTTCCATATCCTTGATTATGTTTTATGAATAGATAAAGTAGATGTTGTCCTTCTTCCTTTTGTAATTTCCCGTATTTTTGTTCGTGCCAATTGAGTAACATTATGAGAATATGACCTGTTGCACAATCGTTCTTTATGTATTCCATGATGGGTGTACAATCAAGATTATTACGTATCCTCGTATCGGCTCCTCGAGATAAAAGAGCATACACCACACGAGGACTATGTTTGGTATACTGTTGAAGGTAAGTGTGTAACGGCGTATTTCCGATTTTCGTAACCGCGTTAATGTTTGCTCCATGATCTATTATCGCGTAGATGAATCGCTTCTCAGCTCGCATCTTAGTGTGACTCTTTGACTTGTAATAATTGCTTTCGTGGAACGCGGATATGTGTTTACAGTAGTAATGAAGAGAAGTGAGTCCATCCTCATCGACGCAATTAGGGTCAGATCCTTTAGTCAATAATTTGTACAGAACGTAATAGTTTAAGCTCCCATTGAATTTATATCTAAGATAACACAGCAATAGATCGGATGATTTACTAAAGTCATCAATGGGGTCCGTTAGTATATCAAAGATCTTGTTATCGATTGATAGTGAATGAATCAGATAGTGGTGTAGAGGAATATGTCCTTTTTTATCCTTGCTATCAAAGTTACGCATGCCGTGGCGTAACAATATCTTTAATACAGATGGATTAAATCGTGTATTCATCGTATAGCAATGTAATGGAGAGTTACCACATTTTAGTCGTTTATTCAGATCGCAGTGTTTAATAACTAATTTAAACAGATGAGATGATATATCCACATCAAAGAATGCGAGATACATATGACAGACATTATTGACAGAAATGTGACCTTCATTATCACCGTCGTCCATAAATGCGTTAGGTACGTACCACATACTATCGTTAACGATGCGCACAATCTCGTCCATTTCATCCATCTTCATAATGATTTACTTTTTCATAATTAGAGAAAAAGATCAAGGTATAAAAATTAGAAGTGTTAGACTATAATTAACTCATTTCAAGAAAGGTGGGTGGATAGAACTCTATATGACAGCTTGTGAAACAATTAGATCCCTAATTTCTAATGGAAGTTTTGATAGGAGATTGTCATCAGTTGATACATTGTTTATTATCTCATCTATTAGAGCACGTCTGTTTAGAGCTTTAGTGACCTGCTCGGTTACTTCTGTGTAAATCTTGAATCCTTTAGTGATACACTGTGTCAAAACTGGATGTTTAGAATACCTATGTAGAATATGGGAAGCATGCTTGTTTTTGTCTCTATTATAGATTAACTCATACATGGTTGTATTATGAATTTTCATCTGCCTAATGTACTCCAATTCTTGTTTACAATCAATTATATAATCAAAGAGTGATGATGCATACACATTACAAAGTGAATAATCTACCATCATAAAATACTTGATACAGAGCTTTATCACATCATGGTTTTCAATTGTATTATTAAGTATAGCTAATTTTATACAGTCAATAGACAATGGTTCTCTAAGCAATATTTCTAATATTTTAAGATGTGCTTCCCTACGGGCGATGACAGATCCCCTATCCACGGCCACGTCAAGACATGTATATCCATTACTCATTACTGCGTTGACATTTGCTCCATTTTCTAATAGCCATGATACTAAATCTATATAACCTGCATAGATAGCGCGATAAAGCAAGGTCCTTCCACCAGCATCTAGTTGATTGATATCTTCAATATATGGGATACAAAGCTTATAAATTTCTAATACTGTGGGTTCATCTACAAGGAATCCCCTAGTATACTGAATTATTTTATATAGATCTAATTTAACATCATTTTCATCTGGGATACCACAATTCAAAATAAACTCAACAACACTACTTTCCTTTTTACATATTCCCCTAAAATAGGCATTCAAGCATTCTATTTTATATATTACAGCCCCATGATCTACCATAAGATCAACAATGTCTATTTCTACATATGCATTAGATAGATAGTAAAGTAAGAGATCTTGCACAGAATTACAATTCTTAATAATTATAGAGAAAATATCTTCCATATAATTCTTTGACACTAATGCAGATATAATATCTTTATATGTAATATATGCAAACAGTCTATCTACTATATACTGATCAATATTATCTCTATGAATCCTAAAATAATCATACAGAACATCTACAGGATCACAAATTGGTTCAAGGAGAAATCTATCAAATATTTTCCTGTCAACAACTGGTTCTAGAACATAACAGTCAACACCTAATCCATGTTTTTTATAATCATCTACCAAAGATAATGACCAAAGATCGAGGTCGTCGTGAAACTGCTCATCGACAGCCATGAAATCTACCGACTCCATGGTGCGAATCGCACTGTCTTATTCGCCATTGATTTTCATTTTTTATAATTATGTACATGTTTTCCTTCTATTCTCAAGAGTCTACAAAAATATATTTTTTCGATATCTAAGTACTAAGTTTTTTTACTGTTTTTGTTACTGTCTTCCATTCTTCTAACTAAAGATCTGAGATAAATTATACAATCTTCGCTATCGAACCATTTTTGTAGTCTAAAGCCTGAAGTAATTAACCAACTGTTTTTATTAGTGGCTTTTTTCGATCTATCCTCGTCCTCTCATCATCCTTATATTATTATCATTATTATCATAGTCTATTAAACACAAATCATCTACGTTTATAACAACATTCTCATTATTAATTAGTTCTGTAGAATATCTTTAATAATTTGGCTATACATCTGTTCAATACTATCTATTGATGATTTCTTTTTTAAGACTTAAACTAGTTATGGTAATGACGATGAAATCGAGTAGTAACTTCTAATAAAGACTTGATATCATTATCATATGTTTGATCGTCATAGTTAATAGTGTGGCTAAATGGTACTGTTAATAAGTTTATAGACAATATCATAGTATTTTCTTTCCAGAATTAGATTATTTTTTTAAATACTGATCCTCACAATTCCGTGATGTAGCAGTAGTTGGTGCATGGTCTATATCGTTAAAATGTATCATATATAATAGTTTTCTGACGTGGAGTACAGAATTTTCGATTAATGAGTTCATGGTAAGGAAGGGCAAATGCCTGTATATAATATACATAAGTTAATAGTTTTTTATCATATTTTCTAATACCATAATAAAAATTATCATTATTGCGTTTGGTAGTTCTGCCCTATCATCTATATCACTGTCACTCTCGCTCTCACTATATCTTCTAAAATTACAAACAACTGGATATTCGATAACAGCATTTGTGTAGTTTTTGTCTTTTACAGTATATACGTTATTGTCAAAATCTAAACAAATATTAGCATAATACATCTATCTATAAGATCAGGATCCATGTTCGAGCATACTAGCCATGTATATTTGTAACTTCGTCGTACAGCGTTAGATCAATAGAATAAACAATCGTGTGACGCAACTTTTTTACGATCTAGTTGTATGAGTTTATCGTTTACATAAGCAATTAACGGCTTTAACAGATGATCTGAGTAATAATATACCTCTGTTATACGTTTAATGTTCACGGTCTTAGTATTTTTAGATATCAATTGTGATTTACACCATATTCGACTCCCTTGTGTGTAACGTTAGAAATTCTAAATCTATATTATCTATTACAGCGTAAAACACATTCAATATTGTATTGTTATTTTTATATTATTTACACAATTAACAATGTATTATTAGTTTATATTACTGAATTAATAATATAAAATTCCCAATCTTGTCATAAACACAAAATCCATTAAAAATGTCGATAAAATATCTGATGTTGTTGTTCGCTGCTATGATAATCAGATCATTAGCCGATAGTGGTAATGCTATCGAAACAACATCGCCAGAAATTACAAACGCTACAACAGATATTCCAGCTATCAGATTATGTGGTCCAGAGGGAGATGGATATTGTTTACACGGTGACTGTATCCACGCTAGAGATATCGACGGTATGTATTGTAGATGCTCTCATGGTTATACAGGTATTAGATGTCAGCATGTAGTATTAGTAGACTATCAACGTTCAGGAAAACCAGACACTACAACATCATATATCCCATCTCTAGGTATTGTGCTTGTATTAGTAGGCATTATTATTACGTGTTGTCTATTATCTGTTTATATGTTCACTCGAAGAACTAAACTACCTATACAAGATATGGTTGTGTTATATTTTTTATAAAATTTTTTTATGAGTATTTTTACAAAAATGTATATGTATAAAAAAAATACTAAGTATACGATGTATCCTGTATTATTTGTATTTATCTAAACAATACTTCTGCCTCTAGATGGGATACAAAAATTTTTTATTTCAGCATATTAAAGTAAAATCTAGTTACCTTGAAAATGAATACAGTGGGTGGTTCCGTATCACCAGTAAGAACATAATAGTCGAATACAGTATCCGATTGAGATTTTGCATACAATACTAGTCTAGAAAGAAATTTGTAATCATCCTCTGTGACAGGAGTCCATATATCTGTATCATCGTCTAGTTTTTATCAGTGTCCTATGCTATATTCCTGTTATCATCATTAGTTAATGAAAATAACTCTCGTGCTTCAGAAAAGTCAAATATTGTATCCATACATATATCTCCAAAACTATCACTTATACGTTTATCTTTAACGAACATATACCTAGATGGTTATTTACTAACAGACATTTTTTTCAAGATCTATTGACAATAACTCCTATAGTTTCCACATCAACCAAGTAATGATCATCTATTGTTATATAACAATAACATAACTCTTTTCCATTTTTATCAGTATCTATATCAACGTCGTTGTAGTGAATAGTAGTCATTGATCTATTATATGAAACGGATATGTCTAGTTAATATTTTCTTTGATTTAAAGTCTATAGTCTTTACAAACATAATATCCTTATCCGACTTTATATTTCCTGTAGGGTGGCATAATTTTATTCTGCCTCCACAATCAGTGTTTCCAAATATATTACTAGACAATATTCCATATAGTTATTAGTTAAGGGACCCAATTAGAACACGTACGCGCTTATTCATCATTTGGATCGTATTTCATAAAAGTTATTATGTTATAGATGTCAACACATTCTACATTTTTTTAATTGTCTATATAGTATTTTTCTGATATTTTCTATAATATCAGAATTGTCTTCCATAGGAAGTTGTATACTATTCGGAATCAGTTACATGTTTAAATAATTCTCTGATGTCATTCCTTATACAATCAAATTCATTATTAAACAGTTTAATAGTCTGTAGACCTTTATCGTCGTACATATCCATTGTCTTATTAGTTACGCTTATTTTTATGGGTTTTACGTTGCTTTATTATATTTTATAATAATGATTGTTTGACAATGTCGTAGTATAGATATATTATTAGAGGAGGTATAATTATAAAAAGTTTCTGAGTACGATGTTATAAGAGGAGAGGACACATTAACATCATACATCAATTAACTACATTCTTATAACATTGTAATCAAAAGAATTGCAATTTTGATGTATAACAACTGTCAATGGAATTGTATATTACAAATTACGGTATGTTGTAACAACAAATACCGATCGGTAATTGTCTCTGCCGCTGTAATAGAATTAATTATATATCTATTACACCGGCCTTGTATCATAATAAAGTTGTGGTAGTATGATCTCCATATTTATAATTTAGTACTTTGTATTTAGTTTTTTTGGAATCATAAAAAAAGTTTTACTAATTTAAAATTTAAAAAGTATTTACATTTTTCACTGTTTAGTCGCGGATATGGAATTCGATCCTGTCAAAATCAATACATCATCTATAGATCATGTAACAATATTACAATACATAGATGAACCAAATGATATAAGACTAACAGTATGCATTATCCGAAATGTTAATAACATTACATATTATATCAATATCACAAAAATAAATCCACATTTGGCTAATCGATTTCGGGCTTGGAAAAAACGTATCGCCGGAAGGGACTATATGACTAACTTATCTAGAGATACAGGAATACAACAATCAAAACTTACTGAAACTATACGTAACTGTCAAAAAAATAAAAACATATATGGTCTATATATACACTACAATTTAGTTATTAATGTGGTTATTGATTGGATAACCGATGTGATTGTTCAATCAATATTAAGAGGGTTGGTAAATTGGTACATAGCTAATAATACATATACTCCAAATACACCCAATAATACTACAACCATTTCTGAGTTGGATATCATCAAAATACTGGATAAATACGAGGACATGTATAGAGTAAGTAAAGAAAAAGAATGTGGAATTTGCTATGAAGTTGTTTACTCAAAACGATTAGAAAACGATAGATACTTTGGTTTATTGGATTCGTGTAATCATATATTTTGCATAACATGTATCAATATATGGCATAGAACACGAAGAGAAACCGGTGCGTCAGATAATTGTCCTATATGCCGTACACGTTTTAAAAAAATAACAATGAGCAAGTTCTATAAGCTAGTTAACTAATAAATAAAAAGTTTAATTATCGACGATATATGTCGTTATTTTTCTCTCATATGAAAGATTAATTTGATTCTAATATAATCTTCAGTATTGGATGAATCTCAATTCAAATTAATTCCATTAGATTAGATTAGATTAGATCATAAATAAAAATAGTAGCACGCACTACTTCAGCCAAATATTCTTTTTTGAAACGCCATCTAGCGTAATGAGAACACAAGTGAACCTATAATGAGCAAATTTATTAGTATCGGTTACATGAAGGACTTTACGTAGAGTGGTGATTCCTCCATCTGTGGTACGAACGGTTTCATCTTCTTTGATGCCACCACCCAGATGTTCTATAAACTTGGTATCCTCGTCCGATTTCATATCATTTGCCAACCAATACATATAGCTAAACCCAGGCATACGTTCCACACATCCGGAACAATGAAATTCTCCAGAAGATGTTACAATGGCTAGATTTGGACATTTGGTTTCAACCGCGTTAACATATGAGTGAACACACCCATACATGAAAGCGATGAGAAATAGGATTCTCATCTTGCCAAAATATCACTATAAAAAATTTATTTATCAATTTTAAAGGTATAAAAAAATACTTATTGTTGCTCGAATATTTTGTATTTGATGGTATACGGAAGATTAGAAATGTAGGTATTATCATCAACTGATTTTATGATGGTTTTATGAATTTTATTATGCTTCACTATTGCATCGGAAATAATATCATATGCTTCCACGTATATTTTATTTTGTTTTGACTCATAATACGCACGTAATTCTGGATTATTGGCATATCGATGAATAATTTTAGCTCCATGCTCAGTAAATATTAATGAGAACATAGTGTTGCCTCCTACCATTATTTTTTTCATCTCATTCAATTCTTGATTGCAGAGATCTATATAATCATTATAGCGTTGACTTATGGACTCTGGAATCTTAGACGATGTACAGTCATCTATAATCATGGTATATTTAATACATTGTTTTATAGCATAGGCATTATCTACGATATTAGATACTTCACTCAATGAATCAATCACACAATCTAATGTAGGTTTATGACATAATAGCATTTTCAGCAGTTCAATGTTTCTAGATTCGTTGATGGCAATGGTTATACATGTATATCCGTTATTTGATCTAATGTTGACATCTGAACCGGATTCTAGCAGTAAAGATACTAGAGATTGTTTATTATATCTAACAGCCTTGTGAAGAAGTGTTTCTCCTCGTTTGTCAATCATGTTAATGTCTTTAAGATAAGGTAGACAAATGTTTATAGTACTAAGAATTGGGCAAACATAAGACATGTCACAAAGACCCTTTTTGTATGTATAAGTGTAGAAATTATAACATCCATAGTTGGATTCACATAGGTGTCCAATCGGGATCTCTCCATCATCGAGATGATTGACGGCATCTCCCCCTTCCTTTTTTAGTAGATATTTCATCGTGTAAGAATCAATATTAATATTTCTAAAGTATCTGTGTATAGCCTCTTTATTTACCACAGCTCCATATTCCAACATGCATTCCACTAGAGGGATATCGATATCGCCGAATGTCATATACTCAATTAGTATATGTTGGAGGACATCCGAGTTCATTGTTTTCAATATCAAAAAGATGGTTTCCTTATCATTTCTCCATAGTGGTACAATACTACACATTATTCCGTACGGCTTTCCATTCTCCAAAAACAATTTTACCAAATCTAAATCTACATCTTTATTGTATCTATAATCACTATTTAGATAATCAGCCATAATTCCTCGAGTGCAACATGTTAGATCGTCTATATATGAATAAGCCGTGTTATCTATTCCTTTCATTAACAATTTAACGATGTCTATATCTATATGAGATGACTTAATATAATATTGAAGAGCTGTACAATAGTTTTTATCTATAGAAGACGGCTTGATTCCGTGATTAATTAGACATTTAACAACTTCCGGACGCACATATGCTCTCGTATCCGACTCTGAATACAGATGAGCGATGATATACAGATGCAATACGGTACCACAATTTCGTGGTTGATAATCATCATACACGTATCCGTACTCGTCATCCTCATAAAGAACACTGCATCCATTTTCTATGAACAAATCAATAATTTCAGGAACAGGATCATCTGTCATTACATAATTTTCTATAACTGAACGATGGTTTTCACATTTAACACTCAAGTCAAATCCATGTTCTACCAACACCTTTATCAAGTCAACGTCTACATTTTTTGATTTCATATAGCTGAATATATTAAAGTCATTTATGTTGCTATATCCAGTAGCTTCTAGTAGAGCCATCGCTATATCCTTATTGACTTTAACATGTCTACTATTTGTGTATTCTTCTATTGGGGTAAACTGTCTCCAATTTTTATGTAATGGATTAGTGCCACTATCTAGTAGTAGTTTGACGACCTCAACATTATTACAATGCTCATTGAAAAGGTATGCGTGTAAAGCATTATTCTTGAATTGGTTCCTGGTATCATTAGGATCTCTGTCTCTCAACATCTGTTTAAGTTCATCGAGAACCACCTCCTCATTTTCCAGATAGTCAAACATTTTGACTGAATAGAAGTGAATGAGCTACTGTGAACTCTATACACCCGCACAACTAATGTCATTAAATATCATTTTTGAATGTATTTATACCATGTCAAAAACTTGTACAATTATTAATAAAAATAATTAGTGTTTAAATTTTACCAGTTCCAGATTTTACACCTCCGTTAACACCTCCATTAACCCCACTTTTTACACCACTGGACGATCCTCCTCCCCACATTCCACTGCCACTAGATGTATAAGTTTTAGATCCTTTATTACTACCATCATGTCCATGGATAAAGACACTCCACATGCCGCCACTACTACCCCCTTTAGACGACATATTAATAAGACAAGTTTAACAATAAAATTAATCACGAGTACCCTACTACCAACCACTATTATATGATTATAGTACCTTGACTAAAGTCTCTAGTCACAAGATCAATACTACCAACCTACGCTATTATATGATTATAGTTTCTATTTTTATAGGAACGCGTACGAGAAAATCAAATGTCTAAGTTCTAACGGTAGTGTTGATAAACGATTGTTATCCGCGGATACCTCATCTATCATGTTGTCTATTTTCTTACTTTGTTCTATTAACCTATTAGCATTATATATTATTTGATTATAAAACTTATATTGCTTATTAGCCCAATCTGTAAATATCGGATTATTAACATATCGTTTCTTTGTAGGTTTATTTAACTTGTACATCACTGTAAGCATGTCCGTACCATTTATTTTAATTTGACACATATCAGCAATTTCTTTTTCGCAGTCGGTTATATATTCTATATAAGATGGATACGTATCACATATGTACTTATAGTCTACTAATATGAAGTACTTAATACATATTTTCAGTAACGATTTAGCCTTATTACCTATTAATAAGTGCCTGTCGTTGGATAGGTAATCAACTGTTTTCTTAATACATTCGATGGTTGGTAATTTACTCAAAATAATTTCCAATATCTTAATATATATTTCTGCTATTTCTGGTATACATGCATGTGCCATTATAACACAAATACCAATACATGTAGACCCATATGTTGTTGTTATATTAATATCTGCGCCATTATCTATTAACCATTCTATTAGGGCAACACTATGCGACTCGATACAATAATAAAGTATACTACGTCCATGTTTATCTATTTTGTTTATATCATCGATATACGGCTTACAAATTTCTAGTATCGATAACACTTCTGACTCGTGAATAAATAAGGTAGGGAATAACGGCATAATATTTATTATGTTATCATCATTAACAACTACGTTTCCATTTTTTAAAATATACTCTACAACTTTAGGATCCCTATTGTCAAATCTTTTAAAATATTTATTTATATGCTTAAATCTATATAATATAGCTCCTTCCCTAATCATACATTTGATAACATTGATGTACACTGTATGATAAGATACATATTCTGACAATAGATCTTGTATAGAATCTGTATATCTTTTAAGAATTGAGGATATTATGACATTATTACGTAAACTATTACACAATTCTAAAATATAAAATGTATCATGGGCAGATAATAGTTTATCCACTATATAATTATCTATTTTATGATTTTTCTTCCTATATTGTTTACGTAAATAGATAGATAGAATATGCATTAGTTCATTACCGCTATAGTTACTATCGAATAACACGTCAAATATTTCCCGTTTAATATCGCATTTGTCAACATAATAATAGAGTATGGTACGTTCACGATAAGTATAATGACACATCTCGTTTTCGTGCGAAATTAAATAGTTTATCACGTCCAAAGATGTCACATAACCATCTTGTGACCTAGTAATAATATAATAATAGAGAACTGTTTTACCCATTCTATTATCATAATCAGTGGTGTAGTCATAATCTAAATAATTAAACTCGTCATCCCAATTAAAATAAATATAATCAGTACATTGAATGGGTATGATATTGTACCCATACTGTATGTTGCTACATGTAGGTATTCCTTTATCCAATAATAGTTTAAATACATCTATATTAGGATTTGATGTTGTCGCGTATTTCTCTACAATATTAATACCATTTTTGATACTATTTATTTCTATACCTTTCGAAATTAGTAATTTCAATAAGTCTATATCGATGTTATCAGAACATAGATATTCAAATATATCAAAATCATTGATATTTTTATAGTCGACTGACGACAATAACAAAATCACAACATCGTTTTTGATATTATTA-TTTTTTTTGGTAACGTATGCCTTTAATGGAGTTTCACCATCATACTCATATAATGGATTTGCACCACTTTCTATTAATGATTGTGCACTACTGGCATCGATGTTAAATGTTTTACAACTATCATAGAGTATCTTATCGTTAACCATGATTGGTTGTTGATGTTATCACATTTTTTTGGTTTCTTTCATTTCAGTTATGTATGGATTTAGCACGTTTGGGAAGCATGAGCTCATATGATTTCAGTACTGTAGTGTCAGTACTATTAGTTTCGATCAGATCAATGTCTAGATCTATAGAATCAAAACACGATAGGTCAGAAGATAATGAATATCTGTACGCTTCTTCTTGTACTGTAACTTCTGGTTTTGTTAGATGGTTGCATCGTGCTTTAACGTCAATGGTACAAATTTTATCCTCGCTTTGTGTATATCATATTCGTCTCTAGTATAAAATTCTATATTCAAATTATCATGCGATGTGTGTACGCTAACGGTATCAATAAACGGAGCACAGCATTTAGTCAACAGTAATCCAAAATTTTTTAAAGTATATCTTAACGAAAGAAGTTGTCATCGTTAGAGTGTGGTAAATCATTGTCTACGGTACTAGATCCTCATAAGTGTATATATCTAGAGTAATATTTAATTTATCAAATGGTTGATAATATGGATGTTGTGGCAATTTCCTAATACGGAAATAAGACATAAACACGCAATAAATCTAATTGCGGACATGTTACACTCCTTAAAAAATACGAATAAACACTTTGGCTTTTAGTAAGTGTCATTTAACACTATACTCATATTAATCCATGGACTCATAATCTCTATACGGGATTAACGGATGTTCTATATACGGGGATGAGTAGTTCTCTTCTTTAACTTTATACTTTTTACTAATCATATTTAGACTGATGTATGGGTAATAGTGTTTGAAGAGCTCGTTCTCATCATCAGAATAAATCAATATCTCTGTTTTTTTGTTATACAGATGTATTACAGCCTCATATATTACGTAATAGAACGTGTAATCTACCTTATTAACTTTCACCGCATAGTTGTTTGCAAATACGGTTAATCCTTTGACCTCGTCGATTTCCGACCAATCTGGGCGTATAATGAATCTTAACTTTAATTTCTTGTAATCATTCGAAATAATTTTTAGTTTGCATCCGTAGTTATCTCCTCTATGTAACTGTAAATTTCTCAACGCGATATCTCCATTAATAATGATGTCGAATTCGTGTTGTATACCCATACTGAATTGATGAACTAATACCGACGGTATTAATAGTAATTTACTTTTCATCTTTACATACTTGGTAATAGTTTTACTATCATAAGTTTATAAATTCCACAAGCTACTATGGAATATACCAACCATCTTAGTATAGAACACATGTCTTAAAGTTATTAATTAATTACATGTTGTTTTATATATCGCTACGAATTTAAACAGAGGAATCAGTTAGGAAGAAAAAATTATCTGTCATCATCATCATCTATTGGATAACATCTCTGTATTCTACGATAGAGTGCTATTTTAAGATGTGACAGATCCGTGTCATCAAATATATACTCCATTAAAATGATTATTCCGGCAGCGAACTTGATATTGGATACATCACGACCTTTGTTAATATCCACGACAATAGACAGCAATCCCATTGTTCCATAAACAGTGAGTTTATCTTTCTTTGAAGTGATATTTTGTAGAGATCTTATAAAACTGTCGAATGACATCGTATTTATATCTTTAGCTAAATCATATATGTTACCATCATAATATCTAACAGCATCTATCTTAAACGTTTCCATCGCTGTAAAGACGTTTCCGATAGATGGTCTCGTTTCATCAGTCATACTGAGCCAACAAATGTAATCGTGTATAACATCTTTGATAGAATCAGACTCTAAAGAAAAGGAATCGGCTTTATTATACACATTCATGATAAACTTAATGAAAAATGTTTTTCGTTGTTTAAGTTGGATGAATAGTATGTCTTAATAATTGTTATTATTTCACTAATTAATATTTAGTAACGAGTACACTCTATAAAAACGAGAATGACATAACTAATCATAACTAGTTATCAAAGAATGTCTAGGACGCGTAATTTTTTATGGTATAGATCCTGTAAGCGTTGTCTGTATTCTGGAGCTATTTTCTCTATCGCATTAGTGAGTTCAGAATATGTTATAAATTTAAATCGAATAACGAACATAACTTTAGTAAAGTCGTCTATATTAACTCTTTTATTTTCTAGCCATCGTAATACCATGTTTAAGATAGTATATTCTCTAGTTACTACGATCTCATCGTTGTCTAGAATATCGCATACTGAATCTACATCCAATTTTAGAAATTGGTCTGTGCTACATATCTCTTCTATATTATTGTTGATGTATTGTCGTAGAAAACTATTACGTAGACCATTTTCTTTATAAAACGAATATATAGTACTCCAATTATCTTTACCGATATATTTGCATACATAATCCATTCTCTCAATCACTACATCTTTAAGAGTTTGGTTGTTAAGATATTTGGCTAAACTATATAATTCTATTAGATCATCAACAGAATCAGTATATATTTTTCTAGATCCAAAGATGAACTCTTTGGCATCCTCTATAATATTATCAGAAAAGATATTTTCGTGTTTTAGTTTATCAAGATTTAACCTGTTCATATCCATGATTAACGACGTCATATAACCACATAAAATAAAAATCCATTTTCATTTTTAGCACAATACTATTCATAATTGATATTGATGTAATATTTTGTTACTTTGAACGTAAAGACAGTACACGGGTCCGTATCTCCAACAAGCACGTAGTAATCAAATTTGGTGTTGTTAAACTTCGCAATATTCATCAATTTAGATAGAAACATATACTCATCATCTGTTTTAGGAATCCATGTATTATTACCACTTTCCAACTTATCATTATCCCAGGCTATGTTTCGCCCATCATCGTTGCACAGAGTGAATAATTCTTTTGTATTCGGTAGTTCAAATATATGATCCATGCATATATCGACAAAGCTATTGTAGATGTGATTTTTCCTAAATCTAATATAAAACTCGTTTACTAGCAAACATTTTCCTGATTTATCGACCAAGACACACATGGTTTCTAAATCTATCAAGTGGTGGGGATCCATAGTTATAACGCAGTAACATAAATTATTACCTTCTTGACTGTCGCTAATATCTATATACTTATTGTTATCGTATTGGATTCTACATATAGATGGCTTGTATATCAAAGATATAGAACACATAACCAATTTATATTCTCGCTTTGTATTTTCGAATCTAAAGTTAAGAGATTTAGAAAACATTATATCATCGGATGATGATATCACTGTTTCCAGAGTAGGATATATTAAAGTCTTTAAAGATTTTGTCCGATTCAAATAAATCACTAAATAATATCCCATATTATCATCTGTTATAGTCGTGTCATTAAATCTATTATATTTTATGAAAGATATATCACTGCTCACCTCTATATTTCGTACATTTTTAAACTGTTTGTATAATATCTCTCTAATACAATCAGATATATCTATTGTGTCGGTAGACGATACCGTTACATTTGAATTAATGGTGTTCCATTTTACAACTTTTAACAAGTTGACCAATTCATTTCTAATAGTATTAAACTCTCCATGATTAAATATTTTAATAGTATCCATTTTATATCACTACGGACATAAACCATTGTATATTTTTTATGTTTATTAGTGTACACATTTTGGAAGTAAGTTCCTGGATCGGATGTCACCGCAGTAATATTGTTGATTATTTCTGACATCGACGTATTATATAGTTTTTTAATTCCATATCTTTTAGAAAAGTTAAACATCCTTATACAATTTGTGGAATTAATATTATGAATCATGGTTTTTACACATAGATCTATTACAGGCGGAACATCAATTATTATGGCAGCAACTAGTATCATTTCTACATTGTTTATGGTGATGTTTATCTTCTTCCAGCGCATATAGTCTAATATCGATTCAAACGCGTGATAGTTTATACCATTCAATATAATCGCTTCATCCTTTAGATGGTGATCCTGAATGTGTTTAAAAAATTATACGGAGACGCCGTAATAATTTCCCCATTGATAGAAAATATCACGCTTTCCATTTTCTTGAAGTACTAAAAGTAATTATAATATAATGTAAAGGTTTATATATTCAATATTTTTTATAAAAAAAATCATTTTGACATTAATTCCTTTTTAAATTTCAGTCTATCATCTATAGAAACATATTCTATGAATTTATAAAATGCTTTTACGTATCCTATCGTAGGTGATAGAACCGCTAAAAAACCTATCGAATTTCTACAAAAGAATCTGTTATATGGTATAGGGAGAGTATAAAACATTAAATGTCCGTACTTATTAAAGTATTCAGTAGCCAATCCTAACTCTTTCGAATAATTATTAATGGCTCTTATTCTGTACGAATCTATTTTTTTGAACAATGGACCTAGTGGTATATCTTGTTCTATGTATCTAAAATAATGTCTGACTAGATCCGTTAGTTTAATATCCGCAGTCATCTTGTCTAGAATGGCAAATCTAACTGCGGGTTTAGGCGTAGGCGTTAGTTTAGTTTCTATATCTACATCTATGTCTTTATCTAACACCAAAAATATAATAGCTAATATTTTATTACAATCATCCGGATATTCTTCTACGATCTCACTAACTAATGTTTCTTTGGTTATACTAGTATAGTCACGATCAGACAAATAAAGAAAATCAGATGATCGATGAATAATACATTTAAATTCATCATCTGTAAGATTTTTGAGATGTCTCATTAAAATATTATTAGTGTCAGTTCTCATTATCATATATTGACAGCAGCTATTACACTTATTTTATTTTTCTGTATTTTATTACTTTTCACCATATAGATCAGTCATTAGATCATCAAAATACTTTTCAATCATCCTAAAGAGTATGGTGAACGAATCTTCCCATCTAATTTCTGAACGTCTACCAATGTCTCTAGCCACTTTGGCACTAATAGCGATCATTCGCTTAACATCTTCTACATTATTAACTGGTTGATTCAATCTATCTAGCAATGGACCGTCGGATAGCGTCATTCTCATGTTCTTAATCAATGTACATACATCGTCATCATCTACCAATTCATCAAACAATATAAGCTTTTTAAAATCATCATTATAATAGGATGGATCGCCGTCATTTCTCCAAAGAATATATCTAATAAGTAGAGTCCTCATGCTTAGTAATTTAACTATTTTAGTTAACAACTATTTTTTATGTTAAATCAATTAGTAACACCGCTATGTTTAATACTTATTCATATTTTAGTTTTAGGATCGAGAATCAATACAAAAATTAATACATCAATTTTGGAAATACTTAGTTTCCACGTAGTCAATGAAACATTTAAGCTTATCGTAAAGGACGTTCTCGTACAAGACGTAACTATAAATTGGTTTATATTTGTTCAAGATAGATACAAATCCGATAACTTTTTTGACGAATTCTACGGGATTCACTTTAAAAGTGTCATACCGGGTTCTTTTTATTCTTTTAAACAGATCGATTGTGTGATGTTGATTAGGTCTTTTACGAATTTGATACAGAATAGCGTTTACATATCCACCATAGTAATCAATAGCCATTTGTTCGTATGTCATAAATTCTTTAATTATATGACACTGTGTATTATTTAGTTCGTCCTTGTTCATCATTAGGAATCTATCCAATATGGCAATTATATTAGAACTATAACTGCGTTGTATGCGCATGTTGATGTGTCTGTTTATACAATCAATTATACTAGGATCCATACCACTACAATCGGGTAAAATTGTAGCATCATATACCATTTCTAGTACTTTAGATTCATTGTTATCCATTGCAGAGGACGTCATGATCGAATCCAAAAAAATATATTATTTTTATGTTATTTTGTTAAAAATAATCATCAAATACTTCGTAAGATACTCCTTCATGAACATAATCAGTTACAAAACGTTTATATGAAGTAAAGTATCTACAATTTTTACAAAAGTCAGGATGCATAAGTACAAAGTACGCGATAAACGGAATAATAATAGATTTATCTAGTTTATCTTTTTCTATCTCTTTCATAGTTATATACATGGTCTCAGAAGTCGGATTATGTAACATCAGCTTCGATAAAATGACTGGGTTATTTAGTCTTACACATTCGCTCATACATGTATGACCGTTAACTATAGAGTCTACACTAAAATGATTGAATAATAGATAGTCTACCATTGTTTCGTATTCAGATAGTACAGCGTAGTACATGGCATCTTCACAAATTATATCATTATCTAATAGATATTTGACGCATCTTATGGATCCCACTTCAACAGCCATCTTAAAATCGGTAGAATCATATTGCTTTCCTTTATCGTTAATAATTTCTAGAACATCATCTCTATCATAAAAGATACAAATATTAACTGTTTGATCAGTAATAACATTGCTAGTCGATATCAATTTGTTAATAAGATGCGCTGGGCTCAATGTCTTAATAAGAAGTGTAAGAGGACTATCTCCGAATTTGTTTTGTTTATTAACATCCGTTGATGGAAGTAAAAGATTTATAATGTCTACATACTTGACTGTTTTAGAGCATACAATATGGAGAGGCGTATTTCCATCATGATCTGGTTTTGAGGGACTAATTCCTAGTTTCATCATCCATGAGATTGTAGAAGCTTTTGGATTGTCTGACATAAGATGTCTATGAATATGATTTTTGCCAAATTTATCCACTATCCTGGCTTCGAATCCGATAGACATTATTTTTTTAAACACTCTTTCTAAAGGATCTGTACACGCCAACAACGGACCACATCCTTCTTCATCAACCGAGTTGTTAATCTTGGCTCCATACTGTACCAATAAATTTATTCTCTCTATGACTTCATCATCTGTTCCCGAGAGATAATATAGAGGTGTTTTATTATGTTTATCACATGCGTTTGGATCTGCGCCGTGCACCAGCAGCATCGCGACTATTCTATTATTATTAATTTTAGAAGCTATATGCAATGGATAATTTCCATCATCATCCGTCTCATTTGGAGAGTATCCTCTATGAAGAAGTTCTTCTATAAATCGTTCATCTAGTCCTTTAATGCCACAATACGCATGTAGAATGTGATAATTTCCAGAGGGTTCGATAACTTGTAGCATATTCCTAAATACATCTAAATTTTTACTATTATATTTGGCATAAAGAGATAGATAATACTCGACCGACATAATGTTGTGTTGTCCATTATAGTATAAAAATTAATATTTCTATTTCTATATATTTGCAACAATTTACTCTCTATAACAAATATCATAACTTAGTTCTTTTATGTCAAGAAGGCACTGGTTTAATTCATCTATAAATGTCACTCCATAACTACCACGCATACTATACTCAGAATTATGATAAAGATATTTATTCTTGGGGTGTAAGTAATGGGGATTAATCTTTGTTGGATCAGTCTCTAAGTTAACACATGTCACACATGATCCATTTATAGTTATATCACACGATGATGATTTATGAATTGATTCCGGAAGATCGCTATTGTATTTTGTAGTTCCACAATTCATTTCCATACATGTTATTGTCACACTAATATTATGATGAACTTTATCTAGCCGCTGAGTGGTAAACAACAGAACAGATAGTTTATTATCTTTACCAACACCCTCAGCCGCTGCCACAAATCTCTGATCCGTATCCATGATGGTCATGTTTACTTTTAGTCCGTATCCAGTCAACACTATGTTAGCATTTCTGTCGATATAGCTTTCACTCATATGACACTCACCAATAATTGTAGAATTAATGTCGTAATTTACACCAATAGTGAGTTCGGCGACAAAGTACCAGTACCGGTAATCTTGTCGATGAGGACATATAGTATTCTTGTATTCTACCGAATACCCAAGAGATGCGATACAAAAGAGTAAGACTAATTTGTAAACCATCTTACTCAAAAATATGCGACAATAGGAAATCTATCTTATACACATAATTATTCTATCAATTTTACCAATTAGTTAGTGTAATGTTAACAAAAATGTGGGATAATTTAATAGTTTTTCCTTACACAATTGACATACATGAGTCTGAGTTCCTCGTTTTTGCTAATTATTTCGTCCAATTTATTATTCTTGACATCGTCAAGATCTTTTGTATAGGAGTCAGACTTGTATTCAACATGTTTTTCTATAATCATCTTAGCTATTTCGGCATCATCCAATAGTACATTTTCCAGATTAACAGAATAGATATTAATGTCGTATTTGAACAGAGCCTGTAACATCTCAATGTCTTTATTATCTATAGCCAATTTGATGTCCGGAATGAAGAGAAGGGAATTGGTGTTTGTCGACGTCATATAGTCGAGCAAGAGAATCATCATATCCACGTGTCCATTTTTTATAGTGGTGTGAATACAACTAAGGAGAATAGCCAGATCAAAAGGAGATGGTATCTCTGAAAGAAAGTAGGAAACAATACTTACATCATTAAGCATGACAGCATGATAAAATGAAGTTTTCCATCCAGTTTTCCCATAGAACATCAGTCTCCAATTTTTCTTAACAAACAGTTTTACCGTTTGCATGTTACCACTATCAACCGCATAATACAATGCGGTGTTTCCTTTGTCATCAAATTGTGAATCATCCATTCCACTGAATAGCAAAATCTTTACTATTTTGGTATCTTCTAATGTGGCTGCCTGATGTAATGGAAATTCATTATCTAGAAGATTTTTCAATGCTCCAGCGTTCAACAACGTACATACTAGACGCACGTTATTATCAGCTATTGCATAATACAAGACACTATGACCATTGATATCCGCCTTAAATGCATCTTTGCTAGAGAGAAAGCTTTTCAGTTGCTTAGACTTCCAAGTATTAATTCGTGACAGATCCATGTCTGAAACGAGACGCTAATTAGTGTATATTTTTTCATTTTTTATAATTTTGTCATATTGTACCAGAATTAATAATATCTCTAATAGATCTGATTAGTAGATATATGGCTATCGCAAAACAACATATACACATTTAATAAAAATAATATTCATTAAGAAGATTCAGATTCCACTGTACCCATCAATATAAAATAAAATAATTATTCCTTACATCGTACCCATAAACAATATATTAAGTATATTCCACCTTACCCATAAACAATATAAATCCAGTAATATCATGTCTAATGATGAACACAAATGGTGTATTAAATTCCAGTTCTTCAGGAGATGATCTCGCCGTAGCTACCATGATAGTAGATGCCTCCGCTACAGTTCCTTGTTCGTCTACATCTATCTTTACATTCTGAAACATTTTATAAATATATAATGGGTCCCTAGTCATATGTTTAAACGACGCCTTATCTGGATTAAACATACTAGGAGCCATCATTTCGGCTATCGACTTAATATCCCTCTTGTTTTCGATAGAAAATCTAGGGAGTTTAAGATTGTACATTTTATTCCCTAATTGAGATGACCAATATTCTAATTTTGCAGGCGTGATAGAATCTGTGAAATGGGTCATATTATCACCTATTGCCAGGTACATACTAATATTAGCATCCTTATACAGAAGGCGCACCATATCATATTCTTCGTCATCGATTGTGATTGTATTTCCTTGCAATTTAGTAACTACGTTCATCATGGGAACCGTTTTCGTACCGTACTTATTAGTAAAACTAGCATTGTGTGTTTTAGTGATATCAAACGGATATTGCCACGTACCTTTAAAATATATAGTATTAATGATTGCCCATAGAGTATTATCGTCGAGCATAGTAGAATCAACTACATTAGACATACCAGATCTACGTTCTACTATAGAATTAATTTTATTAACCGCATCTCGTCTAAAGTTTAATCTATATAGGCCGAATCTATGATATTGTTGATAATACGACGGTTTAATACACACAGTACTATCGACGAAACTTTGATACGTTAGATCTGTGTACGTATATTTAGATGTTTTCATCTTAGCTAATCCGGATATTAATTCTGTAAATGCTGGACCCAGATCTCTTTTTCTCAAATTCATAGTATTCAATAATTCTACTCTAGTATTACCTGATGCAGACAATAGCGACATAAACATAGAAAACGAATACCCAAACGGTGAGAAGACAATATTATCATTATCATCCTCATCCCCATTTTGAATATTTTTATACGCTAATATACCAGCATTGATAAATCCCTGCAGACGATATGCGGATACTGAACACGCTAATGATAGTATCAATAACGCAATCATGATTTTTATGGTATTAATAATTAACCTTATTTTTATGTTTGGTATAAAAATTATTGATGTCTACACATCCTTTATAATCAACTCTAATCACTTTAACTTTTACAGTTTTCCCTACAAGTTTATCCCTATATTCAACATATCTATCCATATGCATCTCTTAACACTCTGCCAAGATAGCTTCAGAGTGAGGATAGTCAAAAAGATAAATATATAGAGTATAATCATTCTCGTATACTCTGCCCTTTATTACATCGCCCGCATTGGGCAACGAATAACAAAATGCAAGCATCGTGTTAACGGGCTCGTAAATTGGGATAAAATTATGTTTTTATTGTTTATCTATTTTATTCAAGAGAATATTCAGGAAGTTCCTTTTCTGGTTGTATCTCGTCGCAGTATATATCATTTGTACATTGTTTCATATTTTTTAATAGTCTACACCTTTTAGTAGGACTAGTATCGTACAATTCATAGCTGTATTTTGAATTCCAATCACGTATAAAAATATCTTCCAATTGTTGACGAAGACCTAATCCATCATCCGGTGTAATATTAATAGATGCTCCACATATATCCGTAAAGTAATTTCCTGTCCAATTTGATGTACCTATATACGCCGTTTTATCGGTTACCATATATTTTGCATGGTTTACCCTAGAATACGGAATGGGAGGATCAGCATCTGGTACAATAAATAGCTTTACTTCTATATCTATGTTTTTAGATTTTAGCATAGCTATAGATCTTAAAAAGTTTCTCATGATAAACGAAGATCGTTGCCAGCAACTAATCAATAGCTTAACGGATACTTGTCTGTCTATAGCGGATCTTCTTAATTCATCTTCTATATAAGGCCAAAACAAAATTTTACCCGCCTTTGAATAAATAATAGGAATAAAGTTCATAACAGATACATAAACGAATTTACTCGCATTTCCGATACATGACAATAAAGCGGTTAAATCATTGGTTCTTTCCATAGTACATAATTGTTGTGGTGCAGAAGCAATAAATACAGAGTGTGGAACACCGCTTACGTTAATACTAAGAGGATGATCTGTATTATAATACGACGGATAAAAGTTTTTCCAATTATATGGTAGATTGTTAACTCCAAGATACCAGTATACCTCAAAAATTTGAGTGAGATCCGCTGCCAAGTTCCTATTATTGAAGATCGCAATACCCAATTCCTTGACCTGAGTTAGTGATCTCCAATCCATGTTAGCGCTTCCTAAATAAATATGTGTATTATCAGATATCCAAAATTTTGTATGAAGAACTCCTCCTAGGATATTTGTAATATCTATGTATCGTACTTCAACTCCGGCCATTTGTAGTCTTTCAACATCCTTTAATGGTTTGTTGGATTTATTGACGGCTACTCTAACTCTTACTCCTCTTTTGGGTAATTGTACAATCTCGTTTAATATTACCGTGCCGAAATTCGTACCCACTTCATCCGATAAACTCCAATAAAAAGATGATATATCTAGTGTTTTTATGGTATTGGATAGAATTTCCCTCCACATGTTAAATGTAGTCAAATATACTTTATCAAATTGCATACCTATAGGAATAGTCTCTGTAATCACTGCGATTGTATTATCCGGATTCATTTTATTTGTTAAAAAAATAATCCTATATCACTTCACTCTATTAAAAATCCAAGTTTCTATTTCTTTCATGACTGATTTTTTAACTTCATCCGTTTCCTTATGAAGATGATGTTTGGCGCCTTCATAAATTTTTATTTCCCTATTACAATTTGCATGTTGCATGAAATAATATGCACCTGAAACATCGCTAATCTCATTGTTTGTTCCCTGGAGTATGAGAGTCGGGGTGTTAATCTTGGGAATTATTTTTCTAACCTTGTTGGTAGCCTTCAAGACCTGACTAGCAAATCCAGCCTTAATTTTTTCATGATTGACTAATGGATCGTATTGGTATTTATAAACTTCATCCATATCTCTAGATACTGATTCTGGACATAGCTTTCCGACTGACGCATTTGGTGTAATGGTTCCCATAAGTTTTGCAGCTAGCAGATTCAGTCTTGGAACAGCGTCTGCATTAACTAGAGGAGACATTAGAATCATTGCTGTAAACAAGTTTGGATTATCGCAAGCAGCTAGTATAGAAATTGTTGCTCCCATGGAATGACCCAATAAGAAGACTGGAACTCCTGGATAAGTAGATTTAATAGTCACCACGTGCTGTACCACATCTCTAACATACTTACCAAAGTCATCAATCATCATTTTTTCACCATTACTTCTTCCATGGCCAATATGATCATGTGAGAATACTAAAATTCCTAACGATGATATGTTTTCAGCTAGTTCGTCATAACGTCCAGAATGTTCACCAGCTCCATGACTTATGAATACTAATGCCTTAGGATATGTAATAGGTTTCCAATATTTACAATATATGTAATCATTGTCCAGATTGAACATACAGTTTGTACTCATGATTCACTATATAACTATCAATATTAACAGTTCGTTTAATGATCATATTATTTTTATGTTTTATTGATAATTGTAAAAATATACAATTAAATCAATATAGAGGAAGGAGACGGTACTGTATTTTGTGAGATAGTAATGGAGACTAAATCAGATTATGAGGATGCTGTTTTTTACTTTGTGGATGATGATGAAATATGTAGTCGCGACTCCATCATTGATCTAATAGATGAATATATCACGTGGAGAAATCATGTTATAGTGTTTAATAAAGATATTACCAGTTGTGGAAGACTGTACAAGGAATTGATAAAGTTCGATGATGTCGCTATACGGTACTATGGTATTGATAAAATTAATGAGATTGTCGAGGCTATGAGTGAAGGAGACCACTACATCAATCTTACAGAAGTCCATGATCAGGAAAGTCTATTCGCTACCATAGGAATATGTGCTAAAATCACTGAACATTGGGGATACAAAAAGATTTCAGAATCTAAATTCCAATCATTGGGAAACATTACAGATCTGATGACCGACGATAATATAAACATCTTGATACTTTTTCTAGAAAAAAAAATGAATTGATGATATAAGTGTCTTCATAACGCATTATTACGTTAGCATTCTATTATCCAGTGTTAAAAAAATTATCCTATCATGTATTTGAGAGTCTTATATGTAGCAAACATGATAACTGCAATACCCATAATCTTTAGATATTCACGCGTGCTATGGATGGCATTATCCCGCGGTGCGGAAATGTACGTTATATAATCTACAAAATAATCATCGCATATAGTATGAGATAGTAGAGTAAACATTTTTATCGTTTCTACTGGGTTCATACATCGTCTACCCAATTCGGTAATGAATGAAATTGTCGCCAATCTTACACCCAAACCCTTGTTGTTCATTAGTATAGTATTAACTTCATTATTTATGTCATAAACTGTAAATGATTCTGTAGATGCCATATCACACATGATATTCATGTCACTATTATAATCATTATTAACTTTATCACAATACGTGTTGATAATATCTACATATGATCTAGTTTTTGTGGGTAATTGTCTATACAAGTCGTCTAAACGTTGTTTACTCATATAGTATTGAACAGCCATCATTACATGGTCCCGTTCCGTTGATAGATAATCGAGTATGTTAGTAGACTTGTCAAATCTATATACCATATTTTCTGGAAGCGGATATACATAGTCGCGATCATCATTATCACTAGCCTCATCCTCTATATCATGTACATGTACATAATCTATGATATTATTATACATAAACATCGACAACATACTATTGTCTATTATCTAAGTCCTGTTGATCCAAACCCTTGATCTCCTCTATCTGTACTATCTAGAGATTGTACTTCTTCAAGTTCTGGATAATATATACGTTGATAGATTAGCTGAGCTATTCTATCTCCAGTATTTACATTAAACGTACATTTTCCATTATTAATAAGAATGACTCCTATGCTTCCCCTATAATCTTCGTCTATTACACCGCCTCCTATATCAATGCCTTTTAGGGACAGACCAGACCTAGGAGCTATTCTACCATAGCAGAACTTAGGCATGGACATACTAATATCTGTCTTAATTAACTGTCGTTCTCCAGGAGGGATAGTATAATCGTAAGCGCTATACAAATCATATCCGGCAGCACCCGGCGATTGCCTAGTAGGTGATTTAGCTCTGTTAGTTTCCTTAACAAATCTAACTGGTGAGTTAATATTCATGTTGAACATAAAAAATATCATTTTATTTCAAAATTATTTACCATTCCATTCCATCCCATATATTCCATGAATAAGTGCGATTATTGTACACTTCTATAGTATCTATATACGATCCACGATAAAATCCTCCTATCAATAGCAGTTTATTATCCACTATGATCAATTCTGGATTATCCCTCGGATAAATAGGATCATCTATCAGAGTCCATGTATTGCTGGATTCACAATAAAATTCCGCATTTCTACCAACCAAGAATAACCTTCTACCAAACACTAACGCACATGATTTATAATGAGGATAATAAGTGGATGGTCCAAACTGCCACTGATCATGATTGGGTAGCAAATATTCTGTAGTTGTATCAGTTTCAGAATGTCCTCCCATTACGTATATAACATTGTTTATGGATGCCACTGCTGGATTACATCTAGGTTTCAGAAGACTCGGCATATTAACCCAAGCAGCATCCCCGTGGAACCAACGCTCAACAGATGTGGGATTTGGTAGACCTCCTACTACGTATAATTTATTGTTAGCGGGTATCCCGCTAGCATACAGTCTGGGGCTATTCATCGGAGGAATTGGAATCCAATTGTTTGATATATAATTTACCGCTATAGCATTGTTATGTATTTCATTGTTCATCCATCCACCGATGAGATATACTACTTCTCCAACATGAGTACTTGTACACATATGGAATATATCTATAATTTGATCCATGTTCATAGGATACTCTATGAATGGATACTTGTATGATTTGCGTGGTTGTTTATCACAATGAAATATTATGTTACAGTCTAGTATCCATTTTACATTATGTATACCTCTGGGAGAAAGATAATTTGACCTGATTACATTTTTGATAAGAAGTAGCAGATTTCCTAATCTATTTCTTCGCCTCATATACCACTTAATGACAAAATTAACTACATAATCCTCATCTGGAACATTTAGTTCGTCGCTTTCTAGAATAAGTTTCATAGATAGATAATCAAAATTGTCTATGATGTCATCTTCCAGTTCCAAAAAGTGTTTGGTAATAAAGTCTTTAGTATGACATAAGAGATTGGATAGTCCGTATTCTATACCCATCATGTAACACTCGATACAATATTCCTTTCTAAAATCTCGTAGGATAAAGTTTATACAAGTGTAGATGATAAATTCTACAGATGTTAATATAGAAGCACGTAATAAATTGACGACGTTATGACTATCTATATATACCTTTCCAGTATATGAGTAAATAACTATAGAAGTTAGACTGTGAATGTCAAGGTCTAGACAAACCCTCGTAACTGGATCTTTATTTTTTGTGTATTTTTGGCGTAAATGTGTGCGAAAGTATGGAGATAACTTTTTCAATATCGTAGAATTGACTATTATATTACCTCCTATAGCTTCAATAATTGTTTTGAATTTCTTAGTCGTGTACAATGCTAATATATTCTTACAGTACACAGTATTGACAAATATCGGCATTTATGTTTCTTTAAAAGTCAACATCTAAAGAAAAATGATTGTCTTCTTGAGACATAACTCCCATTTTTTGGTATTCACCCACACGTTTTTCGAAAAAATTAGTTTTTCCTTCCAATGATATATTTTCCATGAAATCAAACGGATTGGTAACATTGTAAATTTTTTTAAATCCCAATTCAGAAATCAATCTATCTGCGACGAATTCTATATATGTTTTCATCATTTCACAATTCATTCCTATGAGTTTAACTGGAAGAGCCACAGTAAGAAATTCTTGTTCAATGGATACCGCATTTGTTATAATAAATCTAACGGTTTCTTCACTCGGTGGATGCAATAAATGTTTAAACATCAAACATGCGAAATCGCAGTGCAGACCCTCGTCTCTACTAATTAATTCGTTAGAAAACGTGAGTCCGGGCATTAGGCCACGCTTTTTAAGCCAAAATATGGAAGCGAATGATCCGGAAAAGAAGATTCCTTCTACTGCAGCAAAGGCAATAAGTCTCTCTCCATAACCGGCGCTGTCATGTATCCACTTTTGAGCCCAATCGGCCTTCTTTTTTACACAAGGCATCGTTTCTATGGCATTAAAGAGGTAGTTTTTTTCATTACTATCTTTAACATAAGTATCGATCAAAAGACTATACATTTCCGAATGAATGTTTTCAATGGCCATCTGAAATCCGTAGAAACATCTAGCCTCGGTAATCTGCACTTCTGTACAAAATCGTTCTGCTAAATTTTCATTCACTATTCCGTCACTGGCTGCAAAAAACGCCAATACATGTTTTATAAAATATTTTTCGTCTGGTGTTAGTTTATTCCAGTCATTGATATCTTTAGATATATCCACTTCTTCCACTGTCCAAAATGATGCCTCTGCCTTTTTATACATATTCCAGATGTCATGATATTGGATTGGGAAAATAACAAATCTATTTGGATTTGGTGCAAGGATAGGTTCCATAACTAAATTAACAATAGTAGTAATTTTTTTTCAGTTATCTGTATGACGACTGTACTTGGATCTTTTGTATATCGCTATCGCCGCAATCACTACAATAATTACAAGTATTATTGATAGCATTGTTATTACTACTATCATAATTAAATTATCGACATTCATGGGTGTTGAATAATCGTTATCATCATTTTGTAATTGTGACGTCATACTAGATAAATCATTTGTGAGATTGTTGTGGGAAGCGGGCACGGAAGATGCATTATCATTATTATTTAACGCCTCCCATTCGGATTCACAAATGTTACGCACGTTCAAAGTTTTATGGAAACTATAATTTTGTGAAAACAGATAACAAGAAAACTCGTCATCGTTCAAATTTTTAACGATAGTAAACCGATTAAACGTCGAGCTAATTTCTAACGCTAGCGACTCTGTTGGATATGGGTTTCCAGATATATATCTTTTCAGTTCCCCTACGTATCTATAATCATCTGTAGGAAATGGAAGATATTTCCATTTATCTACTGTTCCTAATATCATATGCGGTGGTGTAGAACCATTAAGCGCGAAAGATGTTATTTCGCATCGTATTTTAACTTCGCAATAATTTCTGGTTAGATAACGCACTCTACCAGTCAAGTCAATGATATTAGCCTTTACAGATATATTCATAGTAGTCGTAACGATGACTCCATCTTTTAGATGTGATACTCCTTTGTATGTACCAGAATCTTCGTACCTCAAACTCGATATATTTAAACAAGTTAATGATATATTAACGCGTTTTATGAATGATGATATATAACCAGAAGTTTTATCCTCTGTGGCTAGCGCTATAACCTTATCATTATAATACCAACTAGTGTAATTAATATGTGACATGACAGTGTGGGTACAAATATGTACATTATCGTCTACGTCGTATTTGATACATCCGCATTCAGCCAACAAATATAAAATTACAAAAACTCTAACGACGTTTGTACACATCTTGATGCGGTTTAATAAATGTTTTGATTTCAATTTATTGTAAAAAAAGATTCGGTTTTATACTGTTCGATATTCTCATTGCTTATATTCTCATCTATCATCTCCACACAGTCAAATCCATGGTTAACATGTACCTCATCAACCGGTAAAAGACTATCGGATTCTTCTATCATCATAACTCGAGAATATTTAATTTGGTGGTCATTATTAATCAAGTCAATTATCTTATTTTTAACAAACGTAAGTATTTTACTCATTTTTTTATAAAAACTTTTAGAAATATACAGACTCTATCGTGTGTCTATATCTTCTTTTTATATCCAATGTATTTATGTCTGATTTTTCTTCATTTATCATATATAATGGTCCAAATTCTACACGTGCTTCGGATTCATCCAGATCATTAAGGTTCTTATAATCGCAACATCCTTCTCTTCCATCTTCTACATCTTCCTTCTTATTCTTAGCGTCACAGAATCTACCACAGCAGGATCCCATGACGAGAGTCACATTAAACTAATTCATTTTCAATTATAATATACTGATTAGTAATGACAATTAAAATAAAAATATTCTTCATAACCGGTAAGAAAGTAAAAAGTTCACATTGAAACTATGTCAGTAGTTATACATCATGAGATGATATACTCTATTTTGGTGGAGGATTATATGATATAATTCGTGGATAATCATTCTTAAGACACATTTCTTCATTCGTAAATCTTTTCACATTAAATGAGTGTCCATATTTTGCAATTTCTTCATATGATGGCGGTGTACGTGGACGAGGCTGCTCCTGTTCTTGTAGTCGTCGACTGTCGTGTTTGCGTTTAGATCCCTCCATTATCGCGATCGCGTAGTGAGTACTATTTATACCTTGTAATTAAATTTTTTTATTAATTAAACGTATAAAAACGTTCCGTATCTGTATTTAAGAGCCAGATTTCGTCTAATAGAACAAATAGCTACAGTAAAAATAACTAGAATAATCGCTACACCCACTAGAAACCACGGATCGTAATACGGCAATCGGTTTTCGATAATAGGTGGAACGTATATTTTATTTAAGGACTTAACAATTGTCTGTAAACCACAATTTGCTTCCGCCGATCCTGTATTAACTATCTGTAAAAGCATATGTTGACCGGGAGGAGCCGAACATTCTCCGATATTCAATTTTTGTATATCTATAATGTTATTAACCTCCGCATACGCATTACAGTTCTTTTCTAGCTTGGATACTACACTAGGTACATCATCTAAATCTATTCCTATTTCCTCAGCGATAGCTCTTCTATCCTTTTCCGGAAGTAATGAAATTACTTCAATAAATGATTCAACCATGAGTGTGAAACTAAGTCGAGAATTACTCATGCATTTGTTAGTTATTCGGAGCGCGCAATTTTTAAACTGTCCTATAACCTCTTCTATATGAATAGCACAAGTGACATTAGTAGGGATAGAATGTTGAGCTAATTTTTGTAAATAACTATCTATAAAAAGATTATACAAAGTTTTAAACTCTTTAGTTTCTGCCATTTATCCAGTCTGAGAAAATGTCTCTCATAATAAATTTTTCCAAGAAACTAATTGGGTGAAGAATGGAAACCTTTAATCTATATTTATCACAGTCTGTTTTGGTACACATGATGAATTCTTCTAATGCTGTACTAAATTCGATATCTTTTTCGATTTCTGGATATGTTTTTAATAAAGTATGAACAAAGAAATGGAAATCGTAATACCAGTTATGTTCAACTTTGAAATTGTTTTTTATTTTCTTGTTAATGATTCCAGCCACTTGGGAAAAGTCAAAGTCGTTTAATGCCGATTTAATACGTTCATTAAAAACAAACTTTTTATTCTTTAGATGAATTATTATTGGTTCATTGGAATCAAAAAGTAAGATATTATCGGGTTTAAGATCTGCATGTAAAAAGTTGTCACAACAGGGTAGTTCGTAGATTTTAATGTATAACAGAGACATCTGTAAAAAGATAAACTTTATGTATTGTACCAAAGATTTAAATCCTAATTTGATAGCTAACTCGGTATCTACTTTATCTGCCGAATACAGTGCTAGGGGAAAAATTATAATATTTCCTCTTTCGTATTCGTAATTAGTTCTCTTTTCATGTTCGAAAAAGTGAAACATGCGGTTAAAATAGTTTATAACATTAATATTACTGTTAATAACTGCCGGATAAAAGTGGGATAGTAATTTCACGAATTTGATACTGTCCTTTCTCTCGTTAAACGCCTTTAGAAAAACTTTAGAAGAATATCTCAATGAGAGTTCCTGACCATCCATAGTTTGTATCAATAATAGCAACATATGAAGAACCCGCTTATACAGAGTATGTAAAAATGTTAATTTATAGTTTAATCCCATGGCCCACGCACACACGATTAATTTTTTTTCATCTCCCTTTAGATTGTTGTATAGAAATTTGGGTACTGTAAACTCCGCCGTAGTTTCCATGGGACTATATAATTTTGTGGCCTCGAATACAAATTTTACTACATAGTTATCTATCTTAAAGACTATACCATATCCTCCTGTAGATATGTGATAAAAATCGTCGTTTATAGGATAAAATCGTTTATCTTTTTGTTGGAAAAAGGATGAATTAATGTAATCATTCTCTTCTATCTTTAGTAGTGTTTCCTTATTAAAATTCTTAAAATAATTTAACAATCTAACTGACGGAGCCCAATTTTGGTGTAAATCTAATTGGGACATTATGTTGTTAAAATATAAACAGTCTCCTAATATAACAGTATCTGATAATCTATGGGGAGACATCCATTGATATTCAGGGGATGAATCATTGGCAACACCCATTTATTGTACAAAAAGCCCCAATTTACAAACGAAAGTCCAGGTTTGATAGAGATAAACTATTAACTATTTTGTCTCTGTTTTTAACACCTCCACAGTTTTTAATTTCTTTGGTAATGAAATTATTCACAATATCAGTATCTTCTTTATCTACCAGAGATTTTACTAACTTGATAACCTTGGCTGTCTCATTCAATAGGGTAGTGATATTTGTATGTATGATATTGATATCTTTTTGAATTGTTTCTTTTAGAAGTGATTCTTTGATGGTATCAGCATACGAATTACAATAATGCAGAAACTCAGTTAACATGCAGGAATTATAGTAAGCCAATTCCAATTGTTGCCTGTATTGTATTAGAGTATTAATATGCGCAATGATGTCCTTGCGTTTCTCTGATAGAATGCGAGCAGCGATTTTGGCGTTATCATTTGACGATATTTCTGGAATGACGAATCCTGTTTCTACTAACTTCTTGGTAGGACAAAGTGAAACAATCAAGAAAATAGCTTCTCCTCCTATTTGTGGAAGAAATTGAACTCCTCTAGATGATCTACTGACGATAGTATCTCCTTGACAGATATTGGACCGAACTACGGAAGTACCTGGAATGTAAAGCCCTGAAACCCCCTCATTTTTTAAGCAGATTGTTGCCGTAAATCCTGCACTATGCCCAAGATAGAGAGCTCCTTTGGTGAATCCATCACTATGTTTCAGTTTAACCAAGAAACAGTCAGCTGGTCTAAAATTTCCATCTCTATCTAATACAGAATCCAACTTGATGTCAGGGACTATGACCGGTTTAATGTTATATGTAACATTGAGTAAATCCTTAAGTTCATAATCATCGTTGTCATCAGTTATGTACGATCCAAACAATGTTTCTACCGGCATGGTGGATACGAAGATGCTATCCATCAGAATGTTTCCCTGATTAGTATTTTCTATATAGCTATTCTTCTTTAAACGATTTTCCGAATCAGTAACTATGTTCATTTTTTTAGGAGTAGGACGTCTAGCCAGTATGGAAGAGGATTTTCTAGATACTCTCTTCAACATCTTTGATCTCAATGGAATGCAAAACCCCATGGTGTAACAACCAACGATAAAAATAATATTGTTTTTTCACTTTTTATAATTTTACCATCTGACTCATGGATTCATTAATATCTTTACAAGAGCTACTAACGTATAATTCTTTATAACTGAACTGAGATATATACACCGGATCTATGGTTTCCATAATTGAGTAAATGAATGCTCGGCAATAACTAATGGCAAATGTATAGAACAACGAAATTATACTAGAGTTGTTAAAGTTAATATTTTCTATGAGTTGTTCCAATAAATTATTTGTTGTGACTGCGTTCAAGTCATAAATTATCTTGATACTATCCAGTAAACAGTCTTTAAGTTCTGGAATATTATCATCCCATTGTAAAGCCCCTAGTTCGACTATCGAATATCCTGCTCTGATAGCAGTTTCAATATCGACGGACGTCAATACTGTAATAAAGGTGGTAGTATTGTCATCATCGTGATAAACTACGGGAATATGGTCGTTAGTAGGTACCGTGACTTTACACAACGCGATATATAACTTTCCTTTTGTACCATTTTTAACGTAGTTGGGACGTCCTGCAGGGTATTGTTTTGAAGAAATGATATCGAGAACAGATTTGATACGATATTTGTTGGATTCCTGATTATTCACTATAATATAATCTAGACAGATAGATGATTCGATAAATAGAGAAGGTATATCGTTGGTAGGATAATACATCCCCATTCCAGTATTCTCGGATACTCTATTGATGACACTAGTTAAGAACATGTCTTCTATTCTAGAAAACGAAAACATCCTACATGGACTCATTAAAACTTCTAACGCTCCTGATTGTGTTTCGAATGCCTCGTACAAGGATTTCAAGGATGCCATAGATTCTTTGACCAACGATTTAGTATTGCGTTTAGCATCTGATTTTTTTATTAAATCAAATGGTCGGCTCTCTGGTTTACTACCCCAATGATAACAATAGTCTTGTAAAGATAAACCGCAAGAAAATTTATACACATCCATCCAAATAACCCTAGCACCGTCGGATGATATTAATGTATTATTATAGATTTTCCATCCACAGTTATTGGGCCAGTATACTGTTAGCAACGGTATATCGAATAGATTACTCATGTAACCTACTAGAATGATAGTTCGTGTACTAGTCATAATATCTTTAATCCAATCTAAGAAATCTAAAATTAGATCTTTTACACTATTAAAGTTAACAAAGGTATTACCCGGGTACGTGGATATCATATATGGTATTGGTCCATTATCAGTAATGGCTCCATAAACTGATACGGCGATGGTTTTTATATGTGTTTGATCTAATGAGGACGAAATTCGCGCCCACAATTCATCTCTAGATATGCATTTAATATCGAACGGTAACACATCAATCTCGGGACGCGTATATGTTTCTAAATTCTTAATCCAAATATAATGATGACCTATATGCCCTATTATCATACTGTCAACTATAGTATACCTAGAGAACTTTCGATACATCTGCTGTTTCCTGTAATCGTTAAATTTTACAAATCTATAACATGCTAAACCTTTTGACGACAGCCATTCATTAATTTCTGATATGGAATCTGTATTCTCAATACCGTATCGTTCTAAAGCCAGTGCTATATCTCCCTGTTCGTGGGAACGCTTTCGTATAATATCGATCAATGGATAATATGAAGTTTTTGGAGAATAATATGATTCATGATCTATTTCGTCCATAAACAATCTAGACATAGGAATTGGAGGCGATGATCTTAATTTTGTGCAATGGGTCAATCCTATAACTTCTAATATTGTAATATTCATCATCGACATAACACTATCTATGTTATCATCGTATATTAGTATACCACAACCTTCTTCATTTCGTGCCAAAATGATATACAGTCTTAAATAATTACGCAATATCTCAATAGTTTCATAATTGTTAGCTGTTTTCATCAAGGTTTGTATCCTGTTTAACATGATGGCGTTCTATAACGTCTCTATTTTCTATTTTTAATTTTTTTAAATTTTTAACGATTTACTGTGGCTAGATACCCAATCTCTCTCAAATATTTTTTTAGCCTCGCTTACAAGCTGTTTATCTATACTATTAAAACTGACGAATCCGTGATTTTGGTAATGGGTTCCGTCGAAATTTGCCGAAGTGATATGAACATATTCGTCGTCGACTATTAACAATTTTGTATTATTCTGAATAGTGAAAACCTTCACAGATAGATCATTTTGAACACACAACGCATCTAGACTTCTGGCGGTTGCCATAGAATATACGTCGTTCTTATCCCAATTACCAACTAGAAGTCTGATCTTAACTCCTCTATTAATGGCTGCTTCTATAATGGAGTTGTAAATGTCAGGCCAATAGTAGCTATTACCGTCGACACGTGTAGTGGGAACTATGGCCAAATGTTCAATATCTATACTAGTCTTAGCCGACTTAAGTTTATCAATAACTACATCAGTGTCTAGATCTCTAGAATATCCCAATAGGTGTTCTGGAGAATCAGTAAAGAACACTCCACCTATAGGATTCTTAATATGATACGCAGTGCTAACTGGCAGACAACAAGCCGCAGAGCATAAATTCAACCATGAATTTTTTGCGCTATTAAAGGCTTTAAAAGTATCAAATCTTCTACGAAGATCTGTGGCCAGCGGAGGATAATCAGAATATACGCCTAACGTTTTAATCGTATGTATAGATCCTCCAGTAAATGACGCGTTTCCTACATAACATCTTTCATCATCAGACACCCAAAAACAACCGAGTAGTAGTCCCACATTATTTTTTTTATCTATATTAACGGTTATAAAATTTATATCCGGGGAGTGACTTTGTAGCTCTCCCAGATTTCTTTTCCCTCGTTCATCTAGCAAAACTATTATTTTAATCCCTTTTTCAGATACCTCTTTTAGTTTATCAAAAATAAGCGCTCCCCTAGTAGTACTCAGAGGATTACAACAAAAAGATGCTATGTATATATATTTCTTAGCTAGAGTGATAATTTCGTTAAAACATTCAAATGTTGTCAAATGATCGGATCTAAAATCCATATTTTCTGGTAGTGTTTCTACCAGCCTACATTTTGCTCCCGCAGGTACCGATGCAAATGGCCACATTTAGTTAACATAAAAACTTATATATCCTGTTCTATCAACGATTCTAGAATATCATCGGCTATATCGCTAAAATTTTCATCAAAGTCGACATCACAACCTAACTCAGTCAATATATTAAGAAGTTCCATGATGTCATCTTCGTCTATTTCTATATCCGTATCCATTGTAGATTGTTGACCGATTATCGAGTTTAAATCATTACTAATACTCAATCCTTCAGAATACAATCTGTGTTTCATTGTAAATTTATAGGCGGTGTATTTAAGTTGGTAGATTTTCAATTATGTATCAATATAGCAACAGTAGTTCTTGCTCCTCCTTGATTTTAGCATCCTCTTCATTATTTTCTTCTACGTACATAATCATGTCTAATACGTTAGACAACACACCGACGATGGTGGCCGCCACAGACACGAATATGACTAGACCGATGACCATTTAAAAAATACTCTCTAGCTTTAACTTAAACTGTATCGATCATTCTTTTAGCACATGTATAATATAAAAACATTATTCTATTTCGAATTTAGGCTTCCAAAAATTTTTCATCCGTAAACCGATAATAATATATATAGACTTGTTAATAGTCGGAATAAATATATTAATGCTTAAACTATCATCATCTCCACGATTAGAGATACAATATTTACATTCTTTTTGCTGTTTCGAAACTTTATCAATACACGTTAATACAAACCCAGGAAGGAGATATTGAAACTGAGGCTGTTGAAAATGAAACGGCGAATACAATAATTCAGATAATGTAAAATCATGATTCCGTATTCTGATGATATTAGAACTGCTAATGGATGTCGATGGTATGTATCTAGGAGTATCTATTTTAACAAAGCATCGATTTGCTAATATACAATTATCCTTTTGATTAATTGTTATTTTATTCATATTCTTAAAAGGTTTCATATTTATCAATTCTTCTACATTAAAAATTTCCATTTTTAATTTATCTAGCCCCGCAATACTCCTCATTACGTTTCATTTTTTGTCTAGAATACCCATTTTGTTCATCTTGGTACATAGATTATCCAATTGAGAAGCGCATTTAGTAGTTTTGTACATTTTAAGTTTATTAACGAATCGTCGAAAACTAGTTATAGTTAACATTTTATTATTTGATACCCTGATATTAATACCCCTGCCGTTACTATTATTTATAACTGATGTAACCCACGTAACATTGGAATTAATTATCGATAGTAATGCATCGACACTTCCAAAATTGTCTATTATAAACTCACCGATAATTTTTTTATTGCATGTTTTCATATTCATTAGGATTATCAAATCTTTAATCTTATTACGATTGTATGCGTTGATATTACAAGACGTCATTCTAAAAGACGGAGGATTTCCATCAAATGCCAGACAATCACGTACAAAGTACATGGAAATAGGTTTTGTTCTATTACGCATCATAGATTCATATAAAACACCCGTAGAAATACTAATTTGTTTTACTCTATAAAATACTATTGCATCTATTTCATCGTTTTGTATAACGTCTTTCCAAGTGTCAAATTCCAATTTTTTTTCATTGATAGTACCAAATTCTTCTATCTCTTTAACTACTTGCATAGATAGGTAATTACAGTGATGCCTACATGCCGTTTTTTGAAACTGAATAGATGCATCTAGAAGCGATGCTACACTAGTCACGATCACCACTTTCATATTTAGAATATATGTATGTAAAAATATAGTAGAATTTCATTTTGTTTTTTTCTATGCTATAAATGAATTCTCATTTTGTATCCGCACATACTCCGTTTTATATCAATACCAAAGAAGGAAGATATCTGGTTCTAAAAGCCGTTAAAGTATGCGATGTTAGAACTGTAGAATGCGAAGGAAGTAAAGCTTCCTGCGTACTCAAAGTAGATAAACCCTCATCACCCACGTGTGAGAGAAGACCTTCGTCCCCGTCCAGATGCGAGAGAATGAATAACCCTGGAAAACAAGTCCCGTTTATGAGAACGGACATGTTACAAAATATGTTTGCTGCTAATCGCGACAACGTAACGTCAAGACTTTTGAACTAAAATACAATTATATCTTTTTCGATATTAATAAATCCGTGTCTCCCGGGTTTTTTATCTCTTTCAGTATGTGAATAGATAGGTATTTTATCTCTATTCATCATCGAATTTAAGAGATCCGATAAACATTGTTTGTATTCTCCAGATGTCAGCATCTGATACAACAATATATGTGCACATAAACCTCTGGCACTTATTTCATGTACCTTCCCCTTATCACTAAGGAGAATAGTATTTGAGAAATATGTATACATGATATTATCATGTATTAGATATACAGAATTTGTAACACTCTCGAAATCACACGATGTGTCGGCGTTAAGATCTAATATATCACTCGATAACACATTTTCATCTAGATACACTAGACATTTTTTAAAGCTAAAATAGTCTTTAGTAGTAACAGTAACTATGCGATTATTTTCATCGATGATACATTTCATCGGCATATTATTACGCGTACCATCAAAGACTATACCATGTGTATATCTAACGTATTCTAGCATAGTTGCCATACGTACATTAAACTTTTCAGGATCTTTGGATAGATCTTCCAATCTATCTATTTGAGAAAACATTTTTATCATGTTCAATAGTTGAAACGTCGGATCCACTATATAGATATTATCTATAAAGATTTTAGGAACTATGTTCATGGTATCCTGGCGAATATTAAAACTATCAATGATATGATTATCGTTTTCATCTTTTATCACCATATAGTTTCTAAGATATGGGATTTTACTTAATATAATATTATTTCCCGTAATAAATTTTATTAGAAATGCCAAATCTATAAGAAAAGTCCTAGAATTAGTCTGAAGAATATCTATATCACCGTACCGTATATTTGGATTAATTAGATATAGAGAATATGATCCGTAACATATACAACTTTTATTATGACGTCTAAGATATTCTTCCATCAACTTATTAACATTTTTGACTAGGGAAGATACATTATGACGTCCCATTACTTTTGCCTTGTCTATTACAGCGACGTTCATAGAATTTAGCATATCTCTTGCCAATTCTTCCATTGATGTTACATTATAAGAAATTTTAGATGAAATTACATTTGGAGCTTTAATAGTAAGAACTCCTAATATATCCGTGTATGTGGTCACTAATACAGATTGTAGTTCTATAATCGTAAATAATTTACCTATATTATATGTTTGAGTTTGTTTAGAAAAGTAGCTAAGTATACGATCTTTTATTTCTGATGCCGATGTATCAACATCGAAAAAAAATCTTTTTTTATTCTTTTTTACTAACGATACGAATATGTCTTTGTTAAAAACAGTTATTTTCTGAATATTTCTAGCTTGTAATTTTAACATATGATATTCGTTCACACTAGGTACTCTGCCTAAATAGGTTTCTATAATCTTTAATGTAATATTAGGAAGAGTATTCTGATCAGGATTCCTATTCATTTTGAGGATTTAAAACTCTGATTATTGTCTAATATGGTCTCAACACAAACTTTTTCACAGAGTGATAGAGTTTTTGATAACTCGTTTTTCTTAAGAAATATAAAACTACTGTCTCCAGAGCTCGCTCTATCTTTTATTTTATCTAATTCGATACAAACTCCTGATACTGGTTCAGAAAGTAATTCATTAATTTTCAGTCCTTTATAGAAGATATTTAATATAGATAATACAAAATCTTCAGTTCTTGATATCGATCTGATTGATCCTAGAACTAGATATATTAATAACGTGCTCATTAGGCAGTTTATGGCAGCTTGATAATTAGATATAGTATATTCCAGTTCATATTTATTAGATACCGCATTGCCCAGATTTTGATATTCTATGAATTCCTCTGAAAATAAATCCAAAATAACTAGACATTCTATTTTTTGTGGATTAGTGTACTCTCTTCCCTCTATCATGTTCACTACTGGTGTCCACAATGATAAATATCTAGAGGGAATATAATATAGTCCATATGATGCCAATCTAGCAATGTCGAATAACTGTAATTTTATTCTTCGCTCTTCATTATGAATTGAATCTTGAGGTATAAACCTAACACAAATTATATCATTAGACTTTTCGTATGTAATGTCTTTCATGTTATAAGTTTTTAATCCTGGAATAGAATCTATTTTAATGAGGCTTTTAAACGCAGCGTTCTCCAACGAGTCAAAGCATAATACTCTGTTGGTTTTCTTATATTCAATATTACGATTTTCTTCTTTGAATGGAATAGGTTTTTGAATTAGTTTATAATTACAACATAATAGATAAGGAAGTGTGTAAATAGTACGCGGAAAAAACATAATAGCTCCCCTGTTTTCATCCATGGTTTTAAGTAAATGATCACTGGCTTCTTTAGTCAATGGATATTCGAACATTAACCGTTTCATCATCATTGGACAGAATCCATATTTCTTAATGTAAAGAGTGATCAAATCATTGTGTTTATTGTACCATCTTGTTGTAAATGTGTATTCGGTTATCGGATCTGCTCCTTTTTCTATTAAAGTATCGATATCGATCTCGTCTAAGAATTCAACTATATCGACATATTTCATTTGTATACACATAACCATTACTAACGTAGAATGTATAGGAAGAGATGTAACGGGAACAGGGTTTGTTGATTCGCAAACTATTCTAATACATAATTCTTCTGTTAATACGTCTTGCACGTAATCTATTATAGATGCCAAGATATCTATATAATTATTTTGTAAGATGATGTTAACAATGTGATCTATATAAGTAGTGTAATAATTCATGTATTTCGATATATGTTCCAACTCTGTCTTTGTGATGTCTAGTTTCGTAATATCTATAGCGTCCTCAAAAAATATATTCGCATATATTCCCAAGTCTTCAGTTCTATCTTCTAAAAAATCTTCAACGTATGGAATATAATAATCTATTTTACCTCTTCTGATGTCATTAATGATATAGTTTTTGACACTATTTTCCGTCAATTGATTCTTATTCACTATGTCTAAAAACCGGATAGCGTCCCTAGGACGAACTACTGCCATTAATATCTCTATTATAGCTTCTGGACATAAATCATCTATTATACCAGAATTAATGGGAACTATTCCGTATCTATCTAACATAGTTTTAAGAAAGTCAGAATCTAAGACCTGATGTTCATATATTGGTTCATACATGAAATGATCTCTATTGATGATAGTGACTATTTCATTCTCTGAAAATTGGTAACTCATTCTATACACGCTTTCCTTGTTGATAAAGGATAGTATATACTCAATGGAATTTGTACCAACAAACTGTTCTCTTATGAATCGTATATCATCATCTGAAATGATCATGTAAGGCATACATTTAACAATAAGAGACTTGTCTCCTGTTATCAATATACTATTCTTGTGATAATTTATGTGTGCGGCAAATTTGTCCACGTTCTTTAATTTTGTTATAGTAGATATCAAATCCAATGGAGATACAGTTCTTGGCTTAAACAGATATAGTTTTTCTGGAACGAATTCTACAACATTATTATAAAGGACTTTGGGTATATAAGTGGGATGAAATCCTATTTTAATTAATGCGATAGCCTTGTCCTCGTGCAGATATCCAAACGCTTTTGTGATAGTATGGCATTCATTGTCTAGAAACGCTCTACGAATATCTGTAACAGATATCATCTTTAGAGAATACTAGTCGCGTTAATAGTACTAAAATTTGTATTTTTTAATCTATCTCAATAAAAAATTAATATGTATGATTCAATGTATAACTAAACTACTAACTGTTATTGATAACTAGAATCAGAATCTAATGATGACATAACTAAGAAGTTTATCTACAGCCAATTTAGCTGCATTATTTTTAGCATCTCGTTTAGATTTTCCATCTGCCTTATCGAATACTCTTCCGTCAATGTCTACACAGGCATAAAATGTAGGAGAGTTACTAGGCCCCACTGATTCAATACGAAAAGACCAATCTCTCCTAGTTATTTGACAGTACTCATTAATAACGGTGACAGGGTTAACACCTTTCCAATAAATAATTTTTTTAACCGGAATAACATCATCAAAAGACTTATGATCCTCTCTCATTGATTTTTCGCGGGATACATCATCTATTATAGCATCAGCATCAGAATCTGTAGGCCGTGTATCAGCATCCATTGTCGTAGACCAACGAGGAGGAGTATCGTTGGAGCTGTAAACCATAGCACTACGTTGAAGATCATACAGAGCTTTATTAACTTCTCGCTTCTCCATATTAAGTTGTTTAGTTAGTTGTACAGCAGTAGCTCCTTAGTCCAATGTTTTTAATAACCGCACACAATCTCTGTGTCAGAACGCTCGTCAATATAGATCTTAGAAATTTTTTTAGAGAGAACTAACGCAACTAGCAATAAAACTGATCTTATTTTATCATTTTTTTTATTCATCATCCTCTGGTGGTTCGTCGTTCCTATCGAATGTAGCTCTGATTAACCCGTCATCTATAGGTGATGCTGGTTCTGGAGATTCTGGAGGAGATGGATTATTATCTGGAAGAATCTCTGTTATTTCCTTGTTTTCATGTATCGATTGCGTTGTAACATTAAGATTGCGAAATGCTCTAAATTTGGGAGGCTTAAAGTGTTGTTTACAATCTCTACACGCGTGTCTAACTAATGGAGGTTCATCAGCGGCTCTAGTTTGAATCATCATCGGTGTAGTATTCCTACTTTTACAGTTAGGACACGGTGTATTGTATTTCTCGTCGAGAACGTTAAAATAATCGTTGTAACTCACATCCTTTATTTTATCTATATTGTATTCTACTCCTTTCTTAATGCATTTTATACCGAACAAGAGATAGCGAAGGAATTCTTTTTCGGTACCGCTAGTACCCTTAATCATATCACATAGTGTTTTATATTCTAAATGTGTGGCAATGGACGGTTTATTTCTATACGATAGTTTGTTTTTGGAATCCTTTGAGTATTCTATACCAATATTATTCTTTGATTCGAATTTAGTTTCTTCGATATTAGATTTTGTATTACCTATATTCTTGATGTAGTACTTTGATGATTTTTCCATGGCCCATTCTATTAAGTTTTCCAAGTTGGCATCATCCACATATTGTGATAGTAATTCTCGGATATCAGTAGTGACTACCGCCATTGATATTTGTTCATTTGATGAGTAACTACTAATGTATACATTTTCCATTTATAACACTTATGTATTAACTTTGTTTATTTATATTTTTTCATTATTATGTTGATATTAATAATCGTATTGTGGTTATATGGCTACAATTTCATAATGAGTTGAAGTCAGTGTCCTATGATCAATGACGATAGCTTTACTCTGAAAAGAAAGTATCAAATCGATAGTGCAGAGTCAACAATGAAAATGGATAAGACGATGACAAAGTTTCAGAATAGAGTCAAAATGGTAAAAGAAATAAATCAGACGATAAGAGCAGCACAAACTCATTACGAGACATTGAAACTAGGATATATAAAATTTAAGGGAATGATTAGGACTACTACTCTAGAAGATATAGCACCATCTATTCCAAATAATCAGAAAACTTATAAACTATTCTCGGACATTTCAGTCATTGGCAAAGCATCACAGAATCCGAGTAAGATGATATATGCTCGCTGCTTTACATGTTTCCCAATTTGTTTGGAGATGACCATAGATTCATTTGTTATAGAATGCATCCAACATTGTTCATGATATAGTTGAATCATGTATGCCTGTTCGTATGCCTGTGGCTAAGATACTGTGTAAAGAAATGGTAAATAAATACTTTGAGAATCTTTAAGAGTGCATTGACTTTGTTAGTGAATAGGCATTCCATCTTTCTCCAATACTAATTCAAATTGTTAAATTAATAATGGAATAGTATAAATAGTTATTAGTGATAGGATAGTAAACATAATTATTAGAATAGTAGTGTAGTATCATAGATAACTCTCTTCTATAAAAAATGGATTTTATTCGTAGAAAGTATCTTATATACACAGTAGAAAATAATATAGATTTTTTAAAGGATGATACATTAAGTAAAGTAAACAATTTTACCCTCAATCATGTACTAGCTCTCAAGTATCTAGTTAGCAATTTTCCTCAACATGTTATTACTAAGGATGTATTAGCTAATACCAATTTTTTTGTTTTCATACATATGGTACGATGCTGTAAAGTATACGAAGCGGTTTTACGACACGCATTTGATGCACCCACGTTGTACGTTAAAGCATTGACTAAGAATTATTTATCGTTTAGTAACACAATACAGTCGTACAAGGAAACAGTGCATAAACTAACACAAGATGAAAAATTTTTAGAGGTTGCCGAATACATGGACGAATTAGGAGAACTTATAGGCGTAAATTATGACTTAGTTCTTAATCCATTATTTCACGGAGGGGAACCCATCAAAGATATGGAAATCATTTTTTTAAAACTGTTTAAGAAAACAGACTTCAAAGTTGTTAAAAAATTAAGTGTTATAAGATTACTTATTTGGGCATACCTAAGCAAGAAAGATACAGGCATAGAGTTTGCGGATAATGATAGACAAGATATATATACTCTATTTCAACAAACTGGTAGAATAGTCCATAGCAATCTAACAGAAACGTTTAGGGATTATATCTTTCCCGGAGATAAGACTAGCTATTGGGTGTGGTTAAACGAAAGTATAGCTAATGATGCGGATATCGTTATTAATAGACCCGCCATTACCATGTATGATAAAATTCTTAGTTATATATACTCTGAGATAAAACAGGGACGCGTTAATAAAAACATGCTTAAGTTAGTTTATATCTTTGAGCCTGAAAAAGATATCAGAGAACTTCTGCTAGAAATCATATATGATATTCCTGGAGATATCCTATCTATTATTGATGCAAAAAACGACGATTGGAAAAAATATTTTATTAGTTTTTACAAAGCTAATTTTATTAACGGTAATACATTTATTAGTGATAGAACGTTTAACGATGACTTATTCAGAGTTGTTGTTCAAATAGATCCCGAATATTTCGATAATGAACGAATTATGTCTTTATTCTATACGAGTGCTGCGGACATTAAACGATTTGATGAGTTAGATATTAATAACAGTTATATATCTAATATAATTTATGAGGTGAACGATATCACATTAGATACAATGGATGATATGAAGAAGTGTCAAATCTTTAACGAGGATACGTTGTATTATGTTAAGGAATACAATACATACCTGTTTTTGCACGAGTCGGATCCCATGGTCATAGAGAACGGAATACTAAAGAAACTGTCATCTATAAAATCCAAGAGTAGACGGCTGAACTTGTTTAGCAAAAACATTTTAAAATATTATTTAGACGGACAATTGGCTCGTCTAGGTCTTGTGTTAGATGATTATAAAGGAGACTTATTAGTTAAAATGATAAACCATCTCAAATCTGTGGAGGATGTATCCGCATTCGTTAGATTTTCTACAGATAAAAACCCTAGTATTCTTCCATCGCTAATCAAAACTATTTTAGCTAGTTATAATATTTCCATCATCGTCTTATTTCAAAGGTTTTTAAGAGATAATCTATATCATGTAGAAGAATTCTTGGATAAAAGCATCCATCTAACCAAGACGGATAAGAAATATATACTTCAATTGATAAGGCACGGTAGATCATAGAACAAACCAAATATATTATTAATAATTTGTATATACATAGATATAATTATCACATATTAAAAAATAACACATTTTTGATAAATGGAAACCGTTGCAACAATTCAGACTCCCACCAAATTAATGAATAAAGAAAATGCAGAAATGATTTTGGAAAAAATTGTTAATCATATAGCTATGTATATTAGTGACGAATCAATATATTCAGAAAATAATCCTGAATATATTGATTTTCGTAACAGATACGGAGACTATAGATCTCTCATTATAAAAAGTGATCACGAGTTTGTAAAGCTATGTAAAGATCATGCAGAGAAAAGTTCTCCAGAAACGCAACAAATGATTATCAAACACATATACGAACAATATCTTATTCCAGTATCTGAAGTACTATTAAAACCTATAATGTCCATGGGTGACATATTTACATATAACGGATGTAAAGACAATGAATGGATGCTAGAACAACTCTCTACCCTAAACTTTAACAATCTCTACACATGGAACTCATGTAGCATAGGCAATGTAACGCGTCTGTTTTATACATTTTTTAGTTATCTGATGAAAGATAAACTAAATATATAAGTATAATCCCATTCTAATACTTTAACCTGATGTATTATTACCTGCATCTTATTAGAATATTAACCTAACTAAAAGACATAAAAAGCGGTAGGATATAAATATTATGGCCGCAACCGTTCCGCGTTTTGACGATGTGTACAAAAATGCACAAAGAAGAATTCTAGATCAAGAAACATTTTTTAGTAGAGGTCTAAGTAGACCGTTAATGAAAAACACATATCTATTTGATAATTACGCGTATGGATGGATACCAGAAACTGCAATTTGGAGTAGTAGATACGCAAACCTAGATGCTAGTGACTATTATCCCATTTCGTTGGGATTACTTAAAAAGTTTGAATTTCTCATGTCTCTATATAAAGGTCCTATTCCCGTATATGAAGAAAAAGTAAATACTGAATTCATTGCTAATGGATCTTTCTCCGGTAGATACGTATCATATCTTAGAAAGTTTTCTGCCCTTCCAACAAACGAGTTTATTAGTTTTTTATTATTGACCTCCATCCCTATCTATAATATCTTATTCTGGTTTAAAAACACACAGTTTGATATTACTAAACACACATTATTCAGATACGTCTATACAGATAATACCAAACACCTTGCGTTGGCTAGGTATATACATCAAACAGGAGACTATAAGCCTTTGTTTAGTCGTCTCAAAGAGAATTATATATTTACTGGTCCCGTTCCAATAGGTATCAAAGATATAGATCACCCTAATCTTAGTAGAGCAAGAAGTCCATCCGATTATGAGACATTAGCTAATATTAGTACTATATTGTACTTTACCAAGTATGATCCAGTATTAATGTTTTTATTGTTTTACGTACCTGGGTATTCAATTACTACAAAAATTACTCCAGCCGTAGAATATCTAATGGATAAACTGAATCTAACAAAGAGCGACGTACAACTGTTGTAAATTATTTTATGCTTCGTAAAATGTAGGTCTTGAACCAAACATTCTTTGAAAAAATGAGATGCATAAAACTTTATTATCCAATAGATTAACTATTTCAGACGTCAATCGTTTAAAGTAAACTTCGTAAAATATTCTTTGATTGCTGCCGAGTTTAAAACTTCTATCGATAATTGTTTCATATGTTTTAATATTTACAAGTTTTTTGGTCCATGGTACATTAGCTGGACAGATATATGCAAAATAATATCGTTCTCCAAGTTCTATAGTCTCTGGATTGTTTTTATTATATTCAGTAACCAAATACATATTAGGGTTATCTGCGGATTTATAATTTGAGTGATGCATTCGACTCAACATAAATAATTCTAGAGGAGACGATCTACTATCAAATTCGGATCGTAAATCTGTTTCTAAAGAACGGAGAATATCTATACATACCTGATTAGAATTCATCCGTCCTTCAGACAACATCTCAGACAGTCTGGTCTTGTATGTCTTAATCATATTCTTATGAAACTTGGAAACATCTCTTCTAGTTTCACTAGTACCTTTATTAATTCTCTCAGGTACAGATTTTGAATTCGACGATGCCGAGTATTTCATCGTTGTATATTTCTTCTTCGATTGCATAATCAAATTCTTATATACCGCCTCAAACTCTATTTTAAAATTATTAAACAATACTCTACTATTAATCAGTCGTTCTAACTCCTTTGCTATTTCTATGGACTTATCTACATCTTGACTGTCTATCTCTGTAAACACGGAGTCGGTATCTCCATACACGCTACGAAAACGAAATCTATAATCTATAGGCAACGATGTTTTCACAATCGGATTAATATCTCTATCGTCCATATAAAATGGATTACTTAATGTATTGGCAAACCGTAACATACCGTTGGATAACTCTGCTCCATTTAGTACCGATTCTAGATACAATATCATTCTACGTCCTATGGATGTGCAACTCTTAGCCGAAGCGTATGAGTATAGAGCACTATTTCTAAATCCCATCAGACCATATACTGAGTTGGCTACTATCTTGTACGTATATTGCATGGAATCATAGATGGCCTTTTCAGTTGAACTGGTAGCCTGTTTTAACATCTTTTTATATCTGGCTCTCTCTGCCAAAAATGTTCTTAATAGTCTAGGAATGGTTCCTTCTATTGATCTATCGAAAATTGCTATTTCAGAGATGAGGTTCGGTAGTCTAGGTTCACAATGAACCGTAATATATCTAGGAGGTGGATATTTCTGAAGCAAGAGTTGATTATTTATTTCTTCTTCCAATCTATTGGTACTAACAACGACACCGACTAATGTTTCCGGAGATAGATTTCCAAAGATACACACATTAGGATACAGACTGTTATAATCAAAGATTAATACATTATTACTAAACATTTTTTGTTTTGGAGCAAATACCTTACCGCCTTCATAAGGAAACTTTTGTTTTGTTTCTGATCTGACTAAGATAGTTTTAGTTTCCAACAATAGCTTTAACAGTGGACCCTTGATGATTGTACTCGCTCTATATTCGAATACCATGGATTGAGGAAGCACATATGTTGCCGCACCAGCGTCTGTTTTTGTTTCTACTCCATAATACTCCCACAAATACTGACACAAACAAGCATCATGAATACAGTATCTAGCCATATCTAAAGCTATGTTTAGATTATAATCCTTATACATCTGAGCTAAATCAATGTCATCCTTTCCGAAAGATAATTTATATATATCATTAGGTAAAGTAGGACATGATAGTACGACTTTAAATCCATTTTCCAAAATATCTTTACGAATTACTTTACATATAATATCCTCATCAACAGTCACGTAATTACCTGTGGTTAAAACCTTTGCAAATGTATCGGCTTTGCCTTTCGCGTCCGTAGTATCGTCACCGATGAACGTCATTTCTCTAACTCCTCTATTTAATACTTTACCCATGCAACTGAACGCGTTCTTGGATATAGAATCCAATTTGTACGAATCCAATTTTTCAGATTTTTGAATGAATGAATATAGATCGAAAAATATAGTTCCATTATTGTTATTAACGTGAAACGTAGTATTGGCCATGCCGCATACTCCCTTATGACTAGACTGATTTCTCTCATAAATACAGAGATGTACAGCTTCCTTTTTGTCTGGAGATCTAAAGATAATCTTCTCTCCTGTTAATAACTCTAGACGATTAGTAATATATCTCAGATCAAAGTTATGTCCGTTAAAGGTAACGACGTAGTCGAACGTTAGTTCCAACAATTGTTTAGCTATTCGTAACAAAACTATTTCAGAACATAGAACTAGTTCTCGTTCGTAATCCATTTCCATTAGCGACTGTATCCTCAAACATCCTCTATCGACGGCTTCTTGTATTTCCTGTTCCGTTAACATCTCTTCATTAATGAGCGTAAACAGTAATCGTTTACCACTTAAATCGATATAACAGTAACTTGTATGCGAGATTGGGTTAATAAATACAGAAGGAAACTTCTTATCGAAGTGACACTCTATATCTAGAAATAAGTACGATCTTGGGATATCGAATCTAGGTATTTCTTTAGCGAAACAGTTACGTGGATCGTCACAATGATAACATCCATTGTTAATCTTTGTCAAATATTGCTCGTCCAACGAGTAACATCCGTCTGGAGATATCCCGTTAGAAATATAAAACCAACTAATATTGAGAAATTCATCCATGGTGGCATTTTGTATGCTGCGTTTCTTTGGCTCTTCTATCAACCACATATCTGCGACGGAGCATTTTCTATCTTTAATATCTAGATTATAACTTATTGTCTCGTCAATGTCTATAGTTCTCATCTTTCCCATCGGCCTCGCATTAAATGGAGGAGGAGATAATGACTGATATATTTCGTCCGTCACTACGTAATAAAAGTAATGAGGAAATCGTATAAATACGGTCTCGCCATTTCGACATCTGGATTTCAGATATAAAAATCTGTTTTCACCGTGACTTTCAAACCAATTAATACACCTAACATCCATTTCTAGAATTTAGAAATATATTTTCATTTAAATGAATCCCAAACATTGGGGAAGAGCCGTATGGACCATTATTTTTATAGTACTTTCGCAAGCGGGTTTAGACGGCAACATAGAAGCGTGTAAACGAAAACTATATACTATAGTCAGCACTCTTCCATGTCCTGCATGTAGACGACACGCGACTATCGCTATAGAGGACAATAATGTCATGTCTAGCGATGATCTGAATTATATTTATTATTTTTTCATCAGATTATTTAACAATTTGGCATTTGATCCCAAATACGCAATCGATGTGTCAAAGGTTAAACCTTTATAAACTTAACCCATTATAAAACTTATGATTAGTCACGACTGAAATAACCGCGTGATTATTTTTTGGTATAATTCTACACGGCATGGTTTCTGTGACTATGAATTCAACACCTGTTATCTTAGTGAAATCTTTAACAAACAGCAAGGGTTCGTCAAAGACATAAAACTCATTGTTTACGATCGAAATAGACCCCCTATCACACTTAAAATAAAAAATATCCTTATCCTTTACCACCAAATAAAATTCTGATTGGTCAATGTGAATGTATTCACTTAACAGTTCCACAAATTTATTTATTAACTCCGAGGCACATACATCGTCGGTATTTTTTATGACAAACTTTACTCTTCCAGCATCCGTTTCTAAAAAAATATTAACGAGTTCCATTTATATCATCCAATATTATTGAAATGACGTTGATGGACAGATGATATAAATAAGAAGGTACAGTACCTTTGTCCACCATCTCCTCCAATTCATACTCTATTTTGTCATTAACTTTAATGTGTGAAAACAGTACGCCACATGCTTCCATGACAGTGTGTAACACTTTGGATACAAAATGTTTGACATTAGTATAATTGTCCAAGACTGTCAATCTATAATAGATAGTAGCTATAATATATTCTATGATGGTATTGAAGAAGATGACAACCTTGGCATATTGATCATTTAACACAGACATGGTATCAACAAATAGCTTAAATGAAAGAGAATCAGTAATTGGAATAAGCGTCTTCTCGATGTAGTGTCCGTATACCAACATGTCTGATATTTTGATGTATTCCATTAAATTATTTAGTTTTTTCTTTTTATTCTCGTTAAACAGAATTTCTGTCAATGGACCCCAACATCGTTGACCTATTAAGTTTTGATTGATTTTTCCGTGTAAGGCGTATCTAGTCAGATCGTATAGCCTATCCAATAATCCATCGTCTGTGCGTAGATCACATCGTACACTTTTTAATTTTCTATAGAAGAGTGACAGACATCTGGAGCAATTACAGACAGCAATTTCTTTATTCTCTACAGATGTAAGATACTTGAAGATATTCCTATGATGATGCAGAATTTTGGATAACACGGTATTGATGGTATCTGTTACCATAATTCCTTTGACTGATAGTGTCAAAGTACAAGATTTCCAATCTTTTGCAATTTTCAGTACCATTATCTTTGTTTTGATATCTATATCAGACAGCATGGTACGTCTGACAACACAGGGATTAAGACGGAAAGATGAAATGATTCTCTCAACATCTTCAATAGATACCTTGCTATTTTTTTTGGCATTATCTATATGTGAGAGAATATCCTCTAGAGAATCAGTATCCTTTTTGATGATAGTGGATCTCAATGACATGGGACGTCTAAACCTTCTTATTCTATCACCAGATTGCATGGTGATTTGTCTTCTTTCTTTTATCATGATGTAATCTCTAAATTCATCGGCAAATTGTCTATATCTAAAATCATAATATGAGATGTTTACCTCTACAAATATCTGTTCGTCCAATGTTAGAGTATCTATATCAGTTTTGTATTCCAAATTAAACATGGCAACGGATTTAATTTTATATTCCTCTATTAAGTCCTCGTCGATAATAACAGAATGTAGATAATCATTTAATCCATCGTACATGGTTGGAAGATGCTCGTTGACAAAATCTTTAATTGTCTTGATGAAGGTGGGACTATATCTAACATCTTGATTAATAAAATTTATAACATTGTCCATAGGATACTTTGTAACTAGTTTTATACACATCTCTTCATTGGTAAGTTTAGACAAAATATCGTGAACAGGTGGTATATTATATTCATCAGATATACGAAGAATAATGTCCAAATCTATATTGTTTAATATATTATATAGATGTAGTGTAGCTCCTACAGGAATATCTTTAACTAAGTCAATGATTTCATCAACAGTTAGATCTATTTTAAAGTTAATCATATAGGCATTGATTTTTAAAAGGTATGTAGCCTTGACTACATTCTCATTAATTAACCATTCCAAGTCACTGTGTGTAAGAAGATTATATTCTATCATAAGCTTGACTACATTTGGTCCCGATACCATTAAAGAATTCTTATGATATAAGGAAACAGCTTTTAGGTACTCATCTACTCTACAAGAATTTTGGAGAGCCTTAACGATATCAGTGACGTTTATTATTTCAGGAGGAAAGAACCTAACATTGAGAATATCTGAATTAATAGCTTCCAGATACAGTGATTTTGGCAATAGTCCGTGTAATCCATAATCCAGTAACACGAGCTGGTGCTTGCTAGACACCTTTTCAATGTTTAATTTTTTTGAAATAAGCTTTGATAAAGCCTTCCTCGCAAATTCCGGATACATGAACATGTCGCCAACATGATTAAGTATTGTTTTTCATTATTTTTATATTTTCTCAACAAGTTCTCAATACCCCAATAGATAATAGAATATCACCCAATGCGTCCATGTTGTCTATTTCCAACAGGTCGCTATATCCACCAATAGAAGTTTTCCCAAAAAAGATTCTAGGAACAGTTCTACCACCAGTAATTTGTTCAAAATAGTCACGCAATTCATTTTCGGGTTTAAATTCTTTAATATCTACAATTTCATACGCTCCTCTTTTGAAACTAAACTTATTTAGAATATCCAGTGCGTTTCTACAAAAAGGACATGTAAACTTGACAAAAATTGTCACTTTGTTATTGGCCAACCTTTGTTGTACAAATTCCTCGGCCATTTTTAATATTTAAGTGATACAAAACTATCTCGACTTATTTAACTCTTTAGTCGAGATATATGGACACAGATAGCTATATGATAACCAACTACAGAAGACAAACGCTATAAAAAACATAATTACGACGAGCATATTTATAAATATTTTTATTCAGTATTACTTGATATAGTAATATTAGGCACAGTCAAACATTCAACCACTCTAGATACATTAACTCTCTCATTTTCTTTAACAAATTCTGCAATATCTTCGTAAAAAGATTCTTGAAACTTTTTAGAATATCTATCAACTCTAGATGAAATAGCGTTCGTCAACATACTATGTTTTGTATACATAAAGGCGCCCATTTTAACAGTTTCTAGTGACAAAATGCTAGCGATCCTAGGATCCTTTAGAATCACATAGATTGACGATTCGTCTCTCTTAGTAACTCTAGTAAAATAATCATACAATCTAGTACGCGAAATAATATTATCCTTGACTTGAGGAGATCTAAACAATCTAGTTTTGAGAACATCGATAAGTTCATCGGGAATTACATACATACTATCTTTAATAGAACTCTTTTCATCCAGTTGAATGGATTCGTCCTTAACCAACTGATTAATGAGATCTTCTATTTTATCATTTTCTAGATGATATGTATGTCCATTAAAGTTAAATTGTGTAGCGCTTCTTTTTAGCCTAGCAGCCAATACTTTAACATCACTAATATCGATATACAAAGGAGATGATTTATCGATGGTATTAAGAATTCGTTTTTCGACATCCGTCAAAACCAATTCCTTTTTGCCTGTATCATCCAGTTTGCCATTCTTTGTAAAGAAATTATTTTCTACTAGACTATTAATAAGACTGATAAGGATTCCTCCATAATTGCACAATCCAAACTTTTTCACAAAACTAGACTTTACGAGATCTACAGGAATGCGTACTTCAGGTTTCTTAGCTTGTGATTTTTTCTTTTGTGGACATTTTCTAGTGACCAACTCATCTACCATTTCATTGATTTTAGCAGTGAAATAAGCTTTCAATGCACGGGCACTGATACTATTGAAAACGAGTTGATCTTCAAATTCCGCCATTTAAGTTCACCAAACAACTTTTAAATACAAATATATCAATAGTAGTAGAATAAGAACTATAAAAAAAATAATAATTAACCAATACCAACCCCAACAACCTGTATTATTAGTTGATGTGACAGTTTTCTCATCACTTAGAACAGATTTAACAATTTCTATAAAGTCTGTCAAATCATCTTCCTGAGAACCCATAAATACACCAAATATAGCAGCGTACAACTTATCCATTTATACATTGAATATTGGCTTTTCTTTATCGCTATCTTCATCATATTCATCATCAATATCAACAAGTCCCAGATTACGAACCAGATCTTCTTCTACATTTTCAGTCATTGATACGCGTTCACTATCTCCAGAGAGTCCGATAACGTTAGCCACTACTTCTCTATCAATGATTAGTTTCTTGAGCGCGAATGTAATTTTTGTTTCCGTTCCGGATCTATAGAAAACTACAGGTGTAATAATTGCCTTGGCTAATTGTCTTTCTCTTTTACTGAGTGATTCTAGTTCACCTTCTATAGATCTGAGAATGGATGATTCTCCAGTCGAAACATATTCTACCATGGCTCCGTTTAATTTGTTGATGAAGATGGATTCATCCTTAAATGTTTTCTCTGTAATAGTTTCCGCCGAAAGACTATGCAAAGAATTTGGAATGCGTTCCTTGTGTGTAATGTTTCCATAGACAGCTTCTAGAAGTTGATACAACATAGGACTAGCCGCGGTAACTTTTATTTTTAGAAAGTATCCATCGCTTCTATCTTGTTTAGATTTATTTTTATAAAGTTTAGTCTCTCCTTCCAACATAATAAAAGTGGAAGTCATCTGACTAGATAAACTATCAGTAAGTTTTATAGAGATAGATGAACAATTAGCGTATTGAGAAGCATTTAGTGTAACGCATTCGATACATTTTGCATTAGATTTACTAATCGATTTTGCATACTCTATAACACCCGCACAAGTCTGTAGAGAATCGCTAGATGCTGTAGGTCTTGGTGAAGTTTCAACTCTCTTCTTGATTACCTTACTCATGATTAAACCTAAATAATTGTACTTTGTAATATAATGATATATATTTTCACTTTATCTCATTTGAGAATAAAAATGTTTTTGTTAACCACTGCATGATGTACAGATTTCGGAATCGCAAACCACTTGTGGTTTTATTTTATCCTTGTCCAATGTGAATTGAATGGGAGCGGATGCGGGTTTCGTACGTAGATAGTACATTCCCGTTTTTAGACCGAGACTCCATCCGTAAAAATGCATACTCGTTAGTTTGGAATAACTCGGATCTGCTATATGGATATTCATAGATTGACTTTGATCGATGAAGGCTCCCCTGTCTGCAGCCATTTTTATGATCGTCTTTTGTGGAATTTCCCAAATAGTTTTATAAACTCGCTTAATATCTTCTGGAAGGTTTGTATTCTGAATGGATCCACCATCTACCATAATCCTATTCTTGATCTCATCATTCCATAATTTTCTCTCGGTTAAAACTCTAAGGAGATGCGGGTTAACTACTTGGAATTCTCCAGACAATACTCTCCGAGTGTAAATATTACTGGTATACGGTTCCACCGACTCATTATTTCCCAAAATTTGAGCAGTTGATGCAGTCGGCATAGGTGCCACCAATAAACTATTTCTAAGACCGTATGTTCTGATTTTATCTTTTAGAGGTTCCCAATTCCAAAGATCCGACGGTACAACATTCCAAAGATCATATTGTAGAATACCGTTACTGGCGTACGATCCTACATATGTATCATATGGTCCTTCCTTCTCAGCTAGTTTACAACTCGCCTCTAATGCACCGTAATAAATGGTTTCAAAGATCTTCTTATTTAGATCTTGTGCTTCCAGGCTATCAAATGGATAATTTAAGAGAATAAACGCGTCCGCTAATCCTTGAACACCAATACCGATAGGTCTATGTCTCTTATTAGAGATTTCAGCTTCTGGAATAGGATAATAATTAATATCTATAATTTTATTGAGATTTCTGACAATTACTTTGACCACATCCTTCAGTTTGAGAAAATCAAATCGCCCATCTATTACAAACATGTTCAATGCAACAGATGCCAGATTACACACGGCTACCTCATTAGCATCCGCATATTGTATTATCTCAGTGCAAAGATTACTACACTTGATGGTTCCTAAATTTTGTTGATTACTCTTTTTGTTACACGCATCCTTATAAAGAATGAATGGAGTACCAGTTTCAATCTGAGATTCTATAATCGCTTTCCAGACGACTCGAGCCTTTATTATACATTTGTATCTCCTTTCTCTTTCGTATAGTGTATACAATCGTTCGAACTCGTCTCCCCAAACATTGTCCAATCCAGGACATTCATCCGGACACATCAACGACCACTCTCCGTCATCCTTCACTCGTTTCATAAAGAGATCAGGAATCCAAAGAGCTATAAATAGATCTCTTGTTCTATGTTCATCGTTTCCTGTATTCTTTTTAAGATCGAGGAACGCCATAATATCAGAATGCCACGGTTCCAAGTATATGGCCATAACTCCAGGCCGTTTGTTTCCTCCCTGATCTATGTATCTAGCGGTGTTATTATAAACTCTCAACATTGGAATAATACCGTTTGATATACCATTGGTACCGGAGATATAGCTTCCACTGGCACGAATATTACTAATTGATAGACCTATTCCCCCTGCCATTTTAGAGATTAATGCGCATCGTTTTAACGTGTCATAGATGCCTTCTATGCTATCATCGATCATGTTAAGTAGAAAACAGCTAGACATTTGGTGACGAGTAGTTCCCGCATTAAATAAGGTAGGAGAAGCGTGCGTAAACCATTTTTCAGAAAGTAGATTGTACGTCTCAATAGCTGAGTCTATATCCCATTGATGAATTCCTACTGCGACACGCATTAACATGTGCTGAGGTCTTTCAACAATTTTGTTGTTTATTTTCAACAAGTAGGATTTTTCCAAAGTTTTAAAACCAAAATAGTTGTATGAAAAGTCTCGTTCGTAAATAATAACCGAATTGAGCTTATCCTTATATTTGTTAACTATATCCATGGTAATACTTGAAATAATCGGAGAATGTTTCCCATTTTTAGGATTAACATAGTTGAATAAATCCTCCATCACTTCACTAAATAGTTTTTTTGTTTCCTTGTGTAGATTTGATATGGCTATTCTGGCGGCTAGAATGGCATAATCCGGATGTTGTGTAGTACAAGTGGCTGCTATTTCGGCTGCCAGAGTGTCCAATTCTACCGTTGTTACTCCATTATATATTCCTTGAATAACCTTCATAGCTATTTTAATAGGATCTATATGATCAGTGTTTAAGCCATAGCACAATTTTCTAATACGAGACGTGATTTTATCAAACATGACATTTTCCTTGTATCCATTTCGTTTAATGACAAACATTTTTGTTGGTGTAATAAAAAAAATTATTTAATTTTTCATTAATAGGGATTTGACGTATGTAGCGTACAAAATTATCGTTCCTGGTATATAGATAAAGAGTCCTATATATTTGAAAATCGTTACGGTTCGATTAAACTTTAATGATTGCATTGTGAATATATCATTAGGATTTAACTCCTTGACTATCATGGCGGTGCCAGAAATTACCATCAAAAGCATTAATACAGTTATGCAGATCGCAGTTAGAACGGTTATAGCATCCACCATTTATATCTAAAAATTAGATCAAAGAATATGTGACAACGTCCTAGTTGTATACTGAGAATTGACGAAACAATGTTTCTTACATATTTTTTTCTTATTAGTAACCGACTTAATAGTAGGAACTGGAAAACTAGACTTGATTATTCTATAAGTATAGATACCCTTCCAAATAATGTTCTCTTTGATAAAAGTTCCAGAAAATGTAGAATTTTTTAAAAAGTTATCTTTTGCTATTACTAATATCGTGGTTAGACGCTTATTATTAATATGAGTGATGAAATCCACACCGCTTCTAGATATCGCTTTTATTTCCACATTAGATGGTAAATCCAATAGTGAAACTATCTTTTTAGGAATGTATGGACTCGCGTTTAGAGGAGTGAACGTCTTCGGAGTAGTAAAGGATGATTCGTCAAATGAATAAACAATTTCACAAATGGATGTTAATGTATTAGTAGGAAATTTTTTGACGCTAGTGGAATTGAAGATTCTAATGGATGATGTTCTACCTATTTCATCCGATAACATGTTAATTTCCAATACCAACGGTTTTAATATTTCGATGATATACGGTAGTCTCTCTTTCGGACTTATATAGCTTATTCCACAATACGAGTCATTATATACTCCAAAAAACAAAATAACTAGTATAAAATCTGTATCGAATGGGAAAAACGAAATTATCGATATAGGTATAGAATCCGGAACATTGAACGTATTAATACTTAATTCTTTTTCAGTGGTAAGAACCGATAGGTTATTGACATTGTATGGTTTTAAATATTCTATAACTTGAGACTTGATAGATATTAATGACGAATTGAAAATTATTTTTATCACCACGTGTGTTTCAGGATCATCGTCGACGCCAGTTAACCAACCGAATGGAGTAAAATAAATATCATTAATATATGCTCTAGATATTAGTATTTTTATTAATCCTTTGATTATCATCTTCTCGTACGCGAATGATTCCATGATCAAGAGTGATTTGAGAACATCCTCCGGAGTATTAATGGGTTTAGTAAACAGTCCATCGTTGCAATAATAAAAGTTGTCCAAGTTAAAGGATATTATGCATTCGTTTAAAGATATCACCTCATCTAACGGAGACAATTTTTTGGTAGGTTTTAGAGACTTTGAAGCTACTTGTTTAACAAAGTTATTCATCGTCGTCTACTATTCTATTTAATTTTGTAGTTAATTTATCACATATCACATTAATTGACTTTTTGGTCCACTTTTCCATACGTTTATATTCTTTTAATCCTGCGTTATCCGTTTCCGTTATATACAGGGATAGATCTTGCAAGTTAAATAGAATGCTCTTAAATAATGTCATTTTTTTATCCGCTAAAAATTTAAAGAATGTATAAACTTTTTTCAAAGATTTAAAACTTTTAGGTGGAGTTCTGGTACACAATATCATAAACAAACTAATAAACATCCCACATTCAGATTCCAACAATTGATTAACTTCCACATTAATACAGCCTATTTTCGCTCCAAATGTACATTCGAAAAATCTGAATAAAACATCAATATCGCAATTTGTATTATCCAATACAGAATGTCTGTGATTCGTGTTAAAACCATCGGAAAAAGAATAGAAATAAAAATTATTATAATGGTGGAATTCAGTTGGAATATTGCCTCCGGAGTCATAAAAGGATACTAAACATTGTTTTTTATCGTAAATTACACATTTCCAATGAGACAAATAACAAAATCCAAACATTACAAATCTAGAGGTAGAACTTTTAATTTTGTCTTTAAGTATATACGATAAGATATGTTTATTCATAAACGCGTCAAATTTTTCATGAATAGCTAAGGAGTTTAAGAATCTCATGTCAAATTGTCCTATATAATCCACTTCGGATCCATAAGCAAACTGAGAGACTAAGTTCTTAATACTTCGATTGCTCATCCAGGCTCCTCTCTCAGGCTCTATTTTCATCTTGACGACCTTTGGATTTTCACCAGTATGTATTCCTTTACGTGATAAATCATCGATTTTCAAATCCATTTGTGAGAAGTCTATCGCCTTAGATACTTTTTCCCGTAGTTGAGGTTTAAAGAAATACGCTAACGGTATACTAGTAGGTAACTCAAAGACATCATATATAGAATGGTAACGCGTCGTTAACTCGTCGGTTAACTCTTTCTTTTGATCGAGTTCATCGCTACTATTGGGTCTGCTCAGGTGCCCCGACTCTACTAGTTCCAACATCATACCGATAGGAATACAAGACACTTTGCCAGCGGTTGTAGATTTATCATATTTCTCCACCACATATCCGTTACAATTTGTTAAGAATTTAGATACATCTATATTGCTACATAATCCAGCTAGTGAATATATATGACATAATAAATTGGTAAATCCTAGTTCTGGTATTTTACTAATTACTAAATCTGTATATCTTTCCATTTATCATGGAAAAGAATTTACCAGATATCTTCTTTTTTCCAAACTGCGTTAATGTATTCTCTTACAAATATTCACAAGATGAATTCAGTAATATGAGTAAAACGGAACGTGATAATTTCTCATTGGCTGTGTTTCCAGTGATAAAACATAGATGGCATAACGCACACGTTGTAAAACATAAAGGAATATACAAAGTTAGTACAGAAGCACGTGGAAAAAAAGTATCTCCTCCATCACTAGGAAAACCCGCACATATAAACCTAATGTCGAAGCAATATATATATAGTGAGTATGCAATAAGCTTTGAATGTTATAGTTTTCTAAAATGTATAACAAATACAGAAATCAATTCGTTCGATGAGTATATATTAAGAGGACTATTAGAAGCTGGTAATAGTTTACAGATATTTTCCAATTCCGTAGGTAAACGAATAGATACTATAGGTGTACTAGGGAATAAGTATCCATTTAGCAAAATTCCATTGGCCTCATTAACTCCTAAAGCACAACGAGAGATATTTTTAGCGTGGATTTCTCATAGACCTGTAGTTTTAACTGGAGGAACCGGAGTGGGTAAGACGTCACAGGTACCCAAGTTATTGCTTTGGTTTAATTATTTATTTGGTGGATTCTCTTCTCTAGATAAAATCACTGACTTTCACGAAAGACCAGTCATTCTATCTCTTCCTAGGATAGCTTTAGTTAGATTGCATAGCAATACCATTTTAAAATCATTGGGATTTAAGGTACTAGATGGATCTCCTATCTCTTTACGGTACGGATCTATACCGGAAGAATTAATAAACAAACAACCAAAAAAATATGGAATTGTATTTTCTACCCATAAGTTATCTCTAACAAAACTATTTAGTTATGGCACTATTATTATAGACGAAGTTCATGAGCATGATCAAATAGGAGATATTATTATAGCAGTAGCGAGAAAACATCATACGAAAATAGATTCTATGTTTTTAATGACTGCCACGTTAGAGGATGACAGGGAACGTCTAAAAATATTTTTACCTAATCCCGCATTTATACATATTCCTGGAGATACACTGTTTAAAATTAGCGAGGTATTTATTCATAATAAGATAAATCCATCTTCCAGAATGGCATATATAGAAGAAGAAAAGAGAAATTTAGTTACTGCTATACAGATGTATACTCCTCCTGATGGATCATCCGGTATAGTCTTTGTGGCATCCGTTGCACAGTGTCACGAATATAAATCATATTTAGAAAAAAGATTACCGTATGATATGTATATTATTCATGGTAAGGTCTTAGATATAGACGAAATATTAGAAAAAGTGTATTCATCACCTAATGTATCGATAATTATTTCTACTCCTTATTTGGAATCCAGCGTTACTATACGCAATGTTACACACATTTATGATATGGGTAGAGTTTTTGTCCCCGCTCCTTTTGGAGGATCACAACAATTTATTTCTAAATCTATGAGAGATCAACGAAAAGGAAGAGTAGGAAGAGTTAATCCTGGAACATACGTATATTTCTATGATCTGTCTTATATGAAATCTATACAGCGAATAGATTCAGAATTTCTACATAATTATATATTGTACGCTAATAAGTTTAATCTAACACTCCCCGAAGATTTGTTTATAATCCCTACAAATTTGGATATTCTATGGCGTACAAAGGAATATATAGACTCGTTCGATATTAGTACAGAAACATGGAATAAATTATTATCCAATTATTATATGAAGATGATAGAGTATGCTAAACTTTATGTACTAAGTCCTATTCTCGCTGAGGAGTTGGATAACTTTGAGAGGACGGGAGAATTAACTAGTATTGTACAAGAAGCCATTTTATCTCTAAATTTACAAATTAAGATTTTAAAATTTAAACATAAAGATGATGATACGTATATACACTTTTGTAGAATATTATTCGGTGTCTATAACGGAACAAACGCTACTATATATTATCATAGACCTCTAACGGGATATATGAATATGATTTCAGATACTATATTTGTTCCTGTAGATAATAACTAAAAATCAAAATCTAATGACCACATCTTTTTTTAGAGATGAAAAATTTTCCACATCTCCTTTTGTAGACACGACTAAACATTTTGCAGAAAAAAGTTTATTATTATTTAGATAATCGTATACTTCATCAGTGTAGATAGTAAATGTGAACAGATAAAAGGTATTCTTGCTCAATAGATTGGTAAATTCCATAGAATATATTAATCCTTTCTTCTTGAGATCCCACATCATTTCAACCAAAGACGTTTTATCCAATGATTTACCTCGTACTATACCACATACAAAACTAGATTTTGCAGTGATGTCGTACCTGGTATTCCTACCAAACAAAATTTTACTTTTAGTTCTTTTAGAAAATTCTAAGGTAGAATCTCTATTTGTCAATATGTCATCTATGGAATTACCACTAGCAAAAAATGATAGAAATATATATTGATACATCGCAGCTGGTTTTGATCTACTATACTTTAAAAACGAATCAGATTCCATAATTGCTTGTATATCATCAGCTGAAAAACTATGTTTTACACGTATTCCTTCGGCATTTCTTTTTAATGATATATCTTGTTTAGACAATGATAAAGTTATCATGTCCATGAGAAACGCGTCTCCGTATCGTATAAATATTTCATTAGATGTTAGACGCTTCATTAGGGGTATACTTCTATAAGGTTTCTTAATTAGTCCATCATTGGTTGCGTCAAGAACTACTATCTGATGTTGTTGGGTATCTCTAGTGTTACACATGGCCTTACTAAAGTTTGGGTAAATAACTATGATATCTCTATTAATTATAGATGTATATATTTCATTCGTCAAGGATATTAATATCGACTTACTATCGTCATTAATACGTGTAATGTAATCATATAAATCATGCGATAGCCAAGGAAAATTCAAATAGATGTTCATCATATAATCGTCGCTATAATTCATATTAATACTTTGACATTGACTAATTTGTAATATAGCCTCGCCACGAAGAAAGCTCTCGTATTCAGTTTCATCGATAAAGGATACCGTTAAATATAACTGGTTGCCGATAGTCTCATAGTCTATTAAGTGGTAAGTTTCGTATAAATACAGAATCCCTAAAATATTATCTAATGTGGGATTAATCCTTACCATAACTGTATAAAATGGAGCCGGAGTCATAACTATTTTACCGTTTGTACTTACTGGAATAGATGAAGGAATAATCTCCGGACATGATGGTAAAGACCCAAATGTCTGTTTGAAGAAATCCAATGTTCCAGGTCCTAATCTCTTGACAAAAATTACGATATTCGATCCCGATATCCTTTGCATTCTATTTACCAGCATATCACGAACTATATTAAGATTATCTATCATGTCTATTCTCCCACCGTTATATAAATCGCCTCCGCTAAGAAACGTTAGTATATCCATACAATGGAATACTTCATTTCTAAAATAGTATTCGTTTTCTAATTCTTTAATGTGAAATCGTATACTAGAAAGGGAAAAATTATCTTTGAGTTTTCCATTAGAAAAGAACCACGAAACTAATGTTCTGATTGCGTCTGACTCCGTCGCTGAATTAATAGATTTACACCAAAAACTCATATAACTTCTAGATGTAGAAGCATTCGCTAAAAAATTAGTAGAATCAAAGGATATAAGTAGATGTTCCAACAAGTGAGCAATTCCCAAGATTTCATCTATATCATTCTCGAATCCGAAATTAGAAATTCCCAAGTAGATATCCTTTTTCATCCGATCATTGATGAAAATACGAACTTTATTCGGTAAGACGATCATTTACTAAGGAGTAAAATAGGAAGTAACGTTCGTATATCGTTATCGTCGTATAAATTAAAGGTGTGTTTTTTGCCATTAAGAGACATTATAATTTTACCAATATTGGAATTATAATATAGGTGTATTTGAGCACTAGAAACGGTCGATGCATCGGTAAATATAGCTGTATCTAATGTTCTAGTCGGTATTTCTTCATTTCGCTGTCTAATGATAGCGTTTTCTCTATCTGTTTCCATTACAGCTGCCTGAAGTTTATTGGTCGGATAATATGTAAAATAATAAGAAATACATACGAATAACAAAAATAAAATAAGATATAATAAAGATGCCATTTAGAGATCTAATTTTGTTCAACTTGTCCAAATTCCTACTTACAGAAGATGAGGAATCGTTGGAGATAGTATCTTCCTTATGTAGAGGATTTGAAATATCTTACGATGACTTAATATCGTACTTTCCAGATAGGAAATACCATAAATATATTTCTAAGGTATTTGAACATGTAGATTTATCGGAGGAATTAAGTATGGAATTCCATGATACAACTCTGAGAGATTTAGTATATCTTAGATTGTACAAGTATTCCAAGTATATACGGCCGTGTTATAAATTAGGAGATAATCTAAAAGGTATAGTTGTTATAAAGGACAGAAATATATATATTAGAGAAGCAAATGATGACTTGATAGAATATCTCCTCAAGGAATACACTCCTCAGATTTATACATATTCTAATGAGCGAGTTCCCATAGCTGGTTCAAAATTAATTCTTTGTGGATTTTCTCAAGTTACATTTATGGCGTATACAACGTCGCATATAACAACAAATAAAAAGGTAGATGTTCTCGTTTCCAAAAAATGTATAGATGAACTAGTCGATCCAATAAATTATCAAATACTTCAAAATTTATTTGATAAAGGAAGCGGAACAATAAACAAAATACTCAGGAAGATATTTTATTCGGTAACAGGTGGCCAAACTCCATAGGTAGCTTTTTCTATTTCGGATTTTAGAATTTCCAAATTCACCAGCGATTTATCGGTTTTGGTGAAATCCAAGGATTTATTAATGTCCACAAATGCCATTTGTTTTGTCTGTGGATTGTATTTGAAAATGGAAACGATGTAGTTAGATAGATGCGCGGCGAAGTTTCCTATTAGGGTTCCGCGCTTCACGTCACCCAACATACTTGAATCACCATCCTTTAAAAAAAATGATAAGATATCAACATGGAGTATATCATACTCGGATTTTAATTCTTCTACTGCCTCACTGACATTTTCACAAATACTACAATACGGTTTACCGAAAATAATCAGTACGTTCTTCATTTATGGGTATCAAAAACTTAAAATCGTTACTGCTGGAAAATAAATCACTGACGATATTAGATGATAATTTATACAAAGTATACAATGGAATATTTGTGGATACAATGAGTATTTATATAGCCGTCGCCAATTGTGTCAGAAACTTAGAAGAGTTAACTACGGTATTCATAAAATACGTAAACGGATGGGTAAAAAAGGGAGGACATGTAACCCTTTTTATCGATAGAGGAAGTATAAAAATTAAACAAGACGTTAGAGACAAGAGACGTAAATATTCTAAATTAACCAAGGACAGAAAAATGTTAGAATTAGAAAAGTGTACATCCGAAATACAAAATGTTACCGGATTTATGGAAGAAGAAATAAAGGCAGAAATGCAATTAAAAATCGATAAACTCACATTTCAAATATATTTATCTGATTATGATAACATAAAAATATCATTGAATGAGATACTAACACATTTCAACAATAATGAGAATGTTACATTATTTTATTGTGATGAACGAGACGCAGAATTCGTTATGTGTCTAGAGGCTAAAACACAGTTCTCTACCACAGGAGAATGGCCGTTAATAATAAGTACCGATCAGGATACTATGCTATTCGCGTCTGCTGATAATCATCCTAAGATGATAAAAAACTTAACTCAACTGTTTAAATTTGTTCCCTCGGCAGAGGATAACTATTTAGCAAAATTAACTGCATTAGTGAATGGATGTGATTTCTTTCCTGGACTCTATGGGGCATCTATAACACCCAACAACTTAAACAAAATACAATTGTTTAGTGATTTTACAATCGATAATATAGTCACTAGTTTGGCAATTAAAAATTATTATAGAAAGACTAACTCTACCGTAGACGTGCGTAATATTGTTACGTTTATAAACGATTACGCTAATTTAGACGATGTCTACTCGTATATTCCTCCTTGTCAATGCACTGTTCAAGAATTTATATTCTCCGCATTAGATGAAAAATGGAATGAATTTAAATCATCTTATTTAGAGAGCGTGCCGTTACCCTGCCAATTAATGTACGCATTAGAACCACGTAAGGAGATTGATGTTTCAGAAGTTAAAACTTTATCATCTTATATAGATTTCGAAAATACTAAATCAGATATCGATGTTATAAAATCTATATCCTCGATTTTTGGATATTCTAACGAAAACTGTAACACCATAGTGTTCGGCATCTATAAGGATAATTTACTACTGAGTATAAATAATTCATTTTACTTTAACGATAGTCTGTTAATAACCAATACTAAAAGTGATAATATAATAAATATAGGTTACTAGATTAAAAAATGGTGTTCCAGCTCGTGTGTTCTACATGCGGCAAAGATATTTCTCACGAACGATATAAATTGATTATACGAAAAAAATCATTAAAGGATGTACTAGTCAGTGTAAAGAACGAATGTTGTAGGTTAAAATTATCTACACAAATAGAACCTCAACGTAACTTAACAGTGCAACCTCTATTGGATATAAACTAATGGATCCGGTTAATTTTATCAAGACATATGCGCCTAGAGGTTCTATTATTTTTATTAATTATGCCATGTCATTAACTAGTCATTTGAATCCATCGATAGAAAAACATGTGGGTATTTATTATGGTACGTTATTATCGGAACACTTGGTAGTTGAATCTACCTATAGAAAAGGAGTTAGAATAGTCCCATTGGATAGATTTTTTGAAGGATATCTTAGTGCAAAAGTATACATGTTAGAGAATATTCAAGTTATGAAAATAGCAGCTGATATGTCGTTAACTTTACTAGGTATTCCATATGGATTTGGTCATGATAGAATGTATTGTTTTAAATTGGTAGCTGAATGTTATAAAAATGCCGGTATTGATACATCGTCTAAACGAATATTAGGTAAAGATATTTTTCTGAGCCAAAACTTTACAGATGATAATAGATGGATAAAGATATATGATTCTAATAATTTAACATTTTGGCAAATTGATTACCTTAAAGGGTGAGTTAATATGCATAACTACTCCTCCGTTGTTTTTTCCCTCGTTCTTTTTCTTAACGTTGTTTGCCATCACTCTCATAATGTAAAGATATTCTAAAATGGTAAACTTTTGCATATCGGATGCAGAAATTGGTATAAATGTTGTAATTGTATTATTTCCCGTCAATGGACTAGTCACAGCTCCATCAGTTTTATATCCTTTAGAGTATTTCTCACTCGTGTCTAGCATTCTAGAGCATTCCATGATCTGTTTATCGTTGATATTGGCCGGAAAGATAGATTTTTTATTTTTTATTATATTACTATTGGCAATTGTAGATATAACTTCTGGTAAATATTTTTCTACCTTTTCAATCTCTTCTATTTTCAAGCCGGCTATATATTCTGCTATATTGTTACTAGTATCAATACCTTTTCTGGCTAAGAAGTCATATGTGGTATTCACTATATCAGTTTTAACTGGTAGTTCCATTAGCCTTTCCACTTCTGCAGAATAATCAGAAATTGGTTCTTTACCAGAAAATCCAGCTACTATAATAGGCTCACCGATGATCATTGGCAAAATCCTATATTGTACCAGATTAATGAGAGCATATTTCATTTCCAATAATTCTGCTAGTTCTTGAGACATTGATTTATTTGATGAATCTATTTGGTTCTCTAGATACTCTACCATTTCTGCCGCATACAATAACTTGTTAGATAAAATCAGGGTTATCAAAGTGTTTAGTGTGGCTAGAATAGTGGGCTTGCACGTATTAAAGAATGCTGTAGTATGAGTAAACCGTTTTAACGAATTATATAGTCTCCAGAAATCTGTGGCGTTGCATACATGAACTGAATGACATCGAAGATTGTCCAATATTTTTAATAGCTGCTCTTTGTCCATTATTTCTATATTTGACTCGCAACAATTGTAGATACCATTAATCACTGATTCCTTTTTCGATGCCGGACAATAGCACAATTGTTTAGCTTTGGACTCTATGTATTCAGAATTAATAGATATATCTCTCAATACAGATTGCACTATACATTTTGAAACTATGTCAAAAATTGTAGAACGACGCTGTTCTGTAGCCATTTAACTTTAAATAATTTACAAAAATTTAAAATGAGCATCCGTATAAAAATCGATAAATTGCGCCAAATTGTGGCATATTTTTCAGAGTTCAGCGAAGAAGTGTCTATAAATGTAGACTCGACGGATGAATTAATGTATATTTTTGCCGCCTTGGGCGGATCTGTAAACATTTGGGCCATTATACCTCTCAGTGCATCAGTGTTCTACCGCGGAGCCGAAAATATTGTGTTTAACCTTCCAGTGTCCAAGGTAAAATCGTGTTTGTGTAGTTTTCACAATGATGCTATCATAGATATAGAACCTGATCTGGAAAATAATCTAGTAAAACTTTCTAGTTATCATGTAGTAAGTGTCGATTGTAACAAGGAACTGATGCCTATTAGGACAGATACTACTATTTGTCTAAGTATAGATCAAAAGAAATCTTACGTATTTAATTTTCACAAGTATGAAGAAAAATGTTGTGGTAGAACCGTCATTCATCTAGAATGGTTGTTGGGCTTTATCAAGTGTATTAGTCAGCATCAGCATTTGGCTATTATGTTTAAAGATGACAATATTATTATGAAGACTCCTGGTAATACTGATGCGTTTTCCAGGGAATATTCTATGACTGAATGTTCTCAAGAACTACAAAAGTTTTCTTTCAAAATAGCTATCTCGTCTCTCAACAAACTACGAGGATTCAAAAAGAGAGTCAATGTTTTTGAAACTAGAATCGTAATGGATAATGACGATAACATTCTAGGAATGTTGTTTTCGGATAGAGTTCAATCCTTTAAGATTAACATCTTTATGGCGTTTTTAGACTAATACTTTCAATGAGATAAATATGGGTGGCGGAGTAAGTGTTGAGCTCCCTAAACGGGATCCACCTCCGGGAGTACCCACTGATGAGATGTTATTAAACGTGGATAAAATGCATGACGTGATAGCTCCCGCTAAGCTTTTAGAATATGTGCATATAGGACCACTAACAAAAGATAAAGAGGATAAAGTAAAGAAAAGATATCCAGAGTTTAGATTAGTCAACACAGGACCCGGTGGTCTTTCGGCATTATTAAGACAATCATATAATGGAACCGCACCCAATTGCTGTCGCACTTTTAATCGTACTCATTATTGGAAGAAGGATGGAAAGATATCAGATAAGTATGAAGAGGGTGCAGTATTAGAATCGTGTTGGCCCGACGTCCACGACACTGGAAAATGCGATGTTGATTTATTCGACTGGTGTCAGGGGGATACGTTCGATATGAACATATGCCATCAGTGGATCGGTTCAGCCTTTAATAGGAGTGATAGAACTGTAGAGGGTCGACAATCGTTAATAAATCTGTATAATAAGATGCAAAGATTATGTAGTAAAGATGCTAGTGTACCAATATGTGAATTATTTTTGCATCATTTACGCGCACACAATACAGAAGATAGTAAAGAGATGATCGATTATATTCTAAGACAACAGTCGGCGGACTTTAAACAGAAATATATGAGATGTAGTTATCCCACTAGAGATAAGTTAGAAGAGTCATTAAAATATGCGGAACCTCGAGAATGTTGGGATCCAGAGTGTTCGAATGCCAATGTTAATTTCTTACTAACACGTAATTATAATAATTTAGGACTTTGCAATATTGTACGATGTAATACGAGCGTGAATAACTTACAGATGGATAAAACTTCCTCATTAAGATTATCATGTGGATTAAGCAATAGTGATAGATTTTCTACTGTTCCCGTCAATAGAGCAAAAGTAGTTCAACATAATATTAAACATTCGTTCGACCTAAAATTGCATTTGATCAGTTTATTATCTCTCTTGGTAATATGGATACTAATTGTAGCTATTTAAATGGGTGCCGCAGCAAGCATACAGACGACTGTGAATACACTCAGTGAACGTATCTCGTCTAAATTAGAACAAGAAGCGAACGCTAGTGCTCAAACAAAATGTGATATAGAAATCGGAAATTTTTATATCCGACAAAACCATGGATGTAACATCACTGTTAAAAATATGTGCTCTGCGGACGCGGATGCTCAGTTGGATGCTGTGTTATCAGCCGCTACAGAAACATATAGTGGATTAACACCGGAACAAAAAGCATACGTACCAGCTATGTTTACTGCTGCGTTAAACATTCAGACGAGTGTAAACACTGTTGTTAGAGATTTTGAAAATTATGTGAAACAGACTTGTAATTCTAGCGCTGTTGTCGATAACAAATTAAAGATACAAAACGTAATTATAGATGAATGTTACGGAGCCCCAGGATCTCCAACAAATTTGGAATTTATTAATACAGGATCTAGCAAAGGAAATTGTGCCATTAAGGCGTTGATGCAATTGACTACTAAGGCCACTACTCAAATAGCACCTAGACAAGTTGCTGGTACAGGAGTTCAGTTTTATATGATTGTTATCGGTGTTATAATATTGGCAGCGTTGTTTATGTACTATGCCAAGCGTATGCTGTTCACATCCACCAATGATAAAATCAAACTTATTTTAGCCAATAAGGAAAACGTCCATTGGACTACTTACATGGACACATTCTTTAGAACTTCTCCGATGATTATTGCTACCACGGATATACAAAACTGAAAATATATTGATAATATTTTAATAGATTAACATGGAAGTTATCGCTGATCGTCTAGACGATATAGTGAAACAAAATATAGCGGATGAAAAATTTGTAGATTTTGTTATACACGGTCTAGAGCATCAATGTCCTGCTATACTTCGACCATTAATTAGGTTGTTTATTGATATACTATTATTTGTTATAGTAATTTATATTTTTACGGTACGTCTAGTAAGTAGAAATTATCAAATATTGTTGGTGTTGGTGGCGCTAGTCATCACATTAACTATTTTTTTATTACTTTATACTATAATAGTACTAGACTGACTTCTAACAAACATCTCACCTGCCATAAATAAATGCTTGATATTAAAGTCTTCTATTTCTAACACTATTCCATCTGTGGAAAATAATACTCTGACATTATCGCTAATTGATACATCGGTAAGTGATATGCCTATAAAGTAATAATCTTCTTTGGGCACATATACCAGTGTACCAGGTTCTAACAACCTATTTACTGGTGCTCCTGTAGCATACTTTTTTTTTACCTTGAGAATATCCATTGTTTGCTTGGTCAATAGTGATATGTGATTTTTTATCAACCACTCAAAAAAGTAATTGGAGTGTTCATATCCTCTACGGGCTATTGTCTCATGACCGTGTATGAAATTTAAGTAACACGACTGTGGTAGATTTGTTCTATAGAGCCGGTTGCCGCAAATAGATAGAACTACCAATATGTCTGTACAAATGTTAAACATTAATTGATTAACAGAAAAAACAATGTTCGTTCTGGGAATAGAAACCAGATTAAAACAAAATTCATTAGAATATATGCCACGTTTATACATGGAATATAAAATAACTACAGTTTGAAAAATAACAGTATCATTTAAACATTTAACTTGCGGGGTTAATCTCACAACTTTACTGTTTTTGAACTGTTCAAAATATAGCATAGATCCATGAGAAATACGTTTAGCCGCCTTTAATAGAGGAAATCCAACCGCCTTTCTGGATCTCACCAACGACGATAGTTCTGACCAGCAACTCATTTCTTCATCATCCACCTGTTTTAACATATAATAGGCAGGAGATAGATATCCATCATTGCAATATTCCTTCTCGTAGGCACACAATCTAATATTGATAAAATCTCCATTCTCTTCTCTGTATTTATTATCTTGTCTCGGTGGCTGATTAGGCTGTGGTCTATCGTTGTTGAATCTATTTTGGTCATTAAATCTTTCATTTCTTCCTGGTATATTTCTATCACCTCGTTTGGTTGGATTTTTGTCTATATTATCGTTTGTAACATCGGTACGGGTATTCATTTATCACAAAAAAAACTTCTCTAAATGAGTCTACTACTAGAAAACCTCATCGAAGAAGATACCATATTTTTTGCAGGAAGTATATCTGAGTATGATGATTTACAAATGGTTATTGCTGGTGCAAAATCCAAATTTCCAAGATCTATGCTTTCTATTTTTAATATAGTACCTAGAACGATGTCAAAATATGAGTTGGAGTTGATTCATAACGAGAATATCACAGGGGCAATGTTTACCACAATGTATAATATAAGAAACAATTTGGGTCTAGGCGATGATAAACTAACTATTGAAGCCATTGAAAACTATTTCTTGGATCCTAACAATGAGGTTATGCCTCTTATCATTAATAATACGGATATGACTACCGTCATTCCTAAAAAAAGTGGTAGGAGAAAGAATAAGAACATGGTTATCTTCCGTCAAGGATCATCACCTATCTTGTGTATTTTCGAAACTCGTAAAAAGATTAATATTTATAAAGAAAATATGGAATCCGTATCGACTGAGTATACACCTATCGGAGACAACAAGGCTTTGATATCTAAATATGCGGGAATTAATATCCTGAATGTGTATTCTCCTTCCACGTCCATGAGATTGAATGCCATTTACGGATTCACCAATAAAAATAAACTAGAGAAACTTAGTACTAATAAGGAACTAGAATCGTATAGTTCTAGCCCTCTTCAAGAACCCATTAGGTTAAATGATTTTCTGGGACTATTGGAATGTGTTAAAAAGAATATTCCTCTAACAGATATTCCGACAAAGGATTGATTACTATAAATGGAGAATGTTCCTAATGTATACTTTAATCCTGTGTTTATAGAGCCCACGTTTAAACATTCTTTATTAAGTGTTTATAAACACAGATTAATAGTTTTATTTGAAGTATTCGTTGTATTCATTCTAATATATGTATTTTTTAGATCTGAATTAAATATGTTCTTCATGCCTAAACGAAAAATACCCGATCCTATTGATAGATTACGACGTGCTAATCTAGCGTGTGAAGACGATAAATTAATGATCTATGGATTACCATGGATAACAACTCAAACATCTGCGTTATCAATAAATAGTAAACCGATAGTGTATAAAGATTGTGCAAAGCTTTTGCGATCAATAAATGGATCACAACCAGTATCTCTTAACGATGTTCTTCGCAGATGATGATTCATTTTTTAAGTATTTTGCTAGTCAAGATGATGAATCTTCATTATCTGATATATTGCAAATCACTCAATATCTAGACTTTCTGTTATTATTATTGATCCAATCAAAAAATAAATTAGAAGCTGTGGGTCATTGTTATGAATCTCTTTCAGAGGAATACAGACAATTGACAAAATTCACAGACTCTCAAGATTTTAAAAAACTATTTAACAAGGTCCCTATTGTTACAGATGGAAGGGTCAAACTTAATAAAGGATATTTGTTCGACTTTGTGATTAGTTTGATGCGATTCAAAAAAGAATCAGCTCTAGCTACCACCGCAATAGATCCTGTTAGATACATAGATCCTCGTCGTGATATCGCATTTTCTAACGTGATGGATATATTAAAGTCGAATAAAGTTGAAAAATAATTAATTCTTTATTGTTATCATGAACGGCGGACATATTCAGTTGATAATCGGCCCCATGTTTTCAGGTAAAAGTACAGAATTAATTAGACGAGTTAGACGTTATCAAATAGCTCAATATAAATGTGTGACTATAAAATATTCTAACGATAATAGATACGGAACGGGACTATGGACACATGATAAGAATAATTTTGCAGCATTGGAAGTAACTAAACTATGTGATGTCTTGGAAGCAATTACAGATTTCTCCGTGATAGGTATAGATGAAGGACAGTTCTTTCCAGACATTGTTGAATTCTGTGAGCGTATGGCAAACGAAGGAAAAATAGTTATAGTAGCCGCGCTCGATGGGACATTTCAACGTAGACCGTTTAATAATATTTTGAATCTTATTCCATTATCTGAAATGGTGGTAAAACTAACTGCAGTGTGTATGAAATGCTTTAAGGAGGCTTCCTTTTCTAAACGATTAGGTACAGAAACCGAGATAGAAATAATAGGAGGTAATGATATGTATCAATCTGTGTGTAGAAAGTGTTACATCGACTCATAATATTATATTTTTTATCTAAAAAACTAAAAATAAACATTGATTAAATTTTAATATAATACTTAAAAATGGATGTTGTGTCGTTAGATAAACCGTTTATGTATTTTGAGGAAATTGATAATGAGTTAGATTACGAACCAGAAAGTGCAAATGAGGTCGCAAAAAAACTGCCGTATCAAGGACAGTTAAAACTATTACTAGGAGAATTATTTTTTCTTAGTAAGTTACAGCGACACGGTATATTAGATGGCGCCACCGTAGTGTATATAGGATCTGCTCCAGGTACACATATACGTTATTTGAGAGATCATTTCTATAATTTAGGAGTGATCATCAAATGGATGCTAATTGACGGCCGCCATCATGATCCTATTCTAAATGGATTGCGTGATGTGACTCTAGTGACTCGGTTTGTTGATGAGGAATATCTACGATCCATCAAAAAACAACTACATCCTTCTAAGATTATTTTAATTTCTGATGTGCGATCCAAACGAGGAGGAAATGAACCTAGTACTGCGGATTTACTAAGTAATTATGCTCTACAAAATGTCATGATTAGTATTTTAAACCCCGTGGCGTCTAGTCTTAAATGGAGATGCCCGTTTCCAGATCAATGGATCAAGGACTTTTATATCCCACACGGTAATAAAATGTTACAACCTTTTGCTCCTTCATATTCAGCTGAAATGAGATTATTAAGTATTTATACCGGTGAGAATATGAGACTGACTCGAGTTACCAAATCAGACGCTGTAAATTATGAAAAAAAGATGTATTACCTTAATAAGATAGTCCGCAACAAAGTAGTTATTAACTTTGATTATCCTAATCAGGAATATGACTATTTTCACATGTACTTTATGTTGAGGACCGTATACTGCAATAAAACATTTCCTACTACTAAAGCAAAGATACTATTTCTACAACAATCTATATTTCGTTTCTTAAATATTCCAACGACATCAACTGAAAAAGTTAGTCATGAACCAATACAACGTAAAATATCTAGCAAAGATTCTATGTCTAAAAACAGAAATAGCAAGAGATCCGTACGCGGTAATAAATAGAAACGTACTACTAAGATATACTACCGATATAGAGTATAATGATTTAGTTACTTTAATAACCGTTAGACATAAAATTGATTCTATGAAAACTGTGTTTCAGGTATTTAACGAATCATCCATAAATTATACTCCGGTTGATGATGATTATGGAGAACCAATCATTATAACATCGTATCTTCAAAAAGGTCATAACAAGTTTCCTGTAAATTTTCTATACATAGATGTGGTAATATCTGACTTATTTCCTAGCTTTGTTAGACTAGATACTACAGAAACTAATATAGTTAATAGTGTACTACAAACAGGCGATGGTAAAAAGACTCTTCGTCTTCCTAAAATGTTAGAGACGGAAATAGTTGTCAAGATTCTCTATCGTCCTAATATACCATTAAAAATTGTTAGATTTTTCCGCAATAACATGGTAACTGGAGTAGAGATAGCCGATAGATCTGTTATTTCAGTCGCTGATTAATCAATTAGTAGAGATGAGATAAGAACATTATAATAATCAATAATATATCTTATATCTGTTTAGAAAAATGCTAATATTAAAATAGCTAACGCTAGTAATCCAATCGGAAGCCATTTGATATCTATAATAGGGTATCTAATTTCCTGATTCAGATAGCGTACGGCTATATTCTCGGTAGCTACTCGTTTGGAATCACAGACATTATTTACATCTAATTTACTATCTGTAATGGAAACGTTTCCCAATGAAATGGTACAATCAGATACATTACATCTTGATATATTTTTTTTTAAAGAGGCTGGTAACAACGCATCGCTTCGTTTACATGGCTCGTACCAACAATAATAGGGTAATCTTGTATCTATTCCTATCCGTACTATACTTTTATCAGGATAAATACATTTACATCGTATATCGTCTTTGTTAGTATCACAGAATGCATAAATTTGTTCGTCCGTCATGATAAAAATTTAAAGTGTAAATATAACTATTATTTTTATAGTTATAATAAAAAGGGAAATTTGATTGTATACCTTCGGTTCTTTAAAAGAAACTGACTTGATAAAAATGGCTGTAATCTCTAAGGTTACGTATAGTCTATACGATCAAAAAGAGATTAATGCCACAGATATTATCATTAGTCATATTAAAAATGACGACGATATCGGTACCGTTAAAGATGGTAGACTAGGTGCTATGGATGGGGCATTATGTAAGACTTGTGGGAAAACGGAATTGGAATGTTTCGGTCACTGGGGTAAAGTAAGTATTTATAAAACTCATATAGTTAAGCCTGAATTTATTTCAGAAATTATTCGTTTACTGAATCATATATGTATTCATTGCGGATTATTGCGTTCACGAGAACCGTATTCCGACGATATTAACCTAAAAGAGTTATCGGTACACGCTCTTAGGAGATTAAAGGATAAAATATTATCCAAGAAAAAGTCATGTTGGAACAGCGAATGTATGCAACCGTATCAAAAAATTACTTTTTCAAAGAAAAAGGTTTGTTTCGTCAACAAGTTGGATGATATTAACGTTCCTAATTCTCTCATCTATCAAAAGTTAATTTCTATTCATGAAAAGTTTTGGCCATTATTAGAAATTCATCAATATCCAGCTAACTTATTTTATACAGACTACTTTCCCATCCCTCCGTTGATTATTAGACCGGCTATTAGTTTTTGGATAGATAGTATACCCAAAGAGACAAATGAATTAACTTACTTATTAGGTATGATCGTTAAGAATTGTAACTTGAATGCTGATGAACAGGTTATCCAGAAGGCGGTAATAGAATACGATGATATTAAAATTATTTCTAATAACACTACCAGTATCAATTTATCATATATCACATCCGGCAAAAATAATATGATTAGAAGTTATATCGTCGCTCGGCGAAAAGATCAGACCGCTAGATCCGTAATTGGTCCCAGTACATCTATCACCGTTAATGAGGTAGGAATGCCCACATATATTAGAAATACACTTACAGAAAAGATATTTGTTAATGCCTTTACAGTGGATAAAGTTAAACAACTATTAGCATCAAACCAAGTTAAATTTTACTTTAATAAACGATTAAACCAATTAACAAGAATACGTCAAGGAAAGTTTATCAAAAATAAAATACATTTATTGCCTGGTGATTGGGTAGAAGTAGCTGTTCAAGAATATACAAGTATTATTTTTGGAAGACAACCGTCTCTACATAGATACAACGTCATCGCTTCATCTATCAGAGCTACCGAAGGAGATACTATCAAAATATCTCCCGGAATTGCCAACTCTCAAAATGCTGATTTCGACGGAGATGAAGAATGGATGATATTGGAGCAAAATCCTAAAGCCGTAGTTGAACAAAGTATTCTTATGTATCCGACGACGTTACTCAAACACGATATTCATGGAGCCCCCGTTTATGGATCTATTCAAGATGAAATCGTAGCAGCGTATTCATTGTTTAGGATACAAGATCTTTGTTTAGATGAAGTATTGAACATCTTGGGGAAATATGGAAGAGAGTTCGATCCTAAAGGTAAATGTAAATTCAGCGGTAAAGATATCTATACTTACTTGATAGGTGAAAAGATTAATTATCCGGGTCTCTTAAAGGATGGTGAAATTATTGCAAACGACGTAGATAGTAATTTTGTTGTAGCTATGAGGCATCTGTCATTGGCTGGACTCTTATCCGATCATAAATCGAACGTGGAAGGTATCAACTTTATTATCAAGTCATCTTATGTTTTTAAGAGATATCTATCTATATACGGTTTTGGGGTGACATTCAAAGATCTGAGACCAAATTCGACGTTCACTAATAAATTGGAGGCTATCAACGTAGAAAAAATAGAACTTATCAAAGAAGCATACGCCAAATATCTCAAAGATGTAAGAGACGGGAAAATAGTTCCATTATCTAAAGCTTTAGAGGCGGACTACTTGGAATCCATGTTATCCAACTTGACAAATCTTAATATCAGAGAGATAGAAGAACATATGAGACAAACGCTGATAGATGATCCAGATAATAACCTCCTGAAAATGGCCAAAGCGGGTTATAAAGTAAATCCCACAGAACTAATGTATATTCTAGGTACTTATGGACAACAGAGGATAGATGGCGAACCAGCAGAGACTCGAGTATTGGGTAGAGTCTTACCTTACTATCTTCCAGACTCTAAGGATCCAGAAGGAAGAGGTTATATTCTTAATTCTTTAACAAAAGGATTAACGGGTTCTCAATATTACTTTTCGATGCTGGTTGCAAGATCTCAATCTACTGATATTGTCTGTGAAACATCACGTACCGGAACACTGGCTAGAAAAATCATTAAAAAGATGGAGGATATGGTGGTCGACGGATACGGACAAGTAGTTATAGGTAATACGCTCATCAAGTACGCAGCCAATTATACCAAAATTCTAGGCTCAGTATGTAAACCTGTAGATCTTATCTATCCAGATGAGTCCATGACTTGGTATTTGGAAATTAGTGCTTTGTGGAATAAAATAAAACAGGGATTCGTTTACTCTCAGAAACAGAAACTTGCAAAGAAGACATTGGCGCCGTTTAATTTCCTAGTATTCGTCAAACCCACCACTGAGGATAATGCTATTAAGGTTAAGGATCTGTACGATATGATTCATAACGTCATTGATGATGTGAGAGAGAAATACTTCTTTACGGTATCTAATATAGATTTTATGGAGTATATATTCTTGACGCATCTTAATCCTTCTAGAATTAGAATTACAAAAGAAACGGCTATTACTATCTTTGAAAAGTTCTATGAAAAACTCAATTATACTCTAGGTGGTGGAACTCCTATTGGAATTATTTCTGCACAGGTATTGTCTGAGAAGTTTACACAACAAGCCCTGTCCAGTTTTCACACTACTGAAAAGAGTGGTGCTGTAAAACAAAAACTTGGTTTCAACGAGTTTAATAACTTGACTAATTTGAGTAAGAATAAGACCGAAATTATCACTCTGGTATCCGATGATATCTCTAAACTTCAATCTGTTAAGATTAATTTCGAATTTGTATGTTTGGGAGAATTAAATCCAGACATCACTCTTCGAAAAGAAACAGATAGATATGTAGTAGACATAATAGTCAATAGATTATACATCAAGAGAGCAGAAATAACCGAATTAGTCGTCGAATATATGATTGAACGATTTATCTCCTTTAGCGTCATTGTAAAGGAATGGGGTATGGAGACATTCATTGAGGACGAGGATAATATTAGATTTACTATCTACCTAAATTTCGTTGAACCGGAGGAATTGAATCTTAGTAAGTTTATGATGGTTCTTCCAGGTGCCGCCAACAAGGGCAAGATTAGTAAATTCAAGATTCCTATCTCTGACTATACGGGATATAACGACTTCAATCAAACAAAAAAGCTCAATAAGATGACTGTAGAACTCATGAATCTAAAAGAATTGGGTTCTTTCGATTTGGAGAACGTCAACGTGTATCCTGGAGTATGGAATACATACGATATCTTCGGTATTGAGGCCGCTCGTGGATACTTGTGCGAAGCCATGTTAAACACCTATGGAGAAGGTTTCGATTATCTGTACCAGCCTTGTGATCTTCTCGCTAGTTTACTATGTGCTAGTTACGAACCAGAATCAGTTAATAAATTCAAGTTCGGTGCAGCTAGTACTCTTAAGAGAGCTACGTTCGGAGATAATAAAGCATTGTTAAACGCGGCTCTTCATAAAAAGTCAGAACCTATTAACGATAATAGTAGCTGCCACTTTTTTAGCAAGGTCCCTAATATAGGAACTGGATATTACAAATACTTTATCGACTTGGGTCTTCTCATGAGAATGGAAAGGAAACTATCTGATAAGATATCTTCTCAAAAGATCAAGGAGATAGAAGAAACAGAAGACTTTTAATTCTTATCAATAACATATTTTTCTATGATCTGTCTTTTAAACGATGGATTTTCCACAAATGCGCCTCTCAAGTCCCTCATAGAATGATACACGTATAAAAAATATAGCATAGGTGATGACTCCTTATTTTTAGACATTAGATATGCCAAAATCATAGCCCCGCTTCTATTTACTCCTGCAACACAATGAACCAACACGGGCTCGTTTCGTTGATCACATTTAGATAAGAAGGCGGTCACGTCGTCAAAATATTTACTAATATCAGTAGTTGTATCATCTACCAACGGTATATGAATAATATTAATATTAGAGTTAGGTAATGTATATTTATCCATCGTCAAATTTAAAACATATTTGAACTTAACTTCAGATGATGGTGCATCCATAGCATTTTTATAATTTCCCAAATACACATTATTTGTTACTCTTGTCATTATAGTGGGAGATTTGGCTCTGTGCATATCTCCAGTTGAACGTAGTAGTAAGTATTTATACAAACTTTTCTTATCCATTTATAACGTACAAATGGATAAAACTACTTTATCAGTAAACGCATGCAATTTAGAATACGTTAGAGAAAAGGCTATAGTAGGCGTACAAGCAGCCAAGACATCAACACTTATATTTTTTGTTATTATATTGGCAATTAGTGCGCTATTACTCTGGTTTCAGACGTCTGATAATCCAGTCTTTAATGAATTAACGAGATATATGCGAATTAAAAATACGGTTAACGATTGGAAATCATTAACGGATAGCAAAACAAAATTAGAAAGCGATAGAGGTAGACTTCTAGCCGCTGGTAAGGATGATATATTCGAATTCAAATGTGTGGATTTCGGCGCCTATTTTATAGCTATGCGATTGGATAAGAAAACATATCTGCCGCAAGCTATTAGGCGAGGTACTGGAGACGCGTGGATGGTTAAAAAGGCGGCAAAAGTCGATCCATCTGCTCAACAATTTTGTCAGTATTTGATAAAACACAAGTCTAATAATGTTATTACTTGTGGTAATGAGATGTTAAATGAATTAGGTTATAGCGGTTATTTTATGTCACCGCATTGGTGTTCCGATCTTAGTAATATGGAATAAGTGTTAGATAAATGCGGTAACAAATGTTCCTGTAAGGAACCATAACAGTTTAGATTTAACATTAAAGATGAGCATAAACATAATAAACAAAATTACAATCAAACCTATAACATTAATATCAAACAATCCAAAAAATGAAATCAATGGAGTAGTAAACGTGTACATAACTCCTGGATAACGTTTAGCAGCTACCGTTCCTATTCTAGACCAAAAATTTGGTTTCATGGTTTCGAAGCGGTGTTCTGCAACAAGACGAGGATCGTGTTCTACATATTTGGCAGAGTTATCCATTATTTGCCTGTTAATCTTCATTTCGTTTTCGATTCTGGCTATTTCAAAATAAAATCCCGATGATAGACCTCCAGACTTTATAATTTCATCTACGATGTTCAGCGCCGTAGTAACTCTAATAATATAGGCGGATAAGCTAACATCATACCCTCCTGTATATGTAAATATGGCATGATCTTTGTCTATTACAAGCTCGGTTTTAACTTTATTTCCTGTAATAATTTCTCTCATCTGTAGGATATCTATTTTCTTGTCATGTATTGCCTTCAAGACGGGACGAAGAAACGTAATATCCTCAATAACGTTATCGTTTTCTATAATAACTACATATTCTACATTTTTATTTTCTAGCTCGGTAAAAAATTTAGAATCCCATAGGGCTAAATGTCTAGCGATATTTCTTTTCGTTTCCTCTGTACACATAGTGTTACAAAACCCTGAAAAGAAGTGAGTATACTTGTCATCATCTCTAATATTTCCTCCAGTCCATTGTATAAACACATAATCCTTGTAATGATCTGGATCATCATTGACTATCACAACATCTCTTTTTTCTTGCATAACTTCATTGTCCTTCACATCATCGAACTTCTGATCATTAATATGCTCATGAACATTAGGAAATGTTTCTGATGGAGGTCTATCAATAACTGGCACAACAATAACAGGAGTTTTCACCGCCGCCATTTAGTTATTGAAATTAATCATATACAACTCTCTAATACGAGTTATATTTTCGTCTATCCATTGTTTCACATTGACATATTTCGACAAAAAGATATAAAATGCGTATTCCAATGCTTCTCTGTTTAATGAATTACTAAAATATACAAACACGTCACTGTCTGGTAATAAATGATATCTTAGAATATTGTAACAATTTATTTTGTATTGCACATGTTCGTGATCTATGAGTTCTTCTTCGAATGGCATAGGATCTCCGAATCTGAAAACGTATAAATAGGAGTTAGAATAATAATATTTGAGAGTATTGGTAATGTATAAACTCTTTAGCGGTATAATTAGTTTTTTTCTCTCGATTTCTATTTTTAGATGTGATGGAAAAATGACTAATTTTGTAGCATTAGTATCATGAACTCTAATCAAAATCTTAATATCTTCGTCACATGTTAGCTCTTTGAAGTTTTTAAGAGATGCATCAGTTGGTTTTACAGATGGAGTAGGTGCAACAATTTTTTGTTTAATGCATGCATGTATTGGAGCCATTGTCTTAACTATAATGGTGCTTGTATCGAAAAACTTTAATGCGGATAACGGAAGCTCTTCGCCGCGACTTTCTACGTCGTAATTGGGTTCTAATGCCGATCTCTGAATGGATACTAGTTTTCTAAGTTCTAATGTAATTCTCTGAAAATGTAAATCCAATTCCTCCGGCATTATAGATGTGTATACATCGGTAAATAAAACTATAGTATCCAACGATCCCTTCTCGCAAATTCTAGTCTTAACCAAGAAATCGTATATAACTACGGAGATGGCGTATTTAAGAGTGGATTCTTCTACCGTTTTGTTCTTGGATTTCATATAAGAAACTATAAAGTCCGCACTACTGTTAAGAATGATCACTAACGCAACTATATAGTTCAAATTAAGCATCTTGGAAACATAAAATAACTCTGTAGATGATACTTGACTTTCGAATAAGTTTGCAGACAAACGAAGAAAGAACAGACCTCTCTTAATTTCAGAAGAAAACTTTTTTTCGTATTCCTGACGTCTAGAGTTTATATCAATAAGAAAGTTAAGAATTAGTCGGTTAATGTTGTATTTCATTACCCAAGTTTGAGATTTCATAATATTGTCAAAAGACATGATAATATTAAAGATAAAGCGCTGACTATGAACGAAATAGCTATATGGTTCGCTCAAGAATATAGTCTTGTTAAACGTGGAAACGATAACTGTATTTTTAATCACGTCAGCGGCATCTAAATTAAATATAGGTATATTTATTCCACACACTCTACAATATGCCACACCATCTTCATAATAAATAAATTCGTTAGCAAAATTATTAATTTTAGTGAAATAGTTAGCGTCAACTTTCATAGCTTCCTTCAATCTAATTTGATGCTCACATGGCGCGAATTCTACTCTAACATCCCTTTTCCATGCCTCAGGTTCATCGATCTCTATAATATCTAGTTTCTTGCGTTTCACAAACACAGGCTCGTCTCTCGCGATGAGATCTGTATAGTAACTATGTAAATGATAACTAGATAGAAAGATGTAGCTATATAGATGACGATCCTTTAAGAGAGGTATAATAACTTTACCCCAATCAGATAGACTGTTGTTATGGTCTTCGGAAAAAGAATTTTTATAAATTTTTCCAGTATTTTCTAAATATACGTACTTGATATCTAAGAAATCCTTAATAATAATAGGAATGGATAATCCGTCTATTTTATAAAGAAATACATATCGCATATTATACTTTTTTTTGGAAATTGGAATACCGATGTGTCTACATAAATACGCAAAGTCTAAATATTTTTTAGAGAATCTTAGTTGGTCCAAATTCTTTTCCAAGTACGGTAATAGATTTTTCATATTGAACGGTATCTTCTTGATCTCTGGTTCTAATTCCGCATTAAATGATGAAACTAAGTCACTATTTTTATAACTAACGATTACATCACCTCTAACATCATCATTTACCAGGATACTGATCTTCTTTTGTCGTAAATACATGTCTAATGTGTTAAAAAAAAGATCATACAAGTTATACGTCATTTCATCTGTAGTATTCTTGTCATTGAAGGATAAACTCGTACTAATCTCTTCTTTAACAGTCTGTTCAAATTTATATCCTATATATGAAAAAATAGCAACCAGTGTTTGATCATCCGCGTCAATATTCTGTTCTATCGTAGTGTATAACAATCTTATATCTTCTTCTGTGATAGTCGATACGTTATAAAGGTTGATAACGAAAATATTTTTATTTCGTGAAATAAAGTCATTGTAGGATTTTGGACTTATATTCGTGTCTAGTAGATATGATTTTATTTTTGGAATGATCTCAATTAAAATAGTCTCTTTAGAGTCCATTTAAAGTTACAAACAACTAGGAAATTGGTTTATGATGTATAATTTTTTTAGTTTTTATAGATTCTTTATTCTATACTTAAAAAATGAAAATAAATACAAAGGTTCTTGAGGGTTGTGTTAATTGAAAGCGATAAATAATCATAAATTATTTCATTATCGCGATATCCGTTAAGTTTGTATCGTAATGGCGTGGTCAATTACGAATAAAGCGGATACTAGTAGTTTCACAAAGATGGCTGAAATCAGAGCTCATCTAAGAAATAGCGCTGAAAATAAAGATAAAAACGAGGATATTTTCCCGGAAGATGTAATAATTCCATCTACTAAGCCCAAAACCAAACGAACCACTACTCCTCGTAAACCAGCGGCTACTAAAAGATCAACCAAAAAGGATAAAGAAAAGGAGGAAGTGGAAGAAGTAGTTATAGAGGAATATCATCAAACAACTGAAGAAAATTCTCCACCTCCGTCATCATCTCCTGGAGTCGGCGACATTGTAGAAAGCGTGGCCGCTGTAGAGCTCGATGATAGCGACGGGGATGATGAACCTATGGTACAAGTTGAAGCTGGTAAAGTAAATCATAGTGCTAGAAGCGATCTCTCTGACCTAAAGGTGGCTACCGACAATATCGTTAAAGATCTTAAGAAAATTATTACTAGAATCTCTGCAGTATCGACTGTTCTAGAGGATGTTCAAGCAGCTGGTATCTCTAGACAATTTACTTCTATGACTAAAGCTATTACAACACTATCTGATCTAGTCACCGAGGGAAAATCTAAAGTTGTTCGTAAAAAAGTTAAAACTTGTAAGAAGTAAATGCGTGCACTTTTTTATAAAGATGGTAAACTGTTTACCGATAATAATTTTTTAAATCCTGTATCAGACGATAATCCAGCGTATGAGGTTTTGCAACATGTTAAAATTCCTACTCATTTAACAGATGTAGTAGTATATGAACAAACGTGGGAAGAGGCATTAACTAGATTAATTTTTGTGGGAAGTGATTCAAAAGGACGTAGACAATACTTTTACGGAAAAATGCATATACAGAATCGCAATGCTAAAAGAGATCGTATTTTTGTTAGAGTATATAACGTTATGAAACGAATTAATTGTTTTATAAACAAAAATATAAAGAAATCGTCCACAGATTCCAATTATCAGTTGGCGGTTTTTATGTTAATGGAAACTATGTTTTTTATTAGATTTGGTAAAATGAAATATCTTAAGGAGAATGAAACAGTAGGGTTATTAACACTAAAAAATAAACACATAGAAATAAGTCCCGATGAAATAGTTATCAAGTTTGTAGGAAAGGACAAAGTTTCACATGAATTTGTTGTTCATAAGTCTAATAGACTATATAAACCGCTATTGAAACTGACTGATGATTCTAGTCCCGAAGAATTTCTGTTCAACAAACTAAGTGAACGAAAGGTATATGAATGTATCAAACAGTTTGGTATTAGAATCAAGGATCTCCGAACGTATGGAGTCAATTATACGTTTTTATATAATTTTTGGACAAATGTAAAGTCCGTATCTCCTCTTCCATCACCAAAAAAGTTGATAGCATTAACTATCAAACAAACTGCTGAAGTGGTAGGTCATACTCCATCAATTTCAAAAAGAGCTTATATGGCAACGACTATTTTAGAAATGGTAAAGGATAAAAATTTTTTAGACGTAGTATCTAAAACTACGTTCGATGAATTCCTATCTATAGTCGTAGATCACGTTAAATCATCTACGGATGGATGATAATAGATCTTTACACAAATAATTACAAGACCGATAAATGGAAATGGATAAACGGATGAAATCTCTCGCTATGACAGCTTTCTTCGGAGAGCTAAACACGTTAGATATTATGGCATTGATAATGTCTATATTTAAACACCATCCAAACAATACCATTTTTTCAGTGGATAAGGATGGTCAATTTATGATTGATTTCGAATACGATAATTATAAGGCTTCTCAATATTTGGATCTGACCCTCACTCCGATATCTGGAAATGAATGCAAGACTCACGCATCTAGTATAGCCGAACAATTGGCGTGTGTGGATATTATTAAAGAGGATATTAGCGAATATATCAAAACTACTCCCCGTCTTAAACGATTTATAAAAAAATACCGCAATAGATCATATACTCGTATCAGTCGAGATACAGAAAAGCTTAAAATAGCTCTAGCTAAAGGCATAGATTACGAATATATAAAAGACGCTTGTTAATAAGTAAATGAAAAAAAACTAGTCGTTTATAATAAAACACGATATGGATGCCAACATAGTATCATCTTCTACTATTGCGACGTATATAGACGCTTTAGCGAAGAATGCTTCAGAATTAGAACAGAGGTCTACCGCATACGAAATAAATAATGAATTGGAACTAGTATTTATTAAACCGCCATTGATTACGTTGACAAATGTAGTAAATATCTCCACGATTCAGGAATCGTTTATTCGATTTACCGTTACTAATAAGGAAGGTATCAAAATTAGAACTAAGATTCCATTATCTAAGGTACATGGTCTAGATGTAAAAAATGTGCAGTTGGTAGATGCTATAGATAACATAGTTTGGGAAAAGAAATCATTAGTGACGGAAAATCGTCTTCACAAAGAATGCTTGTTGAGACTATCAACAGAGGAACGTCATATATTTTTGGATTACAAGAAATATGGATCCTCTATCCGACTAGAATTAGTCAATCTTATTCAAGCAAAAACAAAAAACTTTACGATAGACTTTAAGCTAAAATATTTTCTAGGATCTGGCGCTCAATCTAAAAGTTCTTTATTGCACGCTATTAATCATCCAAAGTCAAGGCCTAATACATCTCTGGAAATAGAATTTACACCTAGAGACAATGAAACAGTTCCATATGATGAACTAATAAAGGAATTGACGACTCTCTCGCGTCATATATTTATGGCTTCTCCAGAGAATGTAATTCTTTCTCCACCTATTAACGCACCTATAAAGACTTTTATGTTGCCTAAACAAGATATAGTAGGTCTGGATCTGGAAAATCTATATGCCGTAACTAAGACTGACGGCATTCCTATAACTATCAGAGTTACATCAAAAGGGTTGTATTGTTATTTTACACATCTTGGTTATATTATTAGATATCCAGTTAAGAGAACAATAGATTCCGAAGTAGTAGTCTTTGGTGAGGCAGTTAAGGATAAGAACTGGACCGTATATCTCATTAAGCTAATAGAGCCCGTAAATGCAATCAGTGATAGACTAGAAGAAAGTAAGTATGTTGAATCTAAACTAGTGGATATTTGTGATCGGATAGTATTCAAGTCAAAGAAATACGAAGGTCCGTTTACTACAACTAGTGAAGTCGTCGATATGTTATCTACATATTTACCAAAGCAACCAGAAGGTGTTATTCTGTTCTATTCAAAGGGACCTAAATCTAACATTGATTTTAAAATCAAAAAGGAGAATACTATAGACCAAACTGCAAATGTAGTATTTAGGTACATGTCCAGTGAACCAATTATCTTTGGAGAGTCGTCTATCTTTATAGAGTATAAGAAATTTACCAACGATAAAGGCTTTCCTAAAGAATATGGTTCTGGTAAGATTGTGTTATATAACGGCGTTAATTATCTAAATAATATCTATTGTTTGGAATATATTAATACACATAATGAAGTGGGTATTAAGTCCGTTGTTGTACCTATTAAGTTTATAGCAGAATTCTTAGTCAATGGAGAAATACTTAAACCTAGAATCGATAAAACCATGAAATATATTAACTCAGAAGACTATTATGGAAATCAACATAATATCATAGTCGAACATTTAAGAGATCAAAGCATCAAAATAGGAGATATCTTTAACGAGGATAAACTATCGGATGTTGGACATCAATACGCTGCCAACAACGATAAATTTAGATTAAATCCAAAAGTTAGTTATTTTACTAATAAACGAACTAGAGGGCCGTTGGGAATTTTATCAAACTACGTCAAGACTCTTCTTATTTCTATGTATTGTTCCAAAACATTTTTAGACGATTCCAACAAACGAAAGGTATTAGCGATTGATTTTGGAAACGGTGCTGACCTGGAAAAATACTTTTATGGAGAGATTGCGTTATTGGTAGCGACGGATCCGGATGCTGATGCTATAGCTAGAGGAAATGAAAGATACAACAAATTAAATTCTGGAATTAAAACCAAGTACTACAAATTTGACTACATTCAGGAAACTATTCGATCCGATACATTTGTCTCTAGTGTCAGAGAAGTATTCTATTTTGGAAAGTTTAATATCATTGACTGGCAGTTCGCTATTCATTATTCTTTTCATCCAAGACATTATGCTACAGTCATGAATAACTTATCCGAACTAACTGCTTCTGGAGGCAAGGTATTAATTACTACCATGGATGGAGACAAATTATCAAAATTAACCGATAAAAAGACTTTTATAATTCATAAGAATCTACCTAGTAGCGAAAACTATATGTCTGTAGAAAAAATAGCTGATGATAGAATAGTGGTATATAATCCATCAACAATGTCTACTCCAATGACTGAATACATTATCAAAAAGAACGATATAGTCAGAGTGTTTAACGAATACGGATTTGTTCTTGTAGATAATGTTGATTTCGCTACAATTATAGAACGAAGTAAAAAGTTTATTAATGGCGCATCTACAATGGAAGATAGACCGTCTACAAGAAACTTTTTCGAACTAAATAGAGGAGCCATTAAATGTGAAGGTTTAGATGTCGAAGACTTACTTAGTTACTATGTTGTTTATGTCTTTTCTAAGCGGTAAATAATAATATGGTATGGGTTCTGATATCCCCGTTCTAAATGCATTAAATAATTCCAATAGAGCGATTTTTGTTCCTATAGGACCTTCCAACTGTGGATACTCTGTATTATTAATAGATATATTAATACTTTTGTAGGGTAACAGAGGTTCTACGTCTTCTAAAAATAAAAGTTTTATAACATCTGGCCTGTTCATAAATAAAAACTTGGCAATTCTATATATACTCTTATTATCAAATCTAGCCATTGTCTTATAGATGTGAGCTACTGTAGGTGTACCATTTGATTTTCTTTCTAATACTATATATTTCTCTCGAAGAAGTTCTTGCAGATCATCTGGGAATAAAATACTACTGTTGAGTAAATCAGTTATTTTTTTTATATCGATATTGATGGACATTTTTATAGTTAAGGATAATAAGTATCCCAAAGTAGATAACGACGATAACGAAGTATTTATACTTTTAGGAAATCACAATGACTTTATCAGATCAAAATTAACAAAATTAAAGGAGCATGTATTTTTTTCTGAATATATTGTGACTCCAGATACATATGGATCTTTATGCGTCGAATTAAATGGGTCTAGTTTTCAGCACGGTGGTAGATATATAGAGGTGGAGGAATTTATAGATGCTGGAAGACAAGTTAGATGGTGTTCTACATCCAATCATATATCTGAAGATATACACACTGATAAATTTGTCATTTATGATATTTATACGTTTGATTCGTTCAAGAATAAACGATTGGTATTTGTACAGGTGCCTCCATCATTAGGAGATGATAGCTATTTAACTAATCCGTTATTGTCTCCGTATTATCGTAATTCAGTAGCCAGACAAATGGTCAATGATATGATTTTTAATCAAGATTCATTTTTAAAATATTTATTAGAACATCTGATTAGAAGCCACTATAGAGTTTCTAAACATATAACAATAGTTAGATACAAGGATACCGAAGAATTAAATCTAACAAGAATATGTTATAATAGAGATAAGTTTAAGGCGTTTGTATTCGCTTGGTTTAACGGCGTTTCGGAAAATGAAAAGGTACTAGATACGTATAAAAAGGTATCTGATTTGATATAATGAATTCAGTGACTATATCACACGCACCATATACTATTACTTATCACGATGATTGGGAACCAGTAATGAGTCAATTGGTAGAGTTTTATAACGAAGTAGCCAGTTGGTTGCTACGCGACGAGACGTCGCCTATTCCTGATAAGTTCTTTATACAATTGAAACAGCCGCTTAGAAATAAACGAGTATGTGTGTGTGGTATAGATCCGTATCCAAAAGATGGAACTGGTGTACCGTTCGAATCACCAAATTTTACAAAAAAATCAATTAAGGAGATAGCTTCATCTATATCTAGATTAACCGGAGTAATTGATTATAAAGGTTATAACCTTAATATAATAGACGGGGTTATACCCTGGAATTATTACTTAAGTTGTAAATTAGGAGAAACAAAAAGTCACGCGATTTACTGGGATAAGATTTCCAAGTTACTGCTACAGCATATAACTAAACACGTTAGTGTTCTTTATTGTTTGGGTAAAACAGATTTCTCGAATATACGGGCAAAGTTAGAATCCCCGGTAACTACCATAGTGGGATATCATCCAGCGGCCAGAGACCACCAATTCGAGAAAGATCGATCATTTGAAATTATCAACGTTTTACTGGAATTAGACAACAAGACACCTATAAATTGGGCTCAAGGGTTTATTTATTAATGCTTTAGTGAAATTTTAACTTGTGTTCTAAATGGATGCGGCTATTAGAGGTAATGATGTTATCTTTGTTCTTAAGACTATAGGTGTCCCGTCAGCATGCAGACAAAATGAAGATCCAAGATTCGTAGAAGCATTTAAATGCGACGAGTTAGAAAGATATATTGATAATAATCCAGAATGTACACTATTCGAAAGTCTTAGGGATGAGGAAGCATACTCTATAGTCAGAATTTTCATGGATGTAGATTTAGACGCGTGTCTAGACGAAATAGATTATTTAACGGCTATTCAAGATTTTATTATCGAGGTGTCAAACTGTGTAGCTAGATTCGCATTTACAGAATGCGGTGCCATTCATGAAAATGTAATAAAATCCATGAGATCTAATTTTTCATTGACTAAGTCTACAAATAGAGATAAAACAAGTTTTCATATTATCTTTTTAGACACGTATACCACTATGGATACATTGATAGCTATGAAACGAACACTATTAGAATTAAGTAGATCATCTGAAAATCCACTAACAAGATCGATAGACACTGCCGTATATAGGAGAAAAACAACTCTTCGGGTTGTAGGTACTAGGAAAAATCCAAATTGCGACACTATTCATGTAATGCAACCACCTCACGATAATATAGAAGATTACCTATTCACTTACGTGGATATGAACAACAATAGTTATTACTTTTCTCTACAACGACGATTGGAGGATTTAGTTCCTGATAAGTTATGGGAACCAGGGTTTATTTCGTTCGAAGACGCTATAAAAAGAGTTTCAAAAATATTCATTAATTCTATAATAAACTTTAATGATCTCGATGAAAATAATTTTACAACGGTACCACTGGTCATAGATTATGTAACACCTTGTGCATTATGTAAAAAACGATCGCATAAACATCCGCATCAACTATCGTTGGAAAATGGTGCTATTAGAATTTACAAAACTGGTAATCCACATAGTTGTAAAGTTAAAATTGTTCCGTTGGATGGTAATAAACTGTTTAATATTGCACAAAGAATTTTAGACACTAACTCTGTTTTATTAACCGAACGAGGAGACCATATAGTTTGGATTAATAATTCATGGAAATTTAACAGCGAAGAACCCTTGATAACAAAACTAATTCTATCAATAAGACATCAACTACCTAAGGAATATTCAAGCGAATTACTCTGTCCGAGGAAACGAAAGACTGTAGAAGCTAACATACGAGACATGTTAGTAGATTCAGTAGAGACCGATACCTATCCGGATAAACTTCCGTTTAAAAATGGTGTATTGGACCTGGTAGACGGAATGTTTTACTCTGGAGATGATGCTAAAAAATATACGTGTACTGTATCGACCGGATTTAAATTTGACGATACAAAATTCGTCGAAGACAGTCCAGAAATGGAAGAGTTAATGAATATCATTAACGATATCCAACCATTAACGGATGAAAATAAGAAAAATAGAGAGCTGTATGAAAAAACATTATCTAGTTGTTTATGTGGTGCTACCAAAGGATGTTTAACATTCTTTTTTGGAGAAACCGCAACTGGGAAGTCGACAACCAAACGTTTGTTAAAGTCTGCTATCGGTGACCTGTTTGTCGAGACGGGTCAAACAATTTTAACAGATGTATTGGATAAAGGACCTAATCCATTTATCGCTAATATGCATTTAAAAAGATCTGTATTCTGTAGCGAACTACCTGATTTTGCATGTAGTGGATCAAAGAAAATTAGATCTGATAATATTAAAAAGTTGACAGAACCTTGTGTCATTGGAAGACCGTGTTTCTCCAATAAAATTAATAATAGAAACCATGCGACAATCATTATCGATACTAATTACAAACCTGTCTTTGATAGGATAGATAACGCATTAATGAGAAGAATTGCCGTCGTGCGATTCAGAACACACTTTTCTCAACCTTCTGGTAGAGAGGCTGCTGAAAATAATGACGCGTACGATAAAGTCAAACTATTAGACGAGGGATTAGATGGTAAAATACAGAATAATAGATATAGATTCGCATTTCTATACTTGTTGGTTAAATGGTACAAAAAATATCATATTCCTATTATGAAACTATATCCTACACCGGAAGAGATTCCGGACTTTGCATTCTATCTCAAAATAGGTACTCTGTTGGTATCTAGCTCTGTAAAGCATATTCCATTAATGACGGACCTCTCCAAAAAGGGATATATATTGTACGATAATGTGGTTACTCTTCCGTTGACTACTTTCCAACAGAAAATATCCAAGTATTTTAATTCTAGACTATTTGGACACGATATAGAGAGCTTCATCAATAGACATAAGAAATTTGCCAATGTTAGTGATGAATATCTGCAATATATATTCATAGAGGATATTTCATCTCCGTAAATATATGCCATATATTTATAGAATATATCACATATCTAAATGAATACCGGAATCATAGATTTATTTGATAATCATGTTGATAGTATACCAACTATATTACCTCATCAGTTAGCTACTTTAGATTATCTAGTTAGAACTATCATAGATGAGAACAGAAGCGTGTTATTGTTCCATATTATGGGATCGGGTAAAACAATAATCGCTTTGTTGTTCGCCTTGGTAGCTTCCAGATTTAAAAAGGTTTACATTTTAGTACCGAACATCAACATCTTAAAAATTTTCAATTATAATATGGGTGTAGCTATGAACTTGTTTAATGACGAATTCATAGCTGAGAATATCTTTATTCATTCCACAACAAGTTTTTATTCTCTTAATTATAACGATAACGTCATTAATTATAACGGATTAAGTCGCTACAATAACTCTATTTTTATCGTTGATGAGGCACATAATATTTTTGGGAATAATACTGGAGAACTTATGACCGTGATAAAAAATAAAAACAAGATTCCTTTTCTACTATTGTCTGGATCTCCCATTACTAACACACCTAATACGCTGGGTCATATTATAGATTTAATGTCCGAAGAGACGATAGATTTTGGTGAGATTATTAGTCGTGGTAAGAAAGTAATTCAGACACTTCTTAACGAACGCGGAGTGAATGTACTCAAGGATTTGCTTAAAGGAAGAATATCATATTACGAAATGCCGGACAAAGATCTACCAACAATAAGATATCACGGACGTAAATTTCTAGATACTCGAGTAGTATATTGTCACATGTCTAAACTTCAAGAGAAAGATTATATGATTACTAGACGGCAGCTATGTTATCATGAAATGTTTGATAAAAATATGTATAACGTGTCAATGGCAGTATTGGGACAACTTAATCTGATGAATAATTTAGATACGTTATTTCAGGAACAGGATAAGGAATTGTACCCAAATCTGAAAATAAATAATGGAGTGTTATACGGTGAAGAATTGGTAACGTTAAACATTAGTTCCAAATTTAAGTACTTTATCAATCGGATACAGACACTCAAGGGAAAACACTTTATATACTTCTCTAATTCTACATATGGTGGATTGGTAATTAAATATATCATGCTCAGTAATGGATATTCTGAATATAATGGTTCTCAGGGAACTAATCCACATATGATAAACGGCAAACCAAAAACATTTGCTATCGTTACTAGTAAAATGAAATCGTCTTTAGAGGATCTATTAGATGTGTATAATTCTCCTGAAAACGATGATGGCAATCAATTGATGTTTTTGTTTTCGTCAAACATTATGTCTGAATCCTATACTCTGAAAGAGGTAAGGCATATTTGGTTTATGACTATCCCGGATACTTTTTCTCAATACAACCAAATTCTTGGACGATCTATTAGAAAATTCTCTTACGTCGATATTTCTGAACCCGTTAATGTATATCTTTTAGCAGCCGTATATTCAGATTTCAATGACGAAGTGACGTCATTAAACGATTATACACAGGATGAATTGATTAATGTTTTACCCTTTGACATCAAAAAGCTGTTGTATCTAAAATTTAAGACTAAAGAAACGAATAGAATATACTCTATTCTTCAAGAGATGTCTGAAACGTATTCTCTTCCACCACATCCATCAATTGTAAAAGTTTTATTGGGAGAATTGGTCAGACAATTTTTTTATAATAATTCTCGTATTAAGTATAACGACTCCAAGTTACTTAAAATGGTTACATCAGTTATAAAAAATAAAGAAGACGCTAGGAATTACATAGATGATATTGTAAACGGTCACTTCTTTGTATCGAATAAAGTATTTGATAAATCTCTTTTATACAAATACGAAAACGATATTATTACAGTACCGTTTAGACTTTCCTACGAACCATTTGTTTGGGGAGTTAACTTTCGTAAAGAATATAATGTGGTATCTTCTCCATAAAACTGATGAGATATATAAAGAAATAAATGTCGAGCTTTGTTACCAATGGATATCTTCCAGTTACATTGGAACCACATGAGTTGACGTTAGACATAAAAACTAATATTAGGAATGCCGTATATAAGGCGTATCTCCATAGAGAAATTAGTGGTAAAATGGCCAAGAAAATAGAAATTCGTGAAGACGTGGAATTACCTCTCGGTGAAATAGTTAATAATTCTGTAGTTATAAACGTTCCGTGTGTAATAACCTACGCATATTATCACGTTGGGGATATAGTCAGAGGAACATTAAACATCGAAGATGAATCAAATGTAACTATTCAATGTGGAGATTTAATCTGTAAACTAAGTAGAGATTCGGGTACTGTATCATTTAGCGATTCAAAGTACTGCTTTTTTCGAAATGGTAATGCGTATGATAACGGCATCGAAGTCTCCGCCGTTCTAATGGAGGCTCAACAAGGTACCGAATCTAGTTTTGTTTTTCTCGCGAATATCGTTGACTCATAAGAAAGAGAATAGCGGTGAGTATAAATACGAATACTATGGCAATAATTGCGAATGTTTTATTCCCTTCGATATATTTTTGATAATATGAAAAACATGCCTCTCTCAAATCAGACAACCATTTCATAAAATAGTTCTCTCGCACTGGTGAGGTGGTTGCAGCTCGTATAATCTCCCCAGAATAATATACTTGCGTGTCGTCGTTCAATTTATACGGATTTCTATAATTCTCTGTTATATAATGAGGTTTACCCTCATGATTAGACGACGACAATAGTGTTCTGAATTTAGATAGTTGATCAGAATGAATGTTTATTGGTGTTGGAAAAATTATCCATGCTGCGTCTGCAGAGTGGTTGATAGTTGTTCCTAGATATGTAAAATAATCCAACGTACTAGGTAGCAAATTGTCTAGATAAAATACTGAATCAAATGGCGCAGACATATTAGCGGATCTAATGGAATCCAATTGATTGACTATCTTTTGAAAATATACATTTTTATGATCTGATACTTGTAAGAATATAGCAATAATGATAATTCCATCATCGTGTTTTTTTGCCTCTTCATAAGAACTATATTTTTTCTTATTCCAATGAACCAGATTAATCTCTCCAGAGTATTTGTATACATCTATCAAGTGATTGGATCCATAATCGTCTTCCTTTCCCCAATATATATGTATTGTTGATAACACATATTCATTGGGGAGAAACCCTCCACTTATATATCCTCCTTTAAAATTAATCCTTACTAGTTTTCCAGTATTCTGGATAGTGGTTGGTTTCGACTCATTATAATGTATGTCTAACGTCTTCAATCGCGCGTCAGAAATTGCTTTTTTAGTTTCTATATTAATAGGAGATAGTTGTTGAGGCATAGTAAAAATGAAATGATAACTGTCTAGAAATAGCTCTTAGTATGGGATTTACAATGGATGAGGAAGTGATATTTGAAACTCCTAGAGAATTAATATCTATTAAACGAATAAAAGATATTCCAAGATCAAAAGACACGCACGTGTTTGCTGCGTGTATAACAAGTGACGGATATCCGTTAATAGGAGCTAGAAGAACTTCATTCGCATTCCAGGCGATATTATCTCAACAAAATTCAGATTCTATCTTTAGAGTATCCACTAAACTATTACGGTTTATGTACTACAATGAACTAAGAGAAATCTTTAGACGGTTGAGAAAAGGTTCTATCAACAATATCGATCCTCACTTCGAAGAGTTAATATTATTGGGTGGTAAACTAGATAAAAAGGAATCTATTAAAGATTGTTTAAGAAGAGAATTAAAAGAGGAAAGTGATGAACATATAACAGTAAAAGAATTCGGAAATGTAATTCTAAAACTTACAACGAGTGATAAATTATTTAATAAAGTATATATAGGTTATTGCATGGCATGTTTTATTAATCAATCGTTGGAGGATTTATCACATACTAGTATTTACAATGTAGAAATTAGAAAGATTAAATCGTTAAATGATTGTATTAACGACGATAAATACGAATATCTGTCTTATATTTATAATATACTAATTAATAGTAAATGAGCTTTTACAGATCTAGTATAATTAGTCAGATTATTAAGTATAATAGACGACTAGCTAAGTCTATTATTTGCGAGGATGACTCTCAAATTATTACACTCACGGCATTCGTTAACCAATGCCTATGGTGTCATAAACGAGTATCCGTGTCCGCTATTTTATTAACTACTGATAACAAAATATTAGTATGTAACAGACGAGATAGTTTTCTCTATTCTGAAATAATTAGAACTAGAAACATGTATAGAAAGAAACGATTATTTCTGAATTATTCCAATTATTTGAACAAACAGGAAAGAAGTATACTATCGTCATTTTTTTCTCTAGATCCAGCTACTGCTGATAATGATAGAATAAACGCTATTTATCCGGGTGGTATACCCAAAAGGGGTGAGAACGTTCCAGAGTGTTTATCCAGGGAAATCAAAGAAGAAGTTAATATAGACAATTCTTTTGTATTCATAGACACTCGTTTTTTTATTCATGGTATCATAGAAGATACCATTATTAACAAATTTTTTGAGGTAATTTTCTTTGTTGGACGAATATCTCTAACGAGTGATCAAATTATTGATACCTTTAAAAGTAATTATGAAATAAAGGATCTAATATTTTTAGATCCAAATTCAGGTAATGGACTCCAATACGAAATTGCAAAATATGCTCTAGATACTGCAAAACTTAAATGTTACGGTCATAGAGGATGTTATTATGAATCATTAAAAAAATTAACTGAGGATGATTGATTAGAAAATATAAATTAATTTACCATCGTGTATTTTTATAACGGGATTGTCTGGCATATCATGTAGATAGTTACCGTCTACATCGTATACTCTACCATCTACGCCTTTAAATCCTCTATTTATTGATATTAATCTATTAGAATTGGAATACCAAATATTAGTACCCTCAATTAGTTTATTGGTAATATTTTTTTTAGACGATAGATCGATGGCTCTTGAAACCAAGGTTTTCCAACCGGACTCATTGTCTATCGGTGAGAAGTCTTTTTCATTAGCATGAATCCATTCTAATGATGTATGTTTAAACACTCTAAACAATTGTACAAATTCTTTTGATTTGTTTTGAATGATTTCAAATAGGTCTTCGTCTACAGTAGGCATACCATTAGATAATCTAGCCATTATAAAGTGCACGTTTACATATCTACGTTCTGGAGGAGTAAGAACGTGACTATTGAGACGAATGGCTCTTCCTACTATCTGACGAAGAGACGCCTCGTTCCATGTCATATCTAAAATGAAGATATCATTGATTGAGAAGAAACTAATACCCTCGCCTCCGCTAGAAGAGAATACGCATGTTTTAATGCATTCTCCGTTAGTGTTTGATTCTTGGTTAAACTCAGCCACCGCCTTGATTCTAGTATCTTTTGTTCTAGATGAGAACTCTATATTAGAGATACCAAAGACTTTGAAATATAGTAATAAGATTTCTATTCCTGACTGATTAACAAATGGTTCAAAGACTAGACATTTACCATGGGATGCTAATATTCCCAAACATACATCTATAAATTTGACGCTTTTCTCTTTTAATTCAGTAAATAGAGAGATATCAGCCGCAATAGCATCCCCTCCCAATAGTTCTCCCTTTTTAAAGGTGTCTAATGCGGATTTAGAAAATTCTCTATCTCTTAATGAATTTTTAAAATCATTATATAGGGTTGCTATCTCTTGTGCGTATTCTCCCGGATCACGATTTTGTCTTTCAGGAAAGCTATCGAATGTAAACGTAGTAGCCATACGTCTCAGAATTCTAAATGATGATATACCAGTTTTTATTTCTGCGAGTTTAGCCTTTTGATAAATCTCTTCTTGCTTTTTTGACATATTAACGTATCGCATTAATACTGTTTTCTTAGCGAATGATGCAGACCCTTCCACATCATCAAAAATAGAAAACTCGTTATTAACTATGTACGAACATAGGCCTCCTAGTTTGGAGACTAATTCTTTTTCATCGACTAGACGTTTATTCTCAAATAGCGATTGGTGTTGTAAGGATCCTGGTCGCAGTAAGTTAACCAACATGGTGAATTCTTGCACACTATTAACGATAGGTGTAGCCGATAAACAAATCATCTTATGGTTTTTTAACGCAATGGTCTTAGATAAAAAATTATATACTGACCGAGTAGGACGGATCTTACCATCTTCTTTGATTAATGATTTAGAAATGAAGTTATGACATTCATCAATGATGACGCATATTCTACTCTTGGAATTAATAGTTTTGATATTAGTAAAAAATTTATTTCTAAAATTTTGATCATCGTAATTAATAAAAATACAATCCTTCGTTATCTCTGGAGCGTATCTGAGTATAGTGTTTATCCAAGGATCTTCTATCAAAGCCTTTTTTACCAATAAGATAATTGCCCAATTCGTATAAATATCCTTAAGATGTTTGAGAATATATACAGTAGTCATTGTTTTACCGACACCTGTTTCATGGAACAATAAAAGAGAATGCATACTGTCTAATCCTAAGAAAACTCTTGCTACAAAATGTTGATAATCCTTGAGGCGTACTACGTCTGACCCCATCATTTCAACGGGCATATTAGTAGTTCTGCGTAAGGCATAATCGATATAGGCCGCGTGTGATTTACTCATTTATGAGTGATAAGTAATAACTATGTTTTAAAAATCACAGCAGTAGTTTAACTAGCCTTCTCTGATGTTTGTTTTCGATACTTTTTGAATCAGAAGTCATACTAGAATAAAGCAGCGAGTGAACGTAATAGAGAGCTTCGTATACTCTATTCGAAAACTCTAAGAACTTATTAATGAATTCCGTATCCACTGGATCGTTTAAAATACTAAATTGAACAGTGTTCACATCCTTCCAAGACGAAGACTTAGTGACGGACTTAACATGAGACATAAATAAATCCAAATTTTTTTTATAAACATCACTAGCCACCATAATGGCGCTATCTTTCAACCAACTATCGCTTACGCATTTTAACAGTCTAACATTTTTAAAGAGACTACAATATATTCTCATAGTATCGATTACACCTCTACCGAATAGAGTGGGAAGTTTAATAATACAATATTTTTCGTTTACAAAATCAAATAATGGTCGAAACACGTCGAAGGTTAACATCTTATAATCGCTAATGTATAGATTGTTTTCAGTGAGATGATTATTAGATTTAATAGCATCTCGTTCACGTTTGAACAGTTTATTGCGTGCGCTGAGGTCGGCAACTACGGCATCCGCTCTAGTACTCCTCCCATAATACTTTACGCTATTAATCTTTAAAATTTCATAGACTTTATCTAGATCGCTTTCTGGTAACATGATATCATGTGTAAAAAGTTTTAACATGTCGGTCGGCATTCTATTTAGATCATTAACTCTAGAAATCTGAAGAAAGTAATTAGCTCCATATTCCAGACTAGGTAATGGGCTTTTACCTAAAGACAAGTTAAGTTCTGGCAATGTTTCATAAAATGGAAGAAGGACATGTGTCCCCTCCCGGATATTTTTTACAATTTCATCCATTTACAACTCTATAGTTTGTTTTCATTATTATTAGTTATTATCTCCCATAATCTTGGTAATACTTACACCTTGATCATAAGATACCTTATACAGGTCATTACATACAACTACCAATTGTTTTTGTACATAATAGATTGGATGATTGATATCCATGGTGGAATAAACTACTCGAACAGATAGTTTATCTTTCCCCCTAGATACATTGGCCGTAATAGTTGTCGGCCTAAAGAATATCTTTGGTGTAAAGTTAAAAGTTAGGGTTCTTGTTCCATTATTGCTTTTTGTCAGTAGTTCGTTATAAATTCTCGAGATGGGCCCGTTCTCTGAATATAGAACATCATTTCCAAATCTAACTTCTAGTCTAGAAATAATATCGGTCTTATTTTTAAAATCTATTCCCTTGATGAATGGATCGTTAATAAACAAATCCTTGGCCTTTGATTCGGCTGATCTATTATCTCCGTTATAGACGTTACGTTGACTAGTCCAAAGACTTACAGGAATAGATGTATCGATGATGTTGATAGTATGTGATATGTGAGCAAAGACTGTTCTCTTGGTGGCGTCGCTATATGTTCCAGTAATGGCGGAAAACTTTTTAGAAATGTTATATATAAAAGAATTTTTTCGGGTTCCAAACATTAACAGATTAGTATGAAGATAAACACTCATATTATCAGGAACATTATCAATTTTTACATAAACATCGGCATCTTGAATAGAAACAACACCATCTTCTGGAACCTCTACGATCTCGGCAGATTCCGGATAACCAGTCGGTGGACCATCACTAACAATAACTAGATCATCCAACAATCTACTCACATATGCGTCTATATAATCTTTTTCATCTTGTGAGTACCCTGGATACGAAATAAATTTGTTATCAGTATTTCCATAATAAGGTTTAGTATAAACAGAGAGAGATGTTGCTGCATGAACTTCGGTTACTGTCGCCGTTGGTTGGTTTATTTGACCTATTACTCTCCTAGGTTTCTCTATAAATGATGGTTTAATTTGTACATTCTTAACCATATATCCAATAAAGCTCAATTCAGGAACATAAACAAATTCTTTGTTGAACGTTTCAAAGTCGAACGAAGAGTCACGAATAACGATATCGGATACTGGATTGAAGGTCACCGTTACGGTAATTTTTGAATCGGATAGTTTAAGACTACTGAATGTATCTTCCACATCAAACGGAGTTTTAATATAAACGTATACTGTAGATGGTTCTTTAATAGTGTCATTAGGAGTTAGGCCAATAGAAATATCATTAAGTTCACTAGAATATCCAGAATGTTTCAAAGCAATTGTATTATTGATACAATTATTATATAATTCTTCGCCCTCAATTTCCCAAATAACACCGTTACACGAAGAGACAGATACATGATTAATACATTTATATCCAACATATGGCACGTAACCGAATCTTCCCATACCTTTAACTTCTGGAAGTTCCAAACTCAGAACCAAATGATTAAGCGCAGTAATATACTGATCCCTAATTTCGAAGCTAGCGATAGCCTGATTGTCTGGCCCATCGTTTGTCATAACTCCGGATAGAGAAATATATTGCGGCATATATAAAGTTGGAATTTGACTATCAACTGCGAAGACATTAGACCGTTTAATAAAGTCATCCCCACCGATCAAAGAATTAATGATAGTATTATTCATTTTCTATTTAAAATGGAAAAAGCTTACAATAAACTCCGTAGAGAAATATCTATAATTTGTGAGTTTTCCTTAAAGTAACAGCTTCCGTAAACACCGTCTTTATCTCTTAGTAAGTTTATTGTATTTATGACCTTTTCCTTATCTTCATAGAATACTAAAGGCAATAAAGAAATTTTTGGTTCTTCTCTAAGAGCTACGTGAGACTTAACCATAGACGCCAACGAATCCCTACATATTTTAGAACAGAAATACCCAACTTCACCACCCTTGAATGTCTCAATACTAATAGGTCTAAAAACCAAATCTTGATTACAAAACCAACACTTATCAATTACACTATTTGTCTTAATAGACATATCTGCCATAGATTTATAATACTTTGGTAGTATACAAGCGAGTGCTTCTTCTTTAGCGGGCTTAAAGACTGCTTTAGGTGCTGAAATAACCACATCTGGAAGACTTACTCGCTTAGCCATTTAATTACGGAACTATTTTTTTATACTTCTAATGAACAAGTAGAAAACCTCTCATCTACAAAAACATACTCGTGTCCATAATCCTCTACCATAGTAACACGTTTTTTAGATCTCATATGTGCTAAAAAGTTTTCCCATACTAATTGGTTACTATTATTTTTCGTATAATTTTTAACAGTTTGAGGTTTTAGATTTTTAGTTACAGAAGTGATATCGAATATTTTATCCAAAAAGAATGAGTAATTAATTGTCTTAGAAGGAGTGTTTTCTTGGCAAAAGAATACCAAGTGCTTAAATATTTCTACTACTTCATTAATCTTTTCTGTACTCAGATTCAGTTTCTCATCTTTTACTTGATTGATTATTTCAAAGACTAACTTATAATCCTTTTTATTTATTCTCTCGTTAGCCTTAAGAAAACTAGATACAAAATTTGCATCTACATCATCCGTGGATATTTGATTTTTTTCCATGATATCCAATAGTTCCGAGATAATTTCTCCAGAACATTGATGAGACAATAATCTCCGCAATACATTTCTCAAATGAATAAGTTTATTAGACACGTGGAAGTTTGACTTTTTTTGTACCTTTGTACATTTTTGAAATACAGACTCGCAAAAAATACAATATTCATATCCTTGTTCAGATACTATACCGTTATGTCTACAACAGCTACATAATCGTAGATTCATGTTAACACTCTACGTATCTCGTCGTCCAATATTTTATATAAAAACATTTTATTTCTAGACGTTGTCAGAAAATCCTGTAATATTTTTAGTTTTTTTGGTTGTGAATAAAGTATCGCCCTAATAATATTGGTACCGTCTTCCGACAATATAGTAGTTAAATTATCCGAGCATGTAGAAGAACACCGCTTAGGCGGATTCAGTACAATGTTATATTTTTCGTACCAACTCATTTAAATATCATAATCTAAAATAGTTCTGTAATATGTCTAGCGCTAATATATTGATCATAATCCTGTGCATAAATTAAGATACAACAATGTCTTGAAATCATCGACATGGCTTCTTCCATAGTTAGAAGATCATCGTCAAAGTTAGCAACGTGATTCATCAACATTTGCTGTTTTGAGGCAGCAAATACTGAACCATCACCATTCAACCATTCATAAAAACCATCGTCTGAATCCATTGATAATTTCTTGTACTGGTTTTTGAGAGCTCGCATCAATCTAGCATTTCTAGCTCCCGGATTGAAAACAGAAAGAGGATCGTACATCCAAGGTCCATTTTCTGTAAATAGAATCGTATAATGTCCCTTCAAGAAGATATCAGACGATCCACAATCAAAGAATTGGTCTCCGAGTTTGTAACAGACTGCGGACTTTAACCTATACATGATACCGTTTAGCATGATTTCTGGTGATACGTCAATCGGAGTATCATCTATTAGAGATCTAAAGCCGGTGTAACATTCTCCGCCAAACATATTCTTATTCTGACGTCGTTCTACATAAAACATCATTGCTCCATTAACGATAACAGGTGAATGAACAGCACTACCCATCACATTAGTTCCCAATGGATCAATGTGTGTAACTCCAGAACATCTTCCATAGCCTATGTTAGGAGGAGCGAACACCACTCTTCCACTATTGCCATCGAATGCCATAGAATAAATATCCTTGGAATTGATAGAAATCGGACTGTCGGATGTTGTTATCATCTTCATAGGATTAACAACGATGTATGGTGCAGCCTGAAGTTTCATATCGTAACTGATGCCGTTCATAGGTCTAGCCACAGAAACCAACGTAGGTCTAAATCCAACTATAGACAAAATAGAAGCTAATATCTGTTCCTCATCTGTCATAACTTGAGAGCATCCAGTATGAATAATCTTCATTAGATGGGGATCTACCGCATCATCATCGTTACAATAAAAAATTCCCATTCTAATGTTCATAATTGCTTTTCTAATCATGGTATGAATGTTTGCTCTCTGAATCTCTGTGGAAATTAGATCTGATACACCTGTAATCACTATCGGATTATCCTCCGTAAGACGATTAACCAACAACATATAATTATAAGACTTTACTCTTCTAAATTCATAAAGTTGCTGGATTAGACTATATGTGTCTCCATGTACATACGCGTTCTCGAGCGCAGGAAGTTTAATACCGAATAGTGCCATCAGAATAGGATGAATGTAGTAATTAGTTTCTGGTTTTCTATAAATAAAAGACAAATCTTGTGAACTAGACATATCGGTAAAATGCATGGATTGGAATCGTGTAGTCGACAGAAGAATATGATGATTAGATGGAGAGTATATTTTATCTAACTCTTTGAGTTGGTCACCGATTCTAGGACTAGCTCGAGAATGAATAAGTACTAAGGGATGAGTACATTTCACAGAAACACTGGCGTTGTTCAACGTACTCTTTACATGGGAAAGGAGTTGAAATAGCTCGTTTCTATTTGTCCTGACAATATTTAGTTTATTCATAATATTAAGCATATCCTGAATAGTAAAGTTAGATGTGTCATACTTGTTAGTAGTTAGATATTTAGCAATTGCATTCCCATCATTTCTCAATCTCGTACTCCAATCATGTGTGGATGCTACTTCGTCGATGGAAACCATACAATCCTTTTTGATAGGCTGTTGAGATTGATCATTTCCTGTACGTTTAGGTTTGGTACGTTGATTTCTAGCCCCTGCTGATATAAAGTCATCGTCTACAATTTGGGATAATGAATTACATACACTACAAGACAAAGATTTATCAGAAGTGTGAATATGATCTTCATCTACCAAAGAAAGAGTTTGATTAGTATAACTAGATTTTAGTCCCGCGTTAGATGTTAAAAAAACATCGCTATTGACCACGGCTTCCATTATTTATATTCGTAGTTTTTACTCGAAAGCGTGATTTTAATATCCAATCTTATTACTTTTGGAATCGTTCAAAACCTTTGACTAGTTGTAGAATTTGATCTATTGCCCTACGCGTATACTCCCTTGCATCATATACGTTCGTCACCAGATCGTTTGTTTCGGCCTGAAGTTGACGCATATCTTTTTCAACACTCGACATGAGATCCTTAAGGGTCATATCGTCTAGATTTTGTTGAGATGCTGCTCCTGGATTTGGATTTTGTTGTGCTGTTGTACATACTGTACCACCAGTAGGTGTAGGAGTACATACAGTGGCCACAATAGGAGGTTGAAGAGGTGTAACCGTTGGAGTAGTACAAGAAATACTTCCATCCGATTGTTGTGTACATGTGGTTGTTGGTAACGTCTGAGAAGGTTGGGTAGATGGCGGTGTCGTCATCTTTTGATCTTTATTAAATTTAGAGATAATATCCTGAACAGTATTGCTCGGCGTCAACGCTGGAAGGAGTGTACTCGCCGGCGCATCAGTATCTGTAGACAACCAATCAAAAAGATTAGACATATCAGATGATGTATTAGTTTGTTGACGTGGTTTTAGTACAGGAGCAGTACTACTAGGTAGAAGAATAGGAGCCGGTGTAGGTGTCGGAACCGGCTGTGGAGTTATATGAATAGTTGGTTGTAGCGGTTGGGTAGGCTGTCTGCTGGCGGTCATCATATTATCTCTAGCTAGTTGTTCTCGCAACTGTCTTTGATAATACGACTCTTGAGACTTTAGTCCTATTTCAATCGCTTCATCCTTTTTCGTATCCGGATCCTTTTCTTCAGAATAATAGATTGACGACTTTGGTGTAGAGGATTCTGCCAGCCCCTGTGAGAACTTGTTAAAGAAGTCCATTTAAGGCTTTAAAATTGAATTGCGATTATAAGATTAAATGGCAGACACGGACGATATTATCGACTATGAATCCGATGATCTCACCGAATACGAGGATGATGAAGAAGATGGAGAGTCACTAGAAACTAGTGATATAGATCCCAAATCTTCTTATAAGATTGTAGAATCAACATCCACTCATATAGAAGATGCGCATTCCAATCTTAAACATATAGGGAATCATATATCTGCTCTTAAACGACGCTATACTAGACGTATAAGTCTATTTGAAATAGCGGGTATAATAGCAGAAAGCTATAACTTGCTTCAACGAGGAAGATTACCTCTAGTTTCAGAATTTTCTGACGAAACGATGAAGCAAAATATGCTACATGTAATTATACAAGAGATAGAGGAGGGTTCTTGTCCTATAGTCATCGAAAAGAACGGAGAATTGTTGTCGGTAAACGATTTTGATAAAGATGGTCTAAAATTCCATCTAGACTATATTATCAAAATTTGGAAACTTCAAAAACGATATTAGAATTTATACGAATATCGTTCTCTAAATGTCACAATCAAGTCTCTTATATTCAGCAGTTTATTGTCGTACTTTATATCGTGTTCATTAACGATATTTTGCAAAATAGTAATGATTCTATCTTCCTTCGATAGATATTCTTCAGAGATTATTGTCTTATATTCTTTCTTGTTATCCGATATGAATTTGATAAGACTTTGAACATTATTAATACCCGTCTGTTTAATTTTTTCTATAGATATTTTAGTTTTGGTAGATTCTATGGTGTCTGTTAATAGGCATCCAACATCGACATTCGACGTCAATTGTCTATAAATCAGAGTATAAATTTTAGAAATAACATTAGCAAATTGTTGTGCGTTGATGTCGTTATTCTGAAACAGTATGATTTTAGGTAGCATTTTCTTAACAAAGAGAACGTATTTATTGTTACTCAGTTGAACAGATGATATATCCAGATTACTAACGCATCTGATTCCATATACCAAACTTTCAGAAGAAATGGTGTACAATTGTTTGTATTCATTCAATGTCTCCTTTTCAGAAATTAGTTTAGAGTCGAATACTGCAATAATTTTCAAGAGATAGTTTTCATCAGATAAGATTTTATTTAGTGTAGATATGATAAAACTATTGTTTTGTTGGAGAACTTGATACGCCGCATTCTCTGTAGTCGACGCTCTCAAATGGGAAACAATCTCTATTATTTTTTTGGAATCGGATACTATATCTTCGGTATCTTGACGCAGTCTAGTATACATAGAGTTAAGAGAAATTAGAGTTTGTACATTAAGCAACATGTCTCTAAATGTGGCTACAAACTTTTCTTTTTCCACATCATCTAGTTTATTATATACCGATTTCACAACGGCACCAGATTTAAGGAACCAGAATGAAAAACTCTGATAACTACAATATTTCATCATAGTTACGATTTTATCATCTTCTATAGTTGGTGTGATAACACATACCTTTTTCTCCAAGACTGGAACCAACGTCATAAAAATGTTTAAATCAAAATCCATATCAACATCTGATGCGCTAAGACCAGTCTCGCGTTCAAGATTATCTTTACTAATGGTGACGAACTCATCGTATAGAACTCTAAGTTTGTCCATTATTTATTTACAGATTTAGTTGTTTAATTTATTTGTGCTCTTCCAGAGTTGGGATAGTATTTTTCTAACGTCGGTATTATATTATTAGGATCTACGTTCATATGTATCATAATATTAATCATCCACGTTTTGATAAATCTATCTTTAGCTTCTGAAATAACGTATTTAAACAAAGGAGAAAAATATTTAGTTACGGCATCAGACGCGATAACATTTTTTGTAAATGTAACGTATTTAGACGACAGATCTTCGTTAAAAAGTTTTCCATCTATGTAGAATCCATCGGTTGTTAACACCATTCCCGCGTCAGAGTGAATAGGAGTTTGAATAGTTTGTTTTGGAAATAGATCCTTCAATAACTTATAGTTGGGTGGGAAAAAATCGATTTTATCACTAGACTCTTTCTTTTTTACTATCATTACCTCATGAACTATTTCTTGAATGAGTATATGTATTTTCTTTCCTATATCGGTCGCGTTCATTGGAAAATATATCATGTCGTTAACTATAAGAATATTTTTATCCTCGTTTACAAACTGAATAATATCAGATATAGTTCGTAAACGAACTATATCATCACCAGCACAACATCTAACTATATGATATCCACTAGTTTCCTTTAGCCGTTTATTATCTTGTTCCATATTAGCAGTCATTCCATCATTTAAGAAGGCGTCAAAGATAATAGGGAGAAATGACATTTTGGATTCTGTTACGACTTTACCAAAATTAAGGATATACGGACTTACTATCTTTTTCTCAACGTCGATTTGATGAACACACGATGAAAATGTACTTCGATGAGATTGATCATGTAGAAAACAACAAGGGATACAATATTTCCGCATATCATGAAATATATTAAGAAATCCCACTTTATTATATTTCCCCAAAGGATCAATGCATGTAAACATTATACCGTTATCATTAATAAAGACTTCTTTCTCATCGGATCTGTAAAAGTTGTTACTGATTTTTTTCATTCCAGGATCTAGATAATTAATAATAATGGGTTTTCTATTCTTATTCTTTGTATTTTGACATATCCTAGACCAGTAAACAGTTTCCACTTTGGTAAAATCAGAAGACTTTTGAACGCTATTAAACATGGCATTAATAGCAATAACTAAAAATGTAAAATATTTTTCTATGTTAGGAATATGGTTTTTCACTTTAATAGATATATGGTTTTTTGCCAAAATGATAGATATTTTTTTATCCGATGATAGTAAAATATTATTAGTCGCCGTCTCTATAAAAATGAAGCTAGTCTCGATATCCAATTTTATTCTAGAATTGATAGGAGTCGCCAAATGTACCTTATACGTTATATCTCCCTTGATGCGTTCCATTTGTGTATCTATATCGGACACAAGATCTGTAAATAGTTTTACGTTATTAATCATCACKGTATCGCCATCGCTAGATAATGCTAATGTACTATCCAAGTCCCAAATGGAGAGATTTAACTGTTCATCGTTTAGAATAAAATGATTACCTGTCATATTAATAAAGTGTTCATCGTATCTAGATAACAACGACTTATAATTAATGTCCAAGTCTTGAACTCGCTGAATGATCTTTTTTAACCCAGTTAGTTTTAGATTGGTACGAAATATATTGTTAAACTTTGATTCTACAGTAATGTCCAAATCTAGTTGTGGAAATACTTCCATCAACATTGTTTCAAACTTGATAATATTATTATCTACATCTTCGTACGATCCAAATTCCGGAATAGATGTATCGCACGCTCTGGCCACCCAGATAACCAAAAAGTCACACGCTCCAGAATATACATTGTATAAAAAGCTATCGTTTTTTAGTAGTGTTTTTTTCTGAGTATATACGAAAGGATTAAAAATAGTATTATCAACGTAACTATATTCCAAATTATTCTTATGAGAATAGATAATAATATCGTCCTTAATATCTAACAAATTTCCTAAATATCCCTTTAATTGAGTCATTCGAAGCGTTAATAAAATATGTCTCTTAACTATTTCCGGCCGTTGTATATTTAAATGACTTCGTAAGAAATAATATATAGGCGACTTCTCATCTATGTAATCATATGGAGTGAGATATAGGGCTCGTTCTACCTCCTGCCCCTTACCCACCTGTAATACCAATTGCGGACTCACTATATATCGCATATTTATATCGTGGGGTAAAGTGAAAATCTACTACCGATGATGTAAGTCTTACAATGTTCGAACCAGTACCAGATCTTAATTTGGAGGCCTCCGTAGAACTAGGGGAGGTAAATATAGATCAAACAACACCTATGATAAAGGAGAATAGCGGTTTTATATCCCGTAGTAGACGTCTATTCGCCCATAGATCTAAGGATGATGAGAGAAAACTAGCACTACGATTCTTTTTACAAAGACTTTATTTTTTAGATCATAGAGAGATTCATTATTTGTTCAGATGCGTCGACGCTGTAAAAGACGTCACTATTACCAAAAAAAATAACATTATCGTGGCGCCTTATATAGCACTTTTAACTATCGCATCAAAAGGATGCAAACTTACAGAAACAATGATTGAAGCATTCTTTCCAGAACTATATAATGAACATAGTAAGAAATTCAAATTCAACTCTCAAGTATCCATCATCCAAGAAAAACTCGGATACCAGTCTGGAAACTATCACGTTTATGATTTTGAACCGTATTACTCTACAGTAGCTCTGGCTATTCGAGATGAACATTCATCTGGCATTTTTAATATCCGTCAAGAGAGTTATCTTGTAAGTTCATTATCTGAAATAACATATAGATTTTATCTAATTAATCTAAAATCTGATCTTGTTCAATGGAGTGCTAGTACGGGCGCTGTAATTAATCAAATGGTAAATACTGTATTGATTACAGTGTATGAAAAATTACAACTGGCCATAGAAAATGATTCACAATTTACATGTTCATTGGCTGTGGAATCAGAACTTCCAATAAAATTACTTAAAGATAGAAATGAATTATTTACAAAATTCATTAACGAGTTAAAAAAGACCAGTTCATTCAAGATAAGCAAACGTGATAAGGATACGCTATTAAAACATTTTACTTATGACTGGAGTTAGAATTTATAGACGACACATTTCGTTTATCATTGTTACTATTACTATCATTATTAGTATTCTTCTTGTCATCTTGTTCAGAAATATACAGCAATGCTATACCTAATACTAAATACATTATCATGCTTGCAATGGCTCTAACAACAACGAACCAAAATGAATTTGGTCGTAGCTTTTGTTCACAAAAATACATAAAGAAATGTCTACATAAATCTATGGCGCCATTGGCTACTTGAAATAGCGCCAGTCCTCCTACAGATTTTAATATAGCTGTATAACATGACATTTATTCATCATCAAAAGAGACAGAGTCACCATCTGTCATATTTAGATTTTTTTTCATGTGTTCAAAGTATCCTCTACTCATTTCATTATAATAGTTTATCATGCTTAGAATTTTAGGACGGATCAATGAGTAAGACTTGACTAGATCGTCAGTAGTAATTTGTGCATCATCTATTCTGCATCCGCTTCGTCGAATAATGTATAGCATCGCTTTGAGATTCTCCATAGCTATCAAGTCTTTATATAATGACATGGAAATATCTGTGAATGCTTTATACTTCTCCAACATCGATGCCTTAACATCATCACATACTTTAGCATTGAAAATACGTTCTATTGTGTAGATGGATGTAGCAAGATTTTTAAACAACAATGCCATCTTACATGATGATTGTCTCAAGTCTCCAATCGTTTGTTTAGAACGATTAGCTACAGAGTCCAATGCTTGGCTAACTAGCATATTATTATCTTTAGAAATTGTATTCTTCAATGAGGCGTTTATCATATCTGTGATTTCGTTAGTCATATTACAGTCTGACTGGGTTGTAATGTTATCCAACATATCACCTATGGATACGGTACACGTACCAGCATTTGTAATAATCCTATCTAAGATGTTGTATGGCATTGCGCAGAAAATATCTTCTCCTGTAATATCTCCACTCTCGATAAATCTACTCAGATTATTCTTAAATGCCTTATTCTCTGGAGAAAAGATATCAGTGTCCATCATTTCATTAATAGTATACGCAGAAAAGATACCACGAGTATCAATTCTATCCAAGATACTTATCGGTTCCGAGTCACAGATAATTGTTTCCTCTCCTTCGGGAGATCCTGCATAGAAATATCTAGGACAATAGTTTCTATACTGTCTGTAACTCTGATAATCTCTAAAGTCACTAACTGATACCATGAAATTGAGAAGATCAAACGCTGAAGTAATCAATTTTTCTGCCTCGTTTTTACTACAACTAGTTTTCATCAATGTAGTGACGATGTATTGTTTAGTTACTCTTGGTCTAATACTGATGATAGAGATATTATTGCTTCCCATAATGGATCTTCTAGTAGTCACCTTAAAGCCCATTGATGCGAATAGCAGATAGATAAAGTCTTGGTATGACTCCTTTCTAATATAGTACGGACTACCTTTGTCACCCAACTTTATACCCACATAAGCCATAACAACCTCTTTAATAGCCGTTTCATGAGGTTTATCAGCCATGAGCCTGAGTAGTTGAAAGAATCGCATGAATCCCGTCTCAGAAAGTCCTATATGCATGATAGATTTATCTTTCCTGGGAAACTCTCGTATAGTTATAGATGAAATACTCTTCAAAGTTTCTGAAATAAGATTAGTAACAGTCTTACCTCCGACTACTCTGGGTAACAAACATACTCTAATAGGTGTTTTCTCTGCGGAGATAATATCAGAAAGGATAGAGCAATAAGTAGTATTATTGTGATTATAAAGACCGAATACATAACAGGTAGAATTTATAAACATCATGTCCTGAAGGGTTTTAGACTTGTATTCCTCGTAATCTATACCGTCCCAAAACATGGATTTGGTAACTTTGATAGCCGTAGATCTTTGTTCCTTCGCTAACAGGTTAAAGAAATTAATAAAGAATTTGTTGTTTCTATTTATGTCCACAAATTGCACGTTTGGAAGCGCCACGGTTACATTCACTGCAGCATTTTGAGGATCGCGAGTATGAAGTACGATGTTATTGTTTACTGGTATATCTGGAAAGAAATCTACCAGTCTAGGAATAAGAGATTGATATCGCATAGAAATAGTAAAGTTTATAATCTCATCATTGAAGATTACTCTGTTACCATTGTAATAAATTGGTACTCTATCATAATCATCGACAAAGTACTGTTCATACATGATGAGATGTTTATATGTTGGCATAGTAGTGAGATCGACGTTTGGTAATGGCAATGTATTAAGATTAACTCCATAATGTCTAGCAGCATCTGCGATGTTATAAGTGATGTCAAAGCGGGGTTGATCTTGTGCTGTTATATATTGTCTAACACCTATAAGATTATCAAAATCTTGTCTGCTTAATACACCGTTAACAATTTTTGCCTTGAATTCTTTTATTGGTGCATTAATAACATCCTTATAGAGGATGTTAAACAAATAAGTATTATCAAAGTTAAGATCTGGGTATTTCTTTTCTGCTAGAACATCCATTGAGTCGGAGCCATCTGGTTTAATATAACCACCGATAAATCTAGCTCTGTATTCTGTATCCGTCAATCTAATATTAAGAAGGTGTTGAGTGAAAGGTGGAAGATCGTAAAAGCTGTGAGTATTAATAATAGGGTTAGTTTCCGAACTAATGTTAATTGGATGATTAATAATATCTATATTTCCAGCGTTAAGTGTAACATTAAACAGTTTTAATTCACGTGACGTGGTATCAATTAAATAATTAATGCCCAATTTGGATATAGTAGCCTGAAGCTCATCTTGTTTAGTTACGGATCCTAATGAGTTATTAAGAAATACATCGAACGGATGAACGAAGGTTGTTTTAAGTTGGTCACATACTTTGTAATCTAGACATAGATGTGGAAGAACGGTAGAAACTATACGAAATAGATATTCAGAGTCCTCTAATTGATCAAGAGTAACTATTGACTTAATAGGCATCATTTATTTAGTATTAAATGACGACCGTACCAGTGACAGATATACAAAACGACTTAATTACAGAGTTTTCAGAAGATAATTATCCATCTAACAAAAATTATGAAATAACTCTTCGCCAAATGTCTATTCTAACTCACGTTAACAACGTGGTAGATAGAGAACATAATGCCGCCGTAGTGTCATCTCCAGAGGAAATATCATCACAACTTAATGAAGATCTATTTCCAGATGATGATTCACCGGCCACTATTATCGAACGAGTACAACCTCATACTACTATTATTGACGATACGCCACCTCCTACTTTTCGTAGAGAGTTATTGATATCGGAACAACGTCAACAACGAGAAAAAAGATTTAATATTACAGTATCAAAAAATTCTGAAGCAATAATGGAATCTAGATCTATGATAACTTCTATGCCAACACAAACACCATCCTTGGGAGTAGTTTATGATAAAGATAAAAGAATTCAGATGCTAGAGGATGAAGTGGTTAATCTTAGAAATCAACGATCTAATACAAAATCATCTGATAATTTAGATAATTTTACCAGAATACTATTTGGTAAGACTCCGTATAAATCAACCGAAGTTAATAAGCGTATAGCCATCGTTAATTATGCAAATTTGAACGGGTCCCCCTTATCAGTCGAGGACTTGGATGTCTGTTCGGAGGATGAAATAGATAGAATCTATAAAACGATTAAACAATATCACGAAAGTAGAAAACGAAAAATTATCGTCACTAACGTGATTATTATTGTCATAAACATTATTGAGCAGGCATTGCTAAAACTCGGATTTGAAGAAATCAAAGGACTGAGTACCGATATCACTTCAGAAATTATCGATGTGGAGATCGGAGATGACTGCGATGCTGTAGCATCAAAACTAGGAATCGGTAACAGTCCGGTTCTTAATATTGTATTGTTTATACTCAAGATATTCGTTAAACGAATTAAAATTATTTAATTTAATACATTCCCATATCCAGACAACAATCGTCTGGATTAATCTGTTCCTGTCGTCTCATACCGGACGACATATTAATCTTTTTATTAGTGGGCATCTTTTTAGATGGTTTCTTTTTCCCAGCATTAACTGATTCGATACCTAGAAGATCGTGATTGATTTCTCCGACCATTCCACGAACTTCTAATTGGCCGTCTCTAACGGTACCATAAACTATTTTACCAGCATTAGTAACAGCTTGGACAATCTGACCATCCATTGCGTTGAATGATGTAGTTGCTGTTGTTCTACGTCTAGGAGCACCAGAGGTATTTTTAGAGCTCTTGGATGTTGATGTAGAAGACGAGGATTTTGATTTTGGTTTACATGTAATACATTTTGAACTCTTTGATTTTGTATCACATGCACCGGCAGTCACATCTGTTTGAGAATTAAGATTATTGTTGCCTCCTTTGACGGCTGCATCTCCACCGATCTGCGCTAGTAGATTTTTAAGCTGTGGTGTAATCTTATTAACTGTTTCAATATAATCATCGTAACTACTTCTAACGGCTAAATTTTTTTTATCCGCCATTTAGAAGCTAAAAATATTTTTATTTATGCAGAAGATTTAACTAGATTATACAATGAACTAATATGATCCTTTTCTAGATTATTTACGAACTTGGTATTTCTTGTTTCTGGAGGAGGAGAATTTAAATTCGGACTTGGATTCGGATTTTGTGGGTTCTTGATCTTATTATACAGCGTGTATAGGATGGCGACGGTAACTGCTACACAAATACCGATCAACAGAAGAATACCAATCATTTATTGACAATAACTTCACTATGATCAAGTATGTAATAATCATCTTTTCACTAAGTAAGTAGTAATAATGATTCAACAATGACACGATATATGGACGATAATAATTTAGTTCATGGAAATATCGCTATGATTGGTGTGAATGACTCCGCTAACTCTGTGGGGTGCACAGTGCTTTCCCCACATAGAATAAATTAGCATTCCGACTGTGATAATAATACCAAGTATAAACGCCATAATACTCAATACTTTCCATGTACGAGTGGGACTGGTAGACTTACTAAAGTCAATAAAGGCGAAGATACACGAAAGAATCAAAAGAATGATTCCAGCGATTAGCACGCCAGAAAAATAATTTCCAATCATAAGCATCATGTCCATTTAACTAATAAAAATTTTAAATCGCCGAATAAACAAAGTGGAATATAAACCATATAAAAACAATAGTTTGTACTGCAAAAATAATATCTATTTTTGTTTTCGAAGATATGGTAAAATTAAATAGTAGTACACAGCATGTTATAACTAACAGCAGCAACGGCTCGTAATTACTTATCATTTACTAGACGAAAAGGTGGTGGGATATTTTCTTGCTCAAATAATACGAATATATCACCCATCCATTTTATACGATGTTTATATACTCTAATCTTTAATAGATCTATAGATGACGGGTTTACCAATAATATAGATTTTATCGATTCATCTAATTTAAACCCTTCCTTAAACGTGAATGATCTATTATCTGGCATAATGATGACCCTACCTGATGAATCTGACAATGTACTGGGCCATGTAGAATAAATTATCAACGAATTATCGTCTACGAACATTTATATCATTTGTTTTAATTTTAGGACGTGAATAAATAGATATAAAATAGAAAATAACAGATATTACAACCAGTGTTATGGACGCACCCAACCATGTAGGCAGTTTTATTTTATCGTTTACTACAGGTTCTCCTGGATGTACGTCACCAACTGCAGACGTAGTTCTAGTACAATTAGACGTAAGTTCCGCTTGGGAATTTTTTAACGCTAAAGAGTTAACGTTGATCGTACACCCAACGTATTTACATCTAGTTCTTTGAACATCTTGATTATAATATAACCATTTTCTATCTCTAGATTCGTCAGTGCACTCATGTAACCAACATACCCTAGGTCCTAAATATTTATCTCCGGAATTAGATTTTGGATAATTCGCGCACCAACAATTTCTATTTCCTTTATGGTCGTTACAAAAGACGTATAATGCCGTATCCCCAAAAGTAAAATAATCAGGACGAATAATTCTAATAAACTCAGAACAATATCTCGCATCCATATGTTTGGAGCAAATATCGGAATAAGTAGACATAGCCGGTTTCCGTTTTACACGTAACCATTCTAAACAATTGGGGTTTCCAGGATCGTTTCTACAAAAACCAGTCATGAAATCGTCACAATGTTCTGTCTTGTAATTATTATTAAATATTTTTGGACAGTGTTTGGTATTTGTCTTAGAACAACATTTTGCCACGCTATCACTATCACCCAGGAGATAATCCTTTTTTATAAAATGACATCGTTGCCCGGATGCTATATAATCAGTAGCATATTTTAAATCCTTAATATATTCAGGAGTTACCTCGTTCTGATAATAGATTAATGATCCAGGACGAAATTTGAAAGAACTACATGGTTCTCCATGAATTAATACATATTGTTTAGCAAATTCAGGAACTATAAAACTACTACAATGATCTATCGACATACCATCTATCAAACAAAATTTGGGTTTAATTTCTCCTGGAGACGTTTCATAATAATACATATAACTTTCTTCGGCAAACCTAACAGCTCTATTATATTCAGGATAATTAAAATCTAATACCATATATTTGTCTCGTATATCTGCTATTCCTGTCTCTATTTTGATTCTATTAAGAGTAACAGCTGCCCCCATTCTTAATAATCATCAGTATTTAAACTGTTAAATGTTGGTATATCAACATCTATCTTATTTCCCGCAGTATAAGGTTTGTTGCAGGTATACTGTTCAGGAATGGGTACATTTATACTTCTTTTATAGTCCTGTCTTTCGATGTTCATCACAAATGCAAAGAACAGAATAAACAAAATAATGTAAGAAATAATATTAAATATCTGTGAATTCGTAAATACATTGATTGCCATAATAATTACAGCAGCTACAATACACACAATAGACATTCCCACAGTGTTGCCATTACCTCCACGATACATTTGAGTTACTAAGCAATAGGTAATAACTAAGCTAGTAAGAGGCAATAGAAAAGATGAGATAAATATCATCAATATAGAGATTAGAGGAGGGCTATATAGAGCCAAGACGAACAAAATCAAACCGAGTAACGTTCTAACATCATTATTTTTGAAGATTCCCAAATAATCATTCATTATTCCTCCATAATCGTTTTGCATCATACCCCCATCTTTAGGCATAAACGATTGCTGCTGTTCCTCTGTAAATAAATCTTTATCAAGCACTCCAGCACCCGCAGAGAAGTCATCAAGCATATTGTAATATCTTAAATAACTCATTTATATATTAAAAAATGTCACTATTAAAGATGGAGTATAATCTTTATGCCGAACTAAAAAAAATGACTTGTGGTCAGACCATAAGTCTTTTTAATGAAAACGGCGATTTCGTAGAAGTTGAACCAGGATCATCCTTTAAGTTTCTAATACCTAAGGGATTTTACTCCTCTCCTTGTGTAAAGACGAGTCTAGTATTTGAGACATTAACAACGACCGATAATAAAATTACTAGTATCAATCCAACAAATGCGCCAAAGTTATATCCTCTTCAACGCAAAGTCGTATCTGAAGTAGTTTCTAATATGAGGAAAATGATCGAATTAAAACGTCCTCTATACATCACTCTTCACTTGGCATGTGGATTTGGTAAGACTATTACCACGTGTTATCTTATGACCACACACGGCAGAAAAACCATCATTTGCGTACCCAATAAAATGTTAATACATCAATGGAAGACACAGGTAGAGGCAGTCGGATTGGAACATAAGATATCTATAGATGGAGTTAGTAGTCTATTAAAGGAACTAAAGACTCAAAGTCCGGATGTATTAATCGTAGTCAGTAGACATCTGACAAACGATGCATTTTGTAAATATATCAATAAGCATTATGATTTGTTTATCTTGGATGAATCACATACGTATAATCTGATGAACAATACAGCAGTTACAAGATTTTTAGCGTATTATCCTCCGATGATGTGTTATTTTTTAACTGCTACACCTAGACCAGCTAACCGAATTTATTGTAATAGTATTATTAATATTGCCAAGTTATCCGATCTAAAAAAAACTATCTATATAGTAGATAGTTTTTTTGAGCCATATTCCACAGACAATATTAGAAATATGGTAAAACGACTAGATGGACCATCTAATAAATATCATATATATACCGAGAAGTTATTATCTGTAGACGAGCCTAGAAACCAACTTATTCTTGATACCCTGGTAGAAGAATTCAAGTCAGGAACTATTAATAGAATTTTAGTTATTACTAAACTACGTGAACATATGGTATTCTTCTACAAACGATTATTAGATCTTTTCGGAGCAGAGGTTGTATTTATAGGAGACGCCCAAAATAGACGTACTCCAGATATGGTCAAATCGATTAAGGAACTAAATAGATTTATATTCGTATCCACCTTATTTTATTCCGGCACTGGTTTAGATATTCCGAGTTTGGATTCTTTGTTCATTTGCTCGGCAGTAATCAACAATATGCAAATAGAGCAATTACTAGGGAGGGTATGTCGAGAAACAGAACTATTAGATAGGACGGTATATGTATTTCCTAACACATCCATCAAAGAAATAAAGTACATGATAGGAAATTTCGTGCAACGAATTATTAGTCTGTCTGTAGATAAACTCGGATTTAAACAAGAAAGTTATCAGAAACATCAGGAATCTGAACCCGCTTCCGTACCAACATCCTCCAGAGAAGAACGTGTATTAAATAGAATATTTAACTCGCAAAATCGTTAAGAAGTTTAAGAGACGATCCACATGCTGAGCAGGCCAGTGTATTACCCCTCATAGTATTAATATAATCCAATGATACTTTTGTGATGTCGGAAATCTTAACCAATTTAGACTGACAGGCAGAACACGTCATACAATCATCATCGTCATCGATAACTGTAGTCTTGGGCTTCTTTTTGCGACTCTTCATTCCGGAACGCATATTGGTGCTATCCATTTAGGTAGTAAAAAATAAGTCAGAATATGCCCTATAACACGATCGTGCAAAACCTGGTATATCGTCTCTATCTTTATCACAATATAGTGTATCAACATCTTTATTATTGACCTCGTTTATCTTGGAACATGGAATGGGAACATTTTTGTTAACGGCCACCTTTGCCTTAATTCCAGATGTTGTAAAATTATAACTAAACAGTCTATCATCGACACAAATGAAATTCTTGTTTAGACGTTTGTAGTTTACGTATGCGGCTCGTTCTCGTCTCATTTTTTCAGATATTGCAGGTACTATAATATTAAAAATAAGAATGAAATAACATAGGATTAAAAATAAAGTTATCATGACTTCTAGTGCTGATTTAACTAACTTAAAAGAATTACTTAGTCTGTACAAAAGTTTGAGATTTTCAGATTCTGTGGCTATAGAGAAGTATAATTCTTTGGTAGAATGGGGAACATCTACTTACTGGAAAATAGGCGTACAAAAGGTAACTAATGTCGAGACGTCCATATCTGATTATTATGATGAGGTAAAAAATAAACCGTTTAATATTGATCCGGGGTATTATATTTTCTTACCAGTATATTTTGGAAGCGTCTTTATTTATTCAAAGGGTAAAAATATGGTAGAACTTGGATCTGGAAACTCTTTTCAAATACCGGATGAGATTCGAAGTGCGTGTAACAAAGTATTAGATAGTGATAACGGAATAGACTTTCTGAGATTTGTTTTGTTAAACAATAGATGGATAATGGAAGACGCTATATCAAAATACCAGTCTCCAGTTAATATATTTAAACTAGCTAGTGAGTACGGATTAAACATACCCAACTATTTAGAAATTGAAATAGAGGAAGACACATTATTTGACGATGAGTTATACTCTATTATGGAACGCTCTTTCGATGATACATTTCCAAAAATATCTATATCGTATATTAAGTTGGGAGAACTTAAGCGGCAAGTTGTAGACTTTTTCAAATTCTCATTCATGTATATTGAGTCAATCAAGGTAGATCGTATAGGAGATAATATTTTTATTCCTAGCGTTATAACAAAATCAGGAAAAAAGATATTAGTAAAAGATGTAGACCATTTAATACGATCCAAGGTTAGAGAACATACATTTGTAAAAGTAAAAAAGAAAAACACATTTTCCATTTTATACGACTATGATGGGAACGGAACAGAAACTAGAGGAGAAGTAATAAAACGAATTATAGACACTATAGGACGAGACTATTATGTTAATGGAAAGTATTTCTCTAAGGTTGGTATTGCAGGCTTAAAGCAATTGACTAATAAATTAGATATTAATGAGTGTGCAACTGTCGATGAGTTAGTTGATGAGATTAATAAATCCGGAACTGTAAAACGAAAAATAAAAAACCAATCAGTATTTGATTTAAGCAGAGAATGTTTGGGATATCCAGAAGCGGATTTTATAACGTTAGTTAATAACATGCGGTTCAAAATAGAAAATTGTAAGGTTGTAAATTTCAATATTGAAAATACTAATTGTTTAAATAACCCGAGTATTGAAACTATATATGGAAACTTCAACCAGTTCGTCTCAATCTTTAATACCGTTACCGATGTCAAAAAAAGATTATTCGAGTGAAATAATATGCGCCTTTGATATAGGTGCAAAAAATCCTGCCAGAACTGTTTTAGAAGTCAAGGATAACTCCGTTAGGGTATTGGATATATCAAAATTAGACTGGAGTTCTGATTGGGAAAGGCGCATAGCTCAAGATTTGTCACAATATGAATACACTACAGTTCTTCTAGAACGTCAGCCTAGAAGGTCACCGTACGTCAAATTTATCTATTTTATTAAAGGCTTTTTATATCATACATCTGCTGCCAAAGTTATTTGCGTCTCACCTGTCATGTCTGGTAATTCATATAGAGATCGAAAAAAGAGATCTGTTGAAGCATTTCTTGATTGGATGGACACATTCGGATTGCGAGACTCCGTTCCGGATAGACGCAAATTAGACGATGTAGCGGATAGTTTCAATTTGGCTATGAGATACGTATTAGATAAATGGAATACTAATTATACACCTTATAATAGGTGTAAATATAGAAATTACATAAAAAAAATGTAATAACGTTAGTAACGCCATTATGGATAATCTATTTACCTTTCTACATGAAATAGAAGATAGATATGCCAGAACTATTTTTAACTTTCATCTAATAAGTTGTGATGAAATAGGAGATATATATGGTCTTATGAAAGAACGCATTTCCTTAGAGGATATGTTTGACAATATAGTATATAATAAAGATATACATCCTGCCATTAAGAAACTAGTTTATTGCGACATCCAACTTACTAAACATATTATTAATCAGAATACGTATCCGGTATTTAACGATTCTTCACAAGTGAAATGTTGTCATTATTTCGATATAAACTCAAATAATAGCAATATTAGCTCTCGTACAGTAGAGATATTTGAGAGTGAAAAGTCATCTCTTGTATCATATATTAAAACTACCAATAAGAAGAGAAAGGTCAATTACGGCGAAATAAAGAAAACTGTACATGGAGGCACTAATGCAAATTACTTTTCCGGTAAAAAGTCTGATGAGTATCTGAGCACTACAGTCAGGTCCAACATTAATCAACCTTGGATCAAAACCATTTCTAAGAGAATGAGAGTAGATATCATTAATCACTCTATAGTAACGCGTGGAAAAAGCTCTATATTACAAACTATAGAAATTATTTTTACTAATAGAACATGTGTGAAAATATTCAAGGATTCTACTATGCACATTATTCTATCCAAGGACAAGGATGAAAAGGGATGTATAAACATGATTGATAAATTATTCTATGTATATTATAATTTATTTCTGTTGTTCGAGGATATCATCCAAAACGATTACTTTAAAGAAGTAGCTAATGTTGTAAACCATGTACTCATGGCTACGGCATTAGATGAGAAATTATTCCTAATTAAGAAAATGGCTGAACACGATGTTTATGGAGTTAGCAATTTCAAAATAGGGATGTTTAACCTGACATTTATTAAGTCGTTGGATCATACCGTTTTCCCCTCTCTGTTAGATGAGGATAGCAAAATAAAGTTTTTTAAGGGGAAAAAGCTCAATATTGTAGCATTACGATCTCTGGAGGATTGTACAAATTACGTGACTAAATCCGAGAATATGATAGAAATGATGAAGGAAAGATCGACTATTTTAAATAGCATAGATATAGAAACGGAATCGGTAGATCGTCTAAAAGAATTGCTTCTAAAATGAAAAAAAACACTGATTCAGAAATGGATCAACGACTCGGGTATAAGTTTTTGGTGCCTGATCCTAAAGCCGGAGTTTTTTATAGACCGTTACATTTCCAATATGTATCGTATTCTAATTTTATATTGCATCGATTGCATGAAATCTTGACCGTCAAGCGGCCACTCTTATCGTTTAAGAATAATACAGAACGAATTATGATAGAAATTAGCAATGTTAAAGTGACTCCTCCAGATTACTCACCTATAATTGCGAGTATTAAAGGTAAGAGTTATGACGCATTAGCCACGTTCACTGTAAATATCTTTAAAGAGGTAATGACCAAAGAGGGTATATCCATCACTAAAATAAGTAGTTATGAGGGAAAAGATTCTCATTTGATAAAAATTCCGCTACTAATAGGATATGGGAATAAAAATCCACTTGATACAGCCAAGTATCTTGTTCCTAATGTCATAGGTGGAGTCTTTATCAATAAACAATCTGTCGAAAAAGTAGGAATTAATCTAGTAGAAAAGATTACAACATGGCCAAAATTTAGGGTTGTTAAGCCAAACTCATTCACTTTCTCGTTTTCCTCCGTATCCCCTCCTAATGTATTACCGACAAGATATCGCCATTACAAGATATCTCTGGATATATCACAATTGGAAGCGTCGAATATATCATCGACAAAGACATTTATAACGGTCAATATTGTTTTGCTGTCTCAATATTTATCTAGAGTGAGTCTAGAATTCATTAGACGTAGTTTATCATACGATATGCCTCCAGAAGTTGTCTATCTAGTAAACGCGATAATAGATAGTGCTAAACGACTTACCGAATCTATTACTGACTTTAATATTGATACATACATTAATGACCTGGTGGAAGCTGAACACATTAAACAAAAATCTCAGTTAACGATTAACGAGTTTAAATATGAAATGCTGCATAACTTTTTACCTCATATGAACTATACACCCGATCAACTAAAGGGATTTTATATGATATCTTTACTAAGAAAGTTTCTCTACTGTATCTACCACACTTCTAGATATCCAGATAGAGATTCGATGGTTTGTCATCGCATCCTAACGTACGGCAAATATTTTGAGACGTTAGCACATGATGAATTAGAGAATTACATAGGTAACATCCGAAACGATATCATGAACAATCACAAGAACAGAGGCACTTACGCAGTAAACATTCATGTACTAACAACTCCTGGACTTAATCATGCATTTTCTAGTCTATTGAGTGGAAAGTTCAAAAAGTCAGACGGTAGTTATCGAACACATCCTCACTATTCATGGATGCAGAATATTTCTATTCCTAGAAGTGTTGGATTTTATCCGGATCAAGTAAAGATTTCAAAGATGTTTTCTGTCAGAAAATACCATCCAAGCCAATATCTTTACTTTTGTTCATCAGACGTTCCGGAAAGAGGTCCTCAGGTAGGTTTAGTATCTCAATTGTCTGTCTTGAGTTCCATTACAAATATACTAACGTCTGAGTATTTGGATTTGGAAAAGAAAATTTGTGAGTATATCAGATCATATTATAAAGATGATATAAGTTACTTTGAAACAGGATTTCCAATCACTATAGAAAATGCTCTAGTCGCATCTCTTAATCCAAATATGATATGTGATTTTGTAACTGACTTTAGACGTAGAAAACGGATGGGATTCTTCGGTAACTTGGAGGTAGGTATTACTTTAGTTAGGGATCACATGAATGAAATTCGCATTAATATTGGAGCAGGAAGATTAGTCAGACCATTCTTGGTTGTGGATAACGGAGAGCTCATGATGGATGTGTGTCCGGAGTTAGAAAGCAGATTAGACGACATGACATTCTCTGACATTCAGAAAGAGTTTCCACATGTCATCGAAATGGTAGATATAGAACAATTTACTTTTAGTAACGTATGTGAATCGGTTCAAAAATTTAGAATGATGTCAAAGGATGAAAGAAAGCAATACGATTTATGTGACTTTCCTGCCGAATTTAGAGATGGATATGTAGCATCTTCACTAGTGGGAATCAATCACAATTCTGGACCCAGAGCTATTCTTGGATGTGCTCAAGCTAAACAAGCTATCTCTTGTCTGAGTTCGGATATACGAAATAAAATAGACAATGGAATTCATTTGATGTATCCAGAGAGGCCAATTGTGATTAGTAAGGCTTTAGAAACTTCAAAGATTGCGGCTAATTGCTTCGGACAACATGTTACTATAGCATTAATGTCGTACAAAGGTATCAATCAAGAGGATGGAATTATCATCAAAAAACAATTTATTCAGAGAGGCGGTCTCGATATTGTTACAGCCAAGAAACATCAAGTAGAAATTCCATTGGAAAACTTTAATAACAAAGAAAGAGATAGGTCTAACGCCTATTCGAAATTAGAAAGTAATGGATTAGTTAGACTGAATGCTTTCTTGGAATCCGGAGACGCTATGGCAAGAAATATCTCATCAAGAACTCTTGAAGATGATTTTGCTAGAGATAATCAGATTAGCTTTGATGTTTCCGAGAAATATACAGATATGTACAAATCTCGCGTTGAACGAGTACAAGTAGAACTTACTGACAAAGTTAAGGTGCGAGTATTAACCATGAAAGAAAGAAGACCCATTCTAGGAGACAAATTTACTACTAGAACGAGTCAAAAGGGAACAGTCGCGTATATCGCAGATGAAACGGAACTTCCGTACGACGAAAATGGTATCACACCAGATGTCATTATTAATTCTACATCCATCTTCTCTAGAAAAACTATATCTATGTTGATAGAAGTTATTTTAACAGCCGCATATTCTACTAAGCCGTACAACAATAAGGGAGAAAACCGACCTGTCTGTTTTCCTAGTAGTAACGAAACATCTATCGATGCATATATGCAATTCGCTAAACAATGTTATGAGTATTCAAATCCGAAATTGTCCGAGGAAGAATTATCGGATAAAATCTTTTGTGAAAAGATTCTCTATGATCCTGAAACGGATAAGCCTTATGAATCCAAAGTATTTTTTGGACCAATTTATTACTTGCGTCTGAGACATTTAACTCAGGACAAGGCAACCGTTAGATGTAGAGGTAAAAAGACGAAGCTCATTAGACAAGCGAATGAGGGACGAAAACGTGGAGGAGGTATCAAGTTTGGAGAAATGGAGAGAGACTGTTTAATAGCACATGGTGCAGCCAATACTATTACAGAAGTTTTAAAAGACTCAGAAGAGGATTATCAAGATGTGTATATTTGTGAAAATTGTGGAGACATAGCAGCACAAATCAAAAGTATTAATACATGTCTTAGATGTTCAAAACTTAATCTCTCTCCTCTCTTAACAAAAATTGATACCACGCACGTATCTAAAGTATTTCTTACTCAAATGAACGCCAGAGGCGTAAAAGTTAAATTAGATTTCGAACGAAGGCCTCCTTCGTTTTATAAACCATTAGATAAAGTTGATCTTAAACCGTCTTTTCTGGTATAATATTGTTTAGTAGATACTCATCAAGATAAGCTAATTCACTAAACATATTATCGGATTCGGTATTGTTACTCGAGAATAGAGTTCGTTATGCTCCTGATATTCGGAAATCTGTGGAGTTTCAGGTTTTGGTGGAAGTGTAACTGCTACTTGGTGGGATACTGAAGGATATTTCAGAGAGTTGTGGATGTTCGGGTTCGACATCCACCGATGGTGTCACGCCACTAATCGGTTCGGTAACGTCTGTGGATGGAGGTGCTACTTCTACAGAACCTGTAGCCTCAGTTGTCAACGGAGATACATATTCAATGCGCGGAAATGTATAATTTGGTAATGGTTTCTCATGTGGATCTTAAGAAGAAGAGGTAAGATATCTACGAAAGATACCGATCACGTTTCTAGTTCTCTTTTGTAGAACTTTAACTTTTTCTTTCTCAGCATCTAGTTGATATTCCGACCTCTTCACGTTTCGCATGGGTTACCTCCGCAGTTTTTACAAGCGATTTCACGTTCCAGATCACGTTCAGCCTTCATACGTCTCTCCCTCTCTCTATCGAGTTTATCAGAGCAGTCTTTCTGAAGGCGATCGAACTCCATAAATTTCTCCAACGCTTTGATTGTTTCCATAGATTTCCGAAGTTTAGCTTCTAGGACGGCGATTCGAATTCACGGGGTACAACCGTTTCCATTACCACCATCTCTATGTTTCTTTTCTAGATCGGCAATCTTTCTCAATCTTTCTCAACATTTCATCCCCATACCTTTTCATTCCTCGAGTCTATTGTCGTCGAAATATCGTTCCAGCTCCTTTTCGACCTCAATAACTTTAGCACGTTGTTTCATCAAGCTCTCTCTTGTAGTACTATCATTTTTATCTGATTCCCTGACACGTTTAAGATCTTCATGTAATTGAGTCAGCTCTTGACGCAATCTCTTAACTAACTTCCTCTCTTGCTTCTTTGTCATAGTACTTACAATCACTATGGGATCCATTGTTACCACGTCTGTACTCGACGAGCTCACGTTTAAGAGATTCAATTTCCAGTTTGTATCGGTCCATGTCTCCATTGCTACACCACCATTAGATTTACAGGCTGCTAGTTGTCGTTCGAGATCAGAAATACGTGTTTTCTTGGAATGGATTTCGTCGATGTACTTGTCATGATTGGCATCGAAACACTTATTAAGTTCTTTTTTTCAATTCTACGATTTTATTTCTTTCGCGAGTCAATTCCCTCCTGTAGTAACTATCAGTTTTGTCAGATTCACGCTCTCTACGTAGACTTTCTTGTAAGTTACTAATTTGTTCCCTGGCATTACCGAGTTCAGTTTTATATGCCGAATAGAGTTCTGATTCATCCTTTGAGAAGATCTCTAGCGATCGTTCAAGATCCCTGATTCTAGTCTTTAGCCTATTTACCTCCTCAGAAGATGCTCCGTTACCGTTTTTACAATCGTTAAGATGTCTATCAAGATCCATGATTCTATCTCTTTTCCATATCAGCATTGATTTCATTATTACGTTCGCAGTCGTTCAACTGTATTTCAAGATCTGAGATTCTAGATTGTAATCTCTGTAGCATTTCCACGGCATTCACTCAGTTGTCTTTCAAGATCTGAGATTCTAGATTGGAGTCTGCTAATCTCTGTAAGATTTCCTCCTCCGCTCTCGATGCAGTCGGTCAACTTATTCTCTAGTTCTCTAATACGCGAACGCAGTGCATCAACTTCTTGTGTGTCTTCTTGATTGCGTGTGCATTCATCGAGTCTAGATTCGAGATCTCTAACGTGACGTCGTTCTTCCTCAAGTTCTCTGTGTACTACAGAAAGCGTGTCCCTATCTTGTTGATATTTAGCAATTTCTGATTCTAGAGTACTGATTCTACTCACGTATGTACTAATAGTTGTCTTAGCCTTATCAAGATCCTCCTTGTATTTGTCACATTCCTTGATATCCATACGAAGTCTGGACAGTTCCCATTCGACATTACGACGTTTATCGATTTCAGCTCGGAGATCGTCGTCGCGTTGTTTTAGCCACATACGACTAAGTTCAAGTTCTCGTTGACAAGATCCATCTACTTTTCCATCCCTAATAGTATCCAGTTCCTTTTCTAGTTCTGACCGCATTTCTCGTTCCATATCAAGAGATTCTCTCAATTCTCGTATAGTCTTCTTATCAATTTCTGATGAATCTGAACCATCATCTGTCCCATTTTGTTGCATATCCCTGAGTTCTTTGATCTCTGTTGTAAGTCTGTCGATTCTTTCGGTTTTATAAACAGAATCCCTTTCCAAAGTCCTAATCTTACTGAGTTTATCATTAAGTTCTTCATTCAATTCAGTGAGTTTTCTCTTGGCTTCTTCCAAGTCTGTTTTAAACTCTCCATCATTTCCGCATTCTTCCTCGCATTTATCTAACCATTCAATTAGTTTATTAATAACTAGTTGGTAATCAGCGATTCCTATAGCCGTTCTTGTATTTGTGGGAACATAATTAGGATCTTCTAATGGATTGTATGGCTTGATAGCATCATCTTTATCATTATTAGGTGGGGGATGGACAACCTTAATTGGTTGGTCCTCCTTATCTCCTCCAGTAGCATGTGGTTCTTCAATACCAGTATTAGTAATAGGCTTAGACAAATGCTTGTCGTACGCGGGCACTTCCTCATCCATCAAGTATTTATAATCGGGTTCTGTTTCAGAATATTCTTTTCTAAGAGACGCGACTTCAGGAGTTAGTAGAAGAACTCTGTTTCTGTATCTATCAACGCTGGAATCGATACTCAAGTTAAGGATAGCGAATACCTCATCGTCATCATCCGTATCTTCTGAAACGCCATCATATGACATTTCATAAAGTCTAACGTATTGATAAACAGAATCAGATTTAGTATTAAACAGATCCTTGACCTTTTTAGTAAATGCATATGTATATTTTAGATCTCCAGATTTCATAATATGATCGCATGCCTTAAATGTCAATGCTTCCATGATATAGTCTGGAACACTAATGGGTGACGAAAAAGATACAGCACCATATGCTACGTTGATAAATAGATCTGAACCACTAAGTAGATAATGATTAATGTTAAGGAAGAGGAAATATTCAGTATATAGATATGCCTTAGCATCATATCTTGTACTAAACACGCTAAACAGTTTATTGATGTGATCAATTTCCAACAGAACAATTAGAGCGGCAGGAATACCAACAAACATATTACCACATCCGTATTTTCTATGAATATCACATATCATATTAAAAAATCTTGATAGAAGAGCGAATATCTCGTCTGACTTAATGAGATGTAGTTCAGCAGCATAAGTCATAACTGTAAATAGAACATACTTTCCTGTAGTGTTGATTCTAGACTCCACATCAACACCATTATTAAAAATAGTTTTATATACATCTTTAATCTGCTCTCCGTTAATCGTCGAACGTTCTAGTATACGGAAACACTTTGATTTCTTATCTGTAGTTAATGACTTAGTGATATCACGAAGAATATTACGAATTACATTTCTTGTTTTTCTTGAGAGACCTGATTCAGAACTCAACTCATCGTTCCATAGTTTTTCTACCTCAGTGGCGAAATCTTTGGAGTGTTTGGTACATTTTTTAATAAGGTTCGTGACCTCCATTTATTATAAAAAATTTTTATTCAAAACTTAACTACAATCGGGTAATTATAAGATCGTAGATCTCCCATGTGGTGGAATACTACCATCTATCGCATGTTGATGGACAGTAGGTAATGGCCATGGGAACAGTAATGTTTGCATATTTATCTTTCTTGCTAGTATTACTGTATATTGTCCCAATGTTTCAATGTGATGTTCTAACCTATCAACTGCCACTGTATCACAACAATAATGTCCGATGGAATTAAGATTATGATCCAATGTGTTTAATATATGATTATCAAGTCTTATACGATCCGCGTCTTTTTTGACAGGATCAGGCTCTTCTACAGGAAGAAGTTTCGGCCTCTTATGATAGTCATGTCTGGGAAATGGTGGTCTAGGATGAGGATCAGGTATCGGAGTAGGTTTTGGATTATATCTATGATATCATCATCTTCGATATTTATTTTGCTATCTTGATAATGTCCTATATCAGTTGCATTTTCAGCACTCGACTGAATATTAGTACATTCATTGTCTATTATTAACGTATTTCTAAACCCAAAATGTATATGTTGAACATCACTACTATAGTTGATGAGTCTTATAGCATGAATTCGCTTATCGTTATCGGGTTTATCTTCTGTCACCTTAACAATTCCTTTTTTATTAAACTCTGCATAATCATAACCATTTCTATTGTTTGTTCTAATATAAACGAGTATAGCATCATTGCTAAATTTTTCAATAGTATCAAAAACAGAATATCCTAAACCATATAATATATATTCAGGAACACTCAAACTAAATGTCCAGGATTCTCCTAAATACGTAAACTTTAATAGTGCTAAATCATTCAAAAATCTACCGCTTATAGATAGATAGTACATGAATGCGTATAGTAGTCTACCTATCTCTTTATTATGAAAACCGACATTACGATCATATATTTCGTGATATACATGTGACCCGTTTACGTTAAACCATAAATACATGGGTGATCCTATAAACATGAATTTATTTCTAATTCTCAGAGCCATAGTTAATTGACCGTGTAATATTTGTTTACATGCATACTTGATACGATCATTAATAAGATTTTTATCATTGCTCGTTATTTCAGAATCGTATATATAAGGAGTACCATCATGATTCTTACCAGATATTATACAAAATACTATATATAAAATATATTGACCCACGTTAGTAATCATGTAAATGTTTAATGTTTTAAATTTTGTATTTAATGATCCATCATCATATGCTAGCATGGTCTTGTGATATTCATTCTTTAAAATATAATATTGTGTTAGCCATTGCATTGGAGCTCCTAATGGAGATTTTCTATTCTCGTCCATTTTAGGATATGCTTTCATAAAGTCCCTAATAACTTCGTGAATAATGTTTCTATGTTTTCTACTGATGCATGTATTTGCTTCGATTTTTTTATCCCATGTTTCATCTATCATAGATTTAAACGCAGTAATGCTCGCAACATTAACATCTTGAACCATTGGTACAATTCCGTTCCATAAATTTATAATGTTCGCCATTTATATAACTCATTTTTTGAATATACTTTTAATTGAACAAAAGAGTTAAGTTACTCATATGGATGCCGTCCAGTCTGTACATCAATCTTTTTAGCCAGAGATATCATAGCCGCTCTTAGAGTTTCAGCGTGATTTTCCAACCTAAATAGAACTTCATCGTTGCGTTTACAACACTTTTCTATTTGTTCAAACTTTGTTGTTATATTAGTAATCTTTTTTTCCAAATTAGTTAGCCGTTGTTTGAGAGTTTCCTCATTATCGTCTCCATAGGCTTTAACAATTGCTTCGCGTTTAGTCTCTGGATTTTTAGCAGCCTTTGTAGAGAAAAATTCAGTTGCTGGAATTGCAAGATCGTCATCTCCGGGGAAAAGAGTTCCGTCCATTTAAAGTACAGATTTTAGAAACTGACACTCTGTGTTATTTATATTTGGCGCAATACATGGATTATAAATATCGATGTTAATAACATCAGAAAATGTAAAGTCTATACATTGTCGCATCGTGTTAAATTTTCTAATGGATCTAGTATTATTGGGTCCAACTTCTGCCTGAAATCCAAATATGGAAGCGGATACAAAACCGTTTCCTGGATAAACCACACATCTCCACTTTTGCTTTACATCAGAAATTGTGTCATTGACATCTTGAACTCTCCTATCTAATGCCGGTGTTCCACCTATAGATTTTGAATACTCGAATGCTGCATGAGTAGCATTGAATTCCTTAATATTGCCATAATTTTCATATATTGAGTAACTCTGGATAAAAAGTAAACACACCGCAGCCGTCGCTACTACAATAAAAAAAATTGATAGAGAGTTCATTTATAATCTATTAGAAGCTGATAAAATTTTTTTACACGCGTCAGACAATGCTTTAATAAATAGTTCAACATCTACTTTTGTCATATCGAACCGATGGTATGATTCTAACCTAGAATTACATCCGAAAAAGTTGACTATGTTCATAGTCATTAAGTCATTAACGAACAACATTCCAGACTCTGGATTATAAGACGATACTGTTTCGTCACAATCACCCACCTTAATCATGTGATTATGAATATTGGCTATTAGAGTACCTTCTAAGAAATCTATAATATCTTTGAAACACGATTTAAAATCAAACCACGAATATACTTCTACGAAGAAAGTTAGTTTACCCATAGGAGAGATAACTATAAATGGAGATCTAGATACAAAATCCGGATCTATGATAGTTTTAACATTATTATATTCTCTATTAAATACCTCCACATCTAAAAATGTTAATTTTGAAACTATGTCTTCGTTTATTACCGTACCTGAACTAAACGCTATAAGCTCTATTGTTTGAGAACTCTTTAAACGATATTCTTGAAATACATGTAACAAAGTTTCCTTTAACTCGGTCGGTTTATCTACCATAGTTACAGAATTTGTATCCTTATCTATAATATAATAATCAAAATCGTATAAAGTTATATAATTATCGTGTTCAGATTGTGATCTTTTCAAATAGACTAAAAACCCCATTTCTCTAGTAAGTATCTTATGTATATGTTTGTAAAATATCTTCATGGTGGGAATATGCTCTACAGCAGTTAGCCATTCCTCATTGACAGCTGTAGATGTATTATACAAAACTACTCCAATGTTTAACAAGGGCCATTTTACGAGATTATTAAATCCTTGTTTGATAAATGTAGCCAATGCGGGTTCGAGTTCAACGACGATTGAATTCTCTTCCCGTGGATGCTGCATGATGAACGACGGGATGTTGTTGTTCTATTGATTTGGAATTCTTTTTCGACTTTTTGTTTATATTAAATATTTTAAAATTTATGGCTGATAGTAATTCATGTACTACGGATAATGTAGACGTGTATTGCATATCGATATCTTTATTATTAGATAAATTTATCAATAAATGTGAGAAGTTTGCCTCGTTAAGGTCTTCCATTTAAATATTATATAAATATTTGTGTTTGTATTTTATTCGTCTTTTATGGGATAGTTTTTAACTAGTAAAGCTGTAATTACATACTTTGTCCGTAAAACATAAATATAAATACCCGCTTTTATCAAACGTTCCAAAAAGTCGGCAGCTGACATTTTTAACATGACATCTATTTTAAATACACTTAGGTTTTTAGAAAAAACATCATTTTATAATTGTAACGATTCAATAACTAAAGAAAAGATTAAGATTAAACATAAGGGAATGTTATTTGTATTTTATAAGCCAAAGCATTCTACCGTTGTTAAATACTTGTCTGGAGGAGGTATATATCATGATGATTTGGTTGTATTGGGGAAGGTAACAATTAATGATCTAAAGATGATGCTATTTTACATGGATTTATCATATCATGGAGTGACAAGTAGTGGAGCAATTTACAAATTGGGATCGTCTATCGATAGACTTTCTCTAAATAGGACTATTGTTACAAAAGTTAATAACAATTATAACAATTATAACAATTATAACAATTATAATTGTTATAATAATTATAATTGTTATAATTATGATGATACATTTTTTGACGATGATGATTGATCACTATTACACAATTTTGTTTTTGTACTTTCTAATATAGTGTTTAGGTTCTTTTTCATATGAGAATATTGACTTACTAAAATATCTATGTTTAACTTTTGTTCTATAACGTCCTTATCGGCGGTATCGGTACATATACGTAATTCACCTTCACAAAATACGGAGTCTTCGATAATAATAGCCAATCGATTATTGGATCTAGCTGTCTGTATCATATTCAACATGTTTAATATATCCTTTCGTTTCCCCTTTACAGGCATCGATCGTAGCATATTTTCCGCGTCTGAGATGGAAATGTTAAAACTGCAAAAATGCGTAATGTTAGCCCGTCCTAATATTGGTACGTGTCTATAAGTTTGGCATAGTAGAATAATAGACGTGTTTAAATGCCTTCCAAAGTTTAAGAATTCTATTAGAGTATTACATTTTGATAGTTTATCACCTACATCATCAAAAATAAGTAAAAAGTGTGCTGATTTTTTATGATTTTGTGCGACAGCAATACATTTTTCTATGTTACTTTTAGTTCGTATCAGATTATATTCTAGAGCTTCCTGACTACTAACGAAATTAATATGATTTGGCCAAATGTATCCATCATAATCTGGGTTATAAACGGGTGTAAACAAGAATATATGTTTATATTTTTTAACTAGTGTAGAAAACAGAGATAGTAAATAGATAGTTTTTCCAGATCCAGATCCTCCTGTTAAAACCATTCTAAACGGCATTTTTAATAAATTTTCTCTTGAAAATTGTTTTTCTTGAAAACAATTCATAATTATATTTACAGTTACTAAATTAATTTGATAATAAATCAAAATATGGAAAACTAAGGTCGTTAGTAGGGAGGAGAACAACGAAGGCATATCGTGATATAAATAACATTTATTATCATGATGACACCAGAAAACGACGAAGAGCAGACATCTGTGTTCTCCGCTACTGTTTACGGAGACAAAATTCAGGGAAAGAATAAACGCAAACGCGTGATTGGTCTATGTATTAGAATATCTATGGTTATTTCACTACTATCTATGATTACCATGTCCGCGTTTCTCATAGTGCGCCTAAATCAATGCATGTCTGCTAACAAGGCTGCTATTACTGACTCCGCTGTTGCCGTTGCTGCGGCATCATCTACTCATAGAAAGGTTGTGTCTAGCACTACACAATATGATCACAAAGAAAGCTGTAATGGTTTATATTACCAGGGTTCTTGTTATATATTACATTCAGACTATAAGTCATTCGAGGATGCTAAAGCAAACTGCGCTGCGGAATCATCAACACTACCCAATAAATCCGATGTCTTGACTACCTGGCTCATTGATTATGTTGAGGATACATGGGGATCTGATGGTAATCCAATTACAAAAACTACATCCGATTATCAAGATTCTGATGTATCACAAGAAGTTAGAAAGTATTTTTGTACATAAATAAATGAAATCGCTTAATAGACAAACTGTAAGTAGGTTTAGGAAGTTGTCGGTGCCGGCCGCTATAATGATGTTACTCTCAACCATTATTAGCGGCATAGGAACATTTCTGCATTACAGAGAAGAACTGATGCCTAGTGCTTGCGCCAATGGATGGATACAATACGATAAACATTGTTATCTGGATACCAACATTAAAATGTCTACGGATAATGCAGTTTATCAGTGTCGCAAATTACGAGCTAGATTGCCTAGACCTGATACTAGACATCTGAGAGTATTGTTTAGTATTTTTTATAAAGATTATTGGGTAAGTTTAAAAAAGACCAATGATAAATGGTTAGATATTAATAATGATAAAGATATAGATATTAGTAAATTAACAAATTTTAAGCAACTAAACAGCACGACGGATTCTGAGGCGTGTTATATATACAAGTCTGGAAAACTGGTTAAAACAGTATGTAAAAGTACTCAATCTGTACTATGCGTTAAAAGATTCTACAAGTGACAACAAAAAATGAATTAATAGTAAGTCGTTAACGTACGCCGCCATGGACGCCGCGTTTGTTATTACTCCAATGGGTGTGTTGACTATAACAGATACATTGTATGATGATCTCGATATCTCAATCATGGACTTTATAGGACCATACATTATAGGTAACATAAAAATTGTCCAAATAGATGTACGGGATATAAAATATTCCGACATGCAAAAATGCTACTTTAGCTATAAGGGTAAAATAGTTCCTCAGGATTCTAATGATTTGGCTAGATTCAACATTTATAGTATTTGTACAGCATACAGATCAAAAAATACCATCATCATAGCATGCGACTATGATATCATGTTAGATATAGAAGGTAAACATCAACCATTTTATCTATTCCCATCTATTGATGTTTTTAACGCTACAATCATAGAAGCGTATAATCTGTATACAGCTGGAGATTATCATCTGATCATCAATCCTTCAGATAATCTGAAAATGAAATTGTCGTTTAATTCTTCATTTTGTATATCAGACGGCAATGGATGGATTATAATTGATGGGAAATGTAATAGTAATTTTTTATCATAAAAGTTGTAAAGTAAATAATAAAACAATAAATATTGAACTAGTAGTATGTTGTATATTGAGCAATCAGAGATGATGCTGGTACCTCTTATCACGGTGACCGTAGTTGCGGGAACAATATTAGTATGTTATATATTATATATTTGTAGGAAAAAGATACGTACTGTCTATAATGACAATAAAATTATCATGACAAAATTAAAAAAGATAAAGAGTCCTAATTCCAGCAAATCTAGTAAATCAACTGATAGCGAATCAGACTGGGAGGATCACTGTAGTGCTATGGAACAAAACAATGACGTAGATAATATTTCTAGAAATGAGATATTGAACGATGATAGCTTCGCTGGTAGTTTAATATGGGATAACGAATCCAATATCATGGCGCCTAGCACAGAACACATTTACGATAGTGTTGCTGGAAGCACGCTGCTAATAAATAATGATCGTAATGAACAGACTATTTATCAGAATACTACAGTAGTAATTAATGATACAGAGACTGTTGAAATACTTAATGAAGATACCAAACAGATTCCTAGCTATTCTTCCAATCCTTTCGTAAATTATAATAAAACCAGTATTTGTAGCAAGTCAAATCCGTTCATTGCAGAACTCAACAATAAATTTAGTGATAATAATCCGTTTAGGAGAGCACATAGTGACGATTATCTTAATAAGCAACAAGATCATGAATACGATGATATAGAATCATCGGTTGTATCATTGGTCTGATTAGTTTCCTTTTTATAAAATTGAAGTAATATTTAGTATTAATTACCGCCGATGCATTATACAAATATGGAGATATTCCCTGTATTCGGCATTTCTAAAATTAGCAATTTTATTGCTAATAATGACTGTAGATATTATATAGATGTAGAGCATCAAAAAATTATATCTGATGAGATCAATAGACAGATGGATGAAACGGTACTTCTTACCAACATCTTAAGCGTAGAAGTTGTAAATGACAATGAGATGTACCATCTTATTCCCCATAGACTATCGACTATTATACTCTGTATTAGTTCTGTTGGAGGATGTGTTATCTCTATAGATAATGACGTCAATGACAAAAATATTCTAACATTTCCCATTGATCATGCTGTAATCATATCCCCACTGAGTAAATGTGTCGTAGTTAGCAAGGGCCCTACAACCATACTGGTTGTTAAAGCGGATATACCCAGCAAACGATTGGTAACATCGTTTACAAACGACATACTGTATGTAAACAATCTATCACTGATTAATTATTTACCGTCGTCTGTATTCATTATTAGACGAGTCACCGACTATTTGGATAGACACATATGTGATCAGATATTTGCTAATAATAAGTGGTATTCCATTATAACTATCGACGATAAGCAATATCCTATTCCATCAAATTGTATAGGTATGTCTTCTGCCAAGTACATAAATTCGAGCATCGAGCAAGATATTTTGATCCATGTTTGTAACCTCGAGCATCCATTCGACTCAGTCTACAAAAAAATGCAGTCGTACAATTCTCTACCTATCAAGGAACAAATATTGTATGGTAGAATTGATAATATAAATATGAGCATTAGTATTTCGGTGGATTAATAGATTTCTCTAGTATGGGATCATTAATCATCTCTAAATACATCATAAAAAAGCTATTATCAAATACTGTACTGAATGGATTCATTCTTTTCTCTTTTTATGAAACTCTGTTGTATATCTACGGATAAAACTAGAAGCAAAAAATCTGATAGGAAGAATAATGATTATATGGAGGAACACGATTATTATAAAATAACAATAGTTCCTGGTTCCTCTTCCACGTCTACTAGCTCGTGGTATTATACACATGCCTAGTAATAGTCTCTTTGCGTTGACGGAAAGCAGACTAGAAATAACAGGCCAAAATGTTCAGACACCATAATAGTTCCCAACCCAGATAATAACAGAGTTCCATCAACACATTCCTTTAAACTCAATCCCAAACCCAAAACCGTTAAAATGTATCCAGCCAATTGATAGTAGATAATGAGGTGTACAGCACATGATAATTTACACAGTAACCAAAATGAAAACACTTTAGTAATTATAAGAAATATAGACGGTAATGTCATCATCAACAATCCAATAATATGCCTGAGAGTAAACATTGACGGATAAAACAAAAATGCCCCGCATAACTCTATCATGGCAATAACGCAACCAAACACTTGTAAAATTCCTAAATTAGTAGAAAATACAACTGATATCGATGTATAAGCGATTTCGAGGAATAATAAGAACAAAGTAATTCCCGTAAAGATAAACATCAACATTGTTTGGTAATCATTAAACCAATTAGTATGACGTTGAATTAATTTCACAGTATATTTTATTCCAGTATTATCCCCGCATGTATACGTACCTGGTAAGATATCTTTATATTCCATAATCAATGAGACATCACTATCCGATAACGAATGAAGTCTAGCACTAGTATGCCATTTACTTAATATGGTCGTCTTGGAAGTTTTATTATAAGTTAAAATATCATGATTGTCCAATTTCCATCTAATATACTTTGTCGGATTATCTATAATACACGGAATAATGATGGTATCATTACATGCTGTATATTCTATAGTCTTTGTAGATGTTATAACCACAAAAGTACAGAGGTATATCAACAATATTCTAACTCTTAACATTTTTATTTATTTAAAATGATACCTTTGTTATTTATTTTATTCTTATTTTGCTAACGGTATCGAATGGCATAAGTTTGAAACGAGTGAAGAAATAATTTCTACTTACTTAATAGATTATGTGGTAACGGGTGTTATTAATGGGGATGTATATACATTTTCAAATAATGAACTAAACAAAACTGGGTTAACTAATAACAATAATTATATCACAACATCTATAAAAGTAGAGGATAAGGATACATTAGTAGTATGCGGAACCAATAACGGAAATCCCAAATGTTGGAAAATAGACGGTTCATACTACCCAAAACATATAGGTAGAGGATACGATCATCAAAATAGCAAAGTAACGATAATCAGTCACAATGAATGTGTACTATCCGACATAAACATATAAAAAGAAGGAATTAAACGATGGAGAAGATTTGACGGACCATGTGGTTATGATTAAACGAGTTAAGTTTTTTAAGAAGCCTTAGAAGAGAGGCTATTGGATATGAGAATCCGAAATATTAAACCAGACAACCCCATATAATTTTATAGCTAAGAATGCCGCGAAGAATGGAACTAATAAAAACGGAAATATTTGTAGCACAACGAATAACTCCCAAACTGCATTCATGTTACACTATATAACACTACTTCGGTTAGATGTTTTAGAAAAAATAAATATCACCGTACCGTTTTGTTGTATAAAAATAACAATTAACAATTATCAATTTTTTTCTTTAATATTTTACGTGGTTGACCATTCTTGGTGGTAAAATAATCTCTTAGTGTTGGAATGGAATGCTGTTTAATGTTTCCACACTCATCGTATATTTTGACGTATGCAGTCACATCGTTTACGCAATAGTCAGACTGTAGTTCTATCATGCTTCCTACGTTAGAAGGAGGAACAGTTTTAAAGTCTCTTGGTTTTAATCTATTGTCATTAGTTTTCATGAAATCCTTTGTTTTATCCACTTCACATTTTAAATAAATGTCCACTATACATTCTTCTGTTAATTTTACTAGATCATCATGAGTCATAGAATTCATAGGTTCCGTAGTCCATGGATCCAAACTAGCAAACTTCGCGTATACGGTATCGCGATTAGTGTATACACCAACTGTATGAAAATTAAGAAAACAGTTTAATAAATCTACAGAAATATTTAATCCTCCGTTTGATACAGATGCGCCATATTTATGGATTTCGGATTCACACGTTGTTTGTCTAAGGGGTTCGTCTAGTGTTGCTTCTACATAGACTTCGATTCCCATATATTCTTTATTGCCAGAATCACATACCGATTTATCATACGCTGGTTCACTTGTTTGAAAACTAAATGGTAGTAGATACATCAAAATAATAAATAATAAGTACATTCTGCAATATTGTTATCGTAATTGGAAAATTGGTATTCAAGTGAGCTGGATTATGTGAGTATTGGATTGTATATTTTATTTTATATTTTATATTTTATATTTTATTTTATATTTTATATTTTATTTTATATTTTGTAGTAAGAATAGAATGCTAATGTCAAGTTTATTCGAATAGATGTCTTATTAAAAAACATATATAATAAATAACAATGGCTGAATGGCATAAAATTATCGAGGATATCTCAAAAAATAATAAGTTCGAGGATGCCGCCATCGTTGATTACAAGACTACAAAGAATGTTCTAGCGGCTATTCCTAACAGAACATTTGCAAAGATTAATCCGGGTGAAGTTATTCCCCTCATCACTAATCATAATATTCTAAAACCTCTTATTGGTCAGAAATTTTGTATTGTATATACTAACTCTCTAATGGATGAGAACACGTATGCTATGGAGTTGCTTACTGGGTACGCCCCTGTATCTCCGATCGTTATAGCGAGAACTCATACCGCACTTATATTTTTGATGGGTAAGCCAACAACATCCAGACGTGATGTGTATAGAACATGTAGAGATCACGCTACCCGTGTACGTGCAACTGGTAATTAAAATAAAAAGTAATATTCATATGTAGTGTCAATTTTAAATGATGATGAAATGGATAATATCCATATTGACGATGTCAATAATGCCGGTATTGACATACAGCTCATCGATTTTTAGATTTCATTCAGAGGATATTGAATTATGTTATGGGAATTTGTATTTTGATAGGATCTATAATAATGTAGTAAATATAAAATATATTCCTGAGCATATTCCATATAGATATAATTTTATTAATCGTACGTTCTCCGTAGATGAACTAGATGATAATGTCTTTTTTACACATGGTTATTTTTTAAAACACAAATATGGTTGTTCACTTAATCCTAGTTTGATTGTCTCATTATCAGGAAACTTAAAATATAATGATATACAATGCTCAGTAAATGTATCGTGTCTCATTAAAAATTTGGCAACGAGTACATCTACTATATTAACATCTAAACATAAGACTTATTCTCTATATCGGTCCATGTGTATTGCTATAATAGGATACGATTCTATTATATGGTATAAATATATAAATGACAGGTATAATGACATCTATGATTTTACTGCAATATGTATGCTAATAGCGTCTACATTGATAGTGATCATATACGTGTTTAAAAAAATAAAAATGAACTCTTAATTATGTTATACTATTAGAAATGGATAAAATCAAAATTACGATTGATTCAAAAATTGGTAATGTTGTTACCATATCGTATAACTTGGAAAAGATAACTATTGATGTCACGCCAAAAAAGAAAAAAGAAAAGGATGTATTATTAGCGCAATCAGTTGCTGTCGAAGAGGCAAAAGATGTCAAGGTGGAAGAAAAAAATATTATCGATATTGAAGATGACGATGATATGGATATAGAAAACACGTAATACGATCTATAAAAATAAGTATTAAATACTTTTTATTTACGGTACTCTTGTAGTGGTGATACCACTAATCGATTATTTTTTTTAAAAAAATACTTATTCTGATTCTTCTAGCCATTTCCGTGTTCGTTCGAATGCCACATCGACGTCAAAGATAGGGGAGTAGTTGAAATCTAGTTCTGCATTGTTGGTACGCACCTCAAATGTAGTGTTGGATATCTTCAACGTATAGTTGTTGAGTATTGATGGTTTTCTAAATAGAATTCTCTT-------TTCTTGCACGCGTACATTTTTAGCATCCATCTTGGAATCCTAGATCCTTGTTCTATTCCCAATGGTTTCATCAATAGAAGATTAAACATATCGTAAGAACACGATGGAGAGTAATCGTAGCAAAAGTAAGCATTTCCTTTAATCGCAGATCCCGGATACTGGATATATTTTGCAGCCAACACGTGCATCCATGCAACATTTCCTACATATACCCGGCTATGCACAGCGTCATCATCGACTGTACGATACATAATGTTACCGTGTTGCTTACATTGCTCGTAAAAGACTTTCGTCAATTTGTCTCCTTCTCCGTAAATTCCAGTGGGTCTTAGGCAACAAGTATACAATTTTGCGCCATTCATGATTACGGAATTATTGGCTTTCATAACCAGTTGCTCGGCCATACGTTTACTTTTTGCGTATACATGTCCTGGTGATATATCATAAAGGGTATGCTCATGACCGATGAATGGATTACCGTGTTTATTTGGTCCTATTGCTTCCATGCTACTAGTATAGATCAAATACTTGATTCCTAGGTCCACACAAGCTGCCAATATAGTCTGTGTTCCATAATAGTTTACTTTCATGATTTCATTATCAGTGTATTTTCCAAATACATCCACTAGAGCAGCCGTATGAATAATCAGATTTACCCCATCTAGCGCTTCTCTCACCTTATCAAAGTCGTTTATATCACATTGTATATAGTTTATAACCTTAACTTTCAAGGTTATTGGTTGTGGATCTTCTACAATATCTATGACTCTTATTTCTTGAACATCATCTGCGCTAATTAAAAGTTTTACTATATACCTGCCTAGAAATCTGGCACCGCCAGTAACCGCGTACACGGCCATTGCTGCCACTCATAATATCAGACTACTTATTCTATTTTACTAAATAATGGCTGTTTGTATAATAGACCACGATAATATCAGAGGAGTTATTTACGTTGAACAAGTCCATGGAAAAGATAAAGTTTTAGGATCAGTTATTGGATTAAAATCCGGAACGTATAGTTTGATAATTCATCGTTACGGAGATATTAGTCGAGGATGTGATTCCATAGGCAGTCCAGAAATATTTATCGGTAACATCTTTGTAAACAGATATGGTGTAGCATATGTTTATTTAGATACAGATGTAAATATATCTACAATTATTGGAAAGGCGTTATCTATTTCAAAAAATGATCAGAGATTAGCGTGTGGAGTTATTGGTATTTCGTACATAAATGAAAAGATAATACATTTTCTTACAATTAACGAGAATGGCGTTTGATATATCAGTTAATGCGTCTAAAACAATAAATGCATTAGTTTACTTTTCTACTTAGCAAGATAAATTAGTCATACGTAATGAAGTTAATGATATACACTACACTGTCGAATTTGATAGGGACAAAGTAGTTGATACGTTTATTTCATATAATAGACATAATGACTCCATAGAGATAAGAGGGGTGCTTCCAGAGGAAACTAATATTGGTCGCGTGGTTAATACGCCGGTTAGTATGACTTACTTGTATAATAAGTATAGTTTTAAACCGATTTTAGCAGAATATATAAGACACAGAAATACTATATCCGGCAACATTTATTCGGCATTGATGACGCTAGATGATTTGGTTATTAAACAGTATGGAGACATTGATCTATTATTTAATGAGAAACTTAAAGTAGACTCCGATTCGGGACTATTTGACTTTGTCAACTTTGTAAAGGATATGATATGTTGTGATTCTAGAATAGTAGTAGCTCTATCTAGTCTAGTATCTAAACATTGGGAATTGACAAATAAAAAGTATAGGTGTATGGCATTAGCCGAACATATAGCTGATAGTATTCCAATATCTGAGCTATCTAGACTACGATACAATCTATGTAAGTATCTACGCGGACACACTGATAGCATAGAGGATGAATTTGATCATTTTGAAGACGATGATTTGTCTACATGTTCTGCCGTAACCGATAGGGAAACGGATGTATAATTTTTTTTATAGTATGAAGGATATGATGGATATGATGATATGATGGATATGATGATATGATGGATATGATGGATATGATGGATATGATGGATATGATAAAAAAATATAATTGTTGTATCCATTCCCATTCAAATCACCTTATATGATTCTGTAACACAATGAAGGAGTCTCATAGATATATAGAGGTCAGATACTGGTTTGATAAACTTTTTATTCCACATGAGCATGTTTGACTTATGGTTAGACACACATACTTTAACAAATCACTGAAAATTGGAGTTAGGTATTCCTCTCAGAATCAGTTGCCGTTCTGGAACATTAAATGTATTTTTTATGATATACTCCAACGCATTTATGTGGGTATACAACAAGTCATTAATAATGAGTATTTCCAAGAGTTTTAGTTGTCTAGTATTTAACAAGAGAAGAGATTTCAACAGACTGTTTATGAACTCGAATACCGCCTCATTGTCGCTTATATTGATGACATGACATCGAATTCCCAATATCAATCTCATCAGTGATGAGTAGCTCAATCTTGTTATCGGGATCCAATTTCTAAAGATGTCATTAAACCCTCGATCGTGAATGGATTTATCATCATCGTTTTTATGTTGGACATGAGCTTAGTCCGTTTGTCCACATCTATATACGATGATTTCTGAATTATTTCATATATCTCTCGTTAACTCCAGGAACTTGTCAGGGATCTAACTTTAATATGTTCTCGTCTAAGAGATGAAAATCTTTGGATGGTTGCATGTGACTTTTCTCTAAAGGATGATGTTACCCGATCCTCTCTTAAATGACTCCATCTTATCCTTGGACAAGATGGACAGTCTATTTTCCTTAGATGGTTTAATATTTTTTACCCATGATCTATAAAGGTAGACAGACCTAATCGTCTCGGATGACCATATATTATTTTCAGTTTTATTATACGCATAAATTGTAAAAAATATGTTAGGTTTACGAAAATGTCTCGTGGGGCATTAATCGTTTTTGAAGGATTGGACAAATCTGGAAAAACAACACAATGTATGAACATCATGGAATCTATACCGGCAAACACGATAAAATATCTTAACTTTCCTCAGCGATCCACAGTCACTGGAAAGATGATAGATGACTATCTAACTCGTAAAAAAACCTATAATGATCATATAGTTAATCTATTATTTTGTGCAAATAGATGGGAGTTTGCATCTTTTATACAAGAACAACTAGAACAGGGAATTACTTTAATAGTTGACAGATACGCGTTCTCTGGAGTAGCGTATGCCACCGCTAAAGGCGCGTCAATGACTCTCAGTAAGAGTTATGAATCTGGATTGCCTAAACCCGACTTAGTTATATTCTTGGAATCTGGTAGCAAAGAAATTAATAGAAACATCGGCGAGGAAATTTATGAAGATGTTGAATTCCAACAAAAGGTATTACAAGAATATAAAAAAATGATTGAAGAAGGAGATATTCATTGGCAAATTATTTCTTCTGAATTCGAGGAAGATGTAAAGAAGGAGTTGATTAAGAATATAGTTATAGAGGCTATACACACGGTTACTGGACCAGTGGGGCAACTGTGGATGTAATAAAATGAAATTACATTTTTATAAATAGATGTTAGTACAGTGTTATAAATGGATGAAGCATATTACTCTGGCAACTTGGAATCAGTACTCGGGGATACGTGTCCGATATGCATACCGAACTCGCATCAATATCTCAATTAGTTATTGCCAAGATAGAAACTATAGATAATGATTATTAAACAAGGACATTGTAAATTTTATCATGTGTAGATCAAACTTGGATAATCCATTTATCTCTTTCCTAGATACTGCATATACTATCATAGATCAAGAGATCTATCAGAACGAGTTGATTAATTCATTAGACGATAATGAAATTATCGATTGTATAGTTAACAAGTTTATGAGCTTTTATAAGGATAACCTAGAAAATATGGTAGATGCTATCATTACTCTAAAATATTATAATTAATAATCCAGATTTTAAAACTACGTATGTGGAAGTACTCGGTTCCAGAATAGCTGATATAGATATTAAACAAGTGATACGTAAGAATATAATACAATTGTCTAATGATCCGCGAACGATATTTGTGAAAATATTAAAAAAAAATACTTTTTTTATTAAATGACGTCTCTTCGCGAATTTAGAAAATTATGCTGTGATATATATCACGCATCAGGATATAAAGAAAAATCTAAATTAATTAGAGACTTTATAACAGATAGAGATGATACCGATACATATTTGATCATTAAGCTATTGCTTCCCGGATTAGACGATAGAATGTATAACATGAACGATAAACAAATTATAAAATTATATAGTATAATATTTAAACAATCTCAGGAAGATATGCTACAAGATTTAGGATACGGATATATAGGAGACACTATTAGGACTTTCTTCAAAGAGAACACGGAAATCCGTCCACGAGATAAAAGCATTTTAACTTTAGAAGAAGTGGATAGTTTTTTAACTACGTTATCATCAGTAACTAAAGAATCACATCAAATAAAATTATTGACTGATATAGCATCTGTTTGTACATGTAATGATTTAAAATGTGTAGTCATGCTTATTGATAAAGATCTAAAAATTAAAGCGGGTCCTCGGTACGTGCTTAACGCTATTAGTCCTCATGCCTATGATGTTTTTAGAAAATCTAATAACTTGAAAGAGATAATAGAAAATGCAGCTAAACAAAATCTAGACTCTATATCTATTTCTGTTATGACTCCAATTAATCCCATGTTAGCGGAATCATGTGATTCTGTCAATAAGGCGTTTAAAAAATTTCCATCAGGAATGTTTGCGGAAGTCAAATACGATGGTGAAAGAGTACAAGTTCATAAAAAAAATAACGAGTTTGCATTCTTTAGTAGAAACATGAAACCAGTACTCTCTCATAAAGTGGATTATCTCAAAGAATACATACCGAAAGCATTTAAAAAAGCTACGTCTATCGTATTGGATTCTGAAATTGTTCTTGTAGACGAACATAATGTACCGCTACCGTTTGGAAGTTTAGGTATACACAAAAAGAAAGAATATAAAAACTCTAACATGTGTTTGTTCGTATTTGACTGTTTATACTTTGATGGATTCGATATGACAGACATTCCATTGTATGAACGAAGATCTTTTCTCAAAGATGTTATGGTCGAAATACCCAATAGAATAGTATTCTCAGAGTTGACGAATATTAGTAACGAGTCTCAGTTAACTGATGTATTAGATGATGCACTAACGAGAAAATTAGAAGGATTGGTCTTAAAAGATATTAATGGCGTATACGAACCGGGAAAGAGAAGATGGTTAAAAATAAAGCGAGACTATTTGAACGAGGGTTCCATGGCAGATTCTGCCGATTTAGTAGTACTAGGTGCCTACTATGGTAAAGGAGGAAAGGGTGGTATCATGGCAGTCTTTCTAATGGGTTGTTACGACAATGAATCCGGTAAATGGAAGACGGTAACTAAATGTTCCGGTCACGATGATAATACGTTAAGGGTTTTGCAAGACCAATTAACGATGGTTAAAATTAACAAGGATCCCAAAAAAATTCCAGAGTGGTTGGTAGTTAATAAAATCTATATTCCCGATTTTGTAGTAGATGATCCGAAACAATCTCAGATATGGGAAATTTCAGGAGCAGAGTTTACATCTTCCAAGTCACATACAGCGAATGGAATATCGATTAGATTTCCTAGATTTACTAGGATTAGAGAAGATAAAACGTGGAAAGAATCTACTCATCTAAACGATTTAGTAAACTTGACTAAATCTCTTAATAGTTACATATAAACTGAAAAATAAAATAACACTATTTTAGTTGGTAGTCGCCATGGATGGTGTTATCGTATACTGTCTAAATGCGTTAGTAAAACATGGCGAGGAAATAAATCATATAAAAAATGATTTCATGATTAAACCATGTTGTGAAAGAGTTTGTGAAAAAGTCAAGAACGTTCACATCGGCGGACAATCTAAAAACAATACAGTGATTGCAGATTTGCCATATCTGGATAATGCTGTATCAGATGTATGCAAATCAATATATAAAAAGAATGTATCAAGAATATCCAGATTTGCTAATTTGATAAAAATAGATGACGATGACAAGACTCCTACCGGCGTATATAATTATTTTAAACCTAAAGATGCTATTCCTGTTATTATATCCATAGGAAAGGATAAAGATGTCTGTGAACTATTAATCTCATCTGATAAAGCGTGTGCGTGTATAAAGTTAAATTTATATAAAGTAGCCATTCTTCCCATGGATGTTTCCTTTTTTACCAAAGGAAATGCATCATTGATTATTCTCCTGTTTGATTTCTCTATCGATGCGGCACCTCTCTTAAGAAGTGTAACCGATAATAATGTTATTATATCTAGACACCAGCGCCTACATGACGAGCTTCCGAGTTCCAATTGGTTCAAGTTTTACATAAGTATAAAGTCCGACTATTGTTCTATATTATATATGGTTGTTGATGGATCTATGATGTATGCGATAGCTGATAATAGAACTCACGCAATTATTAGCAAAAATATATTAGACAATACTACGATTAACGATGAGTGTAGATGCTGTTATTCTGAACCACAGATTAGGATTCTTGATAGAGATGAGATGCTCAATGGATCATCGTGTTATATGAACAGACATTGTATTATGATGAATTTACCTGATGTAGGCGAATTTGGATCTAGTATGTTGGGGAAATATGAACCTGACATGATTAAGATTGCTCTTTCGGTGGCTGGTAATTTAATAAAGATTGTTGGACATTGGATAATGGTCACTTGTTACCACATAATTATATAATGTATAAATGCGAACCGTTTAAACATAGATATCCATTGGAAAAAACACAGTACACGAATGATTTTCTAAAGTATTTGGAAAGTTTTATAGGTAGTTGATAGAACAAAATACATAATTTTGTAAAAATAAATCACTTTTTATACTAATATGACACAATTACCAATACTTTTGTTACTAATATCATTAGTATACGCTACACCTTCTCCTCAGACATCTAAAAAAATAGGTGATGATGCAACTATATCATGTAGTCGAAATAATACAAATTACTACGTTGTTATGAGTGCTTGGTATAAGGAGCCCAATTCCATTATTCTCTTAGCTGCCAAAAGCGACGTCTTGTATTTTGATAATTATACCAAGGATAAAATATCTTACGACTCTCCATACGATGATCTAGTTACAACTATCACAATTAAATCATTGACTGCTGGAGATGCCGGTACTTATATATGTGCATTCTTTATGACATCGACTACAAATGATACTGATAAAGTAGATTATGAAGAATACTCCATAGAGTTGATTGTAAATACAGATAGTGAATCGACTATAGACATAATACTATCTGGATCTACACCAGAAACTATTTCTGAGAAACCAGAGGATATAGATAATTCTAATTGCTCGTCTGTATTCGAAATCACGACTCCGGAACCAATTACTGATAATGTAGACGACCATACAGACACCGTCACATACACTAGTGATAGCATTAATACAGTAAATGCATCATCTGGAGAATCCACAACAGACGAGATTCCGGAACCAATTACTGATAAAGAAGAAGATCATACAGTAACAGACACTGTCTCATACACTACAGTAAGTACATCATCTGGAATTGTCACTACTAAATCAACCACCGATGATGCGGATCTTTATGATACATACAATGATAATGATACAGTACCGCCAACTACTGTAGGTGGTAGTACAACCTCTATTAGCAATTATAAAACCAAGGACTTCGTAGAAATATTTGGTATTACCACATTAATTATATTGTCAGCAGTGGCGATTTTCTGTATTACGTATTATATATGTAATAAACACCCACGTAAATACAAAACAGAGAACAAAGTCTAGATTTTTGACTTACATAAATATCTGGGATAATAAAATCTATCATATTGAGAGGACCATCTGGTTCAGGAAAGACAGCCATAACCAAAAGACTGTTAAAAGACTATGGGAATATATTTGGATTTGTGGTGTCCCATACCACTAGATTTCCTCGTCCTATGGAACGAGAAGGTGTTGATTACCTTACGTTAACAGAGAGGCCATCTGGAAGGGAATAGCCGCCGGAAACTTTCTAGAACATACTGAGTTTTTAGGAAATATTTACGGAACTTCTAAAACAGCTGTAAATACAGCGGTTATTAATAATCGTATTTGCGCGATGGATTTAAACATCAACGGTGTTAGAAGTCTTAAAAATACTTACCTAATGCATTACTTGGGTATATAAGACCTACCTCTCTTAAAATGGTTGAGACCAATCTTCGTCGTAGAAACACTGAAGCGGACGACGAATCTCATCGTCGCGTGATGTTGGCAAAAAACGGATATGGATGAGGTCAACGAAGCAGGTCTATTCGACACTATTATTATTGAAGATGATGTGAATTTAGCATATAGTAAGTGTTAATTCAGATACTACAGGACCGTATTAGAATGTATTTTAACACTAATTAGAGACTTAAGATTTGACTTAAAACTTGATAATTAATAATATAACTCGTTTTTATATGTGGCTATTTCAACGTCTAATGTATTAGTTAAATATTAAAACTTACCACGTAAAACTTAAAATTTAAAATGGTATTTCATTGACAGATCATACATTATGAAGTTTCAAGGACTTGTGTTAATTGACAATTGCAAAAATCAATGGGTCGTTGGACCATTAATAGGAAAAGGTGGATTCGGTAGTATTTATACTACTAATGACAATAATTATGTAGTAAAAATAGAGCCCAAAGCTAACGGATCATTATTTACCGAACAGGCATTTTATACTAGAGTACTTAAACCATCCGTTATCGAAGAATGGAAAAAATCTCACAATATAAAGCACGTAGGTCTTATCACATGCAAGGCATTTGGTTTATACAAATCCATTAATGTGGAATATCGATTCTTGGTAATAAATAGATTAGGTGCAGATCTAGATGCGGTGATCAGAGCCAATAATAATAGACTACCAGAAAGGTCGGTGATGTTGATCGGAATCGAAATCTTAAATACCATACAATTTATGCACGAGCAAGGATATTCTCACGGAGATATTAAAGCGAGTAATATAGTCTTGGATCAAATAGATAAGAATAAATTATATCTAGTGGATTACGGATTGGTTTCTAAATTCATGTCTAACGGCGAACATGTTCCATTTATAAGAAATCCAAATAAAATGGATAACGGTACTCTAGAATTTACACCTATAGATTCGCATAAAGGATACGTTGTATCTAGACGTGGTGATCTAGAAACACTTGGATATTGTATGATTAGATGGTTGGGAGGTATCTTGCCATGGACTAAGATATCTGAAACAAAGAATTCTGCATTAGTAAGTGCCGCAAAACAGAAATATGTTAACAATACTGCGACTTTGTTAATGACCAGTTTGCAATATGCACCTAGAGAATTGCTGCAATATATTACCATGGTAAACTCTTTGACATATTTTGAGGAACCCAATTACGACGAGTTTCGTCGAGTATTAATGAATGGAGTTATGAAAAATTTTTGTTGATAAAAAAATTAAAAAAATAACTTAGTTATTATCACTCTCGTGAGTACAATAGAAACATGGCGATGTTTTACGCACACGCTTTCGGTGGGTACGACGAGAACCTTCATGCATTTCCTGGAATATCATCGACGGTTGCCAATGATGTCAGGAAATATTCTGTTGTGTCAGTTTATAATAAAAAGTATAACATTGTAAAAAACAAATATATGTGGTGTAACAGTCAAGTGAACAAGAGATATATTGGAGCACTACTGCCTATGTTTGAATGCAATGAATATCTACAAATTGGAGATCCAATCCATGATCTAGAAGGAAATCAAATCTCTATTGTCACATATCGCCACAAAAACTACTATGCTCTAAGTGGAATTGGGTACGAGAGTCTAGACTTGTGTTTGGAAGGAGTAGGGATTCATCATTACGTACTTGAAACAGGAAACGCGGTATATGGAAAAGTTCAACATGAGTATTCTACTATCAAAGAGAAGGCCAAAGAAATGAATGCACTCAAACCAGGACCTATCATCGATTACCACGTCTGGATAGGAGATTGTGTCTGCCAAGTTACTACTGTAGACGTGCATGGAAAGGAAATTATGAGAATGAGATTCAAAAGGGGTGCGGTGCTTCCGATTCCAAATCTGGTAAAAGTTAAAGTTGGGGAGGAAAATGATACAATAAATCTTTCCACTTCCATATCAGCTCTCCTGAATTCCGGTGGCGGCACCATCGAGGTAACATCTAAGGAAGAACGTGTAGATTATGTACTCATGAAACGTTTGGAATCTATACATCATCTGTGGTCTGTAGTGTATGATCATCTTAATGTTGTGAATGGCGAAGAACGATGTTATGTACATATGCATTCATCTCATCAAAGTCCTATGCTGAGTACTGTAAAAACAAATTTGTACATGAAGACTATGGGAGCATGTCTTCAAATGGACTCCATGGAAGCTCTAGAGTATCTTAGTGAACTGAAGGAATCAGGTGGGCGGAGTCCCAGACCAGAATTGCAGAAATTTGAATATCCAGATGGAGTGAAAGACACTGAATCAATTGAGAGATTGGCAGAGGAGTTCTTCAATAGATCAGAACTTCAGGCCAGTGAATCAGTCAAATTTGGTAATTCTATTAATGTTAAACATACATCTGTTTCAGCTAAGCAACTAAGAACACGTATACGACAGCAGCTTCCTTCTATACTCTCATCTTTTGCCAACACAAAGGGTGGATATTTGTTCATTGGAGTTGATAATAATACACACAAAGTAATTGGATTCACGGTGGGTCATGACTACCTCAAACTGGTAGAGAGTGATATAGAAAAGTATATCCAAAAACTTCCTGTTGTGCATTTCTGCAAGAAAAAAGAGGACATCAAGTACGCATGTAGATTCATCAAGGTGTATAAACCTGGTGATGAGACTACCTCGACATATGTGTGCGCAATCAAAGTGGAAAGATGCTGCTGTGCTGTGTTTGCGGATTGGCCAGAATCATGGTACATGGATACTAGTGGTAGTATGAAGAAGTATTCTCCAGATGAATGGGTGTCACATATAAAATTTTAATTAGGGTAAGGTAAAACTATATATAATAACTAACAATTTGTGTATCATATAGACAATTAATTAGGTAACTGTTATCTCTTTTTAACTAACTAACTAACTAACTAACTCTTATATACTATTAATAATACATCTATTAATCATTGATTAGCTTATTGCTTTAATTGTTTTTGTAAACTAACACTGTTCATTGAAAAGGGATAACATGTTACAGAATATAAATTATATATGGATTTTTTTAAAAAGGAAATACTTGACTGGAGTATATATTTATTTCTTCATTACATAACACGTCTGTGTTCTAATTCTTCCAATTCTTCCACATCTCATATAATACAGGAATATAATCTTGTTCGAAAATATGAGAAAGTGGATAAAACAATAGTTGATTTTTTATCTAGGTGGCCAAATTTATTCCATATTTTAGAATATGGGGAAAATATTCTACATATTTATTTTATAGATGCTGCTAATACGAATATTATGATTTTTTTTCTAGATAGAGTATTAAATATTAATAAGAACCGTGGGTCATTTATACATAATCTCGGGTTATCATCCATTAATATAAAAGAATATGTATATCAATTAGTTAATAATGATCATCTAGATAATAGTATAAGACTAATGCTTGAAAATGGACGTAGAACAAGACATTTTTTGTCTTATATATTGGATACAGTTAATATCTATATAAGTATTTTAATAAATCATAGATTTTATATAGATGCCGAAGACAGTTACGGTTGTACATTATTACATAGATGTATATATAACTATAAGAAATCAGAATCAGAATCATATAATGAATTAATTAAGATATTGTTAAATAATGGATCAGATGTAGATAAAAAAGATACGTACGGAAACACACCGTTTATCCTATTATGTAAACACGATATCGACAACGCGGAATTGTTTGAGATATGTTTAGAGAATGCTAATATAGACTCTGTAGACTTTAATGGATATACACCTCTTCATTATGTCTCATGTCGTAATAAATATGATTTTGTAAAGTTATTAATTTCTAAAGGAGCAAATGTTAATGCACGTAATAGATTCGGAACTACTCCATTTTATTGTGGAATTATACACGGTATCTCGCTTATAAAACTATATTTGGAATCAGACACAGAGTTAGAAATAGATAATGAACATATAGTTCGTCATTTAATAATTTTTGATGCTGTTGAATCTTTAGATTATCTATTGTCCAGAGGAGTTATTGATATTAACTATCGTACTATATACAACGAAACATCTATTTACGACGCTGTCAGTTATAATGCGTATAATACGTTAGTCTATCTATTAAACAGAAATGGTGATTTTGAGACGATTACTACTAGTGGATGTACATGTATTTCGGAAGCAGTCGCGAACAACAACAAAATAATAATGGATATACTATTGTCTAAACGACCATCTTTGAAAATTATGATACCATCTATGATAGCAATTACTAAACATAAACAACATAATGCAGATTTATTGAAAATGTGTATAAAATATACTGCGTGTATGACCGATTATGATACTCTTATAGATGTACAATCGCTACATCAATATAAATGGTATATTTTAAAATGTTTTGATGAAATAGATATCATGAAGAGATGTTATATAAAAAATAAAACTGTATTCCAATTAGTTTTTTGTATCAAAGACATTAATACTTTAATGAGATACGGTAGACATCCTTCTTTCGTGAAATGTAATATTCTCGACGTATACGGAAGTTGTGTACGTAATATCATAGCATCTATTAGATATCGTCAGAGATTAATTAGTCTATTATCCAAGAAGCTGGATGCTGGAGATAAATGGTCGTGTTTTCCTAACGAAATAAAATATAAAATATTGGAAAACTTTAACGATAACGAACTGACCACATATCTGAAAATCTTATAAACACTATTAAAATATAAAATCTAAGTAGGATAAAATCACACTACATCATTGTTTCCTTTTAGTGCTCGACAGTGTATACTATTTTTAACACTCATAAATAAAAATGAAAACGATTTCCGTTGTTACGTTGTTATGCGTACTACCTGCTGTTGTTTATTCAACATGTACTGTACCCACTATGAATAACGCTAAATTAACGTCTACCGAAACATCGTTTAATGATAAACAGAAAGTTACGTTTACATGTGATTCAGGATATCATTCTTTGGATCCAAATGCTGTCTGTGAAACAGATAAATGGAAATACGAAAATCCATGCAAGAAAATGTGCACAGTTTCTGATTATGTCTCTGAACTATATGATAAGCCATTATACGAAGTGAATTCCACCATGACACTAAGTTGCAACGGTGAAACAAAATATTTTCGTTGTGAAGAAAAAAATGGAAATACTTCTTGGAATGATACTGTCACGTGTCCTAATGCGGAATGTCAACCTCTTCAATTAGAACACGGATCGTGTCAACCAGTTAAAGAAAAATACTCATTTGGGGAATATATGACTATCAACTGTGATGTTGGATATGAGGTTATTGGTGTTTCGTATATAAGTTGTACGGCTAATTCTTGGAATGTTATTCCATCATGTCAACAAAAATGTGATATACCGTCCCTATCTAATGGATTAATTTCCGGATCTACATTTTCTATCGGTGGCGTTATACATCTTAGTTGTAAAAGTGGTTTTACACTAACGGGGTCTTCATCATCCACATGTATCGACGGTAAATGGAATCCCATACTCCCAACATGTGTACGATCTAACGAAGAATTTGATCCAGTGGATGATGGTCCCGACGATGAGACAGATCTGAGCAAACTCTCGAAAGACGTTGTACAATATGAACAAGAAATAGAATCGTTAGAAGCAACTTATCATATAATCATAATGGCGTTGACAATTATGGGTGTCATATTTCTAATCTCCATTATAGTATTAGTTTGTTCCTGTGACAAAAATAATGACCAATATAAGTTCCATAAATTGCTACCGTGAATATAAATCCGTTAAAATAATTAATAATTAATAATTAATAACGAACAAGTATCAAAAGATTAAAGAATTAGCTAGAATCAATTAGATGTCTTCTTCAGTGGATGTTGATATCTACGATGCCGTTAGAGCATTTTTACTCAGGCACTATTATGACAAGAGATTTATTGTGTATGGAAGAAGTAACACCATATTACATAATATATACAGGCTATTTACAAGATGCACCGTTATACCGTTCGATGATATAGTACGTACTATGCCAAATGAATCACGTGTTAAACAATGGGTGATGGATACACTTAATGGTATAATGATGAATGAATTCGATACTGTATGTGTGGGTACCGGACTACGATTCATGGAAATGTTTTTCGATTACAATAAAAATAATCCCAAAAATAGCATCAACAATCAAATAATGTATGATATAATTAATAGCGTAGCCATAATTCTAGCTAATGAGAGATATAGAAGCGCGTTTAACGACGATAGAATATACATCCGTAGAACTATGATGGACAAATTGTACGAATACGCATCTCTAACTACTATTGGTACGATCACTGGAGGTGTTTGTTATTTTATCTGTTGATGCATCTAGTTAGTTTGTATAAATAATTATTTCGATATACTAGTTAAAATTTTAAGATTTTAAATGTATAAAAAACTAATAACGTTTTTATTTGTAATAGGTGCAGTTGCATCCTATTCGAATAATGAGTACACTCCGTTTAATAAACTGAGTGTAAAACTCTATATAGATGGAGTAGATAATATAGAAAATTCATATACTGATGATAATAATGAATTGGTGTTAAATTTTAAAGAGTACACAATTTCTATTATTACAGAGTCATGTGACGTCGGATTTGATTCCATAGATATAGATGTTATAAACGACTATAAAATTATTGATATGTATACCATTGACTCGTCTACTATTCAACGCAGAGGACATACGTGTAGAATATCTACCAAATTATCATGCCATTATGATAAGTACCCTTATATCCACAAATATGAGGGTGATGAACGACAATATTCTATTACCGCAGAGGGAAAATGCTATAAAGGAATAAAATATGAAATAAGTATGATGAACGATGATACTCTATTGAGAAAACATACTCTTAAAATTGGATTTACTTATATATTCGATCGTCATGGGCATAGTAATACATATTATTCAAAATATGATTTTTAAAAATTTAAAATATATTATCACTTCAGTGACAGTAGTCAAATAACAAACAACACCATGAGATATATTATAATTCTCGCAGTTTTGTTCATTAATAGTATACATGCTAAAATAACTAGTTATAAGTTTGAATCCGTCAATTTTGATTCCAAAATTGAATGGACTGGGGATGGTCTATACAATATATCCCTTAAAAATTATGGCATCAAGACGTGGCAAACAATGTATACAAATGTACCAGAAGGAACATACGACATATCCGGATTTCCAAAGAATGATTTCGTATCTTTCTGGGTTAAATTTGAACAAGGCGACTATAAAGTGGAAGAGTATTGTACGGGACTATGTGTCGAAGTAAAAATTGGACCACCAACTGTAATATTGACTGAATATGACGATCATATCAATTTGTTCATCGAGCATCCGTATGCTACTAGAGGTAGCAAGAAGATTCCTATTTACAAACGCGGTGACATGTGTGATATCTACTTGTTGTATACGGCTAACTTCACATTCGGAGATTCTGAAGAACCAGTAACATATGATATCGATGACTACGATTGCACGTCTACAGGTTGCAGTATAGACTTTGCCACAACAGAAAAAGTGTGTGTGACAGCACAGGGAGCCACAGAAGGGTTTCTCGAAAAAATTACTCCATGGAGTTCGGAAGTATGTCTGACACCTAAAAAGAATGTATATACGTGCGCAATTAGATCTAAAGAAGATGTTCCCAATTTCAAGGACAAAATAGCCAGAGTTATCACGAGAAAATTTAATAAACAGTCTCAATCTTATTTGACTAAATTTCTCGGTAGCACATCGAATGATGTTACAACTTTTCTTAGCATTCTTGACTAAATATTCATAACTAATTTTTATTAATGATACAAAAATGAAATAAACTGTATATTATACACTGGTTAACACCCTTGGCTCTAACCATTTTCAAGATGAGGTCCCTGATTATAGTCCTTCTGTTCCCCTCTATCATCTACTCAATGTCTATTAGACGATGCGAGAAGACTGAAGAGGAAACATGGGGATTAAAAATAGGGTTGTGTATAATTGCCAAAGATTTCTATCCCGAAAGAACTGATTGCAGTGTTCATCGCCCAACTGCAAGTGGAGGATTGATAACTGAAGGCAATGGATTCAGAGTAGTTATATATGATCAATGTACAGAACCCCATGACTTTATTATCACCGATACTCAACAAACACGTCTTGGATCATCTCATACATATATTAAATTCAGTAACATGAATACAGGTGTCCCATCTAGTATTCCAAAATGTTCCAGAACTCTCTGTATTTCTGTATATTGTGATCAAGAGGCGGGAGACATAAAATTTGAGGAGTATACTCAAGAATCAAGTGATATCAGTATTAGAGTTAAGTATGATTCATCATGTATTGATTATCTGGGTATTAATCAAAGTTTCATGAATGAATGTATTCGAAGAATTACAACATGGGATAGAGAATCATGCGTCAGAATTGATACACAGACTATAAATAAATATCTTAAGTCTTGCACCAACACAAAATTCGACCGTAATGTCTACAAAAGGTACATACTGAAGAGTAAAGCACTCCATGCTAAAACAGAGTTGTAATAGATATAAAATACTTTTTATAATAATTAGGCTAGAAAAATCTCACTCACATGTAATCTTAAAAAAATGATATGATAGTTCTTACAAGTAGCGATTGAGTTTTAAATGGATTCTATTAATTACCGGGGAACTTAACAATTCGTTCTGATCTACAGACATTGGTTAATAAATCATCTTATTTTGCCAATATATTAAAATGTGGAAACTCCACTAATAATATTACATTGTGCGACTTTCAAGATGATGTGATATATAGGGTTATACAGTTTTAACAATTATATAATAGAGATAGAAAGTACAAAAGATGTAGAATCAATGATATGGCACGCTAAACAGTTGGGTGTGGAATCATTGCTAAAAGAATGTCAAAATTATTTGCTTAGAATATTACGTATATAATTGTTTAGAAATTTATAGAATAACTAATATTAATACATTATCGTATATCTACAACGATATAAGAAACTTCATATTGGATAATATTACTATTAATATATAAGGATCCAGATTTTATATATTTGCCTAAATACATTATTATAGATTTACTAGGACAATCACCTAAATGTTTTTAACGAAGATAATGTGGTAAAGATTATATACACTTATATATCTTCCGATATCTACAAGGATATTCCATATCATCATTGTGTAAACTAAATAACGTTTTCTATGGCATTTAATAAGGACATTGGATATGTGGAAAAGTGATGTATGGAAGTTAGTACATTATCAACTTCTCCTTATTGATTGAAAATGAAAATATAAATAGTTTTTATGTATAGCGGTATCTACCCTATAGTTTTATTGCTTACTACTAACATGGATTCAGATACAGATACAGATACAGATACAGATACAGATACAGATACAGATGTAGAAGATATCATGAATGAAATAGATAGAGAGAAAGAAGAAATACTAAAAAATGTAGAAATTGAAAATAATAAAAACATTAACAAGAATCATCCCAGTGAATATATTAGAGAAGCACTTGTTATTAATACCAGTAGTAATAGTGATTCCATTGATAAAGAAGTTATAGAATATATCAGTCACGATGTAGGAATATAGATCATATCTACTAATTTTTATAATCGATACAAAACATAAAAACAACTCGTTATTACATAGCAGGTATGGAATCCTTCAAGTATTGTTTTGATAACGATGGTAAGAAATGGATTATCGGAAATACTTTATATTCTGGTAATTCAATACTCTATAAGGTCAGAAAAAATTTCACTAGTTCGTTCTACAATTACGTAATGAAGATAGATCATAAATCACACAAGCCATTGTTGTCCGAAATACGATTCTATATATCTGTATTGGATCCTTTGACTATCAACAACTGGACACGGGAACGTGGTATAAAGTATTTGGCTATTCCAGATCTGTATGGAATTGGAGAAACCGATGATTATATGTTCTTCATTATAAAGAATTTGGGAAGAGTATTCGCCCCAAAGGATAGTGAATCAGTTTTCGAAGCATGTGTCACTATGATAAACACGTTAGAGTTTATACACTCTCAAGGATTTACTCATGGAAAAATAGAACCGATGAATATACTGATTAGAAATAAACGTATTTCACTAATTGACTATTCTAGAACTAACAAACTATACAAAAGTGGAACACATATAGATTACAACGAGGACATGATAACTTCAGGAAATATCAATTATATGTGTGTAGACAATCATCTTGGAGCAACAGTTTCAAGACGAGGAGATTTAGAAATGTTGGGATATTGCATGATAGAATGGTTCGGTGGTAAACTTCCATGGAAAAACGAAAGTAGTATAAAAGTAATAAAACAAAAAAAAGAATATAAACAATTTATAGCTACTTTTTTTGAGGACTGTTTTCCTGAAGGAAATGAACCTCTGGAATTAGTTAGATATATAGAATTAGTATACATGTTAGATTATTCTCAAACTCCTAATTATGACAGACTACGTAGACTGTTTATACAAGATTGAAATTATATTCTTTTTTTTTATAGAGTGTGGGGGTAGTGTTACGGATATCTAATATTAATATTAGACTATCTCTATCGCGCTACACGACCAATATCGATTACTATGGATATCTTCAGGGAAATCGCATCTTCTATGAAAGGAAAGAATGTATTCATTTCTCCAGCGTCAATCTCGTCAGTATTGACAATACTGTATTATGGAGCTAATGGATCCACTGCTGAACAGCTATCAAAATATGTAGAAAAGGAGGAGAACATGGATAAGGTTAGCGCTCAGAATATCTCATTCAAATCCATGAATAAAGTATATGGGCGATATTCTGCCGTGTTTAAAGATTCCTTTTTGGGAAAAATTGGCGATAAGTTTCAAACTGTTGACTTCACTGATTGTCGCACTATAGATGCAATCAATAAGTGTGTAGATATCTTTACTGAGGGAAAAATCAATCCACTATTGGATGAACCATTGTCTCCTGATACCTGTCTCCTAGCAATTAGTGCCGTATACTTTAAAGCAAAATGGTTGATGCCATTCGAAAAGGAATTTACCAGTGATTATCCCTTTTACGTATCTCCAACGGAAATGGTAGATGTAAGTATGATGTCTATTTACGGCGAGCCATTTAATCACGCATCTGTAAAAGAATCATTCGGTAACTTTTCAATCATAGAACTGCCATATGTTGGAGATACTAGTATGATGGTCATTCTTCCAAACAAGATTGATGGATTAGAATCCATAGAACAAAATCTAACAGATACAAATTTTAAGAAATGGTGTAACTCTCTGAAAGCTACGTTTATCGATGTGCACATTCCTAAGTTTAAGGTAATAGGTTCGTATAATCTTGTGGATACGCTAATAAAGTTGGGACTGACAGATGTGTTCTATTCAACTGGTGATTATATCAATATGTGTAATTCAGATGTGAGTGTTGACGCTATGATTCACAAAACGTATATAGATGTCAATGAAGAGTATACAGAAGCAGCTGCAGCAACTTCTGTACTAGTGGCAGACTGTGCATCAACAGTTACAAATGAGTTCTGTGCAGATCATCCGTTCATCTATGTGATTAGACATGTCGATGGTAAAATTCTTTTCGTTGGTAGATATTGCTCTCCAACAACTAATTAAGCACATTCTTAATATTAGAATATTATATAGTTAAGATTTTTACTAACAGGTTAACATTTTTTTTTAAAAATAGAAAAAACATGTGGTATTAGTGCAGGTCGTTATTCTTCCAATTGCAATTGGTAAGATGACGGCCAACTTTAGTACCCACGTCTTTTCACCACAACACTGTGGATGTGACAGACTGACCAGTATTGATGACGTCAGACAATGTTTGACTGAATATATTTATTGGTCGTCGTATGCATACCGCAACAGGCAATGCGCTGGACAACTGTATGACACACTCCTCTCTTTTAAAGATGATGCGGAATCAGTGTTCATCGACGTTCGTGAGCTGGTAAAAAATATGCCGTGGGATAATGTTAAGGATTGTACAGAGATCATCCGTTGTTATATACCGGATGAGCAAAAAACCATCAGAGAGATTTCGGCCATCATTGGACTTTGTGCATATGCTGCTACTTACTGGGGAGGTGAAGACCATCCCACTAGTAACAGTCTGAACGCATTGTTTGTGATGCTTGAGATGCTCAATTACATGGATTATACCATCATATTCTGGCGTATGAATTGATGAGTTACAGCTTGACATTTCTTCTTTCCTCCCTCTTCTTCTACCTTTCCCAGAAACAAACTTTTTTTACCCACTATAAAATAAAATGAGTATACTACCTGTTATATTTCTTCCTATATTTTTTTATTCTCCATTCGTTCAGACTTTTAACGTGCCTGAATGTATCGACAAAGGGCAATATTTTGCATCATTCATGGAGTTAGAAAACGAGCCAGTAATCTTACCATGTCCTCAAATAAATACGCTATCATCCGGATATAATATATTAGATATTTTATGGGAAAAACGAGGAGCGGATAATGATAGAATTATACAGATAGATAATGGTAGCAATATGCTAATTCTGAACCCGACACAATCAGACTCTGGTATTTATATATACATTACCACGAACGAAACCTACTGTGACATGATGTCGTTAAATTTGACAATCGTGTCTGTCTCAGAATCAAATATAGATCTTATCTCGTATCCACAAATAGTAAATGAGAGATCTACTGGTAAAATGGTATGTCCCAATATTAATGCATTTATTTCTAGTAACGTAAACACAGAATTATATGGAGCGGACATCGACGCCTTAGAAATAAGAGACTTAAACAACGGACACCTGGAATTATTACCATAGAAGATGTTAGAAAAAATGATGCTGGTTATTATACATGTGTTTTAGATATATATATATATATATATGGGCAAAACATATAACGTAACCAGAATTATAAAATTAGAGGTACGGGATAGAATAATACCTCCTACTATGAAATTACCAGAAGGAGTAGTAACTTCAATAGGTAGTAATTTGACTATTGCATGTAGAGTATCGTTGAGACTTCCCACAACGGACACCGACGTCTTTTGGATAAGTAATGGTATATGTATTACGAAGAAGAAGACGAGGACGGAGACGGTAGAATAAGTGTAGCAAATAAAATCTATATGACCGATAAGAGACGTGTTATTACATCCTGGTTAAACATTAATCCTGTCAAGGAAGAAGATGCTACAACGTTTACGTGTATGGCGTTTACTATTCCTAGCATCAGCAAAACAGTTACTGTTAGTAAACGTGAATGTATGTTGTTACATTTCCATATCAATTGAGTTTATAAGAATTTTTTATACATTATCTTCCAACAAACAATTGACGAACGTATTGCTATGATTAACTCCCACAATACTATATATATTATTAATCATTAACTTGCAGACTATACCTAGTAGTGCTATTTTGACATACTCATGTTCTTGTGTAATCGCAGTATCTATATTATTAAAGTACGTAAATCTAGCTATAGTTTTATTATTTAATTTTAGATAATATACTGTCTCCGTATTTTTAAAAAATTACCACATCCTTTATTAAATCATGAATGGGAATTTCTGTGTCATCGTTAGTATATTGTGAACAACAAGAGCAGATATCTATAGGAAAGGGTGGAATGCGATACATTGATCTATGTAGTTTTAAAACATACGCGAACTTTGAAGAATTTATATAAATCATCTCACGAGATATTGCTCTCTGTCATATTCATACACCTGTATAAACTTTCTAGACATCTTACAATGTGTTATTTTATGATCATATTTACATATTTACTGGTATATCAAAGATGTTAGATTAGTTAATGGGAATCGTCTATAATAATGAATATTAAACAATTATAGGAGGAGTTTATACCTACAAAAACATCATAAAAATGAGTCATCGTCCGATTTATGTTTTAAATATACTAACATTACTACCTTCAGAAATTATATACGAAATATTATACATGCTGACAATTAACGATCTTTATAATATATAGTATCCACCTACCAAAGTATAATTGTATTTTTCTCATGTGATGTGTGTAAAAAACTGATATTATATAATTATCTTAGTACCTATGATGAAGATGAAGATGAAGATGAAGATGAAGATGATGGTCCGTATATATTTTGTATCATTATCGTTATTGCTATTCCATAGTTACGCCATAGACATCGAAAATGAAATCACCGAATTCTTCAATAAAATGAGAGATACTCTACCAGCTAAAGACTCTAAATGGTTGAATCCAGTATGTATGTTTGGAGGCACAATGAATGATATGGCCGCTCTAGGAGAGCCATTCAGTGCAAAGTGTCCTCCTATTGAAGACAGTCTTTTATCGCATAGATATAAAGACTATGTGGTTAAATGGGAAAGGCTAGAAAAGAATAGACGGCGACAGGTTTCTAATAAACGTGTTAAACATGGTGATTTATGGATAGCCAACTATACATCTAAATTCAGTAACCGTAGGTATTTATGTACCGTAACCACAAAGAATGGTGACTGTGTTCAGGGTGTAGTTAGATCTCATGTGTGGAAACCTTCTTCATGCATTCCAAAAACATATGAACTAGGTACTTATGATAAGTATGGCATAGACTTATACTGTGGAATTCTTTATGCGAACCATTATAATAATATAACTTGGTATAAAGATAATAAGGAAATTAATATCGACGATTTTAAGTATTCACAAGCGGGAAAGGAATTAATTATTCATAATCCAGAGTTAGAAGATAGTGGAAGATACGACTGTTACGTTCATTACGACGACGTTAGAATCAAGAATGATATCGTAGTATCAAGATGTAAAATACTTACGGTTATACCGTCACAAGACCACAGGTTTAAACTAATACTAGATCCGAAAATCAACGTAACGATAGGAGAACCTGCCAATATAACATGCAGTGCTGTGTCAACGTCATTATTTGTCGACGATGTACTGATTGAATGGGAAAATCCATCCGGATGGATTATAGGATTAGATTTTGGTGTATACTCTATTTTAACTAGTAGAGGCGGTATCACCGAGGCGACTTTGTATTTTGAAAATGTTACTGAAGAATATATAGGCAATACATATACATGTCGTGGACACAACTATTATTTTGATAAAACTCTTACAACTACAGTAGTATTGGAGTAAATACACAATGCATTTTTATATACATTACTGAATTATTATTATTAATTATATCGTATTTGTGCTATAGAATGGATGAAGATACGCGACTATCTAGGTATTTGTATCTCACCGATAGAGAACATATAAATGTAGACTCTATTAAACAGTTGTGTAAAATATCAGATCCTAATGCATGTTATAGATGTGGATGTACGGCTTTACATGAGTACTTTTATAATTATAGATCAGTCAACGGAAAATACAAGTATAGATACAACGGTTACTATCAATATTATTCATCTAGCGATTATGAAAATTATAATGAATATTATTATGATGATTATGATAGAACTGGTATGAACAGTGAGAGTGATAATATATCAATCAAAACAGAATACGAGAATGAATATGAATTCTATGATGAAACACAAGATCAAAGTACACAACTAGTAGATTACGACATTAAACTCAAAACCAATGAGGATGATTTTGTTGATGAATTCTATGGTTATGATAGATCAGTGGGTGTCCATGATTATATAGATGTATCAATTAATAAAGTAGTATATGGAAGAGAGTCTTACGTAAGATGGTGGGATATATGGCAAGAACATAATGATGGCGTATACAGTATAGGAAAGGAGTGCATAGATAATATATACGAAGACAGACATACCGTAGACGAATTCTACAAGATAGACAGCGTATCAGATGTAGATGACGCAGAACATATATCTCAGATAACTAATGATGTATCTACACAAACATGGGAAAAGAAATCAGAGTTAGATAGATACATGGAAATGTATCCTCGTCATAGATATGGTAAGCATTCTGTCTTTAAGGGATTTTCTGACAAAGTTAGAAAAAATGATTTAGACATGAACGTGGTAAAAGAATTACTTTCTAACGGTGCATCTCTAACAATCAAGGATAGCAGTAATAAGGATCCAATTGCTGTTTATTTTAGAAGAACAATAATGAATTTAGAAATGATTGATATCATTAACAAACATACAACTATCTATGAACGCAGGTATATAGTACACTCCTATCTAAAAAATTATAGAAATTTCGATTATCCATTTTTCAGAAAGTTAGTTTTGACTAATAAACATTGTCTCAACAATTATTGTAATATAAGCGACGGCAAATATGGAACACCACTACATATATTAGCATCTAATAAAAAAATAATAACTCCTAATTACATGAAGTTATTAGTGTATAACGGAAATGATATAAACGCACGAGGTGAAGATACACAAATGCGAACTCCATTACACAAATATTTGTGTAAATTTGTATATCATAATATTGAATATGGTATCCGATACTATAATGAAAAGATTATAGACGCATTTATAGAGTTAGGAGCCGATCTAACTATTCCAAATGACGATGGAATGATACCAGTAGTTTACTGTATACACTCAAATGCCGAATATGGTTATAACAATATTACTAACATAAAGATAATACGTAAACTACTTAATCTTAGTAGACATGCGTCACATAATCTATTTAGAGATCGAGTCATGCACGATTATATAAGTAATACATATATTGATCTTGAGTGTTTAGATATCATTAGATCACTTGATGGGTACGATATTAATTGTTACTTTGAAGGACGTACACCACTTCATTGCGCTATACAATATAACTTCACTCAGATTGCTGAGTACTTATTAGATCGAGGAGCTGATATATCATTAAAGACAGACGATGGTAAAACTGTATTTGATTTATCGTTATGTAGTTACATTCCTCTTAAATGGACTAGCTTTTTGATTAGTCGTCTACCGCCTAAAAGTGTCATATGCTCACTGACTAACCATATAATAGATTATGTTCTTACGAACAATAGACGTATTATTTGGCAGAGTCAAATGATTAATAAGTACGTACTGTTACTGGACCCATCCTTTTATTATAGATTCAGAAATGTTATCGAAAACAAATTAGACCAATACAATAATCGTTATAATATGTTCGAACACGATAGGGACGTTAATGAAAAGTATGGCAAAGTCTTACATGACCTCGATACATATATCAAGGATGTACAAGTATTAAAATCTACTTCCATCACTAATAATATAACACTATACGACACTATTATAAATAATAAGTCAGAGTTTCCTATACGTTGTGTAAACGACAAACAATTAATTAATCTCATAAAATCCAATACATATCATAATCTTATCGAAAAAGTTATTAAAAATACATTAGAGAAATATACTTTAACTAATATAGTCCTCGAGTATATGATCTCATCTCGATCTCAATCATCTTATTTGAGTCGTATTCCTAATGAGATATTACTCGAAATATTATATAAACTCGACATGTACGATTTACGTAATCTATATACAAGATATATGAGAGAGAATGATATCACAGAGTATCATATAGAGAATACGAGGTCTGTTTCTACACAGACATGAATAATGAATACACATACAACGTTTTTTTTAATCTTAGATATAACACTAATTACATCAAGATTATATATTGAAATCGTAATTTGAGTTGTCTGATCATCATGGATATCGAAAATGATATACGTAACATTAGCAATCTTTTAGATGATTGATATATTATTATGCGATGTAATCATAACTATCGGAGATGTAGAAATTAAAGCGCATAAAACTATTTTGGTTGCCGGATCTACGTATTTTAAAACAATGTTCACAACATCTATGATAGCGAGAGATCTAGCAACTAGAGTAAATATACAGATGTTCGATAAAGATGCCGTCAAAAATATTGTACAGTACTTATACAATAGGTATATAAGTTCTATGAATGTGATAGACATATTAAAATGCACCGACTAAGAACGTAAAACGAACTATAGAATGTTATACAATGGGTGATGATAAGTAGAAGATGTTACCCGATATACCCATAGCATTATCTAGTTATGGCATGTGTGTATTAGATCAATACATATACATTATAAGCGGTCGTACCCAACACTGATTATACATCGGTACATACAGTAAATAGCATAGATATGGAGGAGGATACAAATATTTCAAATAAAGTTATGAGATACGCGCTGTCAATAATATATGGAAGACATTACCTAACTTCTGAACTGGAACTATAAATCCAGGCTCTCGCATAAAGATGAATATATATGTTGTATGCGACATCAAAGATGAAAAAATGTTAAGACTTATATATTTAGATATAACACGAATATGTATGACGGATGGGAATTGGTAACGATGACAGAAAGCAGATTGTCAGCTCTGCATACTATTCTTCATGACAATACCATAATGATGTTACATTGTTATGAAGCGTATATGTTACAAGATACATTTAATGTGCTTACGGAACATATATTTAGAAACATCTACTAACGATTTTTTATGCTTGTATTATTAATGGTATGTAATATGATTTAATTGATTGTGTACACGATACCAATTTGTCGAGTATGAATACGGAGTACAAACATAAACTGAAGTTTAACATTATTTATTTATGCATTATATACATTATATATCGTTATTGTTTGGTCTATGCCATGGATATCTTTAAAGAACTAATCTTAAAACATACGGATGAAAATGTTTTGATTTCTCCAGTTTCCATTTTATCTACTTTATCTATTCTGAATCATGGAGCAGCTGGTTCTACAGCTGAACAACTATCAAAATATATAGAGAATATGAATGAGAATACACCCGATGATAAGAAGGATGACAATAATGACATGGACGTAGATATTCCGTATTGCGCGACACTAGCTACCGCAAATAAAATATACGGTAGTGATAGTATCGAGTTCCATGCCTCATTCCTACAAAAAATAAAAGACGATTTTCAAACTGTAAACTTTAATAATGCGAACCAAACAAAGGAACTAATCAACGAATGGGTTAAGACAATGACAAATGGTAAAATTAATTCCTTATTGACTAGTCCGCTATCCATTAATACTCGTATGATAGTTATTAGCGCCGTCCATTTTAAAGCAATGTGGAAATATCCATTTTCTAAACATCTTACATATACAGACAAGTTTTATATTTCTAAGAATATAGTTACCAGTGTTGATATGATGGTGGGTACCGAGAATGACTTGCAATATGTACATATTAATGAATTATTCGGAGGATTCTCTATTATCGATATTCCATACGAGGGAAACTCTAGTATGGTGATTATACTGCCGGACGACATAGAAGGTATATATAACATAGAAAAAAATATAACAGATGAAAAATTTAAAAAATGGTGTGGTATGTTATCTACTAAAAGTATAGACTTGTATATGCCAAAGTTTAAAGTGGAAATGACGGAACCGTATAATCTGGTACCGATTCTAGAAAATTTAGGACTTACTAATATATTTGGATATTATGCAGATTTTAGTAAGATGTGTAATGAAACTATCACTGTAGAAAAATTTCTACATACGACGTTTATAGATGTTAATGAGGAGTATACAGAAGTATCGGCCGTTACAGGAGTATTCATGACTAACTTTTCGATGGTATATCGTATGAAGGTCTACATAAACCATCCATTCATATACATGATTAAAGATAACACCGGACATACACTTTTTATAGGGAAATACTGCTATCCGCAATAAATATAAACAATAGACTTTTATCACGTTATCTCATGTATAAAATATTACAAATAGTATAGCATAAACTAAAGTCGATACATACATTAAAACTTAAATAATAATGTAATTTACAATTAATAGTATAAACTAAAAAAATTAAAAAATTAAAAACAATATCATTATTATAAGTAATATCAAAATGACGATATACGGATTAATAGCGTATCTTATATTCGTGACTTCATCCATCGCTAGTCCACTTTACATTCCCGTTATTCCGCCCATTTCGGAAGATAAATCGTTCAATAGTGTAGAGGTATTAGTTTCTTTGTTTCCCGATGACCAAAAAGACTATACAGTAACTTCTCAGTTCAATAACTACACTATCGGTACCAAAGACTGGACTATCAACGTACTATCCACACCTGATGGTCTGGACATACCATTGACTAATATAACTTATTGGTCACGGTTTACTATAGGTCGTGCATTGTTCAAATCAGAGTCTGAGGATATTTTCCAAAAGAAAATGAGTATTCTAGGTGTTTCTATAGAATGTAAGAAGCCGTCGACATTACTTACTTTTTTAACCGTGCGTAAAATGACTCGAGTATTTAATAGATTTCCAGATATGGCTTATTATCGAGGAGACTGTCTAGAAGCCGTTTATGTAACAATGACTTATAAAAATACTAAAACTGGAGAGACTGATTACACGTACCTCTCTAATGGGGGGTTGCCTGCATACTATCGTAATGGGGTCGATGGTTGATTATTGATTAGTATATTCCTTATATTCCTTATTCTTTTTATTCACACAAAAAGAACATTTTTATAAACATGAAACCACTGTCTAAATGTAATTATGATCTTGATTTATAGATGATGATCAGCCTTCAGAGGATTTTGACCAGTATGTTTAATATGAAAAAAAACATAACTATTAAGCGCTATTGCGCTATTGTGCTTAATTATTTTGCTCTATAAACTGAATATATAGCCACAATTATTGACGGGCTTGTTTGTGACCGACAATCATGAATTTTCAGAAATTATCTCTGGCTATATATCTTACGGTGACATGTTCGTGGTGTTATGAAACATGTATGAGAAAAACTGCGTTGTATCATGACATTCAATTGGAGCATGTAGAAGACAATAAAGATAGTGTAGCATCGCTACCGTACAAGTATCTACAAGTAGTCAAACAAAGAGAACGTAGTAGATTGTTGGCTACATTTAATTGGACGGATATAGCTGAGGGTGTTAGAAATGAGTTCATTAAAATATGTGATATCAACGGAACATATCTATATAATTATACTATTGCTGTTAGTATAATTATTGATTCCACGGAAGAACTACCAACAGTTACTCCAATTACAACATATGAACCTTCTATATATAATTATACTATCGATTATAGCACTGTTATTACTACTGAAGAACTACAAGTGACTCCAACATATGCACCTGTAACAACTCCTCTTCCAACATCAGCAGTTCCTTATGATCAACGATCGAATAACAATGTAAGTACTATATCTATTCAGGTACTGAGTAAAATATTGGGAGTCAATGAAACAGAATTAACTAATTATCTTATTATGCATAAAAATGACACTGTTGACAATAACACCATGGTTGATGATGAGACATCTGACAATAACACATTACATGGTAATATAGGATTTTTGGAAATAAATAATTGTTATAATGTTTCTGTGTCAGATGCTAGTTTTAGAATAACATTAGTAAACGATACTTCTGAAGAAATTTTGCTAATGCTAACAGGAACTAGTTCATCCGACACCTTCATATCTTCCACCAATATCACTGAATGTTTGAAAACATTAATCAATAATGTGTCGATTAATGATGTACTTATAACACAAAATATGAATGTAACATCTAATTGTGATAAATGCTCAATGAATTTGATGGCATCCGTTATTCCTGCAGTTAATGAATTTAACAATACGTTGATGAAAATTGGTGTAAAAGATGATGAAAACAATACGGTATATAAATATTATAATTGTAAACTAACTACAAATTCTACATGTGATGAGTTAATCAATTTAGATGAAGTCATTAACAACATAACTCTGACAAATATTATACACAATAGTGTTTCGACAACTAACAGCAGAAAAAGACGAGATCTGAATGATGAGTTTGAATTTTCCACTTCCAAGGAATTAGATTGTCTTTACGAATCATATGGTGTAAACGATGATATAAGTCATTGTTTTGCATCACCTAGACGTAGACGATCTGACGACAAAAAGGAGTACATGGACATGAAATTATTCGACCACGCGAAAAAAGATTTAGGAATAGACAGTGTTATTCCTAGAGGTACAACCCATTTCCAAGTAGGTGCATCTGGTGCAAGTGGTGGTGTTGTAGGAGATAGTTTCCCATTTCAAAATGTTAAATCGCGTGCCAGTCTATTGGCGGAAAAAATAATGCCTAGAGTACCTATTACTGCTACCGAAGCTGATCTATATGCAACTGTAAATAGACAACCCAAGTTACCAGCAGGTGTTAAAAGTACTCCGTTTACAGAGGCGCTTGTGTCTACGATAAACCAAAAGCTTTCTAATGTTAGAGAGGTAACTTATGCTTCGCTCAATCTGCCAGGATCAAGTGGCTATGTTCATAGACCATCTGATTCTGTTATTTATAGCAGTATAAGACGGTCACGTTTACCTAGTGATAGCGATAGTGATTATGAGGATATACAAACTGTTGTTAAGGAATATAATGAAAGATATGGTAGATCAGTCAGTAGAACACAGTCATCAAGTAGTGAAAGCGATTTTGAAGATATAGATACTGTTGTTAGGGAATATAGACAAAAATATGGCAATGCAATGGCAAAAGGACGTAGTAGTTCCCCTAAACCTGATCCATTATATAGTACTGTTAAGAAAACAACTAAAAGTCTATCTACTGGTGTAGACATAGTTACAAAACAATCAGACTATTCTCTATTACCTGACGTTAATACTGGCAGTTCTATTGTGTCACCTCTCACCAGAAAAGGAGCTACTAGACGACGACCTAGACGCCCTACAAATGATGGTCTACAGAGTCCAAATCCTCCTCTCCGTAATCCACTTCCTCAACATGATGATTATTCTCCTCCACAAGTACACAGACCTCCACCACTTCCTCCTAAACCAGTCCAAAATCCGCCACAACTTCCCCCTAGACCAGTAGGTCAATTACTACCTCCTCCTATAGATCAACCAGATAAAGGATTTAGTAAGTTTGTATCACCTAGACGGTGTAGAAGAGCAAGCTCTGGAGTCATATGTGGTATGATACAATCAAAACCAAACGATGATACCTATTCACTTCTTCAACGATCAAAAATTGAACCAGAATATGTGGAGGTTGGTAATGGTATACCCAAGAACAATGTTCCTGTAATAGGTAATAAACATAGTAAAAAATATACATCGACGATGTCAAAAATATCAACAAAATTTGATAAATCTACGGCATTTGGAGCAGCAATGTTACTAACTGGTCAGCAGGCCATTAGCCAACAGACTAGATCAACTACGTTGAGTAGAAAAGATCAGATGAGTAAGGAAGAAAAGATATTCGAAGCAGTTACAATGAGTCTATCAACTATAGGTTCAACGTTGACGTCTGCAGGTATGACGGGTGGTCCAAAACTAATGATTGCAGGAATGGCTATAACGGCTATAACTGGTATAATAGATACGATAAAAGATATATATTACATGTTTTCAGGACAGGAGAGGCCAGTAGATCCTGTTATTAAATTATTTAATAAGTACACTGGCTTAATGTCCGATAATAATAAAATGGGTGTAAGAAAATGTTTGACACCCGGTGACGACACACTTATTTATATCGCATACAGAAACGATACCAGTTTTAAACAGAATACGGATGCGATGGCTTTGTATTTCTTAGATGTTATCGATTCAGAGATCCTATATCTAAACACATCAAATTTAGTTCTAGAGTATCAACTAAAGGTGGCTTGCCCCATAGGAACATTAAGATCTGTAGATGTGGACATAACTGCGTATACAATATTATATGATACAGCGGATAATATTAAGAAATACAAGTTTATCAGAATGGCAACGCTACTATCCAAACATCCAGTTATTAGATTGACATGTGGTTTAGCAGCAACATTGGTGATTAAACCGTACGAGGTACCCATCAGTGATATGCAACTACTAAAAATGGCGACGCCTGGTGAACCAGAATCCACTAAATCTATACCATCCGATGTCTGTGATAGGTATCCTCTAAAGAAATTCTATCTTTTAGCTGGTGGTTGTCCCTATGATACATCTCAAACTTTTATTGTACATACTACTTGCAGTATTCTACTAAGAACAGCTACACGGGATCAGTTTAGAAACAGATGGGTGTTACAAAATCCATTTAGACAAGAAGGGACATATAAGCAACTGTTTACCTTTAGCAAATACGATTTTAACGACACCATAATCGATCCTAATGGTGTGGTGGGTCATGCTAGCTTTTGTACCAATAGAAGCAGCAACCAATGTTTCTGGTCCGAACCTATGATATTGGAAGATGTATCATCGTGTAGTTCTAGAACTAGAAAAATATACGTAAAACTGGGAATATTTAATGCTGAAGGTTTTAATAGTTTTGTACTAAATTGTCCAACTGGGTCTACACCTACATACATCAAACATAAAAATGCGGACAGTAACAATGTTATCATAGAGCTACCTGTAGGTGATTACGGCACAGCCAAATTGTATTCAGCAACAAAACCATCGAGGATAGCTGTGTTCTGCACACATAACTATGATAAACGATTCAAATCAGATATTATAGTTCTAATGTTTAATAAAAACAGCGGTATTCCATTTTGGAGCATGTACACAGGAAGTGTAACTAGTAAAAATAGAATGTTTGCCACATTGGCTAGAGGAATGCCGTTTAGATCAACGTATTGCGATAACAGACGACGATCAGGTTGTTATTATGCAGGAATACCATTTCATGAAGATAGTGTAGAAACAGATATACATTATGGACCAGAAATAATGTTAAAGGAAACATATGACATAAACAGTATTGACCCACGAGTTATAACAAAGTCAAAGACCCATTTTCCTGCTCCATTGAGTGTAAAATTCATGGTTGACAATTTAGGAAATGGATATGACAACCCTAATTCATTTTGGGAAGATGCTAAAACTAAGAAACGGACATATAGTGCAATGACGATAAAAGTCCTACCATGTACAGTGAGAAATAAAAATATAGACTTTGGATATAACTATGGAGATATTATTTCTAATATGGTTTATCTACAATCTACTAGTCAGGATTATGGAGATGGTACCAAATATACATTTAAATCCGTAACTAGATCAGATCATGAGTGTGAATCTAGCTTAGATCTAACGTCTAAGGAAGTAACTGTGACATGTCCTGCGTTTAGTATACCAAGAAATATATCAACATATGAAGGTCTATGCTTTAGTGTTACTACATCTAAAGATCATTGTGCTACAGGTATTGGTTGGTTAAAATCTAGTGGTTATGGGAAGGAAGATGCTGATAAACCACGTGCTTGTTTTCATCATTGGAATTATTACACACTGTCGTTGGATTATTACTGTTCATACGAAGATATTTGGAGAAGCACCTGGCCTGACTATGATCCATGTAAGTCATATATCCATATAGAGTATAGAGATACATGGATAGAATCTAATGTGTTACAGCAACCTCCTTACACATTCGAATTCATTCATGACAATTCTAACGAATATGTGGATAAAGAAATTAGTAACAAATTAAATGATCTGTACAATGAATACAAGAAGATTATGGAATATAGCGACGGATCATTGCCGGCGTCTATAAACAGATTAGCAAAGGCATTGACTTCAGAGGGTAGAGAAATAGCAAGTGTTAATATAGATGGTAATCTGTTAGATATCGCATATCAAGCAGATAAGGAAAAGATGGCCGACATACAGACAAGAATAAATGATATTATTAGAGATTTGTTTATACACACTCTATCAGACAAAGATATAAAAGACATTATAGAATCCGAAGAAGGTAAGAGATGTTGTATAATAGATGTTAAGAACAATCTTGTTAAAAAGTACTATTCTATTGATAATTATCTATGTGATACTTTAGATGATTATATATACACCTCTGTAGAATATAACAAATCCTATGTGTTAGTAAACGATACTTATATGAGCTATGACTATCTTGAATCATCAGGTGTAGTTGTTCTATCATGTTATGAAATGACTATAATCTCCTTGGATACAAAAGACGCCAAAGATGCTATAGAAGATGTGATAGTAGCAAGTGCGGTAGCCGAAGCATTGAATGACATGTTTAAGGAATTTGATAAAAACGTAAGTGCTATTATAATAAAAGAAGAAGATAATTATCTAAACAGTTCGCCCGATATCTACCATATAATATATATCATAGGTGGCACTATTCTGCTACTGTTAGTCATTATTTTAATATTGGCAATTTATATAGCGCGCAATAAATACAGAACCAGGAAATATGAAATAATGAAATATGACAATATGAGCATTAAATCTGAGCATCATGATAGTCTTGAAACAGTGTCTATGGAAATTATTAATAATCGGTACTAATAAAATAGTTTAACTCTTTTAGAACCAGTTTGGTACTGTAATTTCAGTTCATTACTCGTTGAGAATATTGATGATTTTTTTTAAATGAGTATCGGTAGTTACATATTACCATATCATCCATTATATAATCGATGATGCATGTATTAGAATACTTTCCGAATAAGTCTTCTAAATATTGTATTAATTATGAAAAACTATGCTATGTGAGTATGATTCAAAGATGTTTAATGATACGATACTAGATTTTATCTCTAGCGAGATTGTTTAGAATCATTTATCATAACTATGTTTAATAAATTCATCAACGAATATCGATAAAGACCTCTTGTAATTCGAGTATAGGAAGTAGTATTACCATATCAACTTCCGAGTTAACAATTACTCTAAAACATGAGGATTGTACTCCTGTCTTTATTGGAGATCACTATTCAGTCGTTGATAAACTAGTAACCTCAGGTTTCTTTACAAACGATAAAGTACAACATCAAGACCTCACAACACAGTGCAAGATTAATCTAGAAATCAAATGTAATTCTGGAGGAGAATCTAGACAACTAACACCCACGGCGAAGTATACTTTATGCCTCATTCAGAAACGGTAACTGTAGTAGGAGACTGTCTCTCTAATCTCGATGTATATATAATATATACCAATACGGACGCGATATATTCCGACATGAATGGCGTCGCTTATCATATGTTATATCCTAAATGTTGATCATATTCCACAAATGATTGTGAACGAGATTAAATCATCTAACAAATAATTAGTTTTTTATGACATTAACATATAATAAATAAATTAATCATTATTGACTTAACGATGACGAAAGTTATCATTATCTTAGGATTCTTGATTATTAATACAAATTCGTTGTGTCTATGAAATGTGAACAAGGTGTCTCATATTATAATGCACAAGAATTAAAGTGTTGTAAACTATCTAGCCAGGAACATATTCAGATTATCGATGTGATAAATACAGCGATACCATCTGTGGACATTGTCCAAGTGACACATTCACGTCAATATATAATCGTTCTCCTCGGTGTCATAGTTGTAGAGGTCACACCTTGTACACCTACCACAAATAGAATATGTCATTGTGACTCGAATAGTTATCGTCTCCTTAAAGCTTCTGATGGTAACTGTGTTACATGTGCTCCTAAAACAAAATATGGTCGTGTGTACGGAAAGAAAGGAGAAAATGATATGGAATACCATTTGTAAGAAATGTCGGAAGGGTACTTATTCAGATATTGTATCTGACTCTGATCAATGTAAACCTATGACAAGATAAGACTTACTCGCATCTACTGGATAGACATAAATATCCTCCTCGTAATAATGAAATATAATATACACTAATTATTAATATCAATCGAGTATTAACATATAAGTTATTTTTAAACCCCTTTTGGGTTCCGTCCTAAACGGCGTTTCGGTCTGTGTCGCCACCATGGTCACACCGAGCCTCTGCGTGCTCCTCCATCGAGGACGACTTCAACTATGACAGCTCGGTGGCGTCTGCCAGCGTGTACATACGAATGGCATTTCTAAGAAAAGTCTACGGTATCCTTTCTACAATTTCCTTTAACAACGGCAACAGCTGCAGTATTTTTATACTTTGAATGCATCGGACATTTATACAAGGGAGTCCTGTTCTAATATTGGCATCAATGTTCGGATCTATAGGCTTGATTTTCGCATTGACTTTACACAGACATGAACATCCCCTGAATCTGTACATACTTTGTGGATTTACACTGTTAGAATCTCTAACGCTGGCCTCTGTTGTTACTTTCTATGATGCACGTATCGTTATGCAAGCTTTCATGTTGACTACTGCAGTGTTTCTTGCTCTGACTACATATACTCTACAATCAAAGAGAGATTTCAGTAAACTTGTAACAGGATTGTTTGCTGCTTTCTGGATTTTAATTTTGTCAGGAGTCTTGAGGATAAAGTTTAAAATAGAATTAATAAAGAACATATAGGTCATTTTTTAAACATGGATAGAAACCAAGGTTGTTAGTTAATAATATACAAGATATTTTTTCTCACTCTGATCCATGTAAACCAAGGACGAGAGACACTCTCATTCCTCATTCACGACACCATTAAAAATGGAAATTAAAGCCCTCTATTAAGCACAGACGGCTACAGGTCTACCATCAGGTTACCTTCGTCTACCTTCACAATGGCCTCTCCTTGTGCCCAGTTCAGTCCCTGTCATTGCCACGCTACTAAGGACTCCCTGAATACCGTGACTGACGTCAGACATTGTCTGACTGAATACATCCTGTGGGTTTCTCATAGATGGACCCATAGAGAAAGCGCAGGGCCTCTCTACAGGCTTCTCATCTCTTTCAGAATTGATGCAATGGAGCTATTTGGTAGCGAGTTGAAGGAGTTCTCGAATTCACTTCCGTGGGACAATATCGACAATTGCGTGGAGATCATTAAATGTTTCATCAGAAATGACTCCATGAAAACCGCCAAAGAACTTTGTGCAATAATTGGACTTTGTACTCAATCAGCTATTGTCACTGGAAGAGTCTTCAATGATAAGTATATCGACATACTACTTATGCTGCGAAAGATTCTGAACGAGAACGACTATCTCACCCTCTTGGATCATATCCTCACTGCTAAATACTAAATCTCCTTCATGCTCTCTCACTAATACTCTTACTCACTACACTTTTTATCATCTTATGATGAATGATTGCCTTCATCATTTTTTCGTGGAATATAATATAGGAATAATTAGCACCAGAATAGCTATGGATATCTCGTTAAGAATATTCTCTATAAGAGACATAATGTAGACATAGTTATTATATCCTTCTTAGATAAGTGTTACGCTACTGGAAAGTTTCCATCGTTATTATTACATGAAGATGATATAATTAAACCAACATTGAGATTGGCTCTTATGTTAGCTGGATTGAATTACTGTAATAAATGCATCGAGTATAGAGGGATATAGCAATTCTCGATAATAGTCATGCAATATTTGAATGAGACTGATAATTTAGGTAATACAGTACTACACACATATCTTTCTAGATTATATATCGTTAAAAATCTGTAAGATGTATATTTCTCATAAGTATCCACTGTGTAATATTATTAATGGATATATAGATAACGCAATAGGGACTAATAGTATTGTAAAAGATATAATCGACTATTTACGTACATATCCAGATATCTATATTCCTACTAGTTTGCTGCGTAGTTGCATCATTGATATGCATGATTTATCAGGATTCAGAGATGAATTACTAAGTAAACTACAATCCCACAATAAGTAAGAATCAAATATCAAAAACTCACTTTTGATTTTTCTAGTCTTAAGTAATACATATATTTATTAATAGACCTATGAAATAAAAAAAGGTAACAATGGATTCGCGTATAGCTATTTACGTATTAGTATCGGCATCTCTTTTGTATCTTGTTAATTGTCACAAACTAGTACATTACTTCAATCTGAAAATAAATGGAAGTGATATAACTAATACAGCAGATATATTGCTGGACAATTATCCAATTATGACCTTTGATGGAAAGGATATTTATCCATCTATCTCGTTCATGGTCGGTAATAAACTTTTCCTAGATCTTTATAAAAATATCTTTGAAGAATTTTTCAGACTATTTCGAGTATCTGTAAGTAGTCAATACGAGGAATTAGAATATTATTATTCATGTGATTATACTAACAACCGTCCTACAATTAAACAACATTACTTTTATAACGGCGACGAATATACTGAAATTGATAGATCGAAAAAAGCCACTAATAAAAACAGTTGGTTAATTACTTCAGGCTTTAGACTACAAAAATGGTTCGATAGCGAAGATTGTATAATTTATCTCAGATCTTTAGTTAGAAGAATGGAAGACAGTAACAAAAACAGTAAAAAAACTTAGTACTTAGATATCGAAAAAATATATTTTTGTAGACTCTTGAGAATAGAAGGAAAACATGTACATAATTATAAAAAATGAAAATCAATGGCGAATAAGACAGTGCGATTCGCACCATGGAGTCGGTAGATTTCATGGCTGTCGATGAGCAGTTTCACGACGACCTCGATCTTTGGTCATTATCTTTGGTAGATGATTATAAAAAACATGGATTAGGTGTTGACTGTTATGTTCTAGAACCAGTTGTTGACAGGAAAATATTTGATAGATTTCTCCTTGAACCAATTTGTGATCCTGTAGATGTTCTGTATGATTATTTTAGGATTCATAGAGATAATATTGATCAGTATATAGTAGATAGACTGTTTGCATATATTACATATAAAGATATTATATCTGCATTAGTGTCAAAGAATTATATGGAAGATATTTTCTCTATAATTATTAAGAATTGTAATTCTGTGCAAGATCTCTTACTTTACTATCTATCTAATGCATATGTAGAAATAGACATTGTTGATCTTATGGTAGATCATGGGGCTGTAATATATAAAATAGAATGCTTGAATGCCTATTTTAGGGGAATATGTAAAAAGGAAAGTAGTGTTGTTGAGTTTATTTTGAATTGTGGTATCCCAGATGAAAATGATGTTAAATTAGATCTATATAAAATAATTCAGTATACTAGGGGATTCCTTGTAGATGAACCCACAGTATTAGAAATTTATAAGCTTTGTATCCCATATATTGAAGATATCAATCAACTAGATGCTGGTGGAAGGACCTTGCTTTATCGCGCTATCTATGCAGGTTATATAGATTTAGTATCATGGCTATTAGAAAATGGAGCAAATGTCAACGCAGTAATGAGTAATGGATATACATGTCTTGACGTGGCCGTGGATAGGGGATCTGTCATCGCCCGTAGGGAAGCACATCTTAAAATATTAGAAATATTGCTTAGAGAACCATTGTCTATTGACTGTATAAAATTAGCTATACTTAATAATACAATTGAAAACCATGATGTGATAAAGCTCTGTATCAAGTATTTTATGATGGTAGATTATTCACTTTGTAATGTGTATGCATCATCACTCTTTGATTATATAATTGATTGTAAACAAGAATTGGAGTACATTAGGCAGATGAAAATTCATAATACAACCATGTATGAGTTAATCTATAATAGAGACAAAAACAAGCATGCTTCCCATATTCTACATAGGTATTCTAAACATCCAGTTTTGACACAGTGTATCACTAAAGGATTCAAGATTTACACAGAAGTAACCGAGCAGGTCACTAAAGCTCTAAACAGACGTGCTCTAATAGATGAGATAATAAACAATGTATCAACTGATGACAATCTCCTATCAAAACTTCCATTAGAAATTAGGGATCTAATTGTTTCACAAGCTGTCATATAGAGTTCTATCCACCCACCTTTCTTGAAATGAGTTAATAGTCATAAGTTAGTTAAGTCATAAGTTAGTTAAGTCATAAGTTAGTTTATAGTCTAACACTTCTAATTTTTATACCTTGATCTTTTTCTCTAATTATGAAAAAGTAAATCATTATGAAGATGGATGAAATGGACGAGATTGTGCGCATCGTTAACGATAGTATGTGGTACGTACCTAACGCATTTATGGACGACGGTGATAATGAAGGTCACATTTCTGTCAATAATGTCTGTCATATGTATCTCGCATTCTTTGATGTGGATATATCATCTCATCTGTTTAAATTAGTTATTAAACACTGCGATCTGAATAAACGACTAAAATGTGGTAACTCTCCATTACATTGCTATACGATGAATACACGATTTAATCCATCTGTATTAAAGATATTGTTACGCCACGGCATGCGTAACTTTGATAGCAAGGATAAAAAAGGACATATTCCTCTACACCACTATCTGATTCATTCACTATCAATCGATAACAAGATCTTTGATATACTAACGGACCCCATTGATGACTTTAGTAAATCATCCGATCTATTGCTGTGTTATCTTAGATATAAATTCAATGGGAGCTTAAACTATTACGTTCTGTACAAATTATTGACTAAAGGATCTGACCCTAATTGCGTCGATGAGGATGGACTCACTTCTCTTCATTACTACTGTAAACACATATCCGCGTTCCACGAAAGCAATTATTACAAGTCAAAGAGTCACACTAAGATGCGAGCTGAGAAGCGATTCATCTACGCGATAATAGATCATGGAGCAAACATTAACGCGGTTACGAAAATCGGAAATACGCCGTTACACACTTACCTTCAACAGTATACCAAACATAGTCCTCGTGTGGTGTATGCTCTTTTATCTCGAGGAGCCGATACGAGGATACGTAATAATCTTGATTGTACACCCATCATGGAATACATAAAGAACGATTGTGCAACAGGTCATATTCTCATAATGTTACTCAATTGGCACGAACAAAAATACGGGAAATTACAAAAGGAAGAAGGACAACATCTACTTTATCTATTCATAAAACATAATCAAGGATATGGAAGTCGCTCTCTCAATATACTACGGTATCTACTAGATAGATTCGACATTCAGAAAGACGAATACTATAATACAATGACTCCTCTTCATACCGCCTTCCAGAATTGCAATAACAATGTTGCCTCATACCTCGTATACATCGGATACGACATCAACCTTCCGACTAAAGACGATAAGACAGTATTCGACTTGGTGTTTGAAAACAGAAACATTATATACAAGGCGGATGTCGTTAATGACATTATCCACCACAGACTGAAAGTATCTCTACCTATGATTAAATCGTTGTTCTACAAGATGTCGGAGTTCTCTCCCTACGACGATCACTACGTAAAGAAGATAATAGCCTACTGCCTATTAAGGGACGAGTCATTTGCGGAACTACATACTAAATTCTGTTTAAACGAGGACTATAAAAGTGTATTTATGAAAAATATATCATTCGATAAGATAGATTCCATCATCGAAAAATGTAGTCGTGACATAAGTCTCCTCAAAGAGATTCGAATCTCAGACACCGACTTGTATACGGTATTGAGAACAGAAGACATCCGGTATCACACATATCTCGAAGCCATACATTCAGACAAACGCATTTCATTTCCCATGTACGACGATCTCATAGAACAGTGTCATCTATCGATGGAGCATAAAAGTAAACTCGTCGACAAAGCACTCAATAAATTAGAGTCTACCATCGATAGTCAATCTAGACTATCGTATTTGCCTCCGGAAATTATGCGCAATATCATAACCAAGCTAAGCGACTACCATCTAAACAGTATGTTGTACGGAAAGAACCATTACAAATATTATCCATGATAGAAAGAAAATATTTAAAAAATAATCTATATGATTGGAGAAGTAGGAAACAAACAGTAACAAGACGACGATTACTACATTATTAAATCATGAGGTCCGTATTATACTCGTATATATTGTTTCTCTCATGTATAATAATAAACGGAAGAGATATAGCACCACATGCACCATCCAATGGAAAGTGTAAAGACAACGAATACAGAAGCCGTAATCTATGTTGTCTATCGTGTCCTCCGGGAACTTACGCTTCCAGATTATGTGATAGCAAGACTAATACACAATGTACACCGTGTGGTTCGGATACCTTTACATCTCACAATAATCATTTACAGGCTTGTCTAAGTTGTAACGGAAGATGTGATAGTAATCAGGTAGAGACGCGATCGTGTAACACGACTCACAATAGAATCTGTGAATGCTCTCCAGGATATTATTGTCTTCTCAAAGGAGCATCAGGGTGTAGAACATGTATTTCTAAAACAAAGTGTGGAATAGGATACGGAGTATCCGGATACACGTCTACCGGAGACGTCATCTGTTCTCCGTGTGGTCCCGGAACATATTCTCACACCGTCTCTTCCACAGATAAATGCGAACCCGTCGTAACCAGCAATACATTTAACTATATCGATGTGGAAATTAACCTGTATCCAGTCAACGACACATCGTGTACTCGGACGACCACTACCGGTCTCAGCGAATCCATCTCAACGTCGGAACTAACTATTACCATGAATCATAAAGATTGTGATCCAGTCTTTCGTGCAGAATACTTCTCTGTCCTTAATAATGTAGCAACTTCAGGATTCTTTACAGGAGAAAATAGATATCAGAATACTTCAAAGATATGTACTCTGAATTTCGAGATTAAATGTAACAACAAAGATTCATCTTCCAAACAGTTAACGAAAACAAAGAATGATACTATCATGCCGCATTCAGAGACGGTAACTCTAGTGGGCGACTGTCTATCTAGCGTCGACATCTACATACTATATAGTAATACCAATACTCAAGACTACGAAAATGATACAATCTCTTATCATATGGGTAATGTTCTCGATGTCAATAGCCATATGCCCGCTAGTTGCGATATACATAAACTGATCACTAATTCCCAGAATCCCACCCACTTATAGTAAGTTTTTTTACCTATAAATAATAAATACAATAATTAATTTCTCGTAAAAGTAGAAAATATATTCTAATTTATTATATGGTAAGAAAGTAGAATCATCTAGAACAGTAATCAATCAATAGCAATCATGAAACAATATATTGTCCTGGCATGCATGTGCCTAGTGGCAGCTGCTATGCCTACTAGTCTTCAACAATCTTCATCCTCGTGTACTGAAGAAGAAAACAAACATCATATGGGAATCGATGTTATTATCAAAGTCACAAAGCAAGACCAAACACCGACCAATGATAAGATTTGTCAATCCGTAACGGAAGTTACAGAGACCGAAGATGATGAGGTATCCGAAGAAGTTGTAAAAGGAGATCCCACCACTTATTACACTATCGTCGGTGCGGGTCTTAACATGAACTTTGGATTCACCAAATGCCCAAAGATTTCATCCATCTCCGAATCCTCTGATGGAAACACTGTGAATACTAGATTGTCCAGCGTGTCACCGGGACAAGGTAAGGACTCTCCCGCGATCACGCGTGAAGAAGCTCTGGCTATGATCAAAGACTGTGAGATGTCTATCGACATCAGATGTAGCGAAGAAGAGAAAGACAGTGACATCAAGACCCATCCAGTACTTGGGTCTAACATCTCACATAAGAAAGTGAGTTACAAAGATATCATCGGTTCAACGATCGTTGATACAAAATGTGTCAAGAACCTAGAGTTTAGCGTACGTATCGGAGACATGTGTGAGGAATCATCTGAACTTGAAGTCAAGGATGGATTCAAGTATGTCGACGGATCGGCATCTGAAGGTGCAACCGATGATACTTCACTCATCGATTCAACAAAACTCAAAGCATGTGTCTGAATCGATAACTCTATTCATCTGAAAATGGATGAGTTGGGTTAATCGAACGATTCAGACACCGCACCACGAATTAAAAAAGACCGGGCACTATATTCCGGTTTGCAAAACAAAAATATTTAACTACATTCACAAAAAGTTACCTCTCGTTACTTCTTCTTTCTGTTTCAATATGTGATACGATATGATCACTATTCGTATTCTCTTGGTCTCATAAAAAAGTTTTACAAAAAAAAAAATATTTTTATTCTCTTTCTCTCTTCGATGGTCTCACAAAAATATTAAACCTCTTTCTGATGTCTCAACTATTTCGTAAACGATAACGTCCAACAATATATTCTCGTAGAGCTTATCAACATCCTTATACCAATCTAGGTTGTTAGACAATTGCATCATAAAATAATGTTTATAATTTACACGTTAACATCATATAATAAACGTATATAGTTAATATTTTTGGAATATAAATGATCTGTAAAATCCATGTAGGGGACACTGCTCACGTTTTTTCTCTAGTACATAATTTCACACAAGTTTTTATACAGACAAATTAATTCTCGTCCATATATTTTAAAACATTGACTTTTGTACTAAGAAAAATATCTTGACTAACCATCTCTTTCTCTCTTCGATGGGTCTCACAAAAATATTAAACCTCTTTCTGAT
>ON676708
GGGTAAGAAAAATCAATCGTTTATAGAGACCATCAGAAAGAGGTTTAATATTTTTGTGAGACCTATCGAAGAGAGAAAGGATAAAAACTTTTTACGACTCCATCAGAAAGAGGTTTAATATTTTTGTGAGACCCATCGAAGAGAGAAAGAGATGGTTAGTCAAGATATTTTTCTTAGTACAAAAGTCAATGTTTTAAAATATATGGACGAGAATTAATTTGTCTGTATAAAAACTTGTGTGAAATTATGTACTAGAGAAAAAACGTGAGCAGTGTCCCCTACATGGATTTTACAGATCATTTATATTCCAAAAATATTAACTATATACGTTTATTATATGATGTTAACGTGTAAATTATAAACATTATTTTATGATGCAATTGTCTGACAACCTAGATTGGTATAAGGATGTTGATAAGCTCTACGAGAATATATTGTTGGACGTTATCGTTTACGAAATAGTTGAGACATCAGAAAGAGGTTTAATATTTTTGTGAGACCATCGAAGAGAGAAAGAGAATAAAAATATTTGTAAAACTTTTTTATGAGACCAAGAGAATACGAATAGTGATCATATCGTATCACATATTGAAACAGAAAGAAGAAGTAACGAGAGGTAACTTTTTGTGAATGTAGTTAAATATTTTTGTTTTGCAAACCGGAATATAGTGCCCGGTCTTTTTTAATTCGTGGTGCGGTGTCTGAATCGTTCGATTAACCCAACTCATCCATTTTCAGATGAATAGAGTTATCGATTCAGACACATGCTTTGAGTTTTGTTGAATCGATGAGTGAAGTATCATCGGTTGCACCTTCAGATGCCGATCCGTCGACATACTTGAATCCATCCTTGACTTCAAGTTCAGATGATTCCTCACACATGTCTCCGATACGTACGCTAAACTCTAGGTTCTTGACACATTTTGTATCAACGATCGTTGAACCGATGATATCTTTGTAACTCACTTTCTTATGTGAGATGTTAGACCCAAGTACTGGATGGGTCTTGATGTCACTGTCTTTCTCTTCTTCGCTACATCTGATGTCGATAGACATCTCACAGTCTTTGATCATAGCCAGAGCTTCTTCACGCGTGATCGCGGGAGAGTCCTTACCTTGTCCCGGTGACACGCTGGACAATCTAGTATTCACAGTGTTTCCATCAGAGGATTCGGAGATGGATAAAATCTTTGGGCATTTGGTGAATCCAAAGTTCATGTTAAGACCCGCACCGACGATAGTGTAATAAGTGGTGGGATCTCCTTTTACAACTTCTTCGGATACCTCATCATCTTCGGTCTCTGTAACTTCCGTTACGGATTGACAAATCTTATCATTGGTCGGTGTTTGGTCTTGCTTTGTGACTTTGATAATAACATCGATTCCCATATGATGTTTGTTTTCTTCTTCAGTACACGAGGATGAAGATTGTTGAAGACTAGTAGGCATAGCAGCTGCCACTAGGCACATGCATGCCAGGACAATATATTGTTTCATGATTGCTATTGATTGATTACTGTTCTAGATGATTCTACTTTCTTACCATATAATAAATTAGAATATATTTTCTACTTTTACGAGAAATTAATTATTGTATTTATTATTTATAGGTAAAAAAACTTACTATAAGTGGGTGGGATTCTGGGAATTAGTGATCAGTTTATGTATATCGCAACTAGCGGGCATATGGCTATTGACATCGAGAACATTACCCATATGATAAGAGATTGTATCATTTTCGTAGTCTTGAGTATTGGTATTACTATATAGTATGTAGATGTCGACGCTAGATAGACAGTCGCCCACTAGAGTTACCGTCTCTGAATGCGGCATGATAGTATCATTCTTTGTTTTCGTTAACTGTTTGGAAGATGAATCTTTGTTGTTACATTTAATCTCGAAATTCAGAGTACATATCTTTGAAGTATTCTGATATCTATTTTCTCCTGTAAAGAATCCTGAAGTTGCTACATTATTAAGGACAGAGAAGTATTCTGCACGAAAGACTGGATCACAATCTTTATGATTCATGGTAATAGTTAGTTCCGACGTTGAGATGGATTCGCTGAGACCGGTAGTGGTCGTCCGAGTACACGATGTGTCGTTGACTGGATACAGGTTAATTTCCACATCGATATAGTTAAATGTATTGCTGGTTACGACGGGTTCGCATTTATCTGTGGAAGAGACGGTGTGAGAATATGTTCCGGGACCACACGGAGAACAGATGACGTCTCCGGTAGACGTGTATCCGGATACTCCGTATCCTATTCCACACTTTGTTTTAGAAATACATGTTCTACACCCTGATGCTCCTTTGAGAAGACAATAATATCCTGGAGAGCATTCACAGATTCTATTGTGAGTCGTGTTACACGATCGCGTCTCTACCTGATTACTATCACATCTTCCGTTACAACTTAGACAAGCCTGTAAATGATTATTGTGAGATGTAAAGGTATCCGAACCACACGGTGTACATTGTGTATTAGTCTTGCTATCACATAATCTGAAAGCGTAAGTTCCCGGAGGACACGATAGACAACATAGATTACGGCTTCTGTATTCGTTGTCTTTACACTTTCCATTGGATGGTGCATGTGGTGCTATATCTCTTCCGTTTATTATTATACATGAGAGAAACAATATATACGAGTATAATACGGACCTCATGATTTAATAATGTAGTAATCGTCGTCTTGTTACTGTTTGTTTCCTACTTCTCCAATCATATAGATTATTTTTTAAATATTTTCTTTCTATCATGGATAATATTTGTAATGGTTCTTTCCGTACAACATACTGTTTAGATGGTAGTCGCTTAGCTTGGTTATGATATTGCGCATAATTTCCGGAGGCAAATACGATAGTCTAGATTGACTATCGATGGTAGACTCTAATTTATTGAGTGCTTTGTCGACGAGTTTACTTTTATGCTCCATCGATAGATGACACTGTTCTATGAGATCGTCGTACATGGGAAATGAAATGCGTTTGTCTGAATGTATGGCTTCGAGATATGTGTGATACCGGATGTCTTCTGTTCTCAATACCGTATACAAGTCGGTGTCTGAGATTCGAATCTCTTTGAGGAGACTTATGTCACGACTACATTTTTCGATGATGGAATCTATCTTATCGAATGATATATTTTTCATAAATACACTTTTATAGTCCTCGTTTAAACAGAATTTAGTATGTAGTTCCGCAAATGACTCGTCCCTTAATAGGCAGTAGGCTATTATCTTCTTTACGTAGTGATCGTCGTAGGGAGAGAACTCCGACATCTTGTAGAACAACGATTTAATCATAGGTAGAGATACTTTCAGTCTGTGGTGGATAATGTCATTAACGACATCCGCCTTGTATATAATGTTTCTGTTTTCAAACACCAAGTCGAATACTGTCTTATCGTCTTTAGTCGGAAGGTTGATGTCGTATCCAATGTATACGAGGTATGAGGCAACATTGTTATTGCAATTCTGGAAGGCGGTATGAAGAGGAGTCATTGTATTATAGTATTCGTCTTTCTGAATGTCGAATCTATCTAGTAGATACCGTAGTATATTGAGAGAGCGACTTCCATATCCTTGATTATGTTTTATGAATAGATAAAGTAGATGTTGTCCTTCTTCCTTTTGTAATTTCCCGTATTTTTGTTCGTGCCAATTGAGTAACATTATGAGAATATGACCTGTTGCACAATCGTTCTTTATGTATTCCATGATGGGTGTACAATTAAGATTATTACGTATCCTCGTATCGGCTCCTCGAGATAAAAGAGCATACACCACACGAGGACTATGTTTGGTATACTGTTGAAGGTAAGTGTGTAACGGCGTATTTCCGATTTTCGTAACCGCGTTAATGTTTGCTCCATGATCTATTATCGCGTAGATGAATCGCTTCTCAGCTCGCATCTTAGTGTGACTCTTTGACTTGTAATAATTGCTTTCGTGGAACGCGGATATGTGTTTACAGTAGTAATGAAGAGAAGTGAGTCCATCCTCATCGACGCAATTAGGGTCAGATCCTTTAGTCAATAATTTGTACAGAACGTAATAGTTTAAGCTCCCATTGAATTTATATCTAAGATAACACAGCAATAGATCGGATGATTTACTAAAGTCATCAATGGGGTCCGTTAGTATATCAAAGATCTTGTTATCGATTGATAGTGAATGAATCAGATAGTGGTGTAGAGGAATATGTCCTTTTTTATCCTTGCTATCAAAGTTACGCATGCCGTGGCGTAACAATATCTTTAATACAGATGGATTAAATCGTGTATTCATCGTATAGCAATGTAATGGAGAGTTACCACATTTTAGTCGTTTATTCAGATCGCAGTGTTTAATAACTAATTTAAACAGATGAGATGATATATCCACATCAAAGAATGCGAGATACATATGACAGACATTATTGACAGAAATGTGACCTTCATTATCACCGTCGTCCATAAATGCGTTAGGTACGTACCACATACTATCGTTAACGATGCGCACAATCTCGTCCATTTCATCCATCTTCATAATGATTTACTTTTTCATAATTAGAGAAAAAGATCAAGGTATAAAAATTAGAAGTGTTAGACTATAATTAACTCATTTCAAGAAAGGTGGGTGGATAGAACTCTATATGACAGCTTGTGAAACAATTAGATCCCTAATTTCTAATGGAAGTTTTGATAGGAGATTGTCATCAGTTGATACATTGTTTATTATCTCATCTATTAGAGCACGTCTGTTTAGAGCTTTAGTGACCTGCTCGGTTACTTCTGTGTAAATCTTGAATCCTTTAGTGATACACTGTGTCAAAACTGGATGTTTAGAATACCTATGTAGAATATGGGAAGCATGCTTGTTTTTGTCTCTATTATAGATTAACTCATACATGGTTGTATTATGAATTTTCATCTGCCTAATGTACTCCAATTCTTGTTTACAATCAATTATATAATCAAAGAGTGATGATGCATACACATTACAAAGTGAATAATCTACCATCATAAAATACTTGATACAGAGCTTTATCACATCATGGTTTTCAATTGTATTATTAAGTATAGCTAATTTTATACAGTCAATAGACAATGGTTCTCTAAGCAATATTTCTAATATTTTAAGATGTGCTTCCCTACGGGCGATGACAGATCCCCTATCCACGGCCACGTCAAGACATGTATATCCATTACTCATTACTGCGTTGACATTTGCTCCATTTTCTAATAGCCATGATACTAAATCTATATAACCTGCATAGATAGCGCGATAAAGCAAGGTCCTTCCACCAGCATCTAGTTGATTGATATCTTCAATATATGGGATACAAAGCTTATAAATTTCTAATACTGTGGGTTCATCTACAAGGAATCCCCTAGTATACTGAATTATTTTATATAGATCTAATTTAACATCATTTTCATCTGGGATACCACAATTCAAAATAAACTCAACAACACTACTTTCCTTTTTACATATTCCCCTAAAATAGGCATTCAAGCATTCTATTTTATATATTACAGCCCCATGATCTACCATAAGATCAACAATGTCTATTTCTACATATGCATTAGATAGATAGTAAAGTAAGAGATCTTGCACAGAATTACAATTCTTAATAATTATAGAGAAAATATCTTCCATATAATTCTTTGACACTAATGCAGATATAATATCTTTATATGTAATATATGCAAACAGTCTATCTACTATATACTGATCAATATTATCTCTATGAATCCTAAAATAATCATACAGAACATCTACAGGATCACAAATTGGTTCAAGGAGAAATCTATCAAATATTTTCCTGTCAACAACTGGTTCTAGAACATAACAGTCAACACCTAATCCATGTTTTTTATAATCATCTACCAAAGATAATGACCAAAGATCGAGGTCGTCGTGAAACTGCTCATCGACAGCCATGAAATCTACCGACTCCATGGTGCGAATCGCACTGTCTTATTCGCCATTGATTTTCATTTTTTATAATTATGTACATGTTTTCCTTCTATTCTCAAGAGTCTACAAAAATATATTTTTTCGATATCTAAGTACTAAGTTTTTTTACTGTTTTTGTTACTGTCTTCCATTCTTCTAACTAAAGATCTGAGATAAATTATACAATCTTCGCTATCGAACCATTTTTGTAGTCTAAAGCCTGAAGTAATTAACCAACTGTTTTTATTAGTGGCTTTTTTCGATCTATCCTCGTCCTCTCATCATCCTTATATTATTATCATTATTATCATAGTCTATTAAACACAAATCATCTACGTTTATAACAACATTCTCATTATTAATTAGTTCTGTAGAATATCTTTAATAATTTGGCTATACATCTGTTCAATACTATCTATTGATGATTTCTTTTTTAAGACTTAAACTAGTTATGGTAATGACGATGAAATCGAGTAGTAACTTCTAATAAAGACTTGATATCATTATCATATGTTTGATCGTCATAGTTAATAGTGTGGCTAAATGGTACTGTTAATAAGTTTATAGACAATATCATAGTATTTTCTTTCCAGAATTAGATTATTTTTTTAAATACTGATCCTCACAATTCCGTGATGTAGCAGTAGTTGGTGCATGGTCTATATCGTTAAAATGTATCATATATAATAGTTTTCTGACGTGGAGTACAGAATTTTCGATTAATGAGTTCATGGTAAGGAAGGGCAAATGCCTGTATATAATATACATAAGTTAATAGTTTTTTATCATATTTTCTAATACCATAATAAAAATTATCATTATTGCGTTTGGTAGTTCTGCCCTATCATCTATATCACTGTCACTCTCGCTCTCACTATATCTTCTAAAATTACAAACAACTGGATATTCGATAACAGCATTTGTGTAGTTTTTGTCTTTTACAGTATATACGTTATTGTCAAAATCTAAACAAATATTAGCATAATACATCTATCTATAAGATCAGGATCCATGTTCGAGCATACTAGCCATGTATATTTGTAACTTCGTCGTACAGCGTTAGATCAATAGAATAAACAATCGTGTGACGCAACTTTTTTACGATCTAGTTGTATGAGTTTATCGTTTACATAAGCAATTAACGGCTTTAACAGATGATCTGAGTAATAATATACCTCTGTTATACGTTTAATGTTCACGGTCTTAGTATTTTTAGATATCAATTGTGATTTACACCATATTCGACTCCCTTGTGTGTAACGTTAGAAATTCTAAATCTATATTATCTATTACAGCGTAAAACACATTCAATATTGTATTGTTATTTTTATATTATTTACACAATTAACAATGTATTATTAGTTTATATTACTGAATTAATAATATAAAATTCCCAATCTTGTCATAAACACAAAATCCATTAAAAATGTCGATAAAATATCTGATGTTGTTGTTCGCTGCTATGATAATCAGATCATTAGCCGATAGTGGTAATGCTATCGAAACAACATCGCCAGAAATTACAAACGCTACAACAGATATTCCAGCTATCAGATTATGTGGTCCAGAGGGAGATGGATATTGTTTACACGGTGACTGTATCCACGCTAGAGATATTGACGGTATGTATTGTAGATGCTCTCATGGTTATACAGGTATTAGATGTCAGCATGTAGTATTAGTAGACTATCAACGTTCAGGAAAACCAGACACTACAACATCATATATCCCATCTCTAGGTATTGTGCTTGTATTAGTAGGCATTATTATTACGTGTTGTCTATTATCTGTTTATATGTTCACTCGAAGAACTAAACTACCTATACAAGATATGGTTGTGTTATATTTTTTATAAAATTTTTTTATGAGTATTTTTACAAAAATGTATATGTATAAAAAAAATACTAAGTATACGATGTATCCTGTATTATTTGTATTTATCTAAACAATACTTCTGCCTCTAGATGGGATACAAAAATTTTTTATTTCAGCATATTAAAGTAAAATCTAGTTACCTTGAAAATGAATACAGTGGGTGGTTCCGTATCACCAGTAAGAACATAATAGTCGAATACAGTATCCGATTGAGATTTTGCATACAATACTAGTCTAGAAAGAAATTTGTAATCATCCTCTGTGACAGGAGTCCATATATCTGTATCATCGTCTAGTTTTTATCAGTGTCCTATGCTATATTCCTGTTATCATCATTAGTTAATGAAAATAACTCTCGTGCTTCAGAAAAGTCAAATATTGTATCCATACATATATCTCCAAAACTATCACTTATACGTTTATCTTTAACGAACATATACCTAGATGGTTATTTACTAACAGACA-TTTTTTCAAGATCTATTGACAATAACTCCTATAGTTTCCACATCAACCAAGTAATGATCATCTATTGTTATATAACAATAACATAACTCTTTTCCATTTTTATCAGTATCTATATCAACGTCGTTGTAGTGAATAGTAGTCATTGATCTATTATATGAAACGGATATGTCTAGTTAATATTTTCTTTGATTTAAAGTCTATAGTCTTTACAAACATAATATCCTTATCCGACTTTATATTTCCTGTAGGGTGGCATAATTTTATTCTGCCTCCACAATCAGTGTTTCCAAATATATTACTAGACAATATTCCATATAGTTATTAGTTAAGGGACCCAATTAGAACACGTACGCGCTTATTCATCATTTGGATCGTATTTCATAAAAGTTATTATGTTATAGATGTCAACACATTCTACATTTTTTTAATTGTCTATATAGTATTTTTCTGATATTTTCTATAATATCAGAATTGTCTTCCATAGGAAGTTGTATACTATTCGGAATCAGTTACATGTTTAAATAATTCTCTGATGTCATTCCTTATACAATCAAATTCATTATTAAACAGTTTAATAGTCTGTAGACCTTTATCGTCGTACATATCCATTGTCTTATTAGTTACGCTTATTTTTATGGGTTTTACGTTGCTTTATTATATTTTATAATAATGATTGTTTGACAATGTCGTAGTATAGATATATTATTAGAGGAGGTATAATTATAAAAAGTTTCTGAGTACGATGTTATAAGAGGAGAGGACACATTAACATCATACATCAATTAACTACATTCTTATAACATTGTAATCAAAAGAATTGCAATTTTGATGTATAACAACTGTCAATGGAATTGTATATTACAAATTACGGTATGTTGTAACAACAAATACCGATCGGTAATTGTCTCTGCCGCTGTAATAGAATTAATTATATATCTATTACACCGGCCTTGTATCATAATAAAGTTGTGGTAGTATGATCTCCATATTTATAATTTAGTACTTTGTATTTAGTTTTTTTGGAATCATAAAAAAAGTTTTACTAATTTAAAATTTAAAAAGTATTTACATTTTTCACTGTTTAGTCGCGGATATGGAATTCGATCCTGTCAAAATCAATACATCATCTATAGATCATGTAACAATATTACAATACATAGATGAACCAAATGATATAAGACTAACAGTATGCATTATCCGAAATGTTAATAACATTACATATTATATCAATATCACAAAAATAAATCCACATTTGGCTAATCGATTTCGGGCTTGGAAAAAACGTATCGCCGGAAGGGACTATATGACTAACTTATCTAGAGATACAGGAATACAACAATCAAAACTTACTGAAACTATACGTAACTGTCAAAAAAATAAAAACATATATGGTCTATATATACACTACAATTTAGTTATTAATGTGGTTATTGATTGGATAACCGATGTGATTGTTCAATCAATATTAAGAGGGTTGGTAAATTGGTACATAGCTAATAATACATATACTCCAAATACACCCAATAATACTACAACCATTTCTGAGTTGGATATCATCAAAATACTGGATAAATACGAGGACATGTATAGAGTAAGTAAAGAAAAAGAATGTGGAATTTGCTATGAAGTTGTTTACTCAAAACGATTAGAAAACGATAGATACTTTGGTTTATTGGATTCGTGTAATCATATATTTTGCATAACATGTATCAATATATGGCATAGAACACGAAGAGAAACCGGTGCGTCAGATAATTGTCCTATATGCCGTACACGTTTTAAAAAAATAACAATGAGCAAGTTCTATAAGCTAGTTAACTAATAAATAAAAAGTTTAATTATCGACGATATATGTCGTTATTTTTCTCTCATATGAAAGATTAATTTGATTCTAATATAATCTTCAGTATTGGATGAATCTCAATTCAAATTAATTCCATTAGATTAGATTAGATTAGATCATAAATAAAAATAGTAGCACGCACTACTTCAGCCAAATATTCTTTTTTGAAACGCCATCTAGCGTAATGAGAACACAAGTGAACCTATAATGAGCAAATTTATTAGTATCGGTTACATGAAGGACTTTACGTAGAGTGGTGATTCCTCCATCTGTGGTACGAACGGTTTCATCTTCTTTGATGCCACCACCCAGATGTTCTATAAACTTGGTATCCTCGTCCGATTTCATATCATTTGCCAACCAATACATATAGCTAAACCCAGGCATACGTTCCACACATCCGGAACAATGAAATTCTCCAGAAGATGTTACAATGGCTAGATTTGGACATTTGGTTTCAACCGCGTTAACATATGAGTGAACACACCCATACATGAAAGCGATGAGAAATAGGATTCTCATCTTGCCAAAATATCACTATAAAAAATTTATTTATCAATTTTAAAGGTATAAAAAAATACTTATTGTTGCTCGAATATTTTGTATTTGATGGTATACGGAAGATTAGAAATGTAGGTATTATCATCAACTGATTTTATGATGGTTTTATGAATTTTATTATGCTTCACTATTGCATCGGAAATAATATCATATGCTTCCACGTATATTTTATTTTGTTTTGACTCATAATACGCACGTAATTCTGGATTATTGGCATATCGATGAATAATTTTAGCTCCATGCTCAGTAAATATTAATGAGAACATAGTGTTGCCTCCTACCATTATTTTTTTCATCTCATTCAATTCTTGATTGCAGAGATCTATATAATCATTATAGCGTTGACTTATGGACTCTGGAATCTTAGACGATGTACAGTCATCTATAATCATGGTATATTTAATACATTGTTTTATAGCATAGGCATTATCTACGATATTAGATACTTCACTCAATGAATCAATCACACAATCTAATGTAGGTTTATGACATAATAGCATTTTCAGCAGTTCAATGTTTCTAGATTCGTTGATGGCAATGGTTATACATGTATATCCGTTATTTGATCTAATGTTGACATCTGAACCGGATTCTAGCAGTAAAGATACTAGAGATTGTTTATTATATCTAACAGCCTTGTGAAGAAGTGTTTCTCCTCGTTTGTCAATCATGTTAATGTCTTTAAGATAAGGTAGACAAATGTTTATAGTACTAAGAATTGGGCAAACATAAGACATGTCACAAAGACCCTTTTTGTATGTATAAGTGTAGAAATTATAACATCCATAGTTGGATTCACATAGGTGTCCAATCGGGATCTCTCCATCATCGAGATGATTGACGGCATCTCCCCCTTCCTTTTTTAGTAGATATTTCATCGTGTAAGAATCAATATTAATATTTCTAAAGTATCTGTGTATAGCCTCTTTATTTACCACAGCTCCATATTCCAACATGCATTCCACTAGAGGGATATCGATATCGCCGAATGTCATATACTCAATTAGTATATGTTGGAGGACATCCGAGTTCATTGTTTTCAATATCAAAGAGATGGTTTCCTTATCATTTCTCCATAGTGGTACAATACTACACATTATTCCGTACGGCTTTCCATTCTCCAAAAACAATTTTACCAAATCTAAATCTACATCTTTATTGTATCTATAATCACTATTTAGATAATCAGCCATAATTCCTCGAGTGCAACATGTTAGATCGTCTATATATGAATAAGCCGTGTTATCTATTCCTTTCATTAACAATTTAACGATGTCTATATCTATATGAGATGACTTAATATAATATTGAAGAGCTGTACAATAGTTTTTATCTATAGAAGACGGCTTGATTCCGTGATTAATTAGACATTTAACAACTTCCGGACGCACATATGCTCTCGTATCCGACTCTGAATACAGATGAGCGATGATATACAGATGCAATACGGTACCACAATTTCGTGGTTGATAATCATCATACACGTATCCGTACTCGTCATCCTCATAAAGAACACTGCATCCATTTTCTATGAACAAATCAATAATTTCAGGAACAGGATCATCTGTCATTACATAATTTTCTATAACTGAACGATGGTTTTCACATTTAACACTCAAGTCAAATCCATGTTCTACCAACACCTTTATCAAGTCAACGTCTACATTTTTTGATTTCATATAGCTGAATATATTAAAGTCATTTATGTTGCTATATCCAGTAGCTTCTAGTAGAGCCATCGCTATATCCTTATTGACTTTAACATGTCTACTATTTGTGTATTCTTCTATTGGGGTAAACTGTCTCCAATTTTTATGTAATGGATTAGTGCCACTATCTAGTAGTAGTTTGACGACCTCAACATTATTACAATGCTCATTGAAAAGGTATGCGTGTAAAGCATTATTCTTGAATTGGTTCCTGGTATCATTAGGATCTCTGTCTCTCAACATCTGTTTAAGTTCATCGAGAACCACCTCCTCATTTTCCAGATAGTCAAACATTTTGACTGAATAGAAGTGAATGAGCTACTGTGAACTCTATACACCCGCACAACTAATGTCATTAAATATCATTTTTGAATGTATTTATACCATGTCAAAAACTTGTACAATTATTAATAAAAATAATTAGTGTTTAAATTTTACCAGTTCCAGATTTTACACCTCCGTTAACACCTCCATTAACCCCACTTTTTACACCACTGGACGATCCTCCTCCCCACATTCCACTGCCACTAGATGTATAAGTTTTAGATCCTTTATTACTACCATCATGTCCATGGATAAAGACACTCCACATGCCGCCACTACTACCCCCTTTAGACGACATATTAATAAGACAAGTTTAACAATAAAATTAATCACGAGTACCCTACTACCAACCACTATTATATGATTACAGTACCTTGACTAAAGTCTCTAGTCACAAGATCAATACTACCAACCTACGCTATTATATGATTATAGTTTCTATTTTTATAGGAACGCGTACGAGAAAATCAAATGTCTAAGTTCTAACGGTAGTGTTGATAAACGATTGTTATCCGCGGATACCTCATCTATCATGTTGTCTATTTTCTTACTTTGTTCTATTAACCTATTAGCATTATATATTATTTGATTATAAAACTTATATTGCTTATTAGCCCAATCTGTAAATATCGGATTATTAACATATCGTTTCTTTGTAGGTTTATTTAACTTGTACATCACTGTAAGCATGTCCGTACCATTTATTTTAATTTGACACATATCAGCAATTTCTTTTTCGCAGTCGGTTATATATTCTATATAAGATGGATACGTATCACATATGTACTTATAGTCTACTAATATGAAGTACTTAATACATATTTTCAGTAACGATTTAGCCTTATTACCTATTAATAAGTGCCTGTCGTTGGATAGGTAATCAACTGTTTTCTTAATACATTCGATGGTTGGTAATTTACTCAAAATAATTTCCAATATCTTAATATATATTTCTGCTATTTCTGGTATACATGCATGTGCCATTATAACACAAATACCAATACATGTAGACCCATATGTTGTTGTTATATTAATATCTGCGCCATTATCTATTAACCATTCTATTAGGTCAACACTATGCGACTCGATACAATAATAAAGTATACTACGTCCATGTTTATCTATTTTGTTTATATCATCGATATACGGCTTACAAATTTCTAGTATCGATAACACTTCTGACTCGTGAATAAATAAGGTAGGGAATAACGGCATAATATTTATTATGTTATCATCATTAACAACTACGTTTCCATTTTTTAAAATATACTCTACAACTTTAGGATCCCTATTGTCAAATCTTTTAAAATATTTATTTATATGCTTAAATCTATATAATATAGCTCCTTCCCTAATCATACATTTGATAACATTGATGTACACTGTATGATAAGATACATATTCTGACAATAGATCTTGTATAGAATCTGTATATCTTTTAAGAATTGAGGATATTATGACATTATTACGTAAACTATTACACAATTCTAAAATATAAAATGTATCATGGGCAGATAATAGTTTATCCACTATATAATTATCTATTTTATGATTTTTCTTCCTATATTGTTTACGTAAATAGATAGATAGAATATGCATTAGTTCATTACCGCTATAGTTACTATCGAATAACACGTCAAATATTTCCCGTTTAATATCGCATTTGTCAACATAATAATAGAGTATGGTACGTTCACGATAAGTATAATGACACATCTCGTTTTCGTGCGAAATTAAATAGTTTATCACGTCCAAAGATGTCACATAACCATCTTGTGACCTAGTAATAATATAATAATAGAGAACTGTTTTACCCATTCTATTATCATAATCAGTGGTGTAGTCATAATCTAAATAATCAAACTCGTCATCCCAATTAAAATAAATATAATCAGTACATTGAATGGGTATGATATTGTACCCATACTGTATGTTGCTACATGTAGGTATTCCTTTATCCAATAATAGTTTAAATACATCTATATTAGGATTTGATGTTGTCGCGTATTTCTCTACAATATTAATACCATTTTTGATACTATTTATTTCTATACCTTTCGAAATTAGTAATTTCAATAAGTCTATATCGATGTTATCAGAACATAGATATTCAAATATATCAAAATCATTGATATTTTTATAGTCGACTGACGACAATAACAAAATCACAACATCGTTTTTGATATTATTA-TTTTTTTTGGTAACGTATGCCTTTAATGGAGTTTCACCATCATACTCATATAATGGATTTGCACCACTTTCTATTAATGATTGTGCACTACTGGCATCGATGTTAAATGTTTTACAACTATCATAGAGTATCTTATCGTTAACCATGATTGGTTGTTGATGTTATCACA-TTTTTTGGTTTCTTTCATTTCAGTTATGTATGGATTTAGCACGTTTGGGAAGCATGAGCTCATATGATTTCAGTACTGTAGTGTCAGTACTATTAGTTTCGATCAGATCAATGTCTAGATCTATAGAATCAAAACACAATAGGTCAGAAGATAATGAATATCTGTACGCTTCTTCTTGTACTGTAACTTCTGGTTTTGTTAGATGGTTGCATCGTGCTTTAACGTCAATGGTACAAATTTTATCCTCGCTTTGTGTATATCATATTCGTCTCTAGTATAAAATTCTATATTCAAATTATCATGCGATGTGTGTACGCTAACGGTATCAATAAACGGAGCACAGCATTTAGTCAACAGTAATCCAAAATTTTTTAAAGTATATCTTAACGAAAGAAGTTGTCATCGTTAGAGTGTGGTAAATCATTGTCTACGGTACTAGATCCTCATAAGTGTATATATCTAGAGTAATATTTAATTTATCAAATGGTTGATAATATGGATGTTGTGGCAATTTCCTAATACGGAAATAAGACATAAACACGCAATAAATCTAATTGCGGACATGTTACACTCCTTAAAAAATACGAATAAACACTTTGGCTTTTAGTAAGTGTCATTTAACACTATACTCATATTAATCCATGGACTCATAATCTCTATACGGGATTAACGGATGTTCTATATACGGGGATGAGTAGTTCTCTTCTTTAACTTTATACTTTTTACTAATCATATTTAGACTGATGTATGGGTAATAGTGTTTGAAGAGCTCGTTCTCATCATCAGAATAAATCAATATCTCTGTTTTTTTGTTATACAGATGTATTACAGCCTCATATATTACGTAATAGAACGTGTAATCTACCTTATTAACTTTCACCGCATAGTTGTTTGCAAATACGGTTAATCCTTTGACCTCGTCGATTTCCGACCAATCTGGGCGTATAATGAATCTTAACTTTAATTTCTTGTAATCATTCGAAATAATTTTTAGTTTGCATCCGTAGTTATCTCCTCTATGTAACTGTAAATTTCTCAACGCGATATCTCCATTAATAATGATGTCGAATTCGTGTTGTATACCCATACTGAATTGATGAACTAATACCGACGGTATTAATAGTAATTTACTTTTCATCTTTACATACTTGGTAATAGTTTTACTATCATAAGTTTATAAATTCCACAAGCTACTATGGAATATACCAACCATCTTAGTATAGAACACATGTCTTAAAGTTATTAATTAATTACATGTTGTTTTATATATCGCTACGAATTTAAACAGAGGAATCAGTTAGGAAGAAAAAATTATCTGTCATCATCATCATCTATTGGATAACATCTCTGTATTCTACGATAGAGTGCTATTTTAAGATGTGACAGATCCGTGTCATCAAATATATACTCCATTAAAATGATTATTCCGGCAGCGAACTTGATATTGGATACATCACGACCTTTGTTAATATCCACGACAATAGACAGCAATCCCATTGTTCCATAAACAGTGAGTTTATCTTTCTTTGAAGTGATATTTTGTAGAGATCTTATAAAACTGTCGAATGACATCGTATTTATATCTTTAGCTAAATCATATATGTTACCATCATAATATCTAACAGCATCTATCTTAAACGTTTCCATCGCTGTAAAGACGTTTCCGATAGATGGTCTCGTTTCATCAGTCATACTGAGCCAACAAATGTAATCGTGTATAACATCTTTGATAGAATCAGACTCTAAAGAAAAGGAATCGGCTTTATTATACACATTCATGATAAACTTAATGAAAAATGTTTTTCGTTGTTTAAGTTGGATGAATAGTATGTCTTAATAATTGTTATTATTTCACTAATTAATATTTAGTAACGAGTACACTCTATAAAAACGAGAATGACATAACTAATCATAACTAGTTATCAAAGAATGTCTAGGACGCGTAATTTTTTATGGTATAGATCCTGTAAGCGTTGTCTGTATTCTGGAGCTATTTTCTCTATCGCATTAGTGAGTTCAGAATATGTTATAAATTTAAATCGAATAACGAACATAACTTTAGTAAAGTCGTCTATATTAACTCTTTTATTTTCTAGCCATCGTAATACCATGTTTAAGATAGTATATTCTCTAGTTACTACGATCTCATCGTTGTCTAGAATATCGCATACTGAATCTACATCCAATTTTAGAAATTGGTCTGTGCTACATATCTCTTCTATATTATTGTTGATGTATTGTCGTAGAAAACTATTACGTAGACCATTTTCTTTATAAAACGAATATATAGTACTCCAATTATCTTTACCGATATATTTGCATACATAATCCATTCTCTCAATCACTACATCTTTAAGAGTTTGGTTGTTAAGATATTTGGCTAAACTATATAATTCTATTAGATCATCAACAGAATCAGTATATATTTTTCTAGATCCAAAGATGAACTCTTTGGCATCCTCTATAATATTATCAGAAAAGATATTTTCGTGTTTTAGTTTATCAAGATTTAACCTGTTCATATCCATGATTAACGACGTCATATAACCACATAAAATAAAAATCCATTTTCATTTTTAGCACAATACTATTCATAATTGATATTGATGTAATATTTTGTTACTTTGAACGTAAAGACAGTACACGGGTCCGTATCTCCAACAAGCACGTAGTAATCAAATTTGGTGTTGTTAAACTTCGCAATATTCATCAATTTAGATAGAAACATATACTCATCATCTGTTTTAGGAATCCATGTATTATTACCACTTTCCAACTTATCATTATCCCAGGCTATGTTTCGCCCATCATCGTTGCACAGAGTGAATAATTCTTTTGTATTCGGTAGTTCAAATATATGATCCATGCATATATCGACAAAGCTATTGTAGATGTGATTTTTCCTAAATCTAATATAAAACTCGTTTACTAGCAAACATTTTCCTGATTTATCGACCAAGACACACATGGTTTCTAAATCTATCAAGTGGTGGGGATCCATAGTTATAACGCAGTAACATAAATTATTACCTTCTTGACTGTCGCTAATATCTATATACTTATTGTTATCGTATTGGATTCTACATATAGATGGCTTGTATATCAAAGATATAGAACACATAACCAATTTATATTCTCGCTTTGTATTTTCGAATCTAAAGTTAAGAGATTTAGAAAACATTATATCATCGGATGATGATATCACTGTTTCCAGAGTAGGATATATTAAAGTCTTTAAAGATTTTGTCCGATTCAAATAAATCACTAAATAATATCCCATATTATCATCTGTTATAGTCGTGTCATTAAATCTATTATATTTTATGAAAGATATATCACTGCTCACCTCTATATTTCGTACATTTTTAAACTGTTTGTATAATATCTCTCTAATACAATCAGATATATCTATTGTGTCGGTAGACGATACCGTTACATTTGAATTAATGGTGTTCCATTTTACAACTTTTAACAAGTTGACCAATTCATTTCTAATAGTATCAAACTCTCCATGATTAAATATTTTAATAGTATCCATTTTATATCACTACGGACATAAACCATTGTATATTTTTTATGTTTATTAGTGTACACATTTTGGAAGTAAGTTCCTGGATCGGATGTCACCGCAGTAATATTGTTGATTATTTCTGACATCGACGTATTATATAGTTTTTTAATTCCATATCTTTTAGAAAAGTTAAACATCCTTATACAATTTGTGGAATTAATATTATGAATCATGGTTTTTACACATAGATCTATTACAGGCGGAACATCAATTATTATGGCAGCAACTAGTATCATTTCTACATTGTTTATGGTGATGTTTATCTTCTTCCAGCGCATATAGTCTAATATCGATTCAAACGCGTGATAGTTTATACCATTCAATATAATCGCTTCATCCTTTAGATGGTGATCCTGAATGTGTTTAAAAAATTATACGGAGACGCCGTAATAATTTCCCCATTGATAGAAAATATCACGCTTTCCATTTTCTTGAAGTACTAAAAGTAATTATAATATAATGTAAAGGTTTATATATTCAATATTTTTTATAAAAAAAATCATTTTGACATTAATTCCTTTTTAAATTTCAGTCTATCATCTATAGAAACATATTCTATGAATTTATAAAATGCTTTTACGTATCCTATCGTAGGTGATAGAACCGCTAAAAAACCTATCGAATTTCTACAAAAGAATCTGTTATATGGTATAGGGAGAGTATAAAACATTAAATGTCCGTACTTATTAAAGTATTCAGTAGCCAATCCTAACTCTTTCGAATAATTATTAATGGCTCTTATTCTGTACGAATCTATTTTTTTGAACAATGGACCTAGTGGTATATCTTGTTCTATGTATCTAAAATAATGTCTGACTAGATCCGTTAGTTTAATATCCGCAGTCATCTTGTCTAGAATGGCAAATCTAACTGCGGGTTTAGGCGTAGGCGTTAGTTTAGTTTCTATATCTACATCTATGTCTTTATCTAACACCAAAAATATAATAGCTAATATTTTATTACAATCATCCGGATATTCTTCTACGATCTCACTAACTAATGTTTCTTTGGTTATACTAGTATAGTCACGATCAGACAAATAAAGAAAATCAGATGATCGATGAATAATACATTTAAATTCATCATCTGTAAGATTTTTGAGATGTCTCATTAAAATATTATTAGTGTCAGTTCTCATTATCATATATTGACAGCAGCTATTACACTTATTTTATTTTTCTGTATTTTATTACTTTTCACCATATAGATCAGTCATTAGATCATCAAAATACTTTTCAATCATCCTAAAGAGTATGGTGAACGAATCTTCCCATCTAATTTCTGAACGTCTACCAATGTCTCTAGCCACTTTGGCACTAATAGCGATCATTCGCTTAACATCTTCTACATTATTAACTGGTTGATTCAATCTATCTAGCAATGGACCGTCGGATAGCGTCATTCTCATGTTCTTAATCAATGTACATACATCGTCATCATCTACCAATTCATCAAACAATATAAGCTTTTTAAAATCATCATTATAATAGGATGGATCGCCGTCATTTCTCCAAAGAATATATCTAATAAGTAGAGTCCTCATGCTTAGTAATTTAACTATTTTAGTTAACAACTATTTTTTATGTTAAATCAATTAGTAACACCGCTATGTTTAATACTTATTCATATTTTAGTTTTAGGATCGAGAATCAATACAAAAATTAATACATCAATTTTGGAAATACTTAGTTTCCACGTAGTCAATGAAACATTTGAGCTCATCGTAAAGGACGTTCTCGTACAAGACGTAACTATAAATTGGTTTATATTTGTTCAAGATAGATACAAATCCGATAACTTTTTTGACGAATTCTACGGGATTCACTTTAAAAGTGTCATACCGGGTTCTTTTTATTCTTTTAAACAGATCGATTGTGTGATGTTGATTAGGTCTTTTACGAATTTGATACAGAATAGCGTTTACATATCCACCATAGTAATCAATAGCCATTTGTTCGTATGTCATAAATTCTTTAATTATATGACACTGTGTATTATTTAGTTCGTCCTTGTTCATCATTAGGAATCTATCCAATATGGCAATTATATTAGAACTATAACTGCGTTGTATGCGCATGTTGATGTGTCTGTTTATACAATCAATTATACTAGGATCCATACCACTACAATCGGGTAAAATTGTAGCATCATATACCATTTCTAGTACTTTAGATTCATTGTTATCCATTGCAGAGGACGTCATGATCGAATCCAAAAAAATATATTATTTTTATGTTATTTTGTTAAAAATAATCATCAAATACTTCGTAAGATACTCCTTCATGAACATAATCAGTTACAAAACGTTTATATGAAGTAAAGTATCTACAATTTTTACAAAAGTCAGGATGCATAAGTACAAAGTACGCGATAAACGGAATAATAATAGATTTATCTAGTTTATCTTTTTCTATCTCTTTCATAGTTATATACATGGTCTCAGAAGTCGGATTATGTAACATCAGCTTCGATAAAATGACTGGGTTATTTAGTCTTACACATTCGCTCATACATGTATGACCGTTAACTATAGAGTCTACACTAAAATGATTGAATAATAGATAGTCTACCATTGTTTCGTATTCAGATAGTACAGCGTAGTACATGGCATCTTCACAAATTATATCATTATCTAATAGATATTTGACGCATCTTATGGATCCCACTTCAACAGCCATCTTAAAATCGGTAGAATCATATTGCTTTCCTTTATCGTTAATAATTTCTAGAACATCATCTCTATCATAAAAGATACAAATATTAACTGTTTGATCAGTAATAACATTGCTAGTCGATATCAATTTGTTAATAAGATGCGCTGGGCTCAATGTCTTAATAAGAAGTGTAAGAGGACTATCTCCAAATTTGTTTTGTTTATTAACATCCGTTGATGGAAGTAAAAGATTTATAATGTCTACATACTTGACTGTTTTAGAGCATACAATATGGAGAGGCGTATTTCCATCATGATCTGGTTTTGAGGGACTAATTCCTAGTTTCATCATCCATGAGATTGTAGAAGCTTTTGGATTGTCTGACATAAGATGTCTATGAATATGATTTTTGCCAAATTTATCCACTATCCTGGCTTCGAATCCGATAGACATTATTTTTTTAAACACTCTTTCTGAAGGATCTGTACACGCCAACAACGGACCACATCCTTCTTCATCAACCGAGTTGTTAATCTTGGCTCCATACTGTACCAATAAATTTATTCTCTCTATGACTTCATCATCTGTTCCCGAGAGATAATATAGAGGTGTTTTATTATGTTTATCACATGCGTTTGGATCTGCGCCGTGCACCAGCAGCATCGCGACTATTCTATTATTATTAATTTTAGAAGCTATATGCAATGGATAATTTCCATCATCATCCGTCTCATTTGGAGAGTATCCTCTATGAAGAAGTTCTTCTATAAATCGTTCATCTAGTCCTTTAATGCCACAATACGCATGTAGAATGTGATAATTTCCAGAGGGTTCGATAACTTGTAGCATATTCCTAAATACATCTAAATTTTTACTATTATATTTGGCATAAAGAGATAGATAATACTCGACCGACATAATGTTGTGTTGTCCATTATAGTATAAAAATTAATATTTCTATTTCTATATATTTGCAACAATTTACTCTCTATAACAAATATCATAACTTAGTTCTTTTATGTCAAGAAGGCACTGGTTTAATTCATCTATAAATGTCACTCCATAACTACCACGCATACTATACTCAGAATTATGATAAAGATATTTATTCTTGGGGTGTAAGTAATGGGGATTAATCTTTGTTGGATCAGTCTCTAAGTTAACACATGTCACACATGATCCATTTATAGTTATATCACACGATGATGATTTATGAATTGATTCCGGAAGATCGCTATTGTATTTTGTAGTTCCACAATTCATTTCCATACATGTTATTGTCACACTAATATTATGATGAACTTTATCTAGCCGCTGAGTGGTAAACAACAGAACAGATAGTTTATTATCTTTACCAACACCCTCAGCCGCTGCCACAAATCTCTGATCCGTATCCATGATGGTCATGTTTACTTTTAGTCCGTATCCAGTCAACACTATGTTAGCATTTCTGTCGATATAGCTTTCACTCATATGACACTCACCAATAATTGTAGAATTAATGTCGTAATTTACACCAATAGTGAGTTCGGCGACAAAGTACCAGTACCGGTAATCTTGTCGATGAGGACATATAGTATTCTTGTATTCTACCGAATACCCGAGAGATGCGATACAAAAGAGTAAGACTAATTTGTAAACCATCTTACTCAAAAATATGCGACAATAGGAAATCTATCTTATACACATAATTATTCTATCAATTTTACCAATTAGTTAGTGTAATGTTAACAAAAATGTGGGATAATTTAATAGTTTTTCCTTACACAATTGACATACATGAGTCTGAGTTCCTCGTTTTTGCTAATTATTTCGTCCAATTTATTATTCTTGACATCGTCAAGATCTTTTGTATAGGAGTCAGACTTGTATTCAACATGTTTTTCTATAATCATCTTAGCTATTTCGGCATCATCCAATAGTACATTTTCCAGATTAACAGAATAGATATTAATGTCGTATTTGAACAGAGCCTGTAACATCTCAATGTCTTTATTATCTATAGCCAATTTGATGTCCGGAATGAAGAGAAGGGAATTGGTGTTTGTTGACGTCATATAGTCGAGCAAGAGAATCATCATATCCACGTGTCCATTTTTTATAGTGGTGTGAATACAACTAAGGAGAATAGCCAGATCAAAAGGAGATGGTATCTCTGAAAGAAAGTAGGAAACAATACTTACATCATTAAGCATGACAGCATGATAAAATGAAGTTTTCCATCCAGTTTTCCCATAGAACATCAGTCTCCAATTTTTCTTAACAAACAGTTTTACCGTTTGCATGTTACCACTATCAACCGCATAATACAATGCGGTGTTTCCTTTGTCATCAAATTGTGAATCATCCATTCCACTGAATAGCAAAATCTTTACTATTTTGGTATCTTCTAATGTGGCTGCCTGATGTAATGGAAATTCATTATCTAGAAGATTTTTCAATGCTCCAGCGTTCAACAACGTACATACTAGACGCACGTTATTATCAGCTATTGCATAATACAAGACACTATGACCATTGATATCCGCCTTAAATGCATCTTTGCTAGAGAGAAAGCTTTTCAGTTGCTTAGACTTCCAAGTATTAATTCGTGACAGATCCATGTCTGAAACGAGACGCTAATTAGTGTATATTTTTTCATTTTTTATAATTTTGTCATATTGTACCAGAATTAATAATATCTCTAATAGATCTGATTAGTAGATATATGGCTATCGCAAAACAACATATACACATTTAATAAAAATAATATTCATTAAGAAGATTCAGATTCCACTGTACCCATCAATATAAAATAAAATAATTATTCCTTACATCGTACCCATAAACAATATATTAAGTATATTCCACCTTACCCATAAACAATATAAATCCAGTAATATCATGTCTAATGATGAACACAAATGGTGTATTAAATTCCAGTTCTTCAGGAGATGATCTCGCCGTAGCTACCATGATAGTAGATGCCTCCGCTACAGTTCCTTGTTCGTCTACATCTATCTTTACATTCTGAAACATTTTATAAATATATAATGGGTCCCTAGTCATATGTTTAAACGACGCCTTATCTGGATTAAACATACTAGGAGCCATCATTTCGGCTATCGACTTAATATCCCTCTTGTTTTCGATAGAAAATCTAGGGAGTTTAAGATTGTACATTTTATTCCCTAATTGAGATGACCAATATTCTAATTTTGCAGGCGTGATAGAATCTGTGAAATGGGTCATATTATCACCTATTGCCAGGTACATACTAATATTAGCATCCTTATACAGAAGGCGCACCATATCATATTCTTCGTCATCGATTGTGATTGTATTTCCTTGCAATTTAGTAACTACGTTCATCATGGGAACCGTTTTCGTACCGTACTTATTAGTAAAACTAGCATTGTGTGTTTTAGTGATATCAAACGGATATTGCCACGTACCTTTAAAATATATAGTATTAATGATTGCCCATAGAGTATTATCGTCGAGCATAGTAGAATCAACTACATTAGACATACCAGATCTACGTTCTACTATAGAATTAATTTTATTAACCGCATCTCGTCTAAAGTTTAATCTATATAGGCCGAATCTATGATATTGTTGATAATACGACGGTTTAATACACACAGTACTATCGACGAAACTTTGATACGTTAGATCTGTGTACGTATATTTAGATGTTTTCATCTTAGCTAATCCGGATATTAATTCTGTAAATGCTGGACCCAGATCTCTTTTTCTCAAATTCATAGTATTCAATAATTCTACTCTAGTATTACCTGATGCAGACAATAGCGACATAAACATAGAAAACGAATACCCAAACGGTGAGAAGACAATATTATCATTATCATCCTCATCCCCATTTTGAATATTTTTATACGCTAATATACCAGCATTGATAAATCCCTGCAGACGATATGCGGATACTGAACACGCTAATGATAGTATCAATAACGCAATCATGATTTTTATGGTATTAATAATTAACCTTATTTTTATGTTTGGTATAAAAATTATTGATGTCTACACATCCTTTATAATCAACTCTAATCACTTTAACTTTTACAGTTTTCCCTACAAGTTTATCCCTATATTCAACATATCTATCCATATGCATCTCTTAACACTCTGCCAAGATAGCTTCAAAGTGAGGATAGTCAAAAAGATAAATATATAGAGTATAATCATTCTCGTATACTCTGCCCTTTATTACATCGCCCGCATTGGGCAACGAATAACAAAATGCAAGCATCGTGTTAACGGGCTCGTAAATTGGGATAAAATTATGTTTTTATTGTTTATCTATTTTATTCAAGAGAATATTCAGGAAGTTCCTTTTCTGGTTGTATCTCGTCGCAGTATATATCATTTGTACATTGTTTCATATTTTTTAATAGTCTACACCTTTTAGTAGGACTAGTATCGTACAATTCATAGCTGTATTTTGAATTCCAATCACGTATAAAAATATCTTCCAATTGTTGACGAAGACCTAATCCATCATCCGGTGTAATATTAATAGATGCTCCACATATATCCGTAAAGTAATTTCCTGTCCAATTTGATGTACCTATATACGCCGTTTTATCGGTTACCATATATTTTGCATGGTTTACCCTAGAATACGGAATGGGAGGATCAGCATCTGGTACAATAAATAGCTTTACTTCTATATCTATGTTTTTAGATTTTAGCATAGCTATAGATCTTAAAAAGTTTCTCATGATAAACGAAGATCGTTGCCAGCAACTAATCAATAGCTTAACGGATACTTGTCTGTCTATAGCGGATCTTCTTAATTCATCTTCTATATAAGGCCAAAACAAAATTTTACCCGCCTTTGAATAAATAATAGGAATAAAGTTCATAACAGATACATAAACGAATTTACTCGCATTTCCGATACATGACAATAAAGCGGTTAAATCATTGGTTCTTTCCATAGTACATAATTGTTGTGGTGCAGAAGCAATAAATACAGAGTGTGGAACACCGCTTACGTTAATACTAAGAGGATGATCTGTATTATAATACGACGGATAAAAGTTTTTCCAATTATATGGTAGATTGTTAACTCCAAGATACCAGTATACCTCAAAAATTTGAGTGAGATCCGCTGCCAAGTTCCTATTATTGAAGATCGCAATACCCAATTCCTTGACCTGAGTTAGTGATCTCCAATCCATGTTAGCGCTTCCTAAATAAATATGTGTATTATCAGATATCCAAAATTTTGTATGAAGAACTCCTCCTAGGATATTTGTAATATCTATGTATCGTACTTCAACTCCGGCCATTTGTAGTCTTTCAACATCCTTTAATGGTTTGTTGGATTTATTGACGGCTACTCTAACTCTTACTCCTCTTTTGGGTAATTGTACAATCTCGTTTAATATTACCGTGCCGAAATTCGTACCCACTTCATCCGATAAACTCCAATAAAAAGATGATATATCTAGTGTTTTTATGGTATTGGATAGAATTTCCCTCCACATGTTAAATGTAGTCAAATATACTTTATCAAATTGCATACCTATAGGAATAGTCTCTGTAATCACTGCGATTGTATTATCCGGATTCATTTTATTTGTTAAAAAAATAATCCTATATCACTTCACTCTATTAAAAATCCAAGTTTCTATTTCTTTCATGACTGATTTTTTAACTTCATCCGTTTCCTTATGAAGATGATGTTTGGCGCCTTCATAAATTTTTATTTCCCTATTACAATTTGCATGTTGCATGAAATAATATGCACCTGAAACATCGCTAATCTCATTGTTTGTTCCCTGGAGTATGAGAGTCGGGGTGTTAATCTTGGGAATTATTTTTCTAACCTTGTTGGTAGCCTTCAAGACCTGACTAGCAAATCCAGCCTTAATTTTTTCATGATTGACTAATGGATCGTATTGGTATTTATAAACTTCATCCATATCTCTAGATACTGATTCTGGACATAGCTTTCCGACTGACGCATTTGGTGTAATGGTTCCCATAAGTTTTGCAGCTAGCAGATTCAGTCTTGGAACAGCGTCTGCATTAACTAGAGGAGACATTAGAATCATTGCTGTAAACAAGTTTGGATTATCGCAAGCAGCTAGTATAGAAATTGTTGCTCCCATGGAATGACCCAATAAGAAGACTGGAACTCCTGGATAAGTAGATTTAATAGTCACCACGTGCTGTACCACATCTCTAACATACTTACCAAAGTCATCAATCATCATTTTTTCACCATTACTTCTTCCATGGCCAATATGATCATGTGAGAATACTAAAATTCCTAACGATGATATGTTTTCAGCTAGTTCGTCATAACGTCCAGAATGTTCACCAGCTCCATGACTTATGAATACTAATGCCTTAGGATATGTAATAGGTTTCCAATATTTACAATATATGTAATCATTGTCCAGATTGAACATACAGTTTGTACTCATGATTCACTATATAACTATCAATATTAACAGTTCGTTTAATGATCATATTATTTTTATGTTTTATTGATAATTGTAAAAATATACAATTAAATCAATATAGAGGAAGGAGACGGTACTGTATTTTGTGAGATAGTAATGGAGACTAAATCAGATTATGAGGATGCTGTTTTTTACTTTGTGGATGATGATGAAATATGTAGTCGCGACTCCATCATTGATCTAATAGATGAATATATCACGTGGAGAAATCATGTTATAGTGTTTAATAAAGATATTACCAGTTGTGGAAGACTGTACAAGGAATTGATAAAGTTCGATGATGTCGCTATACGGTACTATGGTATTGATAAAATTAATGAGATTGTCGAGGCTATGAGTGAAGGAGACCACTACATCAATCTTACAGAAGTCCATGATCAGGAAAGTCTATTCGCTACCATAGGAATATGTGCTAAAATCACTGAACATTGGGGATACAAAAAGATTTCAGAATCTAAATTCCAATCATTGGGAAACATTACAGATCTGATGACCGACGATAATATAAACATCTTGATACTTTTTCTAGAAAAAAAAATGAATTGATGATATAAGTGTCTTCATAACGCATTATTACGTTAGCATTCTATTATCCAGTGTTAAAAAAATTATCCTATCATGTATTTGAGAGTCTTATATGTAGCAAACATGATAACTGCAATACCCATAATCTTTAGATATTCACGCGTGCTATGGATGGCATTATCCCGCGGTGCGGAAATGTACGTTATATAATCTACAAAATAATCATCGCATATAGTATGAGATAGTAGAGTAAACATTTTTATCGTTTCTACTGGGTTCATACATCGTCTACCCAATTCGGTAATGAATGAAATTGTCGCCAATCTTACACCCAAACCCTTGTTGTTCATTAGTATAGTATTAACTTCATTATTTATGTCATAAACTGTAAATGATTCTGTAGATGCCATATCACACATGATATTCATGTCACTATTATAATCATTATTAACTTTATCACAATACGTGTTGATAATATCTACATATGATCTAGTTTTTGTGGGTAATTGTCTATACAAGTCGTCTAAACGTTGTTTACTCATATAGTATTGAACAGCCATCATTACATGGTCCCGTTCCGTTGATAGATAATCGAGTATGTTAGTAGACTTGTCAAATCTATATACCATATTTTCTGGAAGCGGATATACATAGTCGCGATCATCATTATCACTAGCCTCATCCTCTATATCATGTACATGTACATAATCTATGATATTATTATACATAAACATCGACAACATACTATTGTCTATTATCTAAGTCCTGTTGATCCAAACCCTTGATCTCCTCTATCTGTACTATCTAGAGATTGTACTTCTTCAAGTTCTGGATAATATATACGTTGATAGATTAGCTGAGCTATTCTATCTCCAGTATTTACATTAAACGTACATTTTCCATTATTAATAAGAATGACTCCTATGCTTCCCCTATAATCTTCGTCTATTACACCGCCTCCTATATCAATGCCTTTTAGGGACAGACCAGACCTAGGAGCTATTCTACCATAGCAGAACTTAGGCATGGACATACTAATATCTGTCTTAATTAACTGTCGTTCTCCAGGAGGGATAGTATAATCGTAAGCGCTATACAAATCATATCCGGCAGCACCCGGCGATTGCCTAGTAGGTGATTTAGCTCTGTTAGTTTCCTTAACAAATCTAACTGGTGAGTTAATATTCATGTTGAACATAAAAAATATCATTTTATTTCAAAATTATTTACCATTCCATTCCATCCCATATATTCCATGAATAAGTGCGATTATTGTACACTTCTATAGTATCTATATACGATCCACGATAAAATCCTCCTATCAATAGCAGTTTATTATCCACTATGATCAATTCTGGATTATCCCTCGGATAAATAGGATCATCTATCAGAGTCCATGTATTGCTGGATTCACAATAAAATTCCGCATTTCTACCAACCAAGAATAACCTTCTACCAAACACTAACGCACATGATTTATAATGAGGATAATAAGTGGATGGTCCAAACTGCCACTGATCATGATTGGGTAGCAAATATTCTGTAGTTGTATCAGTTTCAGAATGTCCTCCCATTACGTATATAACATTGTTTATGGATGCCACTGCTGGATTACATCTAGGTTTCAGAAGACTCGGCATATTAACCCAAGCAGCATCCCCGTGGAACCAACGCTCAACAGATGTGGGATTTGGTAGACCTCCTACTACGTATAATTTATTGTTAGCGGGTATCCCGCTAGCATACAGTCTGGGGCTATTCATCGGAGGAATTGGAATCCAATTGTTTGATATATAATTTACCGCTATAGCATTGTTATGTATTTCATTGTTCATCCATCCACCGATAAGATATACTACTTCTCCAACATGAGTACTTGTACACATATGGAATATATCTATAATTTGATCCATGTTCATAGGATACTCTATGAATGGATACTTGTATGATTTGCGTGGTTGTTTATCACAATGAAATATTATGTTACAGTCTAGTATCCATTTTACATTATGTATACCTCTGGGAGAAAGATAATTTGACCTGATTACATTTTTGATAAGAAGTAGCAGATTTCCTAATCTATTTCTTCGCCTCATATACCACTTAATGACAAAATCAACTACATAATCCTCATCTGGAACATTTAGTTCGTCGCTTTCTAGAATAAGTTTCATAGATAGATAATCAAAATTGTCTATGATGTCATCTTCCAGTTCCAAAAAGTGTTTGGTAATAAAGTCTTTAGTATGACATAAGAGATTGGATAGTCCGTATTCTATACCCATCATGTAACACTCGATACAATATTCCTTTCTAAAATCTCGTAGGATAAAGTTTATACAAGTGTAGATGATAAATTCTACAGATGTTAATATAGAAGCACGTAATAAATTGACGACGTTATGACTATCTATATATACCTTTCCAGTATATGAGTAAATAACTATAGAAGTTAGACTGTGAATGTCAAGGTCTAGACAAACCCTCGTAACTGGATCTTTATTTTTTGTGTATTTTTGGCGTAAATGTGTGCAAAAGTATGGAGATAACTTTTTCAATATCGTAGAATTGACTATTATATTACCTCCTATAGCTTCAATAATTGTTTTGAATTTCTTAGTCGTGTACAATGCTAATATATTCTTACAGTACACAGTATTGACAAATATCGGCATTTATGTTTCTTTAAAAGTCAACATCTAAAGAAAAATGATTGTCTTCTTGAGACATAACTCCCATTTTTTGGTATTCACCCACACGTTTTTCGAAAAAATTAGTTTTTCCTTCCAATGATATATTTTCCATGAAATCAAACGGATTGGTAACATTGTAAATTTTTTTAAATCCCAATTCAGAAATCAATCTATCTGCGACGAATTCTATATATGTTTTCATCATTTCACAATTCATTCCTATGAGTTTAACTGGAAGAGCCACAGTAAGAAATTCTTGTTCAATGGATACCGCATTTGTTATAATAAATCTAACGGTTTCTTCACTCGGTGGATGCAATAAATGTTTAAACATCAAACATGCGAAATCGCAGTGCAGACCCTCGTCTCTACTAATTAATTCGTTAGAAAACGTGAGTCCGGGCATTAGGCCACGCTTTTTAAGCCAAAATATGGAAGCGAATGATCCGGAAAAGAAGATTCCTTCTACTGCAGCAAAGGCAATAAGTCTCTCTCCATAACCGGCGCTGTCATGTATCCACTTTTGAGCCCAATCGGCCTTCTTTTTTACACAAGGCATCGTTTCTATGGCATTAAAGAGGTAGTTTTTTTCATTACTATCTTTAACATAAGTATCGATCAAAAGACTATACATTTCCGAATGAATGTTTTCAATGGCCATCTGAAATCCGTAGAAACATCTAGCCTCGGTAATCTGCACTTCTGTACAAAATCGTTCTGCTAAATTTTCATTCACTATTCCGTCACTGGCTGCAAAAAACGCCAATACATGTTTTATAAAATATTTTTCGTCTGGTGTTAGTTTATTCCAGTCATTGATATCTTTAGATATATCCACTTCTTCCACTGTCCAAAATGATGCCTCTGCCTTTTTATACATATTCCAGATGTCATGATATTGGATTGGGAAAATAACAAATCTATTTGGATTTGGTGCAAGGATAGGTTCCATAACTAAATTAACAATAGTAGTAATTTTTTTTCAGTTATCTGTATGACGACTGTACTTGGATCTTTTGTATATCGCTATCGCCGCAATCACTACAATAATTACAAGTATTATTGATAGCATTGTTATTACTACTATCATAATTAAATTATCGACATTCATGGGTGTTGAATAATCGTTATCATCATTTTGTAATTGTGACGTCATACTAGATAAATCATTTGTGAGATTGTTGTGGGAAGCGGGCACGGAAGATGCATTATCATTATTATTTAACGCCTCCCATTCGGATTCACAAATGTTACGCACGTTCAAAGTTTTATGGAAACTATAATTTTGTGAAAACAGATAACAAGAAAACTCGTCATCGTTCAAATTTTTAACGATAGTAAACCGATTAAACGTCGAGCTAATTTCTAACGCTAGCGACTCTGTTGGATATGGGTTTCCAGATATATATCTTTTCAGTTCCCCTACGTATCTATAATCATCTGTAGGAAATGGAAGATATTTCCATTTATCTACTGTTCCTAATATCATATGCGGTGGTGTAGAACCATTAAGCGCGAAAGATGTTATTTCGCATCGTATTTTAACTTCGCAATAATTTCTGGTTAGATAACGCACTCTACCAGTCAAGTCAATGATATTAGCCTTTACAGATATATTCATAGTAGTCGTAACGATGACTCCATCTTTTAGATGTGATACTCCTTTGTATGTACCAGAATCTTCGTACCTCAAACTCGATATATTTAAACAAGTTAATGATATATTAACGCGTTTTATGAATGATGATATATAACCAGAAGTTTTATCCTCTGTGGCTAGCGCTATAACCTTATCATTATAATACCAACTAGTGTAATTAATATGTGACATGACAGTGTGGGTACAAATATGTACATTATCGTCTACGTCGTATTTGATACATCCGCATTCAGCCAACAAATATAAAATTACAAAAACTCTAACGACGTTTGTACACATCTTGATGCGGTTTAATAAATGTTTTGATTTCAATTTATTGTAAAAAAAGATTCGGTTTTATACTGTTCGATATTCTCATTGCTTATATTCTCATCTATCATCTCCACACAGTCAAATCCATGGTTAACATGTACCTCATCAACCGGTAAAAGACTATCGGATTCTTCTATCATCATAACTCGAGAATATTTAATTTGGTGGTCATTATTAATCAAGTCAATTATCTTATTTTTAACAAACGTAAGTATTTTACTCATTTTTTTATAAAAACTTTTAGAAATATACAGACTCTATCGTGTGTCTATATCTTCTTTTTATATCCAATGTATTTATGTCTGATTTTTCTTCATTTATCATATATAATGGTCCAAATTCTACACGTGCTTCGGATTCATCCAGATCATTAAGGTTCTTATAATCGCAACATCCTTCTCTTCCATCTTCTACATCTTCCTTCTTATTCTTAGCGTCACAGAATCTACCACAGCAGGATCCCATGACGAGAGTCACATTAAACTAATTCATTTTCAATTATAATATACTGATTAGTAATGACAATTAAAATAAAAATATTCTTCATAACCGGTAAGAAAGTAAAAAGTTCACATTGAAACTATGTCAGTAGTTATACATCATGAGATGATATACTCTATTTTGGTGGAGGATTATATGATATAATTCGTGGATAATCATTCTTAAGACACATTTCTTCATTCGTAAATCTTTTCACATTAAATGAGTGTCCATATTTTGCAATTTCTTCATATGATGGCGGTGTACGTGGACGAGGCTGCTCCTGTTCTTGTAGTCGTCGACTGTCGTGTTTGCGTTTAGATCCCTCCATTATCGCGATCGCGTAGTGAGTACTATTTATACCTTGTAATTAAATTTTTTTATTAATTAAACGTATAAAAACGTTCCGTATCTGTATTTAAGAGCCAGATTTCGTCTAATAGAACAAATAGCTACAGTAAAAATAACTAGAATAATCGCTACACCCACTAGAAACCACGGATCGTAATACGGCAATCGGTTTTCGATAATAGGTGGAACGTATATTTTATTTAAGGACTTAACAATTGTCTGTAAACCACAATTTGCTTCCGCCGATCCTGTATTAACTATCTGTAAAAGCATATGTTGACCGGGAGGAGCCGAACATTCTCCGATATTCAATTTTTGTATATCTATAATGTTATTAACCTCCGCATACGCATTACAGTTCTTTTCTAGCTTGGATACTACACTAGGTACATCATCTAAATCTATTCCTATTTCCTCAGCGATAGCTCTTCTATCCTTTTCCGAAAGTAATGAAATCACTTCAATAAATGATTCAACCATGAGTGTGAAACTAAGTCGAGAATTACTCATGCATTTGTTAGTTATTCGGAGCGCGCAATTTTTAAACTGTCCTATAACCTCTCCTATATGAATAGCACAAGTGACATTAGTAGGGATAGAATGTTGAGCTAATTTTTGTAAATAACTATCTATAAAAAGATTATACAAAGTTTTAAACTCTTTAGTTTCTGCCATTTATCCAGTCTGAGAAAATGTCTCTCATAATAAATTTTTCCAAGAAACTAATTGGGTGAAGAATGGAAACCTTTAATCTATATTTATCACAGTCTGTTTTGGTACACATGATGAATTCTTCTAATGCTGTACTAAATTCGATATCTTTTTCGATTTCTGGATATGTTTTTAATAAAGTATGAACAAAGAAATGGAAATCGTAATACCAGTTATGTTCAACTTTGAAATTGTTTTTTATTTTCTTGTTAATGATTCCAGCCACTTGGGAAAAGTCAAAGTCGTTTAATGCCGATTTAATACGTTCATTAAAAACAAACTTTTTATTCTTTAGATGAATTATTATTGGTTCATTGGAATCAAAAAGTAAGATATTATCGGGTTTAAGATCTGCATGTAAAAAGTTGTCACAACAGGGTAGTTCGTAGATTTTAATGTATAACAGAGACATCTGTAAAAAGATAAACTTTATGTATTGTACCAAAGATTTAAATCCTAATTTGATAGCTAACTCGGTATCTACTTTATCTGCCGAATACAGTGCTAGGGGAAAAATTATAATATTTCCTCTTTCGTATTCGTAATTAGTTCTCTTTTCATGTTCGAAAAAGTGAAACATGCGGTTAAAATAGTTTATAACATTAATATTACTGTTAATAACTGCCGGATAAAAGTGGGATAGTAATTTCACGAATTTGATACTGTCCTTTCTCTCGTTAAACGCCTTTAGAAAAACTTTAGAAGAATATCTCAATGAGAGTTCCTGACCATCCATAGTTTGTATCAATAATAGCAACATATGAAGAACCCGCTTATACAGAGTATGTAAAAATGTTAATTTATAGTTTAATCCCATGGCCCACGCACACACGATTAATTTTTTTTCATCTCCCTTTAGATTGTTGTATAGAAATTTGGGTACTGTAAACTCCGCCGTAGTTTCCATGGGACTATATAATTTTGTGGCCTCGAATACAAATTTTACTACATAGTTATCTATCTTAAAGACTATACCATATCCTCCTGTAGATATGTGATAAAAATCGTCGTTTATAGGATAAAATCGTTTATCTTTTTGTTGGAAAAAGGATGAATTAATGTAATCATTCTCTTCTATCTTTAGTAGTGTTTCCTTATTAAAATTCTTAAAATAATTTAACAATCTAACTGACGGAGCCCAATTTTGGTGTAAATCTAATTGGGACATTATGTTGTTAAAATATAAACAGTCTCCTAATATAACAGTATCTGATAATCTATGGGGAGACATCCATTGATATTCAGGGGATGAATCATTGGCAACACCCATTTATTGTACAAAAAGCCCCAATTTACAAACGAAAGTCCAGGTTTGATAGAGATAAACTATTAACTATTTTGTCTCTGTTTTTAACACCTCCACAGTTTTTAATTTCTTTGGTAATGAAATTATTCACAATATCAGTATCTTCTTTATCTACCAGAGATTTTACTAACTTGATAACCTTGGCTGTCTCATTCAATAGGGTAGTGATATTTGTATGTATGATATTGATATCTTTTTGAATTGTTTCTTTTAGAAGTGATTCTTTGATGGTATCAGCATACGAATTACAATAATGCAGAAACTCAGTTAACATGCAGGAATTATAGTAAGCCAATTCCAATTGTTGCCTGTATTGTATTAGAGTATTAATATGCGCAATGATGTCCTTGCGTTTCTCTGATAGAATGCGAGCAGCGATTTTGGCGTTATCATTTGACGATATTTCTGGAATGACGAATCCTGTTTCTACTAACTTCTTGGTAGGACAAAGTGAAACAATCAAGAAAATAGCTTCTCCTCCTATTTGTGGAAGAAATTGAACTCCTCTAGATGATCTACTGACGATAGTATCTCCTTGACAGATATTGGACCGAACTACGGAAGTACCTGGAATGTAAAGCCCTGAAACCCCCTCATTTTTTAAGCAGATTGTTGCCGTAAATCCTGCACTATGCCCAAGATAGAGAGCTCCTTTGGTGAATCCATCACTATGTTTCAGTTTAACCAAGAAACAGTCAGCTGGTCTAAAATTTCCATCTCTATCTAATACAGAATCCAACTTGATGTCAGGGACTATGACCGGTTTAATGTTATATGTAACATTGAGTAAATCCTTAAGTTCATAATCATCGTTGTCATCAGTTATGTACGATCCAAACAATGTTTCTACCGGCATGGTGGATACGAAGATGCTATCCATCAGAATGTTTCCCTGATTAGTATTTTCTATATAGCTATTCTTCTTTAAACGATTTTCCGAATCAGTAACTATGTTCATTTTTTTAGGAGTAGGACGTCTAGCCAGTATGGAAGAGGATTTTCTAGATACTCTCTTCAACATCTTTGATCTCAATGGAATGCAAAACCCCATGGTGTAACAACCAACGATAAAAATAATATTGTTTTTTCACTTTTTATAATTTTACCATCTGACTCATGGATTCATTAATATCTTTACAAGAGCTACTAACGTATAATTCTTTATAACTAAACTGAGATATATACACCGGATCTATGGTTTCCATAATTGAGTAAATGAATGCTCGGCAATAACTAATGGCAAATGTATAGAACAACGAAATTATACTAGAGTTGTTAAAGTTAATATTTTCTATGAGTTGTTCCAATAAATTATTTGTTGTGACTGCGTTCAAGTCATAAATTATCTTGATACTATCCAGTAAACAGTCTTTAAGTTCTGGAATATTATCATCCCATTGTAAAGCCCCTAGTTCGACTATCGAATATCCTGCTCTGATAGCAGTTTCAATATCGACGGACGTCAATACTGTAATAAAGGTGGTAGTATTGTCATCATCGTGATAAACTACGGGAATATGGTCGTTAGTAGGTACCGTGACTTTACACAACGCGATATATAACTTTCCTTTTGTACCATTTTTAACGTAGTTGGGACGTCCTGCAGGGTATTGTTTTGAAGAAATGATATCGAGAACAGATTTGATACGATATTTGTTGGATTCCTGATTATTCACTATAATATAATCTAGACAGATAGATGATTCGATAAATAGAGAAGGTATATCGTTGGTAGGATAATACATCCCCATTCCAGTATTCTCGGATACTCTATTGATGACACTAGTTAAGAACATGTCTTCTATTCTAGAAAACGAAAACATCCTACATGGACTCATTAAAACTTCTAACGCTCCTGATTGTGTTTCGAATGCCTCGTACAAGGATTTCAAGGATGCCATAGATTCTTTGACCAACGATTTAGTATTGCGTTTAGCATCTGATTTTTTTATTAAATCAAATGGTCGGCTCTCTGGTTTACTACCCCAATGATAACAATAGTCTTGTAAAGATAAACCGCAAGAAAATTTATACACATCCATCCAAATAACCCTAGCACCGTCGGATGATATTAATGTATTATTATAGATTTTCCATCCACAGTTATTGGGCCAGTATACTGTTAGCAACGGTATATCGAATAGATTACTCATGTAACCTACTAGAATGATAGTTCGTGTACTAGTCATAATATCTTTAATCCAATCTAAGAAATCTAAAATTAGATCTTTTACACTATTAAAGTTAACAAAGGTATTACCCGGGTACGTGGATATCATATATGGTATTGGTCCATTATCAGTAATGGCTCCATAAACTGATACGGCAATGGTTTTTATATGTGTTTGATCTAATGAGGACGAAATTCGCGCCCACAATTCATCTCTAGATATGCATTTAATATCGAACGGTAACACATCAATCTCGGGACGCGTATATGTTTCTAAATTCTTAATCCAAATATAATGATGACCTATATGCCCTATTATCATACTGTCAACTATAGTATACCTAGAGAACTTTCGATACATCTGCTGTTTCCTGTAATCGTTAAATTTTACAAATCTATAACATGCTAAACCTTTTGACGACAGCCATTCATTAATTTCTGATATGGAATCTGTATTCTTAATACCGTATCGTTCTAAAGCCAGTGCTATATCTCCCTGTTCGTGGGAACGCTTTCGTATAATATCGATCAATGGATAATATGAAGTTTTTGGAGAATAATATGATTCATGATCTATTTCGTCCATAAACAATCTAGACATAGGAATTGGAGGCGATGATCTTAATTTTGTGCAATGGGTCAATCCTATAACTTCTAATATTGTAATATTCATCATCGACATAACACTATCTATGTTATCATCGTATATTAGTATACCACGACCTTCTTCATTTCGTGCCAAAATGATATACAGTCTTAAATAATTACGCAATATCTCAATAGTTTCATAATTGTTAGCTGTTTTCATCAAGGTTTGTATCCTGTTTAACATGATGGCGTTCTATAACGTCTCTATTTTCTATTTTTAATTTTTTTAAATTTTTAACGATTTACTGTGGCTAGATACCCAATCTCTTTCAAATATTTTTTTAGCCTCGCTTACAAGCTGTTTATCTATACTATTAAAACTGACGAATCCGTGATTTTGGTAATGGGTTCCGTCGAAATTTGCCGAAGTGATATGAACATATTCGTCGTCGACTATTAACAATTTTGTATTATTCTGAATAGTGAAAACCTTCACAGATAGATCATTTTGAACACACAACGCATCTAGACTTCTGGCGGTTGCCATAGAATATACGTCGTTCTTATCCCAATTACCAACTAGAAGTCTGATCTTAACTCCTCTATTAATGGCTGCTTCTATAATGGAGTTGTAAATGTCAGGCCAATAGTAGCTATTACCGTCGACACGTGTAGTGGGAACTATGGCCAAATGTTCAATATCTATACTAGTCTTAGCCGACTTGAGTTTATCAATAACTACATCAGTGTCTAGATCTCTAGAATATCCCAATAGGTGTTCTGGAGAATCAGTAAAGAACACTCCACCTATAGGATTCTTAATATGATACGCAGTGCTAACTGGCAGACAACAAGCCGCAGAGCATAAATTCAACCATGAATTTTTTGCGCTATTAAAGGCTTTAAAAGTATCAAATCTTCTACGAAGATCTGTGGCCAGCGGAGGATAATCAGAATATACGCCTAACGTTTTAATCGTATGTATAGATCCTCCAGTAAATGACGCGTTTCCTACATAACATCTTTCATCATCAGACACCCAAAAACAACCGAGTAGTAGTCCCACATTATTTTTTTTATCTATATTAACGGTTATAAAATTTATATCCGGGGAGTGACTTTGTAGCTCTCCCAGATTTCTTTTCCCTCGTTCATCTAGCAAAACTATTATTTTAATCCCTTTTTCAGATACCTCTTTTAGTTTATCAAAAATAAGCGCTCCCCTAGTAGTACTCAGAGGATTACAACAAAAAGATGCTATGTATATATATTTCTTAGCTAGAGTGATAATTTCGTTAAAACATTCAAATGTTGTCAAATGATCGGATCTAAAATCCATATTTTCTGGTAGTGTTTCTACCAGCCTACATTTTGCTCCCGCAGGTACCGATGCAAATGGCCACATTTAGTTAACATAAAAACTTATATATCCTGTTCTATCAACGATTCTAGAATATCATCGGCTATATCGCTAAAATTTTCATCAAAGTCGACATCACAACCTAACTCAGTCAATATATTAAGAAGTTCCATGATGTCATCTTCGTCTATTTCTATATCCGTATCCATTGTAGATTGTTGACCGATTATCGAGTTTAAATCATTACTAATACTCAATCCTTCAGAATACAATCTGTGTTTCATTGTAAATTTATAGGCGGTGTATTTAAGTTGGTAGATTTTCAATTATGTATCAATATAGCAACAGTAGTTCTTGCTCCTCCTTGATTTTAGCATCCTCTTCATTATTTTCTTCTACGTACATAATCATGTCTAATACGTTAGACAACACACCGACGATGGTGGCCGCCACAGACACGAATATGACTAGACCGATGACCATTTAAAAAATACTCTCTAGCTTTAACTTAAACTGTATCGATCATTCTTTTAGCACATGTATAATATAAAAACATTATTCTATTTCGAATTTAGGCTTCCAAAAATTTTTCATCCGTAAACCGATAATAATATATATAGACTTGTTAATAGTCGGAATAAATATATTAATGCTTAAACTATCATCATCTCCACGATTAGAGATACAATATTTACATTCTTTTTGCTGTTTCGAAACTTTATCAATACACGTTAATACAAACCCAGGAAGGAGATATTGAAACTGAGGCTGTTGAAAATGAAACGGCGAATACAATAATTCAGATAATGTAAAATCATGATTCCGTATTCTGATGATATTAGAACTGCTAATGGATGTCGATGGTATGTATCTAGGAGTATCTATTTTAACAAAGCATCGATTTGCTAATATACAATTATCCTTTTGATTAATTGTTATTTTATTCATATTCTTAAAAGGTTTCATATTTATCAATTCTTCTACATTAAAAATTTCCATTTTTAATTTATCTAGCCCCGCAATACTCCTCATTACGTTTCATTTTTTGTCTAGAATACCCATTTTGTTCATCTTGGTACATAGATTATCCAATTGAGAAGCGCATTTAGTAGTTTTGTACATTTTAAGTTTATTAACGAATCGTCGAAAACTAGTTATAGTTAACATTTTATTATTTGATACCCTGATATTAATACCCCTGCCGTTACTATTATTTATAACTGATGTAACCCACGTAACATTGGAATTAATTATCGATAGTAATGCATCGACACTTCCAAAATTGTCTATTATAAACTCACCGATAATTTTTTTATTGCATGTTTTCATATTCATTAGGATTATCAAATCTTTAATCTTATTACGATTGTATGCGTTGATATTACAAGACGTCATTCTAAAAGACGGAGGATTTCCATCAAATGCCAGACAATCACGTACAAAGTACATGGAAATAGGTTTTGTTCTATTACGCATCATAGATTCATATAAAACACCCGTAGAAATACTAATTTGTTTTACTCTATAAAATACTATTGCATCTATTTCATCGTTTTGTATAACGTCTTTCCAAGTGTCAAATTCCAATTTTTTTTCATTGATAGTACCAAATTCTTCTATCTCTTTAACTACTTGCATAGATAGGTAATTACAGTGATGCCTACATGCCGTTTTTTGAAACTGAATAGATGCATCTAGAAGCGATGCTACACTAGTCACGATCACCACTTTCATATTTAGAATATATGTATGTAAAAATATAGTAGAATTTCATTTTGTTTTTTTCTATGCTATAAATGAATTCTCATTTTGTATCCGCACATACTCCGTTTTATATCAATACCAAAGAAGGAAGATATCTGGTTCTAAAAGCCGTTAAAGTATGCGATGTTAGAACTGTAGAATGCGAAGGAAGTAAAGCTTCCTGCGTACTCAAAGTAGATAAACCCTCATCACCCACGTGTGAGAGAAGACCTTCGTCCCCGTCCAGATGCGAGAGAATGAATAACCCTGGAAAACAAGTCCCGTTTATGAGAACGGACATGTTACAAAATATGTTTGCTGCTAATCGCGACAACGTAACGTCAAGACTTTTGAACTAAAATACAATTATATCTTTTTCGATATTAATAAATCCGTGTCTCCCGGGTTTTTTATCTCTTTCAGTATGTGAATAGATAGGTATTTTATCTCTATTCATCATCGAATTTAAGAGATCCGATAAACATTGTTTGTATTCTCCAGATGTCAGCATCTGATACAACAATATATGTGCACATAAACCTCTGGCACTTATTTCATGTACCTTCCCCTTATCACTAAGGAGAATAGTATTTGAGAAATATGTATACATGATATTATCATGTATTAGATATACAGAATTTGTAACACTCTCGAAATCACACGATGTGTCGGCGTTAAGATCTAATATATCACTCGATAACACATTTTCATCTAGATACACTAGACATTTTTTAAAGCTAAAATAGTCTTTAGTAGTAACAGTAACTATGCGATTATTTTCATCGATGATACATTTCATCGGCATATTATTACGCGTACCATCAAAGACTATACCATGTGTATATCTAACGTATTCTAGCATAGTTGCCATACGTACATTAAACTTTTCAGGATCTTTGGATAGATCTTCCAATCTATCTATTTGAGAAAACATTTTTATCATGTTCAATAGTTGAAACGTCGGATCCACTATATAGATATTATCTATAAAGATTTTAGGAACTATGTTCATGGTATCCTGGCGAATATTAAAACTATCAATGATATGATTATCGTTTTCATCTTTTATCACCATATAGTTTCTAAGATATGGGATTTTACTTAATATAATATTATTTCCCGTAATAAATTTTATTAGAAATGCCAAATCTATAAGAAAAGTCCTAGAATTAGTCTGAAGAATATCTATATCACCGTACCGTATATTTGGATTAATTAGATATAGAGAATATGATCCGTAACATATACAACTTTTATTATGACGTCTAAGATATTCTTCCATCAACTTATTAACATTTTTGACTAGGGAAGATACATTATGACGTCCCATTACTTTTGCCTTGTCTATTACAGCGACGTTCATAGAATTTAGCATATCTCTTGCCAATTCTTCCATTGATGTTACATTATAAGAAATTTTAGATGAAATTACATTTGGAGCTTTAATAGTAAGAACTCCTAATATATCCGTGTATGTGGTCACTAATACAGATTGTAGTTCTATAATCGTAAATAATTTACCTATATTATATGTTTGAGTTTGTTTAGAAAAGTAGCTAAGTATACGATCTTTTATTTCTGATGCCGATGTATCAACATCGAAAAAAAATCTTTTTTTATTCTTTTTTACTAACGATACGAATATGTCTTTGTTAAAAACAGTTATTTTCTGAATATTTCTAGCTTGTAATTTTAACATATGATATTCGTTCACACTAGGTACTCTGCCTAAATAGGTTTCTATAATCTTTAATGTAATATTAGGAAGAGTATTCTGATCAGGATTCCTATTCATTTTGAGGATTTAAAACTCTGATTATTGTCTAATATGGTCTCAACACAAACTTTTTCACAGAGTGATAGAGTTTTTGATAACTCGTTTTTCTTAAGAAATATAAAACTACTGTCTCCAGAGCTCGCTCTATCTTTTATTTTATCTAATTCGATACAAACTCCTGATACTGGTTCAGAAAGTAATTCATTAATTTTCAGTCCTTTATAGAAGATATTTAATATAGATAATACAAAATCTTCAGTTCTTGATATCGATCTGATTGATCCTAGAACTAGATATATTAATAACGTGCTCATTAGGCAGTTTATGGCAGCTTGATAATTAGATATAGTATATTCCAGTTCATATTTATTAGATACCGCATTGCCCAGATTTTGATATTCTATGAATTCCTCTGAAAATAAATCCAAAATAACTAGACATTCTATTTTTTGTGGATTAGTGTACTCTCTTCCCTCTATCATGTTCACTACTGGTGTCCACAATGATAAATATCTAGAGGGAATATAATATAGTCCATATGATGCCAATCTAGCAATGTCGAATAACTGTAATTTTATTCTTCGCTCTTCATTATGAATTGAATCTTGAGGTATAAACCTAACACAAATTATATCATTAGACTTTTCGTATGTAATGTCTTTCATGTTATAAGTTTTTAATCCTGGAATAGAATCTATTTTAATGAGGCTTTTAAACGCAGCGTTCTCCAACGAGTCAAAGCATAATACTCTGTTGGTTTTCTTATATTCAATATTACGATTTTCTTCTTTGAATGGAATAGGTTTTTGAATTAGTTTATAATTACAACATAATAGATAAGGAAGTGTGTAAATAGTACGCGGAAAAAACATAATAGCTCCCCTGTTTTCATCCATGGTTTTAAGTAAATGATCACTGGCTTCTTTAGTCAATGGATATTCGAACATTAACCGTTTCATCATCATTGGACAGAATCCATATTTCTTAATGTAAAGAGTGATCAAATCATTGTGTTTATTGTACCATCTTGTTGTAAATGTGTATTCGGTTATCGGATCTGCTCCTTTTTCTATTAAAGTATCGATATCGATCTCGTCTAAGAATTCAACTATATCGACATATTTCATTTGTATACACATAACCATTACTAACGTAGAATGTATAGGAAGAGATGTAACGGGAACAGGGTTTGTTGATTCGCAAACTATTCTAATACATAATTCTTCTGTTAATACGTCTTGCACGTAATCTATTATAGATGCCAAGATATCTATATAATTATTTTGTAAGATGATGTTAACAATGTGATCTATATAAGTAGTGTAATAATTCATGTATTTCGATATATGTTCCAACTCTGTCTTTGTGATGTCTAGTTTCGTAATATCTATAGCGTCCTCAAAAAATATATTCGCATATATTCCCAAGTCTTCAGTTCTATCTTCTAAAAAATCTTCAACGTATGGAATATAATAATCTATTTTACCTCTTCTGATGTCATTAATGATATAGTTTTTGACACTATTTTCCGTCAATTGATTCTTATTCACTATGTCTAAAAACCGGATAGCGTCCCTAGGACGAACTACTGCCATTAATATCTCTATTATAGCTTCTGGACATAAATCATCTATTATACCAGAATTAATGGGAACTATTCCGTATCTATCTAACATAGTTTTAAGAAAGTCAGAATCTAAGACCTGATGTTCATATATTGGTTCATACATGAAATGATCTCTATTGATGATAGTGACTATTTCATTCTCTGAAAATTGGTAACTCATTCTATACACGCTTTCCTTGTTGATAAAGGATAGTATATACTCAATGGAATTTGTACCAACAAACTGTTCTCTTATGAATCGTATATCATCATCTGAAATGATCATGTAAGGCATACATTTAACAATAAGAGACTTGTCTCCTGTTATCAATATACTATTCTTGTGATAATTTATGTGTGCGGCAAATTTGTCCACGTTCTTTAATTTTGTTATAGTAGATATCAAATCCAATGGAGATACAGTTCTTGGCTTAAACAGATATAGTTTTTCTGGAACGAATTCTACAACATTATTATAAAGGACTTTGGGTATATAAGTGGGATGAAATCCTATTTTAATTAATGCGATAGCCTTGTCCTCGTGCAGATATCCAAACGCTTTTGTGATAGTATGGCATTCATTGTCTAGAAACGCTCTACGAATATCTGTAACAGATATCATCTTTAGAGAATACTAGTCGCGTTAATAGTACTAAAATTTGTATTTTTTAATCTATCTCAATAAAAAATTAATATGTATGATTCAATGTATAACTAAACTACTAACTGTTATTGATAACTAGAATCAGAATCTAATGATGACATAACTAAGAAGTTTATCTACAGCCAATTTAGCTGCATTATTTTTAGCATCTCGTTTAGATTTTCCATCTGCCTTATCGAATACTCTTCCGTCAATGTCTACACAGGCATAAAATGTAGGAGAGTTACTAGGCCCCACTGATTCAATACGAAAAGACCAATCTCTCCTAGTTATTTGACAGTACTCATTAATAACGGTGACAGGGTTAACACCTTTCCAATAAATAATTTTTTTAACCGGAATAACATCATCAAAAGACTTATGATCCTCTCTCATTGATTTTTCGCGGGATACATCATCTATTATAGCATCAGCATCAGAATCTGTAGGCCGTGTATCAGCATCCATTGTCGTAGACCAACGAGGAGGAGTATCGTTGGAGCTGTAAACCATAGCACTACGTTGAAGATCATACAGAGCTTTATTAACTTCTCGCTTCTCCATATTAAGTTGTTTAGTTAGTTGTACAGCAGTAGCTCCTTAGTCCAATGTTTTTAATAACCGCACACAATCTCTGTGTCAGAACGCTCGTCAATATAGATCTTAGAAATTTTTTTAGAGAGAACTAACGCAACTAGCAATAAAACTGATCTTATTTTATCATTTTTTTTATTCATCATCCTCTGGTGGTTCGTCGTTCCTATCGAATGTAGCTCTGATTAACCCGTCATCTATAGGTGATGCTGGTTCTGGAGATTCTGGAGGAGATGGATTATTATCTGGAAGAATCTCTGTTATTTCCTTGTTTTCATGTATCGATTGCGTTGTAACATTAAGATTGCGAAATGCTCTAAATTTGGGAGGCTTAAAGTGTTGTTTACAATCTCTACACGCGTGTCTAACTAATGGAGGTTCATCAGCGGCTCTAGTTTGAATCATCATCGGTGTAGTATTCCTACTTTTACAGTTAGGACACGGTGTATTGTATTTCTCGTCGAGAACGTTAAAATAATCGTTGTAACTCACATCCTTTATTTTATCTATATTGTATTCTACTCCTTTCTTAATGCATTTTATACCGAACAAGAGATAGCGAAGGAATTCTTTTTCGGTACCGCTAGTACCCTTAATCATATCACATAGTGTTTTATATTCTAAATGTGTGGCAATGGACGGTTTATTTCTATACGATAGTTTGTTTTTGGAATCCTTTGAGTATTCTATACCAATATTATTCTTTGATTCGAATTTAGTTTCTTCGATATTAGATTTTGTATTACCTATATTCTTGATGTAGTACTTTGATGATTTTTCCATGGCCCATTCTATTAAGTTTTCCAAGTTGGCATCATCCACATATTGTGATAGTAATTCTCGGATATCAGTAGTGACTACCGCCATTGATATTTGTTCATTTGATGAGTAACTACTAATGTATACATTTTCCATTTATAACACTTATGTATTAACTTTGTTTATTTATATTTTTTCATTATTATGTTGATATTAATAATCGTATTGTGGTTATATGGCTACAATTTCATAATGAGTTGAAGTCAGTGTCCTATGATCAATGACGATAGCTTTACTCTGAAAAGAAAGTATCAAATCGATAGTGCAGAGTCAACAATGAAAATGGATAAGACGATGACAAAGTTTCAGAATAGAGTCAAAATGGTAAAAGAAATAAATCAGACGATAAGAGCAGCACAAACTCATTACGAGACATTGAAACTAGGATATATAAAATTTAAGGGAATGATTAGGACTACTACTCTAGAAGATATAGCACCATCTATTCCAAATAATCAGAAAACTTATAAACTATTCTCGGACATTTCAGTCATTGGCAAAGCATCACAGAATCCGAGTAAGATGATATATGCTCGCTGCTTTACATGTTTCCCAATTTGTTTGGAGATGACCATAGATTCATTTGTTATAGAATGCATCCAACATTGTTCATGATATAGTTGAATCATGTATGCCTGTTCGTATGCCTGTGGCTAAGATACTGTGTAAAGAAATGGTAAATAAATACTTTGAGAATCTTTAAGAGTGCATTGACTTTGTTAGTGAATAGGCATTCCATCTTTCTCCAATACTAATTCAAATTGTTAAATTAATAATGGAATAGTATAAATAGTTATTAGTGATAGGATAGTAAACATAATTATTAGAATAGTAGTGTAGTATCATAGATAACTCTCTTCTATAAAAAATGGATTTTATTCGTAGAAAGTATCTTATATACACAGTAGAAAATAATATAGATTTTTTAAAGGATGATACATTAAGTAAAGTAAACAATTTTACCCTCAATCATGTACTAGCTCTCAAGTATCTAGTTAGCAATTTTCCTCAACATGTTATTACTAAGGATGTATTAGCTAATACCAATTTTTTTGTTTTCATACATATGGTACGATGCTGTAAAGTATACGAAGCGGTTTTACGACACGCATTTGATGCACCCACGTTGTACGTTAAAGCATTGACTAAGAATTATTTATCGTTTAGTAACACAATACAGTCGTACAAGGAAACAGTGCATAAACTAACACAAGATGAAAAATTTTTAGAGGTTGCCGAATACATGGACGAATTAGGAGAACTTATAGGCGTAAATTATGACTTAGTTCTTAATCCATTATTTCACGGAGGGGAACCCATCAAAGATATGGAAATCATTTTTTTAAAACTGTTTAAGAAAACAGACTTCAAAGTTGTTAAAAAATTAAGTGTTATAAGATTACTTATTTGGGCATACCTAAGCAAGAAAGATACAGGCATAGAGTTTGCGGATAATGATAGACAAGATATATATACTCTATTTCAACAAACTGGTAGAATAGTCCATAGCAATCTAACAGAAACGTTTAGGGATTATATCTTTCCCGGAGATAAGACTAGCTATTGGGTGTGGTTAAACGAAAGTATAGCTAATGATGCGGATATCGTTATTAATAGACCCGCCATTACCATGTATGATAAAATTCTTAGTTATATATACTCTGAGATAAAACAGGGACGCGTTAATAAAAACATGCTTAAGTTAGTTTATATCTTTGAGCCTGAAAAAGATATCAGAGAACTTCTGCTAGAAATCATATATGATATTCCTGGAGATATCCTATCTATTATTGATGCAAAAAACGACGATTGGAAAAAATATTTTATTAGTTTTTACAAAGCTAATTTTATTAACGGTAATACATTTATTAGTGATAGAACGTTTAACGATGACTTATTCAGAGTTGTTGTTCAAATAGATCCCGAATATTTCGATAATGAACGAATTATGTCTTTATTCTATACGAGTGCTGCGGACATTAAACGATTTGATGAGTTAGATATTAATAACAGTTATATATCTAATATAATTTATGAGGTGAACGATATCACATTAGATACAATGGATGATATGAAGAAGTGTCAAATCTTTAACGAGGATACGTTGTATTATGTTAAGGAATACAATACATACCTGTTTTTGCACGAGTCGGATCCCATGGTCATAGAGAACGGAATACTAAAGAAACTGTCATCTATAAAATCCAAGAGTAGACGGCTGAACTTGTTTAGCAAAAACATTTTAAAATATTATTTAGACGGACAATTGGCTCGTCTAGGTCTTGTGTTAGATGATTATAAAGGAGACTTATTAGTTAAAATGATAAACCATCTCAAATCTGTGGAGGATGTATCCGCATTCGTTAGATTTTCTACAGATAAAAACCCTAGTATTCTTCCATCGCTAATCAAAACTATTTTAGCTAGTTATAATATTTCCATCATCGTCTTATTTCAAAGGTTTTTAAGAGATAATCTATATCATGTAGAAGAATTCTTGGATAAAAGCATCCATCTAACCAAGACGGATAAGAAATATATACTTCAATTGATAAGGCACGGTAGATCATAGAACAAACCAAATATATTATTAATAATTTGTATATACATAGATATAATTATCACATATTAAAAAATAACACATTTTTGATAAATGGAAACCGTTGCAACAATTCAGACTCCCACCAAATTAATGAATAAAGAAAATGCAGAAATGATTTTGGAAAAAATTGTTAATCATATAGCTATGTATATTAGTGACGAATCAATATATTCAGAAAATAATCCTGAATATATTGATTTTCGTAACAGATACGGAGACTATAGATCTCTCATTATAAAAAGTGATCACGAGTTTGTAAAGCTATGTAAAGATCATGCAGAGAAAAGTTCTCCAGAAACGCAACAAATGATTATCAAACACATATACGAACAATATCTTATTCCAGTATCTGAAGTACTATTAAAACCTATAATGTCCATGGGTGACATATTTACATATAACGGATGTAAAGACAATGAATGGATGCTAGAACAACTCTCTACCCTAAACTTTAACAATCTCTACACATGGAACTCATGTAGCATAGGCAATGTAACGCGTCTGTTTTATACATTTTTTAGTTATCTGATGAAAGATAAACTAAATATATAAGTATAATCCCATTCTAATACTTTAACCTGATGTATTATTACCTGCATCTTATTAGAATATTAACCTAACTAAAAGACATAAAAAGCGGTAGGATATAAATATTATGGCCGCAACCGTTCCGCGTTTTGACGATGTGTACAAAAATGCACAAAGAAGAATTCTAGATCAAGAAACATTTTTTAGTAGAGGTCTAAGTAGACCGTTAATGAAAAACACATATCTATTTGATAATTACGCGTATGGATGGATACCAGAAACTGCAATTTGGAGTAGTAGATACGCAAACCTAGATGCTAGTGACTATTATCCCATTTCGTTGGGATTACTTAAAAAGTTTGAATTTCTCATGTCTCTATATAAAGGTCCTATTCCCGTATATGAAGAAAAAGTAAATACTGAATTCATTGCTAATGGATCTTTCTCCGGTAGATACGTATCATATCTTAGAAAGTTTTCTGCCCTTCCAACAAACGAGTTTATTAGTTTTTTATTATTGACCTCCATCCCTATCTATAATATCTTATTCTGGTTTAAAAACACACAGTTTGATATTACTAAACACACATTATTCAGATACGTCTATACAGATAATACCAAACACCTTGCGTTGGCTAGGTATATACATCAAACAGGAGACTATAAGCCTTTGTTTAGTCGTCTCAAAGAGAATTATATATTTACTGGTCCCGTTCCAATAGGTATCAAAGATATAGATCACCCTAATCTTAGTAGAGCAAGAAGTCCATCCGATTATGAGACATTAGCTAATATTAGTACTATATTGTACTTTACCAAGTATGATCCAGTATTAATGTTTTTATTGTTTTACGTACCTGGGTATTCAATTACTACAAAAATTACTCCAGCCGTAGAATATCTAATGGATAAACTGAATCTAACAAAGAGCGACGTACAACTGTTGTAAATTATTTTATGCTTCGTAAAATGTAGGTCTTGAACCAAACATTCTTTGAAAAAATGAGATGCATAAAACTTTATTATCCAATAGATTAACTATTTCAGACGTCAATCGTTTAAAGTAAACTTCGTAAAATATTCTTTGATTGCTGCCGAGTTTAAAACTTCTATCGATAATTGTTTCATATGTTTTAATATTTACAAGTTTTTTGGTCCATGGTACATTAGCTGGACAGATATATGCAAAATAATATCGTTCTCCAAGTTCTATAGTCTCTGGATTGTTTTTATTATATTCAGTAACCAAATACATATTAGGGTTATCTGCGGATTTATAATTTGAGTGATGCATTCGACTCAACATAAATAATTCTAGAGGAGACGATCTACTATCAAATTCGGATCGTAAATCTGTTTCTAAAGAACGGAGAATATCTATACATACCTGATTAGAATTCATCCGTCCTTCAGACAACATCTCAGACAGTCTGGTCTTGTATGTCTTAATCATATTCTTATGAAACTTGGAAACATCTCTTCTAGTTTCACTAGTACCTTTATTAATTCTCTCAGGTACAGATTTTGAATTCGACGATGCCGAGTATTTCATCGTTGTATATTTCTTCTTCGATTGCATAATCAAATTCTTATATACCGCCTCAAACTCTATTTTAAAATTATTAAACAATACTCTACTATTAATCAGTCGTTCTAACTCCTTTGCTATTTCTATGGACTTATCTACATCTTGACTGTCTATCTCTGTAAACACGGAGTCGGTATCTCCATACACGCTACGAAAACGAAATCTATAATCTATAGGCAACGATGTTTTCACAATCGGATTAATATCTCTATCGTCCATATAAAATGGATTACTTAATGTATTGGCAAACCGTAACATACCGTTGGATAACTCTGCTCCATTTAGTACCGATTCTAGATACAATATCATTCTACGTCCTATGGATGTGCAACTCTTAGCCGAAGCGTATGAGTATAGAGCACTATTTCTAAATCCCATCAGACCATATACTGAGTTGGCTACTATCTTGTACGTATATTGCATGGAATCATAGATGGCCTTTTCAGTTGAACTGGTAGCCTGTTTTAACATCTTTTTATATCTGGCTCTCTCTGCCAAAAATGTTCTTAATAGTCTAGGAATGGTTCCTTCTATTGATCTATCGAAAATTGCTATTTCAGAGATGAGGTTCGGTAGTCTAGGTTCACAATGAACCGTAATATATCTAGGAGGTGGATATTTCTGAAGCAAGAGTTGATTATTTATTTCTTCTTCCAATCTATTGGTACTAACAACGACACCGACTAATGTTTCCGGAGATAGATTTCCAAAGATACACACATTAGGATACAGACTGTTATAATCAAAGATTAATACATTATTACTAAACATTTTTTGTTTTGGAGCAAATACCTTACCGCCTTCATAAGGAAACTTTTGTTTTGTTTCTGATCTAACTAAGATAGTTTTAGTTTCCAACAATAGCTTTAACAGTGGACCCTTGATGATTGTACTCGCTCTATATTCGAATACCATGGATTGAGGAAGCACATATGTTGCCGCACCAGCGTCTGTTTTTGTTTCTACTCCATAATACTCCCACAAATACTGACACAAACAAGCATCATGAATACAGTATCTAGCCATATCTAAAGCTATGTTTAGATTATAATCCTTATACATCTGAGCTAAATCAATGTCATCCTTTCCGAAAGATAATTTATATATATCATTAGGTAAAGTAGGACATGATAGTACGACTTTAAATCCATTTTCCAAAATATCTTTACGAATTACTTTACATATAATATCCTCATCAACAGTCACGTAATTACCTGTGGTTAAAACCTTTGCAAATGTATCGGCTTTGCCTTTCGCGTCCGTAGTATCGTCACCGATGAACGTCATTTCTCTAACTCCTCTATTTAATACTTTACCCATGCAACTGAACGCGTTCTTGGATATAGAATCCAATTTGTACGAATCCAATTTTTCAGATTTTTGAATGAATGAATATAGATCGAAAAATATAGTTCCATTATTGTTATTAACGTGAAACGTAGTATTGGCCATGCCGCATACTCCCTTATGACTAGACTGATTTCTCTCATAAATACAGAGATGTACAGCTTCCTTTTTGTCTGGAGATCTAAAGATAATCTTCTCTCCTGTTAATAACTCTAGACGATTAGTAATATATCTCAGATCAAAGTTATGTCCGTTAAAGGTAACGACGTAGTCGAACGTTAGTTCCAACAATTGTTTAGCTATTCGTAACAAAACTATTTCAGAACATAGAACTAGTTCTCGTTCGTAATCCATTTCCATTAGCGACTGTATCCTCAAACATCCTCTATCGACGGCTTCTTGTATTTCCTGTTCCGTTAACATCTCTTCATTAATGAGCGTAAACAGTAATCGTTTACCACTTAAATCGATATAACAGTAACTTGTATGCGAGATTGGGTTAATAAATACAGAAGGAAACTTCTTATCGAAGTGACACTCTATATCTAGAAATAAGTACGATCTTGGGATATCGAATCTAGGTATTTCTTTAGCGAAACAGTTACGTGGATCGTCACAATGATAACATCCATTGTTAATCTTTGTCAAATATTGCTCGTCCAACGAGTAACATCCGTCTGGAGATATCCCGTTAGAAATATAAAACCAACTAATATTGAAAAATTCATCCATGGTGGCATTTTGTATGCTGCGTTTCTTTGGCTCTTCTATCAACCACATATCTGCGACGGAGCATTTTCTATCTTTAATATCTAGATTATAACTTATTGTCTCGTCAATGTCTATAGTTCTCATCTTTCCCATCGGCCTCGCATTAAATGGAGGAGGAGATAATGACTGATATATTTCGTCCGTCACTACGTAATAAAAGTAATGAGGAAATCGTATAAATACGGTCTCGCCATTTCGACATCTGGATTTCAGATATAAAAATCTGTTTTCACCGTGACTTTCAAACCAATTAATACACCTAACATCCATTTCTAGAATTTAGAAATATATTTTCATTTAAATGAATCCCAAACATTGGGGAAGAGCCGTATGGACCATTATTTTTATAGTACTTTCGCAAGCGGGTTTAGACGGCAACATAGAAGCGTGTAAACGAAAACTATATACTATAGTCAGCACTCTTCCATGTCCTGCATGTAGACGACACGCGACTATCGCTATAGAGAACAATAATGTCATGTCTAGCGATGATCTGAATTATATTTATTATTTTTTCATCAGATTATTTAACAATTTGGCATTTGATCCCAAATACGCAATCGATGTGTCAAAGGTTAAACCTTTATAAACTTAACCCATTATAAAACTTATGATTAGTCACGACTGAAATAACCGCGTGATTATTTTTTGGTATAATTCTACACGGCATGGTTTCTGTGACTATGAATTCAACACCTGTTATCTTAGTGAAATCTTTAACAAACAGCAAGGGTTCGTCAAAGACATAAAACTCATTGTTTACGATCGAAATAGACCCCCTATCACACTTAAAATAAAAAATATCCTTATCCTTTACCACCAAATAAAATTCTGATTGGTCAATGTGAATGTATTCACTTAACAGTTCCACAAATTTATTTATTAACTCCGAGGCACATACATCGTCGGTATTTTTTATGACAAACTTTACTCTTCCAGCATCCGTTTCTAAAAAAATATTAACGAGTTCCATTTATATCATCCAATATTATTGAAATGACGTTGATGGACAGATGATATAAATAAGAAGGTACAGTACCTTTGTCCACCATCTCCTCCAATTCATACTCTATTTTGTCATTAACTTTAATGTGTGAAAACAGTACGCCACATGCTTCCATGACAGTGTGTAACACTTTGGATACAAAATGTTTGACATTAGTATAATTGTCCAAGACTGTCAATCTATAATAGATAGTAGCTATAATATATTCTATGATGGTATTGAAGAAGATGACAACCTTGGCATATTGATCATTTAACACAGACATGGTATCAACAAATAGCTTAAATGAAAGAGAATCAGTAATTGGAATAAGCGTCTTCTCGATGTAGTGTCCGTATACCAACATGTCTGATATTTTGATGTATTCCATTAAATTATTTAGTTTTTTCTTTTTATTCTCGTTAAACAGAATTTCTGTCAATGGACCCCAACATCGTTGACCTATTAAGTTTTGATTGATTTTTCCGTGTAAGGCGTATCTAGTCAGATCGTATAGCCTATCCAATAATCCATCGTCTGTGCGTAGATCACATCGTACACTTTTTAATTTTCTATAGAAGAGTGACAGACATCTGGAGCAATTACAGACAGCAATTTCTTTATTCTCTACAGATGTAAGATACTTGAAGATATTCCTATGATGATGCAGAATTTTGGATAACACGGTATTGATGGTATCTGTTACCATAATTCCTTTGACTGATAGTGTCAAAGTACAAGATTTCCAATCTTTTGCAATTTTCAGTACCATTATCTTTGTTTTGATATCTATATCAGACAGCATGGTACGTCTGACAACACAGGGATTAAGACGGAAAGATGAAATGATTCTCTCAACATCTTCAATAGATACCTTGCTATTTTTTTTGGCATTATCTATATGTGAGAGAATATCCTCTAGAGAATCAGTATCCTTTTTGATGATAGTGGATCTCAATGACATGGGACGTCTAAACCTTCTTATTCTATCACCAGATTGCATGGTGATTTGTCTTCTTTCTTTTATCATGATGTAATCTCTAAATTCATCGGCAAATTGTCTATATCTAAAATCATAATATGAGATGTTTACCTCTACAAATATCTGTTCGTCCAATGTTAGAGTATCTATATCAGTTTTGTATTCCAAATTAAACATGGCAACGGATTTAATTTTATATTCCTCTATTAAGTCCTCGTCGATAATAACAGAATGTAGATAATCATTTAATCCATCGTACATGGTTGGAAGATGCTCGTTGACAAAATCTTTAATTGTCTTGATGAAGGTGGGACTATATCTAACATCTTGATTAATAAAATTTATAACATTGTCCATAGGATACTTTGTAACTAGTTTTATACACATCTCTTCATTGGTAAGTTTAGACAGAATATCGTGAACAGGTGGTATATTATATTCATCAGATATACGAAGAATAATGTCCAAATCTATATTGTTTAATATATTATATAGATGTAGTGTAGCTCCTACAGGAATATCTTTAACTAAGTCAATGATTTCATCAACAGTTAGATCTATTTTAAAGTTAATCATATAGGCATTGATTTTTAAAAGGTATGTAGCCTTGACTACATTCTCATTAATTAACCATTCCAAGTCACTGTGTGTAAGAAGATTATATTCTATCATAAGCTTGACTACATTTGGTCCCGATACCATTAAAGAATTCTTATGATATAAGGAAACAGCTTTTAGGTACTCATCTACTCTACAAGAATTTTGGAGAGCCTTAACGATATCAGTGACGTTTATTATTTCAGGAGGAAAGAACCTAACATTGAGAATATCTGAATTAATAGCTTCCAGATACAGTGATTTTGGCAATAGTCCGTGTAATCCATAATCCAGTAACACGAGCTGGTGCTTGCTAGACACCTTTTCAATGTTTAATTTTTTTGAAATAAGCTTTGATAAAGCCTTCCTCGCAAATTCCGGATACATGAACATGTCGCCAACATGATTAAGTATTGTTTTTCATTATTTTTATATTTTCTCAACAAGTTCTCAATACCCCAATAGATAATAGAATATCACCCAATGCGTCCATGTTGTCTATTTCCAACAGGTCGCTATATCCACCAATAGAAGTTTTCCCAAAAAAGATTCTAGGAACAGTTCTACCACCAGTAATTTGTTCAAAATAGTCACGCAATTCATTTTCGGGTTTAAATTCTTTAATATCTACAATTTCATACGCTCCTCTTTTGAAACTAAACTTATTTAGAATATCCAGTGCGTTTCTACAAAAAGGACATGTAAACTTGACAAAAATTGTCACTTTGTTATTGGCCAACCTTTGTTGTACAAATTCCTCGGCCATTTTTAATATTTAAGTGATACAAAACTATCTCGACTTATTTAACTCTTTAGTCGAGATATATGGACACAGATAGCTATATGATAACCAACTACAGAAGACAAACGCTATAAAAAACATAATTACGACGAGCATATTTATAAATATTTTTATTCAGTATTACTTGATATAGTAATATTAGGCACAGTCAAACATTCAACCACTCTAGATACATTAACTCTCTCATTTTCTTTAACAAATTCTGCAATATCTTCGTAAAAAGATTCTTGAAACTTTTTAGAATATCTATCGACTCTAGATGAAATAGCGTTCGTCAACATACTATGTTTTGTATACATAAAGGCGCCCATTTTAACAGTTTCTAGTGACAAAATGCTAGCGATCCTAGGATCCTTTAGAATCACATAGATTGACGATTCGTCTCTCTTAGTAACTCTAGTAAAATAATCATACAATCTAGTACGCGAAATAATATTATCCTTGACTTGAGGAGATCTAAACAATCTAGTTTTGAGAACATCGATAAGTTCATCGGGAATTACATACATACTATCTTTAATAGAACTCTTTTCATCCAGTTGAATGGATTCGTCCTTAACCAACTGATTAATGAGATCTTCTATTTTATCATTTTCTAGATGATATGTATGTCCATTAAAGTTAAATTGTGTAGCGCTTCTTTTTAGCCTAGCAGCCAATACTTTAACATCACTAATATCGATATACAAAGGAGATGATTTATCGATGGTATTAAGAATTCGTTTTTCGACATCCGTCAAAACCAATTCCTTTTTGCCTGTATCATCCAGTTTGCCATTCTTTGTAAAGAAATTATTTTCTACTAGACTATTAATAAGACTGATAAGGATTCCTCCATAATTGCACAATCCAAACTTTTTCACAAAACTAGACTTTACGAGATCTACAGGAATGCGTACTTCAGGTTTCTTAGCTTGTGATTTTTTCTTTTGTGGACATTTTCTAGTGACCAACTCATCTACCATTTCATTGATTTTAGCAGTGAAATAAGCTTTCAATGCACGGGCACTGATACTATTGAAAACGAGTTGATCTTCAAATTCCGCCATTTAAGTTCACCAAACAACTTTTAAATACAAATATATCAATAGTAGTAGAATAAGAACTATAAAAAAAATAATAATTAACCAATACCAACCCCAACAACCTGTATTATTAGTTGATGTGACAGTTTTCTCATCACTTAGAACAGATTTAACAATTTCTATAAAGTCTGTCAAATCATCTTCCTGAGAACCCATAAATACACCAAATATAGCAGCGTACAACTTATCCATTTATACATTGAATATTGGCTTTTCTTTATCGCTATCTTCATCATATTCATCATCAATATCAACAAGTCCCAGATTACGAACCAGATCTTCTTCTACATTTTCAGTCATTGATACGCGTTCACTATCTCCAGAGAGTCCGATAACGTTAGCCACTACTTCTCTATCAATGATTAGTTTCTTGAGCGCGAATGTAATTTTTGTTTCCGTTCCGGATCTATAGAAAACTACAGGTGTAATAATTGCCTTGGCTAATTGTCTTTCTCTTTTACTGAGTGATTCTAGTTCACCTTCTATAGATCTGAGAATGGATGATTCTCCAGTCGAAACATATTCTACCATGGCTCCGTTTAATTTGTTGATGAAGATGGATTCATCCTTAAATGTTTTCTCTGTAATAGTTTCCGCCGAAAGACTATGCAAAGAATTTGGAATGCGTTCCTTGTGTGTAATGTTTCCATAGACAGCTTCTAGAAGTTGATACAACATAGGACTAGCCGCGGTAACTTTTATTTTTAGAAAGTATCCATCGCTTCTATCTTGTTTAGATTTATTTTTATAAAGTTTAGTCTCTCCTTCCAACATAATAAAAGTGGAAGTCATCTGACTAGATAAACTATCAGTAAGTTTTATAGAGATAGATGAACAATTAGCGTATTGAGAAGCATTTAGTGTAACGCATTCGATACATTTTGCATTAGATTTACTAATCGATTTTGCATACTCTATAACACCCGCACAAGTCTGTAGAGAATCGCTAGATGCTGTAGGTCTTGGTGAAGTTTCAACTCTCTTCTTGATTACCTTACTCATGATTAAACCTAAATAATTGTACTTTGTAATATAATGATATATATTTTCACTTTATCTCATTTGAGAATAAAAATGTTTTTGTTAACCACTGCATGATGTACAGATTTCGGAATCGCAAACCACTTGTGGTTTTATTTTATCCTTGTCCAATGTGAATTGAATGGGAGCGGATGCGGGTTTCGTACGTAGATAGTACATTCCCGTTTTTAGACCGAGACTCCATCCGTAAAAATGCATACTCGTTAGTTTGGAATAACTCGGATCTGCTATATGGATATTCATAGATTGACTTTGATCGATGAAGGCTCCCCTGTCTGCAGCCATTTTTATGATCGTCTTTTGTGGAATTTCCCAAATAGTTTTATAAACTCGCTTAATATCTTCTGGAAGGTTTGTATTCTGAATGGATCCACCATCTACCATAATCCTATTCTTGATCTCATCATTCCATAATTTTCTCTCGGTTAAAACTCTAAGGAGATGCGGGTTAACTACTTGGAATTCTCCAGACAATACTCTCCGAGTGTAAATATTACTGGTATACGGTTCCACCGACTCATTATTTCCCAAAATTTGAGCAGTTGATGCAGTCGGCATAGGTGCCACCAATAAACTATTTCTAAGACCGTATGTTCTGATTTTATCTTTTAGAGGTTCCCAATTCCAAAGATCCGACGGTACAACATTCCAAAGATCATATTGTAGAATACCGTTACTGGCGTACGATCCTACATATGTATCATATGGTCCTTCCTTCTCAGCTAGTTTACAACTCGCCTCTAATGCACCGTAATAAATGGTTTCAAAGATCTTCTTATTTAGATCTTGTGCTTCCAGGCTATCAAATGGATAATTTAAGAGAATAAACGCGTCCGCTAATCCTTGAACACCAATACCGATAGGTCTATGTCTCTTATTAGAGATTTCAGCTTCTGGAATAGGATAATAATTAATATCTATAATTTTATTGAGATTTCTGACAATTACTTTGACCACATCCTTCAGTTTGAGAAAATCAAATCGCCCATCTATTACAAACATGTTCAATGCAACAGATGCCAGATTACACACGGCTACCTCATTAGCATCCGCATATTGTATTATCTCAGTGCAAAGATTACTACACTTGATGGTTCCTAAATTTTGTTGATTACTCTTTTTGTTACACGCATCCTTATAAAGAATGAATGGAGTACCAGTTTCAATCTGAGATTCTATAATCGCTTTCCAGACGACTCGAGCCTTTATTATACATTTGTATCTCCTTTCTCTTTCGTATAGTGTATACAATCGTTCGAACTCGTCTCCCCAAACATTGTCCAATCCAGGACATTCATCCGGACACATCAACGACCACTCTCCGTCATCCTTCACTCGTTTCATAAAGAGATCAGGAATCCAAAGAGCTATAAATAGATCTCTTGTTCTATGTTCATCGTTTCCTGTATTCTTTTTAAGATCGAGGAACGCCATAATATCAGAATGCCACGGTTCCAAGTATATGGCCATAACTCCAGGCCGTTTGTTTCCTCCCTGATCTATGTATCTAGCGGTGTTATTATAAACTCTCAACATTGGAATAATACCGTTTGATATACCATTGGTACCGGAGATATAGCTTCCACTGGCACGAATATTACTAATTGATAGACCTATTCCCCCTGCCATTTTAGAGATTAATGCGCATCGTTTTAACGTGTCATAGATGCCTTCTATGCTATCATCGATCATGTTAAGTAGAAAACAGCTAGACATTTGGTGACGAGTAGTTCCCGCATTAAATAAGGTAGGAGAAGCGTGCGTAAACCATTTTTCAGAAAGTAGATTGTACGTCTCAATAGCTGAGTCTATATCCCATTGATGAATTCCTACTGCGACACGCATTAACATGTGCTGAGGTCTTTCAACAATTTTGTTGTTTATTTTCAACAAGTAGGATTTTTCCAAAGTTTTAAAACCAAAATAGTTGTATGAAAAGTCTCGTTCGTAAATAATAACCGAATTGAGCTTATCCTTATATTTGTTAACTATATCCATGGTAATACTTGAAATAATCGGAGAATGTTTCCCATTTTTAGGATTAACATAGTTGAATAAATCCTCCATCACTTCACTAAATAGTTTTTTTGTTTCCTTGTGTAGATTTGATATGGCTATTCTGGCGGCTAGAATGGCATAATCCGGATGTTGTGTAGTACAAGTGGCTGCTATTTCGGCTGCCAGAGTGTCCAATTCTACCGTTGTTACTCCATTATATATTCCTTGAATAACCTTCATAGCTATTTTAATAGGATCTATATGATCAGTGTTTAAGCCATAGCACAATTTTCTAATACGAGACGTGATTTTATCAAACATGACATTTTCCTTGTATCCATTTCGTTTAATGACAAACATTTTTGTTGGTGTAATAAAAAAAATTATTTAATTTTTCATTAATAGGGATTTGACGTATGTAGCGTACAAAATTATCGTTCCTGGTATATAGATAAAGAGTCCTATATATTTGAAAATCGTTACGGTTCGATTAAACTTTAATGATTGCATTGTGAATATATCATTAGGATTTAACTCCTTGACTATCATGGCGGTGCCAGAAATTACCATCAAAAGCATTAATACAGTTATGCAGATCGCAGTTAGAACGGTTATAGCATCCACCATTTATATCTAAAAATTAGATCAAAGAATATGTGACAACGTCCTAGTTGTATACTGAGAATTGACGAAACAATGTTTCTTACATATTTTTTTCTTATTAGTAACCGACTTAATAGTAGGAACTGGAAAACTAGACTTGATTATTCTATAAGTATAGATACCCTTCCAAATAATGTTCTCTTTGATAAAAGTTCCAGAAAATGTAGAATTTTTTAAAAAGTTATCTTTTGCTATTACTAATATCGTGGTTAGACGCTTATTATTAATATGAGTGATGAAATCCACACCGCTTCTAGATATCGCTTTTATTTCCACATTAGATGGTAAATCCAATAGTGAAACTATCTTTTTAGGAATGTATGGACTCGCGTTTAGAGGAGTGAACGTCTTCGGAGTAGTAAAGGATGATTCGTCAAATGAATAAACAATTTCACAAATGGATGTTAATGTATTAGTAGGAAATTTTTTGACGCTAGTGGAATTGAAGATTCTAATGGATGATGTTCTACCTATTTCATCCGATAACATGTTAATTTCCAATACCAACGGTTTTAATATTTCGATGATATACGGTAGTCTCTCTTTCGGACTTATATAGCTTATTCCACAATACGAGTCATTATATACTCCAAAAAACAAAATAACTAGTATAAAATCTGTATCGAATGGGAAAAACGAAATTATCGATATAGGTATAGAATCCGGAACATTGAACGTATTAATACTTAATTCTTTTTCAGTGGTAAGAACCGATAGGTTATTGACATTGTATGGTTTTAAATATTCTATAACTTGAGACTTGATAGATATTAATGACGAATTGAAAATTATTTTTATCACCACGTGTGTTTCAGGATCATCGTCGACGCCAGTTAACCAACCGAATGGAGTAAAATAAATATCATTAATATATGCTCTAGATATTAGTATTTTTATTAATCCTTTGATTATCATCTTCTCGTACGCGAATGATTCCATGATCAAGAGTGATTTGAGAACATCCTCCGGAGTATTAATGGGTTTAGTAAACAGTCCATCGTTGCAATAATAAAAGTTGTCCAAGTTAAAGGATATTATGCATTCGTTTAAAGATATCACCTCATCTAACGGAGACAATTTTTTGGTAGGTTTTAGAGACTTTGAAGCTACTTGTTTAACAAAGTTATTCATCGTCGTCTACTATTCTATTTAATTTTGTAGTTAATTTATCACATATCACATTAATTGACTTTTTGGTCCACTTTTCCATACGTTTATATTCTTTTAATCCTGCGTTATCCGTTTCCGTTATATACAGGGATAGATCTTGCAAGTTAAATAGAATGCTCTTAAATAATGTCATTTTTTTATCCGCTAAAAATTTAAAGAATGTATAAACTTTTTTCAAAGATTTAAAACTTTTAGGTGGAGTTCTGGTACACAATATCATAAACAAACTAATAAACATCCCACATTCAGATTCCAACAATTGATTAACTTCCACATTAATACAGCCTATTTTCGCTCCAAATGTACATTCGAAAAATCTGAATAAAACATCAATATCGCAATTTGTATTATCCAATACAGAATGTCTGTGATTCGTGTTAAAACCATCGGAAAAAGAATAGAAATAAAAATTATTATAATGGTGGAATTCAGTTGGAATATTGCCTCCGGAGTCATAAAAGGATACTAAACATTGTTTTTTATCGTAAATTACACATTTCCAATGAGACAAATAACAAAATCCAAACATTACAAATCTAGAGGTAGAACTTTTAATTTTGTCTTTAAGTATATACGATAAGATATGTTTATTCATAAACGCGTCAAATTTTTCATGAATAGCTAAGGAGTTTAAGAATCTCATGTCAAATTGTCCTATATAATCCACTTCGGATCCATAAGCAAACTGAGAGACTAAGTTCTTAATACTTCGATTGCTCATCCAGGCTCCTCTCTCAGGCTCTATTTTCATCTTGACGACCTTTGGATTTTCACCAGTATGTATTCCTTTACGTGATAAATCATCAATTTTCAAATCCATTTGTGAGAAGTCTATCGCCTTAGATACTTTTTCCCGTAGTTGAGGTTTAAAGAAATACGCTAACGGTATACTAGTAGGTAACTCAAAGACATCATATATAGAATGGTAACGCGTCGTTAACTCGTCGGTTAACTCTTTCTTTTGATCGAGTTCATCGCTACTATTGGGTCTGCTCAGGTGCCCCGACTCTACTAGTTCCAACATCATACCGATAGGAATACAAGACACTTTGCCAGCGGTTGTAGATTTATCATATTTCTCCACCACATATCCGTTACAATTTGTTAAGAATTTAGATACATCTATATTGCTACATAATCCAGCTAGTGAATATATATGACATAATAAATTGGTAAATCCTAGTTCTGGTATTTTACTAATTACTAAATCTGTATATCTTTCCATTTATCATGGAAAAGAATTTACCAGATATCTTCTTTTTTCCAAACTGCGTTAATGTATTCTCTTACAAATATTCACAAGATGAATTCAGTAATATGAGTAAAACGGAACGTGATAATTTCTCATTGGCTGTGTTTCCAGTGATAAAACATAGATGGCATAACGCACACGTTGTAAAACATAAAGGAATATACAAAGTTAGTACAGAAGCACGTGGAAAAAAAGTATCTCCTCCATCACTAGGAAAACCCGCACATATAAACCTAATGTCGAAGCAATATATATATAGTGAGTATGCAATAAGCTTTGAATGTTATAGTTTTCTAAAATGTATAACAAATACAGAAATCAATTCGTTCGATGAGTATATATTAAGAGGACTATTAGAAGCTGGTAATAGTTTACAGATATTTTCCAATTCCGTAGGTAAACGAATAGATACTATAGGTGTACTAGGGAATAAGTATCCATTTAGCAAAATTCCATTGGCCTCATTAACTCCTAAAGCACAACGAGAGATATTTTTAGCGTGGATTTCTCATAGACCTGTAGTTTTAACTGGAGGAACCGGAGTGGGTAAGACGTCACAGGTACCCAAGTTATTGCTTTGGTTTAATTATTTATTTGGTGGATTCTCTTCTCTAGATAAAATCACTGACTTTCACGAAAGACCAGTCATTCTATCTCTTCCTAGGATAGCTTTAGTTAGATTGCATAGCAATACCATTTTAAAATCATTGGGATTTAAGGTACTAGATGGATCTCCTATCTCTTTACGGTACGGATCTATACCGGAAGAATTAATAAACAAACAACCAAAAAAATATGGAATTGTATTTTCTACCCATAAGTTATCTCTAACAAAACTATTTAGTTATGGCACTATTATTATAGACGAAGTTCATGAGCATGATCAAATAGGAGATATTATTATAGCAGTAGCGAGAAAACATCATACGAAAATAGATTCTATGTTTTTAATGACTGCCACGTTAGAGGATGACAGGGAACGTCTAAAAATATTTTTACCTAATCCCGCATTTATACATATTCCTGGAGATACACTGTTTAAAATTAGCGAGGTATTTATTCATAATAAGATAAATCCATCTTCCAGAATGGCATATATAGAAGAAGAAAAGAGAAATTTAGTTACTGCTATACAGATGTATACTCCTCCTGATGGATCATCCGGTATAGTCTTTGTGGCATCCGTTGCACAGTGTCACGAATATAAATCATATTTAGAAAAAAGATTACCGTATGATATGTATATTATTCATGGTAAGGTCTTAGATATAGACGAAATATTAGAAAAAGTGTATTCATCACCTAATGTATCGATAATTATTTCTACTCCTTATTTGGAATCCAGCGTTACTATACGCAATGTTACACACATTTATGATATGGGTAGAGTTTTTGTCCCCGCTCCTTTTGGAGGATCACAACAATTTATTTCTAAATCTATGAGAGATCAACGAAAAGGAAGAGTAGGAAGAGTTAATCCTGGAACATACGTATATTTCTATGATCTGTCTTATATGAAATCTATACAGCGAATAGATTCAGAATTTCTACATAATTATATATTGTACGCTAATAAGTTTAATCTAACACTCCCCGAAGATTTGTTTATAATCCCTACAAATTTGGATATTCTATGGCGTACAAAGGAATATATAGACTCGTTCGATATTAGTACAGAAACATGGAATAAATTATTATCCAATTATTATATGAAGATGATAGAGTATGCTAAACTTTATGTACTAAGTCCTATTCTCGCTGAGGAGTTGGATAACTTTGAGAGGACGGGAGAATTAACTAGTATTGTACAAGAAGCCATTTTATCTCTAAATTTACAAATTAAGATTTTAAAATTTAAACATAAAGATGATGATACGTATATACACTTTTGTAGAATATTATTCGGTGTCTATAACGGAACAAACGCTACTATATATTATCATAGACCTCTAACGGGATATATGAATATGATTTCAGATACTATATTTGTTCCTGTAGATAATAACTAAAAATCAAAATCTAATGACCACATCTTTTTTTAGAGATGAAAAATTTTCCACATCTCCTTTTGTAGACACGACTAAACATTTTGCAGAAAAAAGTTTATTATTATTTAGATAATCGTATACTTCATCAGTGTAGATAGTAAATGTGAACAGATAAAAGGTATTCTTGCTCAATAGATTGGTAAATTCCATAGAATATATTAATCCTTTCTTCTTGAGATCCCACATCATTTCAACCAAAGACGTTTTATCCAATGATTTACCTCGTACTATACCACATACAAAACTAGATTTTGCAGTGATGTCGTACCTGGTATTCCTACCAAACAAAATTTTACTTTTAGTTCTTTTAGAAAATTCTAAGGTAGAATCTCTATTTGTCAATATGTCATCTATGGAATTACCACTAGCAAAAAATGATAGAAATATATATTGATACATCGCAGCTGGTTTTGATCTACTATACTTTAAAAACGAATCAGATTCCATAATTGCTTGTATATCATCAGCTGAAAAACTATGTTTTACACGTATTCCTTCGGCATTTCTTTTTAATGATATATCTTGTTTAGACAATGATAAAGTTATCATGTCCATGAGAGACGCGTCTCCGTATCGTATAAATATTTCATTAGATGTTAGACGCTTCATTAGGGGTATACTTCTATAAGGTTTCTTAATTAGTCCATCATTGGTTGCGTCAAGAACTACTATCTGATGTTGTTGGGTATCTCTAGTGTTACACATGGCCTTACTAAAGTTTGGGTAAATAACTATGATATCTCTATTAATTATAGATGTATATATTTCATTCGTCAAGGATATTAATATCGACTTACTATCGTCATTAATACGTGTAATGTAATCATATAAATCATGCGATAGCCAAGGAAAATTCAAATAGATGTTCATCATATAATCGTCGCTATAATTCATATTAATACTTTGACATTGACTAATTTGTAATATAGCCTCGCCACGAAGAAAGCTCTCGTATTCAGTTTCATCGATAAAGGATACCGTTAAATATAACTGGTTGCCGATAGTCTCATAGTCTATTAAGTGGTAAGTTTCGTATAAATACAGAATCCCTAAAATATTATCTAATGTGGGATTAATCCTTACCATAACTGTATAAAATGGAGCCGGAGTCATAACTATTTTACCGTTTGTACTTACTGGAATAGATGAAGGAATAATCTCCGGACATGATGGTAAAGACCCAAATGTCTGTTTGAAGAAATCCAATGTTCCAGGTCCTAATCTCTTGACAAAAATTACGATATTCGATCCCGATATCCTTTGCATTCTATTTACCAGCATATCACGAACTATATTAAGATTATCTATCATGTCTATTCTCCCACCGTTATATAAATCGCCTCCGCTAAGAAACGTTAGTATATCCATACAATGGAATACTTCATTTCTAAAATAGTATTCGTTTTCTAATTCTTTAATGTGAAATCGTATACTAGAAAGGGAAAAATTATCTTTGAGTTTTCCATTAGAAAAGAACCACGAAACTAATGTTCTGATTGCGTCTGACTCCGTCGCTGAATTAATAGATTTACACCAAAAACTCATATAACTTCTAGATGTAGAAGCATTCGCTAAAAAATTAGTAGAATCAAAGGATATAAGTAGATGTTCCAACAAGTGAGCAATTCCCAAGATTTCATCTATATCATTCTCGAATCCGAAATTAGAAATTCCCAAGTAGATATCCTTTTTCATCCGATCATTGATGAAAATACGAACTTTATTCGGTAAGACGATCATTTACTAAGGAGTAAAATAGGAAGTAACGTTCGTATATCGTTATCGTCGTATAAATTAAAGGTGTGTTTTTTGCCATTAAGAGACATTATAATTTTACCAATATTGGAATTATAATATAGGTGTATTTGAGCACTAGAAACGGTCGATGCATCGGTAAATATAGCTGTATCTAATGTTCTAGTCGGTATTTCTTCATTTCGCTGTCTAATGATAGCGTTTTCTCTATCTGTTTCCATTACAGCTGCCTGAAGTTTATTGGTCGGATAATATGTAAAATAATAAGAAATACATACGAATAACAAAAATAAAATAAGATATAATAAAGATGCCATTTAGAGATCTAATTTTGTTCAACTTGTCCAAATTCCTACTTACAGAAGATGAGGAATCGTTGGAGATAGTATCTTCCTTATGTAGAGGATTTGAAATATCTTACGATGACTTAATATCGTACTTTCCAGATAGGAAATACCATAAATATATTTCTAAGGTATTTGAACATGTAGATTTATCGGAGGAATTAAGTATGGAATTCCATGATACAACTCTGAGAGATTTAGTATATCTTAGATTGTACAAGTATTCCAAGTATATACGGCCGTGTTATAAATTAGGAGATAATCTAAAAGGTATAGTTGTTATAAAGGACAGAAATATATATATTAGAGAAGCAAATGATGACTTGATAGAATATCTCCTCAAGGAATACACTCCTCAGATTTATACATATTCTAATGAGCGAGTTCCCATAGCTGGTTCAAAATTAATTCTTTGTGGATTTTCTCAAGTTACATTTATGGCGTATACAACGTCGCATATAACAACAAATAAAAAGGTAGATGTTCTCGTTTCCAAAAAATGTATAGATGAACTAGTCGATCCAATAAATTATCAAATACTTCAAAATTTATTTGATAAAGGAAGCGGAACAATAAACAAAATACTCAGGAAGATATTTTATTCGGTAACAGGTGGCCAAACTCCATAGGTAGCTTTTTCTATTTCGGATTTTAGAATTTCCAAATTCACCAGCGATTTATCGGTTTTGGTGAAATCCAAGGATTTATTAATGTCCACAAATGCCATTTGTTTTGTCTGTGGATTGTATTTGAAAATGGAAACGATGTAGTTAGATAGATGCGCGGCGAAGTTTCCTATTAGGGTTCCGCGCTTCACGTCACCCAACATACTTGAATCACCATCCTTTAAAAAAAATGATAAGATATCAACATGGAGTATATCATACTCGGATTTTAATTCTTCTACTGCCTCACTGACATTTTCACAAATACTACAATACGGTTTACCGAAAATAATCAGTACGTTCTTCATTTATGGGTATCAAAAACTTAAAATCGTTACTGCTGGAAAATAAATCACTGACGATATTAGATGATAATTTATACAAAGTATACAATGGAATATTTGTGGATACAATGAGTATTTATATAGCCGTCGCCAATTGTGTCAGAAACTTAGAAGAGTTAACTACGGTATTCATAAAATACGTAAACGGATGGGTAAAAAAGGGAGGACATGTAACCCTTTTTATCGATAGAGGAAGTATAAAAATTAAACAAGACGTTAGAGACAAGAGACGTAAATATTCTAAATTAACCAAGGACAGAAAAATGTTAGAATTAGAAAAGTGTACATCCGAAATACAAAATGTTACCGGATTTATGGAAGAAGAAATAAAGGCAGAAATGCAATTAAAAATCGATAAACTCACATTTCAAATATATTTATCTGATTATGATAACATAAAAATATCATTGAATGAGATACTAACACATTTCAACAATAATGAGAATGTTACATTATTTTATTGTGATGAACGAGACGCAGAATTCGTTATGTGTCTAGAGGCTAAAACACAGTTCTCTACCACAGGAGAATGGCCGTTAATAATAAGTACCGATCAGGATACTATGCTATTCGCGTCTGCTGATAATCATCCTAAGATGATAAAAAACTTAACTCAACTGTTTAAATTTGTTCCCTCGGCAGAGGATAACTATTTAGCAAAATTAACTGCATTAGTGAATGGATGTGATTTCTTTCCTGGACTCTATGGGGCATCTATAACACCCAACAACTTAAACAAAATACAATTGTTTAGTGATTTTACAATCGATAATATAGTCACTAGTTTGGCAATTAAAAATTATTATAGAAAGACTAACTCTACCGTAGACGTGCGTAATATTGTTACGTTTATAAACGATTACGCTAATTTAGACGATGTCTACTCGTATATTCCTCCTTGTCAATGCACTGTTCAAGAATTTATATTCTCCGCATTAGATGAAAAATGGAATGAATTTAAATCATCTTATTTAGAGAGCGTGCCGTTACCCTGCCAATTAATGTACGCATTAGAACCACGTAAGGAGATTGATGTTTCAGAAGTTAAAACTTTATCATCTTATATAGATTTCGAAAATACTAAATCAGATATCGATGTTATAAAATCTATATCCTCGATTTTTGGATATTCTAACGAAAACTGTAACACCATAGTGTTCGGCATCTATAAGGATAATTTACTACTGAGTATAAATAATTCATTTTACTTTAACGATAGTCTGTTAATAACCAATACTAAAAGTGATAATATAATAAATATAGGTTACTAGATTAAAAAATGGTGTTCCAGCTCGTGTGTTCTACATGCGGCAAAGATATTTCTCACGAACGATATAAATTGATTATACGAAAAAAATCATTAAAGGATGTACTAGTCAGTGTAAAGAACGAATGTTGTAGGTTAAAATTATCTACACAAATAGAACCTCAACGTAACTTAACAGTGCAACCTCTATTGGATATAAACTAATGGATCCGGTTAATTTTATCAAGACATATGCGCCTAGAGGTTCTATTATTTTTATTAATTATGCCATGTCATTAACTAGTCATTTGAATCCATCGATAGAAAAACATGTGGGTATTTATTATGGTACGTTATTATCGGAACACTTGGTAGTTGAATCTACCTATAGAAAAGGAGTTAGAATAGTCCCATTGGATAGATTTTTTGAAGGATATCTTAGTGCAAAAGTATACATGTTAGAGAATATTCAAGTTATGAAAATAGCAGCTGATATGTCGTTAACTTTACTAGGTATTCCATATGGATTTGGTCATGATAGAATGTATTGTTTTAAATTGGTAGCTGAATGTTATAAAAATGCCGGTATTGATACATCGTCTAAACGAATATTAGGTAAAGATATTTTTCTGAGCCAAAACTTTACAGATGATAATAGATGGATAAAGATATATGATTCTAATAATTTAACATTTTGGCAAATTGATTACCTTAAAGGGTGAGTTAATATGCATAACTACTCCTCCGTTGTTTTTTCCCTCGTTCTTTTTCTTAACGTTGTTTGCCATCACTCTCATAATGTAAAGATATTCTAAAATGGTAAACTTTTGCATATCGGATGCAGAAATTGGTATAAATGTTGTAATTGTATTATTTCCCGTCAATGGACTAGTCACAGCTCCATCAGTTTTATATCCTTTAGAGTATTTCTCACTCGTGTCTAGCATTCTAGAGCATTCCATGATCTGTTTATCGTTGATATTGGCCGGAAAGATAGATTTTTTATTTTTTATTATATTACTATTGGCAATTGTAGATATAACTTCTGGTAAATATTTTTCTACCTTTTCAATCTCTTCTATTTTCAAGCCGGCTATATATTCTGCTATATTGTTACTAGTATCAATACCTTTTCTGGCTAAGAAGTCATATGTGGTATTCACTATATCAGTTTTAACTGGTAGTTCCATTAGCCTTTCCACTTCTGCAGAATAATTAGAAATTGGTTCTTTACCAGAAAATCCAGCTACTATAATAGGCTCACCGATGATCATTGGCAAAATCCTATATTGTACCAGATTAATGAGAGCATATTTCATTTCCAATAATTCTGCTAGTTCTTGAGACATTGATTTATTTGATGAATCTATTTGGTTCTCTAGATACTCTACCATTTCTGCCGCATACAATAACTTGTTAGATAAAATCAGGGTTATCAAAGTGTTTAGTGTGGCTAGAATAGTGGGCTTGCACGTATTAAAGAATGCTGTAGTATGAGTAAACCGTTTTAACGAATTATATAGTCTCCAGAAATCTGTGGCGTTGCATACATGAACTGAATGACATCGAAGATTGTCCAATATTTTTAATAGCTGCTCTTTGTCCATTATTTCTATATTTGACTCGCAACAATTGTAGATACCATTAATCACTGATTCCTTTTTCGATGCCGGACAATAGCACAATTGTTTAGCTTTGGACTCTATGTATTCAGAATTAATAGATATATCTCTCAATACAGATTGCACTATACATTTTGAAACTATGTCAAAAATTGTAGAACGACGCTGTTCTGTAGCCATTTAACTTTAAATAATTTACAAAAATTTAAAATGAGCATCCGTATAAAAATCGATAAATTGCGCCAAATTGTGGCATATTTTTCAGAGTTCAGCGAAGAAGTGTCTATAAATGTAGACTTGACGGATGAATTAATGTATATTTTTGCCGCCTTGGGCGGATCTGTAAACATTTGGGCCATTATACCTCTCAGTGCATCAGTGTTCTACCGCGGAGCCGAAAATATTGTGTTTAACCTTCCAGTGTCCAAGGTAAAATCGTGTTTGTGTAGTTTTCACAATGATGCTATCATAGATATAGAACCTGATCTGGAAAATAATCTAGTAAAACTTTCTAGTTATCATGTAGTAAGTGTCGATTGTAACAAGGAACTGATGCCTATTAGGACAGATACTACTATTTGTCTAAGTATAGATCAAAAGAAATCTTACGTATTTAATTTTCACAAGTATGAAGAAAAATGTTGTGGTAGAACCGTCATTCATCTAGAATGGTTGTTGGGCTTTATCAAGTGTATTAGTCAGCATCAGCATTTGGCTATTATGTTTAAAGATGACAATATTATTATGAAGACTCCTGGTAATACTGATGCGTTTTCCAGGGAATATTCTATGACTGAATGTTCTCAAGAACTACAAAAGTTTTCTTTCAAAATAGCTATCTCGTCTCTCAACAAACTACGAGGATTCAAAAAGAGAGTCAATGTTTTTGAAACTAGAATCGTAATGGATAATGACGATAACATTCTAGGAATGTTGTTTTCGGATAGAGTTCAATCCTTTAAGATTAACATCTTTATGGCGTTTTTAGACTAATACTTTCAATGAGATAAATATGGGTGGCGGAGTAAGTGTTGAGCTCCCTAAACGGGATCCACCTCCGGGAGTACCCACTGATGAGATGTTATTAAACGTGGATAAAATGCATGACGTGATAGCTCCCGCTAAGCTTTTAGAATATGTGCATATAGGACCACTAACAAAAGATAAAGAGGATAAAGTAAAGAAAAGATATCCAGAGTTTAGATTAGTCAACACAGGACCCGGTGGTCTTTCGGCATTATTAAGACAATCATATAATGGAACCGCACCCAATTGCTGTCGCACTTTTAATCGTACTCATTATTGGAAGAAGGATGGAAAGATATCAGATAAGTATGAAGAGGGTGCAGTATTAGAATCGTGTTGGCCCGACGTCCACGACACTGGAAAATGCGATGTTGATTTATTCGACTGGTGTCAGGGGGATACGTTCGATATGAACATATGCCATCAGTGGATCGGTTCAGCCTTTAATAGGAGTGATAGAACTGTAGAGGGTCGACAATCGTTAATAAATCTGTATAATAAGATGCAAAGATTATGTAGTAAAGATGCTAGTGTACCAATATGTGAATTATTTTTGCATCATTTACGCGCACACAATACAGAAGATAGTAAAGAGATGATCGATTATATTCTAAGACAACAGTCGGCGGACTTTAAACAGAAATATATGAGATGTAGTTATCCCACTAGAGATAAGTTAGAAGAGTCATTAAAATATGCGGAACCTCGAGAATGTTGGGATCCAGAGTGTTCGAATGCCAATGTTAATTTCTTACTAACACGTAATTATAATAATTTAGGACTTTGCAATATTGTACGATGTAATACGAGCGTGAATAACTTACAGATGGATAAAACTTCCTCATTAAGATTATCATGTGGATTAAGCAATAGTGATAGATTTTCTACTGTTCCCGTCAATAGAGCAAAAGTAGTTCAACATAATATTAAACATTCGTTCGACCTAAAATTGCATTTGATCAGTTTATTATCTCTCTTGGTAATATGGATACTAATTGTAGCTATTTAAATGGGTGCCGCAGCAAGCATACAGACGACTGTGAATACACTCAGTGAACGTATCTCGTCTAAATTAGAACAAGAAGCGAACGCTAGTGCTCAAACAAAATGTGATATAGAAATCGGAAATTTTTATATCCGACAAAACCATGGATGTAACATCACTGTTAAAAATATGTGCTCTGCGGACGCGGATGCTCAGTTGGATGCTGTGTTATCAGCCGCTACAGAAACATATAGTGGATTAACACCGGAACAAAAAGCATACGTACCAGCTATGTTTACTGCTGCGTTAAACATTCAGACGAGTGTAAACACTGTTGTTAGAGATTTTGAAAATTATGTGAAACAGACTTGTAATTCTAGCGCTGTTGTCGATAACAAATTAAAGATACAAAACGTAATTATAGATGAATGTTACGGAGCCCCAGGATCTCCAACAAATTTGGAATTTATTAATACAGGATCTAGCAAAGGAAATTGTGCCATTAAGGCGTTGATGCAATTGACTACTAAGGCCACTACTCAAATAGCACCTAGACAAGTTGCTGGTACAGGAGTTCAGTTTTATATGATTGTTATCGGTGTTATAATATTGGCAGCGTTGTTTATGTACTATGCCAAGCGTATGCTGTTCACATCCACCAATGATAAAATCAAACTTATTTTAGCCAATAAGGAAAACGTCCATTGGACTACTTACATGGACACATTCTTTAGAACTTCTCCGATGATTATTGCTACCACGGATATACAAAACTGAAAATATATTGATAATATTTTAATAGATTAACATGGAAGTTATCGCTGATCGTCTAGACGATATAGTGAAACAAAATATAGCGGATGAAAAATTTGTAGATTTTGTTATACACGGTCTAGAGCATCAATGTCCTGCTATACTTCGACCATTAATTAGGTTGTTTATTGATATACTATTATTTGTTATAGTAATTTATATTTTTACGGTACGTCTAGTAAGTAGAAATTATCAAATATTGTTGGTGTTGGTGGCGCTAGTCATCACATTAACTATTTTTTTATTACTTTATACTATAATAGTACTAGACTGACTTCTAACAAACATCTCACCTGCCATAAATAAATGCTTGATATTAAAGTCTTCTATTTCTAACACTATTCCATCTGTGGAAAATAATACTCTGACATTATCGCTAATTGATACATCGGTAAGTGATATGCCTATAAAGTAATAATCTTCTTTGGGCACATATACCAGTGTACCAGGTTCTAACAACCTATTTACTGGTGCTCCTGTAGCATACTTTTTTTTTACCTTGAGAATATCCATTGTTTGCTTGGTCAATAGTGATATGTGATTTTTTATCAACCACTCAAAAAAGTAATTGGAGTGTTCATATCCTCTACGGGCTATTGTCTCATGACCGTGTATGAAATTTAAGTAACACGACTGTGGTAGATTTGTTCTATAGAGCCGGTTGCCGCAAATAGATAGAACTACCAATATGTCTGTACAAATGTTAAACATTAATTGATTAACAGAAAAAACAATGTTCGTTCTGGGAATAGAAACCAGATTAAAACAAAATTCATTAGAATATATGCCACGTTTATACATGGAATATAAAATAACTACAGTTTGAAAAATAACAGTATCATTTAAACATTTAACTTGCGGGGTTAATCTCACAACTTTACTGTTTTTGAACTGTTCAAAATATAGCATAGATCCATGAGAAATACGTTTAGCCGCCTTTAATAGAGGAAATCCAACCGCCTTTCTGGATCTCACCAACGACGATAGTTCTGACCAGCAACTCATTTCTTCATCATCCACCTGTTTTAACATATAATAGGCAGGAGATAGATATCCATCATTGCAATATTCCTTCTCGTAGGCACACAATCTAATATTGATAAAATCTCCATTCTCTTCTCTGTATTTATTATCTTGTCTCGGTGGCTGATTAGGCTGTGGTCTATCGTTGTTGAATCTATTTTGGTCATTAAATCTTTCATTTCTTCCTGGTATATTTCTATCACCTCGTTTGGTTGGATTTTTGTCTATATTATCGTTTGTAACATCGGTACGGGTATTCATTTATCACAAAAAAAACTTCTCTAAATGAGTCTACTACTAGAAAACCTCATCGAAGAAGATACCATATTTTTTGCAGGAAGTATATCTGAGTATGATGATTTACAAATGGTTATTGCTGGTGCAAAATCCAAATTTCCAAGATCTATGCTTTCTATTTTTAATATAGTACCTAGAACGATGTCAAAATATGAGTTGGAGTTGATTCATAACGAGAATATCACAGGGGCAATGTTTACCACAATGTATAATATAAGAAACAATTTGGGTCTAGGCGATGATAAACTAACTATTGAAGCCATTGAAAACTATTTCTTGGATCCTAACAATGAGGTTATGCCTCTTATCATTAATAATACGGATATGACTACCGTCATTCCTAAAAAAAGTGGTAGGAGAAAGAATAAGAACATGGTTATCTTCCGTCAAGGATCATCACCTATCTTGTGTATTTTCGAAACTCGTAAAAAGATTAATATTTATAAAGAAAATATGGAATCCGTATCGACTGAGTATACACCTATCGGAGACAACAAGGCTTTGATATCTAAATATGCGGGAATTAATATCCTGAATGTGTATTCTCCTTCCACGTCCATGAGATTGAATGCCATTTACGGATTCACCAATAAAAATAAACTAGAGAAACTTAGTACTAATAAGGAACTAGAATCGTATAGTTCTAGCCCTCTTCAAGAACCCATTAGGTTAAATGATTTTCTGGGACTATTGGAATGTGTTAAAAAGAATATTCCTCTAACAGATATTCCGACAAAGGATTGATTACTATAAATGGAGAATGTTCCTAATGTATACTTTAATCCTGTGTTTATAGAGCCCACGTTTAAACATTCTTTATTAAGTGTTTATAAACACAGATTAATAGTTTTATTTGAAGTATTCGTTGTATTCATTCTAATATATGTATTTTTTAGATCTGAATTAAATATGTTCTTCATGCCTAAACGAAAAATACCCGATCCTATTGATAGATTACGACGTGCTAATCTAGCGTGTGAAGACGATAAATTAATGATCTATGGATTACCATGGATAACAACTCAAACATCTGCGTTATCAATAAATAGTAAACCGATAGTGTATAAAGATTGTGCAAAGCTTTTGCGATCAATAAATGGATCACAACCAGTATCTCTTAACGATGTTCTTCGCAGATGATGATTCATTTTTTAAGTATTTTGCTAGTCAAGATGATGAATCTTCATTATCTGATATATTGCAAATCACTCAATATCTAGACTTTCTGTTATTATTATTGATCCAATCAAAAAATAAATTAGAAGCTGTGGGTCATTGTTATGAATCTCTTTCAGAGGAATACAGACAATTGACAAAATTCACAGACTCTCAAGATTTTAAAAAACTGTTTAACAAGGTCCCTATTGTTACAGATGGAAGGGTCAAACTTAATAAAGGATATTTGTTCGACTTTGTGATTAGTTTGATGCGATTCAAAAAAGAATCAGCTCTAGCTACCACCGCAATAGATCCTGTTAGATACATAGATCCTCGTCGTGATATCGCATTTTCTAACGTGATGGATATATTAAAGTCGAATAAAGTTGAAAAATAATTAATTCTTTATTGTTATCATGAACGGCGGACATATTCAGTTGATAATCGGCCCCATGTTTTCAGGTAAAAGTACAGAATTAATTAGACGAGTTAGACGTTATCAAATAGCTCAATATAAATGTGTGACTATAAAATATTCTAACGATAATAGATACGGAACGGGACTATGGACACATGATAAGAATAATTTTGCAGCATTGGAAGTAACTAAACTATGTGATGTCTTGGAAGCAATTACAGATTTCTCCGTGATAGGTATAGATGAAGGACAGTTCTTTCCAGACATTGTTGAATTCTGTGAGCGTATGGCAAACGAAGGAAAAATAGTTATAGTAGCCGCGCTCGATGGGACATTTCAACGTAGACCGTTTAATAATATTTTGAATCTTATTCCATTATCTGAAATGGTGGTAAAACTAACTGCAGTGTGTATGAAATGCTTTAAGGAGGCTTCCTTTTCTAAACGATTAGGTACAGAAACCGAGATAGAAATAATAGGAGGTAATGATATGTATCAATCTGTGTGTAGAAAGTGTTACATCGACTCATAATATTATATTTTTTATCTAAAAAACTAAAAATAAACATTGATTAAATTTTAATATAATACTTAAAAATGGATGTTGTGTCGTTAGATAAACCGTTTATGTATTTTGAGGAAATTGATAATGAGTTAGATTACGAACCAGAAAGTGCAAATGAGGTCGCAAAAAAACTGCCGTATCAAGGACAGTTAAAACTATTACTAGGAGAATTATTTTTTCTTAGTAAGTTACAGCGACACGGTATATTAGATGGCGCCACCGTAGTGTATATAGGATCTGCTCCAGGTACACATATACGTTATTTGAGAGATCATTTCTATAATTTAGGAGTGATTATCAAATGGATGCTAATTGACGGCCGCCATCATGATCCTATTCTAAATGGATTGCGTGATGTGACTCTAGTGACTCGGTTTGTTGATGAGGAATATCTACGATCCATCAAAAAACAACTACATCCTTCTAAGATTATTTTAATTTCTGATGTGCGATCCAAACGAGGAGGAAATGAACCTAGTACTGCGGATTTACTAAGTAATTATGCTCTACAAAATGTCATGATTAGTATTTTAAACCCCGTGGCGTCTAGTCTTAAATGGAGATGCCCGTTTCCAGATCAATGGATCAAGGACTTTTATATCCCACACGGTAATAAAATGTTACAACCTTTTGCTCCTTCATATTCAGCTGAAATGAGATTATTAAGTATTTATACCGGTGAGAATATGAGACTGACTCGAGTTACCAAATCAGACGCTGTAAATTATGAAAAAAAGATGTATTACCTTAATAAGATAGTCCGCAACAAAGTAGTTATTAACTTTGATTATCCTAATCAGGAATATGACTATTTTCACATGTACTTTATGTTGAGGACCGTATACTGCAATAAAACATTTCCTACTACTAAAGCAAAGATACTATTTCTACAACAATCTATATTTCGTTTCTTAAATATTCCAACGACATCAACTGAAAAAGTTAGTCATGAACCAATACAACGTAAAATATCTAGCAAAGATTCTATGTCTAAAAACAGAAATAGCAAGAGATCCGTACGCGGTAATAAATAGAAACGTACTACTGAGATATACTACCGATATAGAGTATAATGATTTAGTTACTTTAATAACCGTTAGACATAAAATTGATTCTATGAAAACTGTGTTTCAGGTATTTAACGAATCATCCATAAATTATACTCCGGTTGATGATGATTATGGAGAACCAATCATTATAACATCGTATCTTCAAAAAGGTCATAACAAGTTTCCTGTAAATTTTCTATACATAGATGTGGTAATATCTGACTTATTTCCTAGCTTTGTTAGACTAGATACTACAGAAACTAATATAGTTAATAGTGTACTACAAACAGGCGATGGTAAAAAGACTCTTCGTCTTCCTAAAATGTTAGAGACGGAAATAGTTGTCAAGATTCTCTATCGTCCTAATATACCATTAAAAATTGTTAGATTTTTCCGCAATAACATGGTAACTGGAGTAGAGATAGCCGATAGATCTGTTATTTCAGTCGCTGATTAATCAATTAGTAGAGATGAGATAAGAACATTATAATAATCAATAATATATCTTATATCTGTTTAGAAAAATGCTAATATTAAAATAGCTAACGCTAGTAATCCAATCGGAAGCCATTTGATATCTATAATAGGGTATCTAATTTCCTGATTCAGATAGCGTACGGCTATATTCTCGGTAGCTACTCGTTTGGAATCACAGACATTATTTACATCTAATTTACTATCTGTAATGGAAACGTTTCCCAATGAAATGGTACAATCAGATACATTACATCTTGATATATTTTTTTTTAAAGAGGCTGGTAACAACGCATCGCTTCGTTTACATGGCTCGTACCAACAATAATAGGGTAATCTTGTATCTATTCCTATCCGTACTATACTTTTATCAGGATAAATACATTTACATCGTATATCGTCTTTGTTAGTATCACAGAATGCATAAATTTGTTCGTCCGTCATGATAAAAATTTAAAGTGTAAATATAACTATTATTTTTATAGTTATAATAAAAAGGGAAATTTGATTGTATACCTTCGGTTCTTTAAAAGAAACTGACTTGATAAAAATGGCTGTAATCTCTAAGGTTACGTATAGTCTATACGATCAAAAAGAGATTAATGCCACAGATATTATCATTAGTCATATTAAAAATGACGACGATATCGGTACCGTTAAAGATGGTAGACTAGGTGCTATGGATGGGGCATTATGTAAAACTTGTGGGAAAACGGAATTGGAATGTTTCGGTCACTGGGGTAAAGTAAGTATTTATAAAACTCATATAGTTAAGCCTGAATTTATTTCAGAAATTATTCGTTTACTGAATCATATATGTATTCATTGCGGATTATTGCGTTCACGAGAACCGTATTCCGACGATATTAACCTAAAAGAGTTATCGGTACACGCTCTTAGGAGATTAAAGGATAAAATATTATCCAAGAAAAAGTCATGTTGGAACAGCGAATGTATGCAACCGTATCAAAAAATTACTTTTTCAAAGAAAAAGGTTTGTTTCGTCAACAAGTTGGATGATATTAACGTTCCTAATTCTCTCATCTATCAAAAGTTAATTTCTATTCATGAAAAGTTTTGGCCATTATTAGAAATTCATCAATATCCAGCTAACTTATTTTATACAGACTACTTTCCCATCCCTCCGTTGATTATTAGACCGGCTATTAGTTTTTGGATAGATAGTATACCCAAAGAGACAAATGAATTAACTTACTTATTAGGTATGATCGTTAAGAATTGTAACTTGAATGCTGATGAACAGGTTATCCAGAAGGCGGTAATAGAATACGATGATATTAAAATTATTTCTAATAACACTACCAGTATCAATTTATCATATATCACATCCGGCAAAAATAATATGATTAGAAGTTATATCGTCGCTCGGCGAAAAGATCAGACCGCTAGATCCGTAATTGGTCCCAGTACATCTATCACCGTTAATGAGGTAGGAATGCCCACATATATTAGAAATACACTTACAGAAAAGATATTTGTTAATGCCTTTACAGTGGATAAAGTTAAACAACTATTAGCATCAAACCAAGTTAAATTTTACTTTAATAAACGATTAAACCAATTAACAAGAATACGTCAAGGAAAGTTTATCAAAAATAAAATACATTTATTGCCTGGTGATTGGGTAGAAGTAGCTGTTCAAGAATATACAAGTATTATTTTTGGAAGACAACCGTCTCTACATAGATACAACGTCATCGCTTCATCTATCAGAGCTACCGAAGGAGATACTATCAAAATATCTCCCGGAATTGCCAACTCTCAAAATGCTGATTTTGACGGAGATGAAGAATGGATGATATTGGAGCAAAATCCTAAAGCCGTAGTTGAACAAAGTATTCTTATGTATCCGACAACGTTACTCAAACACGATATTCATGGAGCCCCCGTTTATGGATCTATTCAAGATGAAATCGTAGCAGCGTATTCATTGTTTAGGATACAAGATCTTTGTTTAGATGAAGTATTGAACATCTTGGGGAAATATGGAAGAGAGTTCGATCCTAAAGGTAAATGTAAATTCAGCGGTAAAGATATCTATACTTACTTGATAGGTGAAAAGATTAATTATCCGGGTCTCTTAAAGGATGGTGAAATTATTGCAAACGACGTAGATAGTAATTTTGTTGTAGCTATGAGGCATCTGTCATTGGCTGGACTCTTATCCGATCATAAATCGAACGTGGAAGGTATCAACTTTATTATCAAGTCATCTTATGTTTTTAAGAGATATCTATCTATATACGGTTTTGGGGTGACATTCAAAGATCTGAGACCAAATTCGACGTTCACTAATAAATTGGAGGCTATCAACGTAGAAAAAATAGAACTTATCAAAGAAGCATACGCCAAATATCTCAAAGATGTAAGAGACGGGAAAATAGTTCCATTATCTAAAGCTTTAGAGGCGGACTACTTGGAATCCATGTTATCCAACTTGACAAATCTTAATATCAGAGAGATAGAAGAACATATGAGACAAACGCTGATAGATGATCCAGATAATAACCTCCTGAAAATGGCCAAAGCGGGTTATAAAGTAAATCCCACAGAACTAATGTATATTCTAGGTACTTATGGACAACAGAGGATAGATGGCGAACCAGCAGAGACTCGAGTATTGGGTAGAGTCTTACCTTACTATCTTCCAGACTCTAAGGATCCAGAAGGAAGAGGTTATATTCTTAATTCTTTAACAAAAGGATTAACGGGTTCTCAATATTACTTTTTGATGCTGGTTGCAAGATCTCAATCTACTGATATTGTCTGTGAAACATCACGTACCGGAACACTGGCTAGAAAAATCATTAAAAAGATGGAGGATATGGTGGTCGACGGATACGGACAAGTAGTTATAGGTAATACGCTCATCAAGTACGCAGCCAATTATACCAAAATTCTAGGCTCAGTATGTAAACCTGTAGATCTTATCTATCCAGATGAGTCCATGACTTGGTATTTGGAAATTAGTGCTTTGTGGAATAAAATAAAACAGGGATTCGTTTACTCTCAGAAACAGAAACTTGCAAAGAAGACATTGGCGCCGTTTAATTTCCTAGTATTCGTCAAACCCACCACTGAGGATAATGCTATTAAGGTTAAGGATCTGTACGATATGATTCATAACGTCATTGATGATGTGAGAGAGAAATACTTCTTTACGGTATCTAATATAGATTTTATGGAGTATATATTCTTGACGCATCTTAATCCTTCTAGAATTAGAATTACAAAAGAAACGGCTATTACTATCTTTGAAAAGTTCTATGAAAAACTCAATTATACTCTAGGTGGTGGAACTCCTATTGGAATTATTTCTGCACAGGTATTGTCTGAGAAGTTTACACAACAAGCCCTGTCCAGTTTTCACACTACTGAAAAGAGTGGTGCTGTAAAACAAAAACTTGGTTTCAACGAGTTTAATAACTTGACTAATTTGAGTAAGAATAAGACCGAAATTATCACTCTGGTATCCGATGATATCTCTAAACTTCAATCTGTTAAGATTAATTTCGAATTTGTATGTTTGGGAGAATTAAATCCAGACATCACTCTTCGAAAAGAAACAGATAGATATGTAGTAGACATAATAGTCAATAGATTATACATCAAGAGAGCAGAAATAACCGAATTAGTCGTCGAATATATGATTGAACGATTTATCTCCTTTAGCGTCATTGTAAAGGAATGGGGTATGGAGACATTCATTGAGGACGAGGATAATATTAGATTTACTATCTACCTAAATTTCGTTGAACCGGAGGAATTGAATCTTAGTAAGTTTATGATGGTTCTTCCAGGTGCCGCCAACAAGGGCAAGATTAGTAAATTCAAGATTCCTATCTCTGACTATACGGGATATAACGACTTCAATCAAACAAAAAAGCTCAATAAGATGACTGTAGAACTCATGAATCTAAAAGAATTGGGTTCTTTCGATTTGGAGAACGTCAACGTGTATCCTGGAGTATGGAATACATACGATATCTTCGGTATTGAGGCCGCTCGTGGATACTTGTGCGAAGCCATGTTAAACACCTATGGAGAAGGTTTCGATTATCTGTACCAGCCTTGTGATCTTCTCGCTAGTTTACTATGTGCTAGTTACGAACCAGAATCAGTTAATAAATTCAAGTTCGGTGCAGCTAGTACTCTTAAGAGAGCTACGTTCGGAGATAATAAAGCATTGTTAAACGCGGCTCTTCATAAAAAGTCAGAACCTATTAACGATAATAGTAGCTGCCACTTTTTTAGCAAGGTCCCTAATATAGGAACTGGATATTACAAATACTTTATCGACTTGGGTCTTCTCATGAGAATGGAAAGGAAACTATCTGATAAGATATCTTCTCAAAAGATCAAGGAGATAGAAGAAACAGAAGACTTTTAATTCTTATCAATAACATATTTTTCTATGATCTGTCTTTTAAACGATGGATTTTCCACAAATGCGCCTCTCAAGTCCCTCATAGAATGATACACGTATAAAAAATATAGCATAGGTGATGACTCCTTATTTTTAGACATTAGATATGCCAAAATCATAGCCCCGCTTCTATTTACTCCTGCAACACAATGAACCAACACGGGCTCGTTTCGTTGATCACATTTAGATAAGAAGGCGGTCACGTCGTCAAAATATTTACTAATATCAGTAGTTGTATCATCTACCAACGGTATATGAATAATATTAATATTAGAGTTAGGTAATGTATATTTATCCATCGTCAAATTTAAAACATATTTGAACTTAACTTCAGATGATGGTGCATCCATAGCATTTTTATAATTTCCCAAATACACATTATTTGTTACTCTTGTCATTATAGTGGGAGATTTGGCTCTGTGCATATCTCCAGTTGAACGTAGTAGTAAGTATTTATACAAACTTTTCTTATCCATTTATAACGTACAAATGGATAAAACTACTTTATCAGTAAACGCATGCAATTTAGAATACGTTAGAGAAAAGGCTATAGTAGGCGTACAAGCAGCCAAGACATCAACACTTATATTTTTTGTTATTATATTGGCAATTAGTGCGCTATTACTCTGGTTTCAGACGTCTGATAATCCAGTCTTTAATGAATTAACGAGATATATGCGAATTAAAAATACGGTTAACGATTGGAAATCATTAACGGATAGCAAAACAAAATTAGAAAGCGATAGAGGTAGACTTCTAGCCGCTGGTAAGGATGATATATTCGAATTCAAATGTGTGGATTTCGGCGCCTATTTTATAGCTATGCGATTGGATAAGAAAACATATCTGCCGCAAGCTATTAGGCGAGGTACTGGAGACGCGTGGATGGTTAAAAAGGCGGCAAAAGTCGATCCATCTGCTCAACAATTTTGTCAGTATTTGATAAAACACAAGTCTAATAATGTTATTACTTGTGGTAATGAGATGTTAAATGAATTAGGTTATAGCGGTTATTTTATGTCACCGCATTGGTGTTCCGATCTTAGTAATATGGAATAAGTGTTAGATAAATGCGGTAACAAATGTTCCTGTAAGGAACCATAACAGTTTAGATTTAACATTAAAGATGAGCATAAACATAATAAACAAAATTACAATCAAACCTATAACATTAATATCAAACAATCCAAAAAATGAAATCAATGGAGTAGTAAACGTGTACATAACTCCTGGATAACGTTTAGCAGCTACCGTTCCTATTCTAGACCAAAAATTTGGTTTCATGGTTTCGAAGCGGTGTTCTGCAACAAGACGAGGATCGTGTTCTACATATTTGGCAGAGTTATCCATTATTTGCCTGTTAATCTTCATTTCGTTTTCGATTCTGGCTATTTCAAAATAAAATCCCGATGATAGACCTCCAGACTTTATAATTTCATCTACGATGTTCAGCGCCGTAGTAACTCTAATAATATAGGCGGATAAGCTAACATCATACCCTCCTGTATATGTAAATATGGCATGATCTTTGTCTATTACAAGCTCGGTTTTAACTTTATTTCCTGTAATAATTTCTCTCATCTGTAGGATATCTATTTTCTTGTCATGTATTGCCTTCAAGACGGGACGAAGAAACGTAATATCCTCAATAACGTTATCGTTTTCTATAATAACTACATATTCTACATTTTTATTTTCTAGCTCGGTAAAAAATTTAGAATCCCATAGGGCTAAATGTCTAGCGATATTTCTTTTCGTTTCCTCTGTACACATAGTGTTACAAAACCCTGAAAAGAAGTGAGTATACTTGTCATCATCTCTAATATTTCCTCCAGTCCATTGTATAAACACATAATCCTTGTAATGATCTGGATCATCATTGACTATCACAACATCTCTTTTTTCTTGCATAACTTCATTGTCCTTCACATCATCGAACTTCTGATCATTAATATGTTCATGAACATTAGGAAATGTTTCTGATGGAGGTCTATCAATAACTGGCACAACAATAACAGGAGTTTTCACCGCCGCCATTTAGTTATTGAAATTAATCATATACAACTCTCTAATACGAGTTATATTTTCGTCTATCCATTGTTTCACATTGACATATTTCGACAAAAAGATATAAAATGCGTATTCCAATGCTTCTCTGTTTAATGAATTACTAAAATATACAAACACGTCACTGTCTGGTAATAAATAATATCTTAGAATATTGTAACAATTTATTTTGTATTGCACATGTTCGTGATCTATGAGTTCTTCTTCAAATGGCATAGGATCTCCGAATCTGAAAACGTATAAATAGGAGTTAGAATAATAATATTTGAGAGTATTGGTAATGTATAAACTCTTTAGCGGTATAATTAGTTTTTTTCTCTCGATTTCTATTTTTAGATGTGATGGAAAAATGACTAATTTTGTAGCATTAGTATCATGAACTCTAATCAAAATCTTAATATCTTCGTCACATGTTAGCTCTTTGAAGTTTTTAAGAGATGCATCAGTTGGTTTTACAGATGGAGTAGGTGCAACAATTTTTTGTTTAATGCATGCATGTATTGGAGCCATTGTCTTAACTATAATGGTGCTTGTATCGAAAAACTTTAATGCGGATAACGGAAGCTCTTCGCCGCGACTTTCTACGTCGTAATTGGGTTCTAATGCCGATCTCTGAATGGATACTAGTTTTCTAAGTTCTAATGTAATTCTCTGAAAATGTAAATCCAATTCCTCCGGCATTATAGATGTGTATACATCGGTAAATAAAACTATAGTATCCAACGATCCCTTCTCGCAAATTCTAGTCTTAACCAAGAAATCGTATATAACTACGGAGATGGCGTATTTAAGAGTGGATTCTTCTACCGTTTTGTTCTTGGATTTCATATAAGAAACTATAAAGTCCGCACTACTGTTAAGAATGATCACTAACGCAACTATATAGTTCAAATTAAGCATCTTGGAAACATAAAATAACTCTGTAGATGATACTTGACTTTCGAATAAGTTTGCAGACAAACGAAGAAAGAACAGACCTCTCTTAATTTCAGAAGAAAACTTTTTTTCGTATTCCTGACGTCTAGAGTTTATATCAATAAGAAAGTTAAGAATTAGTCGGTTAATGTTGTATTTCATTACCCAAGTTTGAGATTTCATAATATTGTCAAAAGACATGATAATATTAAAGATAAAGCGCTGACTATGAACGAAATAGCTATATGGTTCGCTCAAGAATATAGTCTTGTTAAACGTGGAAACGATAACTGTATTTTTAATCACGTCAGCGGCATCTAAATTAAATATAGGTATATTTATTCCACACACTCTACAATATGCCACACCATCTTCATAATAAATAAATTCGTTAGCAAAATTATTAATTTTAGTGAAATAGTTAGCGTCAACTTTCATAGCTTCCTTCAATCTAATTTGATGCTCACATGGCGCGAATTCTACTCTAACATCCCTTTTCCATGCCTCAGGTTCATCGATCTCTATAATATCTAGTTTCTTGCGTTTCACAAACACAGGCTCGTCTCTCGCGATGAGATCTGTATAGTAACTATGTAAATGATAACTAGATAGAAAGATGTAGCTATATAGATGACGATCCTTTAAGAGAGGTATAATAACTTTACCCCAATCAGATAGACTGTTGTTATGGTCTTCGGAAAAAGAATTTTTATAAATTTTTCCAGTATTTTCTAAATATACGTACTTGATATCTAAGAAATCCTTAATAATAATAGGAATGGATAATCCGTCTATTTTATAAAGAAATACATATCGCATATTATACTTTTTTTTGGAAATTGGAATACCGATGTGTCTACATAAATACGCAAAGTCTAAATATTTTTTAGAGAATCTTAGTTGGTCCAAATTCTTTTCCAAGTACGGTAATAGATTTTTCATATTGAACGGTATCTTCTTGATCTCTGGTTCTAATTCCGCATTAAATGATGAAACTAAGTCACTATTTTTATAACTAACGATTACATCACCTCTAACATCATCATTTACCAGGATACTGATCTTCTTTTGTCGTAAATACATGTCTAATGTGTTAAAAAAAAGATCATACAAGTTATACGTCATTTCATCTGTAGTATTCTTGTCATTGAAGGATAAACTCGTACTAATCTCTTCTTTAACAGTCTGTTCAAATTTATATCCTATATATGAAAAAATAGCAACCAGTGTTTGATCATCCGCGTCAATATTCTGTTCTATCGTAGTGTATAACAATCTTATATCTTCTTCTGTGATAGTCGATACGTTATAAAGGTTGATAACGAAAATATTTTTATTTCGTGAAATAAAGTCATTGTAGGATTTTGGACTTATATTCGTGTCTAGTAGATATGATTTTATTTTTGGAATGATCTCAATTAAAATAGTCTCTTTAGAGTCCATTTAAAGTTACAAACAACTAGGAAATTGGTTTATGATGTATAATTTTTTTAGTTTTTATAGATTCTTTATTCTATACTTAAAAAATGAAAATAAATACAAAGGTTCTTGAGGGTTGTGTTAATTGAAAGCGATAAATAATCATAAATTATTTCATTATCGCGATATCCGTTAAGTTTGTATCGTAATGGCGTGGTCAATTACGAATAAAGCGGATACTAGTAGTTTCACAAAGATGGCTGAAATCAGAGCTCATCTAAGAAATAGCGCTGAAAATAAAGATAAAAACGAGGATATTTTCCCGGAAGATGTAATAATTCCATCTACTAAGCCCAAAACCAAACGAACCACTACTCCTCGTAAACCAGCGGCTACTAAAAGATCAACCAAAAAGGATAAAGAAAAGGAGGAAGTGGAAGAAGTAGTTATAGAGGAATATCATCAAACAACTGAAGAAAATTCTCCACCTCCGTCATCATCTCCTGGAGTCGGCGACATTGTAGAAAGCGTGGCCGCTGTAGAGCTCGATGATAGCGACGGGGATGATGAACCTATGGTACAAGTTGAAGCTGGTAAAGTAAATCATAGTGCTAGAAGCGATCTCTCTGACCTAAAGGTGGCTACCGACAATATCGTTAAAGATCTTAAGAAAATTATTACTAGAATCTCTGCAGTATCGACTGTTCTAGAGGATGTTCAAGCAGCTGGTATCTCTAGACAATTTACTTCTATGACTAAAGCTATTACAACACTATCTGATCTAGTCACCGAGGGAAAATCTAAAGTTGTTCGTAAAAAAGTTAAAACTTGTAAGAAGTAAATGCGTGCACTTTTTTATAAAGATGGTAAACTGTTTACCGATAATAATTTTTTAAATCCTGTATCAGACGATAATCCAGCGTATGAGGTTTTGCAACATGTTAAAATTCCTACTCATTTAACAGATGTAGTAGTATATGAACAAACGTGGGAAGAGGCATTAACTAGATTAATTTTTGTGGGAAGTGATTCAAAAGGACGTAGACAATACTTTTACGGAAAAATGCATATACAGAATCGCAATGCTAAAAGAGATCGTATTTTTGTTAGAGTATATAACGTTATGAAACGAATTAATTGTTTTATAAACAAAAATATAAAGAAATCGTCCACAGATTCCAATTATCAGTTGGCGGTTTTTATGTTAATGGAAACTATGTTTTTTATTAGATTTGGTAAAATGAAATATCTTAAGGAGAATGAAACAGTAGGGTTATTAACACTAAAAAATAAACACATAGAAATAAGTCCCGATGAAATAGTTATCAAGTTTGTAGGAAAGGACAAAGTTTCACATGAATTTGTTGTTCATAAGTCTAATAGACTATATAAACCGCTATTGAAACTGACTGATGATTCTAGTCCCGAAGAATTTCTGTTCAACAAACTAAGTGAACGAAAGGTATATGAATGTATCAAACAGTTTGGTATTAGAATCAAGGATCTCCGAACGTATGGAGTCAATTATACGTTTTTATATAATTTTTGGACAAATGTAAAGTCCGTATCTCCTCTTCCATCACCAAAAAAGTTGATAGCATTAACTATCAAACAAACTGCTGAAGTGGTAGGTCATACTCCATCAATTTCAAAAAGAGCTTATATGGCAACGACTATTTTAGAAATGGTAAAGGATAAAAATTTTTTAGACGTAGTATCTAAAACTACGTTCGATGAATTCCTATCTATAGTCGTAGATCACGTTAAATCATCTACGGATGGATGATAATAGATCTTTACACAAATAATTACAAGACCGATAAATGGAAATGGATAAACGGATGAAATCTCTCGCTATGACAGCTTTCTTCGGAGAGCTAAACACGTTAGATATTATGGCATTGATAATGTCTATATTTAAACACCATCCAAACAATACCATTTTTTCAGTGGATAAGGATGGTCAATTTATGATTGATTTCGAATACGATAATTATAAGGCTTCTCAATATTTGGATCTGACCCTCACTCCGATATCTGGAAATGAATGCAAGACTCACGCATCTAGTATAGCCGAACAATTGGCGTGTGTGGATATTATTAAAGAGGATATTAGCGAATATATCAAAACTACTCCCCGTCTTAAACGATTTATAAAAAAATACCGCAATAGATCATATACTCGTATCAGTCGAGATACAGAAAAGCTTAAAATAGCTCTAGCTAAAGGCATAGATTACGAATATATAAAAGACGCTTGTTAATAAGTAAATGAAAAAAAACTAGTCGTTTATAATAAAACACAATATGGATGCCAACATAGTATCATCTTCTACTATTGCGACGTATATAGACGCTTTAGCGAAGAATGCTTCAGAATTAGAACAGAGGTCTACCGCATACGAAATAAATAATGAATTGGAACTAGTATTTATTAAACCGCCATTGATTACGTTGACAAATGTAGTAAATATCTCCACGATTCAGGAATCGTTTATTCGATTTACCGTTACTAATAAGGAAGGTATCAAAATTAGAACTAAGATTCCATTATCTAAGGTACATGGTCTAGATGTAAAAAATGTGCAGTTGGTAGATGCTATAGATAACATAGTTTGGGAAAAGAAATCATTAGTGACGGAAAATCGTCTTCACAAAGAATGCTTGTTGAGACTATCAACAGAGGAACGTCATATATTTTTGGATTACAAGAAATATGGATCCTCTATCCGACTAGAATTAGTCAATCTTATTCAAGCAAAAACAAAAAACTTTACGATAGACTTTAAGCTAAAATATTTTCTAGGATCTGGCGCTCAATCTAAAAGTTCTTTATTGCACGCTATTAATCATCCAAAGTCAAGGCCTAATACATCTCTGGAAATAGAATTTACACCTAGAGACAATGAAACAGTTCCATATGATGAACTAATAAAGGAATTGACGACTCTCTCGCGTCATATATTTATGGCTTCTCCAGAGAATGTAATTCTTTCTCCACCTATTAACGCACCTATAAAGACTTTTATGTTGCCTAAACAAGATATAGTAGGTCTGGATCTGGAAAATCTATATGCCGTAACTAAGACTGACGGCATTCCTATAACTATCAGAGTTACATCAAAAGGGTTGTATTGTTATTTTACACATCTTGGTTATATTATTAGATATCCAGTTAAGAGAACAATAGATTCCGAAGTAGTAGTCTTTGGTGAGGCAGTTAAGGATAAGAACTGGACCGTATATCTCATTAAGCTAATAGAGCCCGTAAATGCAATCAGTGATAGACTAGAAGAAAGTAAGTATGTTGAATCTAAACTAGTGGATATTTGTGATCGGATAGTATTCAAGTCAAAGAAATACGAAGGTCCGTTTACTACAACTAGTGAAGTCGTCGATATGTTATCTACATATTTACCAAAGCAACCAGAAGGTGTTATTCTGTTCTATTCAAAGGGACCTAAATCTAACATTGATTTTAAAATCAAAAAGGAGAATACTATAGACCAAACTGCAAATGTAGTATTTAGGTACATGTCCAGTGAACCAATTATCTTTGGAGAGTCGTCTATCTTTATAGAGTATAAGAAATTTACCAACGATAAAGGCTTTCCTAAAGAATATGGTTCTGGTAAGATTGTGTTATATAACGGCGTTAATTATCTAAATAATATCTATTGTTTGGAATATATTAATACACATAATGAAGTGGGTATTAAGTCCGTTGTTGTACCTATTAAGTTTATAGCAGAATTCTTAGTCAATGGAGAAATACTTAAACCTAGAATCGATAAAACCATGAAATATATTAACTCAGAAGACTATTATGGAAATCAACATAATATCATAGTCGAACATTTAAGAGATCAAAGCATCAAAATAGGAGATGTCTTTAACGAGGATAAACTATCGGATGTTGGACATCAATACGCTGCCAACAACGATAAATTTAGATTAAATCCAGAAGTTAGTTATTTTACTAATAAACGAACTAGAGGGCCGTTGGGAATTTTATCAAACTACGTCAAGACTCTTCTTATTTCTATGTATTGTTCCAAAACATTTTTAGACGATTCCAACAAACGAAAGGTATTAGCGATTGATTTTGGAAACGGTGCTGACCTGGAAAAATACTTTTATGGAGAGATTGCGTTATTGGTAGCGACGGATCCGGATGCTGATGCTATAGCTAGAGGAAATGAAAGATACAACAAATTAAATTCTGGAATTAAAACCAAGTACTACAAATTTGACTACATTCAGGAAACTATTCGATCCGATACATTTGTCTCTAGTGTCAGAGAAGTATTCTATTTTGGAAAGTTTAATATCATTGACTGGCAGTTCGCTATTCATTATTCTTTTCATCCAAGACATTATGCTACAGTCATGAATAACTTATCCGAACTAACTGCTTCTGGAGGCAAGGTATTAATTACTACCATGGATGGAGACAAATTATCAAAATTAACCGATAAAAAGACTTTTATAATTCATAAGAATCTACCTAGTAGCGAAAACTATATGTCTGTAGAAAAAATAGCTGATGATAGAATAGTGGTATATAATCCATCAACAATGTCTACTCCAATGACTGAATACATTATCAAAAAGAACGATATAGTCAGAGTGTTTAACGAATACGGATTTGTTCTTGTAGATAATGTTGATTTCGCTACAATTATAGAACGAAGTAAAAAGTTTATTAATGGCGCATCTACAATGGAAGATAGACCGTCTACAAGAAACTTTTTCGAACTAAATAGAGGAGCCATTAAATGTGAAGGTTTAGATGTCGAAGACTTACTTAGTTACTATGTTGTTTATGTCTTTTCTAAGCGGTAAATAATAATATGGTATGGGTTCTGATATCCCCGTTCTAAATGCATTAAATAATTCCAATAGAGCGATTTTTGTTCCTATAGGACCTTCCAACTGTGGATACTCTGTATTATTAATAGATATATTAATACTTTTGTAGGGTAACAGAGGTTCTACGTCTTCTAAAAATAAAAGTTTTATAACATCTGGCCTGTTCATAAATAAAAACTTGGCGATTCTATATATACTCTTATTATCAAATCTAGCCATTGTCTTATAGATGTGAGCTACTGTAGGTGTACCATTTGATTTTCTTTCTAATACTATATATTTCTCTCGAAGAAGTTCTTGCAGATCATCTGGGAATAAAATACTACTGTTGAGTAAATCAGTTATTTTTTTTATATCGATATTGATGGACATTTTTATAGTTAAGGATAATAAGTATCCCAAAGTAGATAACGACGATAACGAAGTATTTATACTTTTAGGAAATCACAATGACTTTATCAGATCAAAATTAACAAAATTAAAGGAGCATGTATTTTTTTCTGAATATATTGTGACTCCAGATACATATGGATCTTTATGCGTCGAATTAAATGGGTCTAGTTTTCAGCACGGTGGTAGATATATAGAGGTGGAGGAATTTATAGATGCTGGAAGACAAGTTAGATGGTGTTCTACATCCAATCATATATCTGAAGATATACACACTGATAAATTTGTCATTTATGATATTTATACGTTTGATTCGTTCAAGAATAAACGATTGGTATTTGTACAGGTACCTCCATCATTAGGAGATGATAGCTATTTAACTAATCCGTTATTGTCTCCGTATTATCGTAATTCAGTAGCCAGACAAATGGTCAATGATATGATTTTTAATCAAGATTCATTTTTAAAATATTTATTAGAACATCTGATTAGAAGCCACTATAGAGTTTCTAAACATATAACAATAGTTAGATACAAGGATACCGAAGAATTAAATCTAACAAGAATATGTTATAATAGAGATAAGTTTAAGGCGTTTGTATTCGCTTGGTTTAACGGCGTTTCGGAAAATGAAAAGGTACTAGATACGTATAAAAAGGTATCTGATTTGATATAATGAATTCAGTGACTATATCACACGCACCATATACTATTACTTATCACGATGATTGGGAACCAGTAATGAGTCAATTGGTAGAGTTTTATAACGAAGTAGCCAGTTGGTTGCTACGCGACGAGACGTCGCCTATTCCTGATAAGTTCTTTATACAATTGAAACAGCCGCTTAGAAATAAACGAGTATGTGTGTGTGGTATAGATCCGTATCCAAAAGATGGAACTGGTGTACCGTTCGAATCACCAAATTTTACAAAAAAATCAATTAAGGAGATAGCTTCATCTATATCTAGATTAACCGGAGTAATTGATTATAAAGGTTATAACCTTAATATAATAGACGGGGTTATACCCTGGAATTATTACTTAAGTTGTAAATTAGGAGAAACAAAAAGTCACGCGATTTACTGGGATAAGATTTCCAAGTTACTGCTACAGCATATAACTAAACACGTTAGTGTTCTTTATTGTTTGGGTAAAACAGATTTCTCGAATATACGGGCAAAGTTAGAATCCCCGGTAACTACCATAGTGGGATATCATCCAGCGGCCAGAGACCACCAATTCGAGAAAGATCGATCATTTGAAATTATCAACGTTTTACTGGAATTAGACAACAAGACACCTATAAATTGGGCTCAAGGGTTTATTTATTAATGCTTTAGTGAAATTTTAACTTGTGTTCTAAATGGATGCGGCTATTAGAGGTAATGATGTTATCTTTGTTCTTAAGACTATAGGTGTCCCGTCAGCATGCAGACAAAATGAAGATCCAAGATTCGTAGAAGCATTTAAATGCGACGAGTTAGAAAGATATATTGATAATAATCCAGAATGTACACTATTCGAAAGTCTTAGGGATGAGGAAGCATACTCTATAGTCAGAATTTTCATGGATGTAGATTTAGACGCGTGTCTAGACGAAATAGATTATTTAACGGCTATTCAAGATTTTATTATCGAGGTGTCAAACTGTGTAGCTAGATTCGCATTTACAGAATGCGGTGCCATTCATGAAAATGTAATAAAATCCATGAGATCTAATTTTTCATTGACTAAGTCTACAAATAGAGATAAAACAAGTTTTCATATTATCTTTTTAGACACGTATACCACTATGGATACATTGATAGCTATGAAACGAACACTATTAGAATTAAGTAGATCATCTGAAAATCCACTAACAAGATCGATAGACACTGCCGTATATAGGAGAAAAACAACTCTTCGGGTTGTAGGTACTAGGAAAAATCCAAATTGCGACACTATTCATGTAATGCAACCACCTCACGATAATATAGAAGATTACCTATTCACTTACGTGGATATGAACAACAATAGTTATTACTTTTCTCTACAACGACGATTGGAGGATTTAGTTCCTGATAAGTTATGGGAACCAGGGTTTATTTCGTTCGAAGACGCTATAAAAAGAGTTTCAAAAATATTCATTAATTCTATAATAAACTTTAATGATCTCGATGAAAATAATTTTACAACGGTACCACTGGTCATAGATTATGTAACACCTTGTGCATTATGTAAAAAACGATCGCATAAACATCCGCATCAACTATCGTTGGAAAATGGTGCTATTAGAATTTACAAAACTGGTAATCCACATAGTTGTAAAGTTAAAATTGTTCCGTTGGATGGTAATAAACTGTTTAATATTGCACAAAGAATTTTAGACACTAACTCTGTTTTATTAACCGAACGAGGAGACCATATAGTTTGGATTAATAATTCATGGAAATTTAACAGCGAAGAACCCTTGATAACAAAACTAATTCTATCAATAAGACATCAACTACCTAAGGAATATTCAAGCGAATTACTCTGTCCGAGGAAACGAAAGACTGTAGAAGCTAACATACGAGACATGTTAGTAGATTCAGTAGAGACCGATACCTATCCGGATAAACTTCCGTTTAAAAATGGTGTATTGGACCTGGTAGACGGAATGTTTTACTCTGGAGATGATGCTAAAAAATATACGTGTACTGTATCGACCGGATTTAAATTTGACGATACAAAATTCGTCGAAGACAGTCCAGAAATGGAAGAGTTAATGAATATCATTAACGATATCCAACCATTAACGGATGAAAATAAGAAAAATAGAGAGCTGTATGAAAAAACATTATCTAGTTGTTTATGTGGTGCTACCAAAGGATGTTTAACATTCTTTTTTGGAGAAACCGCAACTGGGAAGTCGACAACCAAACGTTTGTTAAAGTCTGCTATCGGTGACCTGTTTGTCGAGACGGGTCAAACAATTTTAACAGATGTATTGGATAAAGGACCTAATCCATTTATCGCTAATATGCATTTAAAAAGATCTGTATTCTGTAGCGAACTACCTGATTTTGCATGTAGTGGATCAAAGAAAATTAGATCTGATAATATTAAAAAGTTGACAGAACCTTGTGTCATTGGAAGACCGTGTTTCTCCAATAAAATTAATAATAGAAACCATGCGACAATCATTATCGATACTAATTACAAACCTGTCTTTGATAGGATAGATAACGCATTAATGAGAAGAATTGCCGTCGTGCGATTCAGAACACACTTTTCTCAACCTTCTGGTAGAGAGGCTGCTGAAAATAATGACGCGTACGATAAAGTCAAACTATTAGACGAGGGATTAGATGGTAAAATACAGAATAATAGATATAGATTCGCATTTCTATACTTGTTGGTTAAATGGTACAAAAAATATCATATTCCTATTATGAAACTATATCCTACACCGGAAGAGATTCCGGACTTTGCATTCTATCTCAAAATAGGTACTCTGTTGGTATCTAGCTCTGTAAAGCATATTCCATTAATGACGGACCTCTCCAAAAAGGGATATATATTGTACGATAATGTGGTTACTCTTCCGTTGACTACTTTCCAACAGAAAATATCCAAGTATTTTAATTCTAGACTATTTGGACACGATATAGAGAGCTTCATCAATAGACATAAGAAATTTGCCAATGTTAGTGATGAATATCTGCAATATATATTCATAGAGGATATTTCATCTCCGTAAATATATGCCATATATTTATAGAATATATCACATATCTAAATGAATACCGGAATCATAGATTTATTTGATAATCATGTTGATAGTATACCAACTATATTACCTCATCAGTTAGCTACTTTAGATTATCTAGTTAGAACTATCATAGATGAGAACAGAAGCGTGTTATTGTTCCATATTATGGGATCGGGTAAAACAATAATCGCTTTGTTGTTCGCCTTGGTAGCTTCCAGATTTAAAAAGGTTTACATTTTAGTACCGAACATCAACATCTTAAAAATTTTCAATTATAATATGGGTGTAGCTATGAACTTGTTTAATGACGAATTCATAGCTGAGAATATCTTTATTCATTCCACAACAAGTTTTTATTCTCTTAATTATAACGATAACGTCATTAATTATAACGGATTAAGTCGCTACAATAACTCTATTTTTATCGTTGATGAGGCACATAATATTTTTGGGAATAATACTGGAGAACTTATGACCGTGATAAAAAATAAAAACAAGATTCCTTTTCTACTATTGTCTGGATCTCCCATTACTAACACACCTAATACGCTGGGTCATATTATAGATTTAATGTCCGAAGAGACGATAGATTTTGGTGAGATTATTAGTCGTGGTAAGAAAGTAATTCAGACACTTCTTAACGAACGCGGAGTGAATGTACTCAAGGATTTGCTTAAAGGAAGAATATCATATTACGAAATGCCGGACAAAGATCTACCAACAATAAGATATCACGGACGTAAATTTCTAGATACTCGAGTAGTATATTGTCACATGTCTAAACTTCAAGAGAAAGATTATATGATTACTAGACGGCAGCTATGTTATCATGAAATGTTTGATAAAAATATGTATAACGTGTCAATGGCAGTATTGGGACAACTTAATCTGATGAATAATTTAGATACGTTATTTCAGGAACAGGATAAGGAATTGTACCCAAATCTGAAAATAAATAATGGAGTGTTATACGGTGAAGAATTGGTAACGTTAAACATTAGTTCCAAATTTAAGTACTTTATCAATCGGATACAGACACTCAAGGGAAAACACTTTATATACTTCTCTAATTCTACATATGGTGGATTGGTAATTAAATATATCATGCTCAGTAATGGATATTCTGAATATAATGGTTCTCAGGGAACTAATCCACATATGATAAACGGCAAACCAAAAACATTTGCTATCGTTACTAGTAAAATGAAATCGTCTTTAGAGGATCTATTAGATGTGTATAATTCTCCTGAAAACGATGATGGCAATCAATTGATGTTTTTGTTTTCGTCAAACATTATGTCTGAATCCTATACTCTGAAAGAGGTAAGGCATATTTGGTTTATGACTATCCCGGATACTTTTTCTCAATACAACCAAATTCTTGGACGATCTATTAGAAAATTCTCTTACGTCGATATTTCTGAACCCGTTAATGTATATCTTTTAGCAGCCGTATATTCAGATTTCAATGACGAAGTGACGTCATTAAACGATTATACACAGGATGAATTGATTAATGTTTTACCCTTTGACATCAAAAAGCTGTTGTATCTAAAATTTAAGACTAAAGAAACGAATAGAATATACTCTATTCTTCAAGAGATGTCTGAAACGTATTCTCTTCCACCACATCCATCAATTGTAAAAGTTTTATTGGGAGAATTGGTCAGACAATTTTTTTATAATAATTCTCGTATTAAGTATAACGACTCCAAGTTACTTAAAATGGTTACATCAGTTATAAAAAATAAAGAAGACGCTAGGAATTACATAGATGATATTGTAAACGGTCACTTCTTTGTATCGAATAAAGTATTTGATAAATCTCTTTTATACAAATACGAAAACGATATTATTACAGTACCGTTTAGACTTTCCTACGAACCATTTGTTTGGGGAGTTAACTTTCGTAAAGAATATAATGTGGTATCTTCTCCATAAAACTGATGAGATATATAAAGAAATAAATGTCGAGCTTTGTTACCAATGGATATCTTCCAGTTACATTGGAACCACATGAGTTGACGTTAGACATAAAAACTAATATTAGGAATGCCGTATATAAGGCGTATCTCCATAGAGAAATTAGTGGTAAAATGGCCAAGAAAATAGAAATTCGTGAAGACGTGGAATTACCTCTCGGTGAAATAGTTAATAATTCTGTAGTTATAAACGTTCCGTGTGTAATAACCTACGCATATTATCACGTTGGGGATATAGTCAGAGGAACATTAAACATCGAAGATGAATCAAATGTAACTATTCAATGTGGAGATTTAATCTGTAAACTAAGTAGAGATTCGGGTACTGTATCATTTAGCGATTCAAAGTACTGCTTTTTTCGAAATGGTAATGCGTATGATAACGGCATCGAAGTCTCCGCCGTTCTAATGGAGGCTCAACAAGGTACCGAATCTAGTTTTGTTTTTCTCGCGAATATCGTTGACTCATAAGAAAGAGAATAGCGGTGAGTATAAATACGAATACTATGGCAATAATTGCGAATGTTTTATTCCCTTCGATATATTTTTGATAATATGAAAAACATGCCTCTCTCAAATCAGACAACCATTTCATAAAATAGTTCTCTCGCACTGGTGAGGTGGTTGCAGCTCGTATAATCTCCCCAGAATAATATACTTGCGTGTCGTCGTTCAATTTATACGGATTTCTATAATTCTCTGTTATATAATGAGGTTTACCCTCATGATTAGACGACGACAATAGTGTTCTGAATTTAGATAGTTGATCAGAATGAATGTTTATTGGTGTTGGAAAAATTATCCATGCTGCGTCTGCAGAGTGGTTGATAGTTGTTCCTAGATATGTAAAATAATCCAACGTACTAGGTAGCAAATTGTCTAGATAAAATACTGAATCAAATGGCGCAGACATATTAGCGGATCTAATGGAATCCAATTGATTGACTATCTTTTGAAAATATACATTTTTATGATCTGATACTTGTAAGAATATAGCAATAATGATAATTCCATCATCGTGTTTTTTTGCCTCTTCATAAGAACTATATTTTTTCTTATTCCAATGAACCAGATTAATCTCTCCAGAGTATTTGTATACATCTATCAAGTGATTGGATCCATAATCGTCTTCCTTTCCCCAATATATATGTATTGTTGATAACACATATTCATTGGGGAGAAACCCTCCACTTATATATCCTCCTTTAAAATTAATCCTTACTAGTTTTCCAGTATTCTGGATAGTGGTTGGTTTCGACTCATTATAATGTATGTCTAACGTCTTCAATCGCGCGTCAGAAATTGCTTTTTTAGTTTCTATATTAATAGGAGATAGTTGTTGAGGCATAGTAAAAATGAAATGATAACTGTCTAGAAATAGCTCTTAGTATGGGATTTACAATGGATGAGGAAGTGATATTTGAAACTCCTAGAGAATTAATATCTATTAAACGAATAAAAGATATTCCAAGATCAAAAGACACGCACGTGTTTGCTGCGTGTATAACAAGTGACGGATATCCGTTAATAGGAGCTAGAAGAACTTCATTCGCATTCCAGGCGATATTATCTCAACAAAATTCAGATTCTATCTTTAGAGTATCCACTAAACTATTACGGTTTATGTACTACAATGAACTAAGAGAAATCTTTAGACGGTTGAGAAAAGGTTCTATCAACAATATCGATCCTCACTTCGAAGAGTTAATATTATTGGGTGGTAAACTAGATAAAAAGGAATCTATTAAAGATTGTTTAAGAAGAGAATTAAAAGAGGAAAGTGATGAACATATAACAGTAAAAGAATTCGGAAATGTAATTCTAAAACTTACAACGAGTGATAAATTATTTAATAAAGTATATATAGGTTATTGCATGGCATGTTTTATTAATCAATCGTTGGAGGATTTATCACATACTAGTATTTACAATGTAGAAATTAGAAAGATTAAATCGTTAAATGATTGTATTAACGACGATAAATACGAATATCTGTCTTATATTTATAATATACTAATTAATAGTAAATGAGCTTTTACAGATCTAGTATAATTAGTCAGATTATTAAGTATAATAGACGACTAGCTAAGTCTATTATTTGCGAGGATGACTCTCAAATTATTACACTCACGGCATTCGTTAACCAATGCCTATGGTGTCATAAACGAGTATCCGTGTCCGCTATTTTATTAACTACTGATAACAAAATATTAGTATGTAACAGACGAGATAGTTTTCTCTATTCTGAAATAATTAGAACTAGAAACATGTATAGAAAGAAACGATTATTTCTGAATTATTCCAATTATTTGAACAAACAGGAAAGAAGTATACTATCGTCATTTTTTTCTCTAGATCCAGCTACTGCTGATAATGATAGAATAAACGCTATTTATCCGGGTGGTATACCCAAAAGGGGTGAGAACGTTCCAGAGTGTTTATCCAGGGAAATCAAAGAAGAAGTTAATATAGACAATTCTTTTGTATTCATAGACACTCGTTTTTTTATTCATGGTATCATAGAAGATACCATTATTAACAAATTTTTTGAGGTAATTTTCTTTGTTGGACGAATATCTCTAACGAGTGATCAAATTATTGATACCTTTAAAAGTAATCATGAAATAAAGGATCTAATATTTTTAGATCCAAATTCAGGTAATGGACTCCAATACGAAATTGCAAAATATGCTCTAGATACTGCAAAACTTAAATGTTACGGTCATAGAGGATGTTATTATGAATCATTAAAAAAATTAACTGAGGATGATTGATTAGAAAATATAAATTAATTTACCATCGTGTATTTTTATAACGGGATTGTCTGGCATATCATGTAGATAGTTACCGTCTACATCGTATACTCTACCATCTACGCCTTTAAATCCTCTATTTATTGATATTAATCTATTAGAATTGGAATACCAAATATTAGTACCCTCAATTAGTTTATTGGTAATATTTTTTTTAGACGATAGATCGATGGCTCTTGAAACCAAGGTTTTCCAACCGGACTCATTGTCTATCGGTGAGAAGTCTTTTTCATTAGCATGAATCCATTCTAATGATGTATGTTTAAACACTCTAAACAATTGTACAAATTCTTTTGATTTGTTTTGAATGATTTCAAATAGGTCTTCGTCTACAGTAGGCATACCATTAGATAATCTAGCCATTATAAAGTGCACGTTTACATATCTACGTTCTGGAGGAGTAAGAACGTGACTATTGAGACGAATGGCTCTTCCTACTATCTGACGAAGAGACGCCTCGTTCCATGTCATATCTAAAATGAAGATATCATTGATTGAGAAGAAACTAATACCCTCGCCTCCGCTAGAAGAGAATACGCATGTTTTAATGCATTCTCCGTTAGTGTTTGATTCTTGGTTAAACTCAGCCACCGCCTTGATTCTAGTATCTTTTGTTCTAGATGAGAACTCTATATTAGAGATACCAAAGACTTTGAAATATAGTAATAAGATTTCTATTCCTGACTGATTAACAAATGGTTCAAAGACTAGACATTTACCATGGGATGCTAATATTCCCAAACATACATCTATAAATTTGACGCTTTTCTCTTTTAATTCAGTAAATAGAGAGATATCAGCCGCAATAGCATCCCCTCCCAATAGTTCTCCCTTTTTAAAGGTGTCTAATGCGGATTTAGAAAATTCTCTATCTCTTAATGAATTTTTAAAATCATTATATAGGGTTGCTATCTCTTGTGCGTATTCTCCCGGATCACGATTTTGTCTTTCAGGAAAGCTATCGAATGTAAACGTAGTAGCCATACGTCTCAGAATTCTAAATGATGATATACCAGTTTTTATTTCTGCGAGTTTAGCCTTTTGATAAATCTCTTCTTGCTTTTTTGACATATTAACGTATCGCATTAATACTGTTTTCTTAGCGAATGATGCAGACCCTTCCACATCATCAAAAATAGAAAACTCGTTATTAACTATGTACGAACATAGGCCTCCTAGTTTGGAGACTAATTCTTTTTCATCGACTAGACGTTTATTCTCAAATAGCGATTGGTGTTGTAAGGATCCTGGTCGCAGTAAGTTAACCAACATGGTGAATTCTTGCACACTATTAACGATAGGTGTAGCCGATAAACAAATCATCTTATGGTTTTTTAACGCAATGGTCTTAGATAAAAAATTATATACTGACCGAGTAGGACGGATCTTACCATCTTCTTTGATTAATGATTTAGAAATGAAGTTATGACATTCATCAATGATGACGCATATTCTACTCTTGGAATTAATAGTTTTGATATTAGTAAAAAATTTATTTCTAAAATTTTGATCATCGTAATTAATAAAAATACAATCCTTCGTTATCTCTGGAGCGTATCTGAGTATAGTGTTTATCCAAGGATCTTCTATCAAAGCCTTTTTTACCAATAAGATAATTGCCCAATTCGTATAAATATCCTTAAGATGTTTGAGAATATATACAGTAGTCATTGTTTTACCGACACCTGTTTCATGGAACAATAAAAGAGAATGCATACTGTCTAATCCTAAGAAAACTCTTGCTACAAAATGTTGATAATCCTTGAGGCGTACTACGTCTGACCCCATCATTTCAACGGGCATATTAGTAGTTCTGCGTAAGGCATAATCGATATAGGCCGCGTGTGATTTACTCATTTATGAGTGATAAGTAATAACTATGTTTTAAAAATCACAGCAGTAGTTTAACTAGCCTTCTCTGATGTTTGTTTTCGATACTTTTTGAATCAGAAGTCATACTAGAATAAAGCAGCGAGTGAACGTAATAGAGAGCTTCGTATACTCTATTCGAAAACTCTAAGAACTTATTAATGAATTCCGTATCCACTGGATCGTTTAAAATACTAAATTGAACAGTGTTCACATCCTTCCAAGACGAAGACTTAGTGACGGACTTAACATGAGACATAAATAAATCCAAATTTTTTTTATAAACATCACTAGCCACCATAATGGCGCTATCTTTCAACCAACTATCGCTTACGCATTTTAACAGTCTAACATTTTTAAAGAGACTACAATATATTCTCATAGTATCGATTACACCTCTACCGAATAGAGTGGGAAGTTTAATAATACAATATTTTTCGTTTACAAAATCAAATAATGGTCGAAACACGTCGAAGGTTAACATCTTATAATCGCTAATGTATAGATTGTTTTCAGTGAGATGATTATTAGATTTAATAGCATCTCGTTCACGTTTGAACAGTTTATTGCGTGCGCTGAGGTCGGCAACTACGGCATCCGCTCTAGTACTCCTCCCATAATACTTTACGCTATTAATCTTTAAAATTTCATAGACTTTATCTAGATCGCTTTCTGGTAACATGATATCATGTGTAAAAAGTTTTAACATGTCGGTCGGCATTCTATTTAGATCATTAACTCTAGAAATCTGAAGAAAGTAATTAGCTCCATATTCCAGACTAGGTAATGGGCTTTTACCTAAAGACAAGTTAAGTTCTGGCAATGTTTCATAAAATGGAAGAAGGACATGTGTCCCCTCCCGGATATTTTTTACAATTTCATCCATTTACAACTCTATAGTTTGTTTTCATTATTATTAGTTATTATCTCCCATAATCTTGGTAATACTTACACCTTGATCATAAGATACCTTATACAGGTCATTACATACAACTACCAATTGTTTTTGTACATAATAGATTGGATGATTGATATCCATGGTGGAATAAACTACTCGAACAGATAGTTTATCTTTCCCCCTAGATACATTGGCCGTAATAGTTGTCGGCCTAAAGAATATCTTTGGTGTAAAGTTAAAAGTTAGGGTTCTTGTTCCATTATTGCTTTTTGTCAGTAGTTCGTTATAAATTCTCGAGATGGGCCCGTTCTCTGAATATAGAACATCATTTCCAAATCTAACTTCTAGTCTAGAAATAATATCGGTCTTATTTTTAAAATCTATTCCCTTGATGAATGGATCGTTAATAAACAAATCCTTGGCCTTTGATTCGGCTGATCTATTATCTCCGTTATAGACGTTACGTTGACTAGTCCAAAGACTTACAGGAATAGATGTATCGATGATGTTGATAGTATGTGATATGTGAGCAAAGACTGTTCTCTTGGTGGCGTCGCTATATGTTCCAGTAATGGCGGAAAACTTTTTAGAAATGTTATATATAAAAGAATTTTTTCGGGTTCCAAACATTAACAGATTAGTATGAAGATAAACACTCATATTATCAGGAACATTATCAATTTTTACATAAACATCGGCATCTTGAATAGAAACAACACCATCTTCTGGAACCTCTACGATCTCGGCAGATTCCGGATAACCAGTCGGTGGACCATCACTAACAATAACTAGATCATCCAACAATCTACTCACATATGCGTCTATATAATCTTTTTCATCTTGTGAGTACCCTGGATACGAAATAAATTTGTTATCAGTATTTCCATAATAAGGTTTAGTATAAACAGAGAGAGATGTTGCTGCATGAACTTCGGTTACTGTCGCCGTTGGTTGGTTTATTTGACCTATTACTCTCCTAGGTTTCTCTATAAATGATGGTTTAATTTGTACATTCTTAACCATATATCCAATAAAGCTCAATTCAGGAACATAAACAAATTCTTTGTTGAACGTTTCAAAGTCGAACGAAGAGTCACGAATAACGATATCGGATACTGGATTGAAGGTCACCGTTACGGTAATTTTTGAATCGGATAGTTTAAGACTACTGAATGTATCTTCCACATCAAACGGAGTTTTAATATAAACGTATACTGTAGATGGTTCTTTAATAGTGTCATTAGGAGTTAGGCCAATAGAAATATCATTAAGTTCACTAGAATATCCAGAATGTTTCAAAGCAATTGTATTATTGATACAATTATTATATAATTCTTCGCCCTCAATTTCCCAAATAACACCGTTACACGAAGAGACAGATACATGATTAATACATTTATATCCAACATATGGCACGTAACCGAATCTTCCCATACCTTTAACTTCTGGAAGTTCCAAACTCAGAACCAAATGATTAAGCGCAGTAATATACTGATCCCTAATTTCGAAGCTAGCGATAGCCTGATTGTCTGGCCCATCGTTTGTCATAACTCCGGATAGAGAAATATATTGCGGCATATATAAAGTTGGAATTTGACTATCAACTGCGAAGACATTAGACCGTTTAATAAAGTCATCCCCACCGATCAAAGAATTAATGATAGTATTATTCATTTTCTATTTAAAATGGAAAAAGCTTACAATAAACTCCGTAGAGAAATATCTATAATTTGTGAGTTTTCCTTAAAGTAACAGCTTCCGTAAACACCGTCTTTATCTCTTAGTAAGTTTATTGTATTTATGACCTTTTCCTTATCTTCATAGAATACTAAAGGCAATAAAGAAATTTTTGGTTCTTCTCTAAGAGCTACGTGAGACTTAACCATAGACGCCAACGAATCCCTACATATTTTAGAACAGAAATACCCAACTTCACCACCCTTGAATGTCTCAATACTAATAGGTCTAAAAACCAAATCTTGATTACAAAACCAACACTTATCAATTACACTATTTGTCTTAATAGACATATCTGCCATAGATTTATAATACTTTGGTAGTATACAAGCGAGTGCTTCTTCTTTAGCGGGCTTAAAGACTGCTTTAGGTGCTGAAATAACCACATCTGGAAGACTTACTCGCTTAGCCATTTAATTACGGAACTATTTTTTTATACTTCTAATGAACAAGTAGAAAACCTCTCATCTACAAAAACATACTCGTGTCCATAATCCTCTACCATAGTAACACGTTTTTTAGATCTCATATGTGCTAAAAAGTTTTCCCATACTAATTGGTTACTATTATTTTTCGTATAATTTTTAACAGTTTGAGGTTTTAGATTTTTAGTTACAGAAGTGATATCGAATATTTTATCCAAAAAGAATGAGTAATTAATTGTCTTAGAAGGAGTGTTTTCTTGGCAAAAGAATACCAAGTGCTTAAATATTTCTACTACTTCATTAATCTTTTCTGTACTCAGATTCAGTTTCTCATCTTTTACTTGATTGATTATTTCAAAGACTAACTTATAATCCTTTTTATTTATTCTCTCGTTAGCCTTAAGAAAACTAGATACAAAATTTGCATCTACATCATCCGTGGATATTTGATTTTTTTCCATGATATCCAATAGTTCCGAGATAATTTCTCCAGAACATTGATGAGACAATAATCTCCGCAATACATTTCTCAAATGAATAAGTTTATTAGACACGTGGAAGTTTGACTTTTTTTGTACCTTTGTACATTTTTGAAATACAGACTCGCAAAAAATACAATATTCATATCCTTGTTCAGATACTATACCGTTATGTCTACAACAGCTACATAATCGTAGATTCATGTTAACACTCTACGTATCTCGTCGTCCAATATTTTATATAAAAACATTTTATTTCTAGACGTTGTCAGAAAATCCTGTAATATTTTTAGTTTTTTTGGTTGTGAATAAAGTATCGCCCTAATAATATTGGTACCGTCTTCCGACAATATAGTAGTTAAATTATCCGAGCATGTAGAAGAACACCGCTTAGGCGGATTCAGTACAATGTTATATTTTTCGTACCAACTCATTTAAATATCATAATCTAAAATAGTTCTGTAATATGTCTAGCGCTAATATATTGATCATAATCCTGTGCATAAATTAAGATACAACAATGTCTTGAAATCATCGACATGGCTTCTTCCATAGTTAGAAGATCATCGTCAAAGTTAGCAACGTGATTCATCAACATTTGCTGTTTTGAGGCAGCAAATACTGAACCATCACCATTCAACCATTCATAAAAACCATCGTCTGAATCCATTGATAATTTCTTGTACTGGTTTTTGAGAGCTCGCATCAATCTAGCATTTCTAGCTCCCGGATTGAAAACAGAAAGAGGATCGTACATCCAAGGTCCATTTTCTGTAAATAGAATCGTATAATGTCCCTTCAAGAAGATATCAGACGATCCACAATCAAAGAATTGGTCTCCGAGTTTGTAACAGACTGCGGACTTTAACCTATACATGATACCGTTTAGCATGATTTCTGGTGATACGTCAATCGGAGTATCATCTATTAGAGATCTAAAGCCGGTGTAACATTCTCCGCCAAACATATTCTTATTCTGACGTCGTTCTACATAAAACATCATTGCTCCATTAACGATAACAGGTGAATGAACAGCACTACCCATCACATTAGTTCCCAATGGATCAATGTGTGTAACTCCAGAACATCTTCCATAGCCTATGTTAGGAGGAGCGAACACCACTCTTCCACTATTGCCATCGAATGCCATAGAATAAATATCCTTGGAATTGATAGAAATCGGACTGTCGGATGTTGTTATCATCTTCATAGGATTAACAACGATGTATGGTGCAGCCTGAAGTTTCATATCGTAACTGATGCCGTTCATAGGTCTAGCCACAGAAACCAACGTAGGTCTAAATCCAACTATAGACAAAATAGAAGCTAATATCTGTTCCTCATCTGTCATAACTTGAGAGCATCCAGTATGAATAATCTTCATTAGATGGGGATCTACCGCATCATCATCGTTACAATAAAAAATTCCCATTCTAATGTTCATAATTGCTTTTCTAATCATGGTATGAATGTTTGCTCTCTGAATCTCTGTGGAAATTAGATCTGATACACCTGTAATCACTATCGGATTATCCTCCGTAAGACGATTAACCAACAACATATAATTATAAGACTTTACTCTTCTAAATTCATAAAGTTGCTGGATTAGACTATATGTGTCTCCATGTACATACGCGTTCTCGAGCGCAGGAAGTTTAATACCGAATAGTGCCATCAGAATAGGATGAATGTAGTAATTAGTTTCTGGTTTTCTATAAATAAAAGACAAATCTTGTGAACTAGACATATCGGTAAAATGCATGGATTGGAATCGTGTAGTCGACAGAAGAATATGATGATTAGATGGAGAGTATATTTTATCTAACTCTTTGAGTTGGTCACCGATTCTAGGACTAGCTCGAGAATGAATAAGTACTAAGGGATGAGTACATTTCACAGAAACACTGGCGTTGTTCAACGTACTCTTTACATGGGAAAGGAGTTGAAATAGCTCGTTTCTATTTGTCCTGACAATATTTAGTTTATTCATAATATTAAGCATATCCTGAATAGTAAAGTTAGATGTGTCATACTTGTTAGTAGTTAGATATTTAGCAATTGCATTCCCATCATTTCTCAATCTCGTACTCCAATCATGTGTGGATGCTACTTCGTCGATGGAAACCATACAATCCTTTTTGATAGGCTGTTGAGATTGATCATTTCCTGTACGTTTAGGTTTGGTACGTTGATTTCTAGCCCCTGCTGATATAAAGTCATCGTCTACAATTTGGGATAATGAATTACATACACTACAAGACAAAGATTTATCAGAAGTGTGAATATGATCTTCATCTACCAAAGAAAGAGTTTGATTAGTATAACTAGATTTTAGTCCCGCGTTAGATGTTAAAAAAACATCGCTATTGACCACGGCTTCCATTATTTATATTCGTAGTTTTTACTCGAAAGCGTGATTTTAATATCCAATCTTATTACTTTTGGAATCGTTCAAAACCTTTGACTAGTTGTAGAATTTGATCTATTGCCCTACGCGTATACTCCCTTGCATCATATACGTTCGTCACCAGATCGTTTGTTTCGGCCTGAAGTTGACGCATATCTTTTTCAACACTCGACATGAGATCCTTAAGGGTCATATCGTCTAGATTTTGTTGAGATGCTGCTCCTGGATTTGGATTTTGTTGTGCTGTTGTACATACTGTACCACCAGTAGGTGTAGGAGTACATACAGTGGCCACAATAGGAGGTTGAAGAGGTGTAACCGTTGGAGTAGTACAAGAAATACTTCCATCCGATTGTTGTGTACATGTGGTTGTTGGTAACGTCTGAGAAGGTTGGGTAGATGGCGGTGTCGTCATCTTTTGATCTTTATTAAATTTAGAGATAATATCCTGAACAGTATTGCTCGGCGTCAACGCTGGAAGGAGTGTACTCGCCGGCGCATCAGTATCTGTAGACAACCAATCAAAAAGATTAGACATATCAGATGATGTATTAGTTTGTTGACGTGGTTTTAGTACAGGAGCAGTACTACTAGGTAGAAGAATAGGAGCCGGTGTAGGTGTCGGAACCGGCTGTGGAGTTATATGAATAGTTGGTTGTAGCGGTTGGGTAGGCTGTCTGCTGGCGGTCATCATATTATCTCTAGCTAGTTGTTCTCGCAACTGTCTTTGATAATACGACTCTTGAGACTTTAGTCCTATTTCAATCGCTTCATCCTTTTTCGTATCCGGATCCTTTTCTTCAGAATAATAGATTGACGACTTTGGTGTAGAGGATTCTGCCAGCCCCTGTGAGAACTTGTTAAAGAAGTCCATTTAAGGCTTTAAAATTGAATTGCGATTATAAGATTAAATGGCAGACACGGACGATATTATCGACTATGAATCCGATGATCTCACCGAATACGAGGATGATGAAGAAGATGGAGAGTCACTAGAAACTAGTGATATAGATCCCAAATCTTCTTATAAGATTGTAGAATCAACATCCACTCATATAGAAGATGCGCATTCCAATCTTAAACATATAGGGAATCATATATCTGCTCTTAAACGACGCTATACTAGACGTATAAGTCTATTTGAAATAGCGGGTATAATAGCAGAAAGCTATAACTTGCTTCAACGAGGAAGATTACCTCTAGTTTCAGAATTTTCTGACGAAACGATGAAGCAAAATATGCTACATGTAATTATACAAGAGATAGAGGAGGGTTCTTGTCCTATAGTCATCGAAAAGAACGGAGAATTGTTGTCGGTAAACGATTTTGATAAAGATGGTCTAAAATTCCATCTAGACTATATTATCAAAATTTGGAAACTTCAAAAACGATATTAGAATTTATACGAATATCGTTCTCTAAATGTCACAATCAAGTCTCTCATATTCAGCAGTTTATTGTCGTACTTTATATCGTGTTCATTAACGATATTTTGCAAAATAGTAATGATTCTATCTTCCTTCGATAGATATTCTTCAGAGATTATTGTCTTATATTCTTTCTTGTTATCCGATATGAATTTGATAAGACTTTGAACATTATTAATACCCGTCTGTTTAATTTTTTCTATAGATATTTTAGTTTTGGTAGATTCTATGGTGTCTGTTAATAGGCATCCAACATCGACATTCGACGTCAATTGTCTATAAATCAGAGTATAAATTTTAGAAATAACATTAGCAAATTGTTGTGCGTTGATGTCGTTATTCTGAAACAGTATGATTTTAGGTAGCATTTTCTTAACAAAGAGAACGTATTTATTGTTACTCAGTTGAACAGATGATATATCCAGATTACTAACGCATCTGATTCCATATACCAAACTTTCAGAAGAAATGGTGTACAATTGTTTGTATTCATTCAATGTCTCCTTTTCAGAAATTAGTTTAGAGTCGAATACTGCAATAATTTTCAAGAGATAGTTTTCATCAGATAAGATTTTATTTAGTGTAGATATGATAAAACTATTGTTTTGTTGGAGAACTTGATACGCCGCATTCTCTGTAGTCGACGCTCTCAAATGGGAAACAATCTCTATTATTTTTTTGGAATCGGATACTATATCTTCGGTATCTTGACGCAGTCTAGTATACATAGAGTTAAGAGAAATTAGAGTTTGTACATTAAGCAACATGTCTCTAAATGTGGCTACAAACTTTTCTTTTTCCACATCATCTAGTTTATTATATACCGATTTCACAACGGCACCAGATTTAAGGAACCAGAATGAAAAACTCTGATAACTACAATATTTCATCATAGTTACGATTTTATCATCTTCTATAGTTGGTGTGATAACACATACCTTTTTCTCCAAGACTGGAACCAACGTCATAAAAATGTTTAAATCAAAATCCATATCAACATCTGATGCGCTAAGACCAGTCTCGCGTTCAAGATTATCTTTACTAATGGTGACGAACTCATCGTATAGAACTCTAAGTTTGTCCATTATTTATTTACAGATTTAGTTGTTTAATTTATTTGTGCTCTTCCAGAGTTGGGATAGTATTTTTCTAACGTCGGTATTATATTATTAGGATCTACGTTCATATGTATCATAATATTAATCATCCACGTTTTGATAAATCTATCTTTAGCTTCTGAAATAACGTATTTAAACAAAGGAGAAAAATATTTAGTTACGGCATCAGACGCGATAACATTTTTTGTAAATGTAACGTATTTAGACGACAGATCTTCGTTAAAAAGTTTTCCATCTATGTAGAATCCATCGGTTGTTAACACCATTCCCGCGTCAGAGTGAATAGGAGTTTGAATAGTTTGTTTTGGAAATAGATCCTTCAATAACTTATAGTTGGGTGGGAAAAAATCGATTTTATCACTAGACTCTTTCTTTTTTACTATCATTACCTCATGAACTATTTCTTGAATGAGTATATGTATTTTCTTTCCTATATCGGTCGCGTTCATTGGAAAATATATCATGTCGTTAACTATAAGAATATTTTTATCCTCGTTTACAAACTGAATAATATCAGATATAGTTCGTAAACGAACTATATCATCACCAGCACAACATCTAACTATATGATATCCACTAGTTTCCTTTAGCCGTTTATTATCTTGTTCCATATTAGCAGTCATTCCATCATTTAAGAAGGCGTCAAAGATAATAGGGAGAAATGACATTTTGGATTCTGTTACGACTTTACCAAAATTAAGGATATACGGACTTACTATCTTTTTCTCAACGTCGATTTGATGAACACACGATGAAAATGTACTTCGATGAGATTGATCATGTAGAAAACAACAAGGGATACAATATTTCCGCATATCATGAAATATATTAAGAAATCCCACTTTATTATATTTCCCCAAAGGATCAATGCATGTAAACATTATACCGTTATCATTAATAAAGACTTCTTTCTCATCGGATCTGTAAAAGTTGTTACTGATTTTTTTCATTCCAGGATCTAGATAATTAATAATAATGGGTTTTCTATTCTTATTCTTTGTATTTTGACATATCCTAGACCAGTAAACAGTTTCCACTTTGGTAAAATCAGAAGACTTTTGAACGCTATTAAACATGGCATTAATGGCAATAACTAAAAATGTAAAATATTTTTCTATGTTAGGAATATGGTTTTTCACTTTAATAGATATATGGTTTTTTGCCAAAATGATAGATATTTTTTTATCCGATGATAGTAAAATATTATTAGTCGCCGTCTCTATAAAAATGAAGCTAGTCTCGATATCCAATTTTATTCTAGAATTGATAGGAGTCGCCAAATGTACCTTATACGTTATATCTCCCTTGATGCGTTCCATTTGTGTATCTATATCGGACACAAGATCTGTAAATAGTTTTACGTTATTAATCATCACGGTATCGCCATCGCTAGATAATGCTAATGTACTATCCAAGTCCCAAATGGAGAGATTTAACTGTTCATCGTTTAGAATAAAATGATTACCTGTCATATTAATAAAGTGTTCATCGTATCTAGATAACAACGACTTATAATTAATGTCCAAGTCTTGAACTCGCTGAATGATCTTTTTTAACCCAGTTAGTTTTAGATTGGTACGAAATATATTGTTAAACTTTGATTCTACAGTAATGTCCAAATCTAGTTGTGGAAATACTTCCATCAACATTGTTTCAAACTTGATAATATTATTATCTACATCTTCGTACGATCCAAATTCCGGAATAGATGTATCGCACGCTCTGGCCACCCAGATAACCAAAAAGTCACACGCTCCAGAATATACATTGTATAAAAAGCTATCGTTTTTTAGTAGTGTTTTTTTCTGAGTATATACGAAAGGATTAAAAATAGTATTATCAACGTAACTATATTCCAAATTATTCTTATGAGAATAGATAATAATATCGTCCTTAATATCTAACAAATTTCCTAAATATCCCTTTAATTGAGTCATTCGAAGCGTTAATAAAATATGTCTCTTAACTATTTCCGGCCGTTGTATATTTAAATGACTTCGTAAGAAATAATATATAGGCGACTTCTCATCTATGTAATCATATGGAGTGAGATATAGGGCTCGTTCTACCTCCTGCCCCTTACCCACCTGTAATACCAATTGCGGACTCACTATATATCGCATATTTATATCGTGGGGTAAAGTGAAAATCTACTACCGATGATGTAAGTCTTACAATGTTCGAACCAGTACCAGATCTTAATTTGGAGGCCTCCGTAGAACTAGGGGAGGTAAATATAGATCAAACAACACCTATGATAAAGGAGAATAGCGGTTTTATATCCCGTAGTAGACGTCTATTCGCCCATAGATCTAAGGATGATGAGAGAAAACTAGCACTACGATTCTTTTTACAAAGACTTTATTTTTTAGATCATAGAGAGATTCATTATTTGTTCAGATGCGTCGACGCTGTAAAAGACGTCACTATTACCAAAAAAAATAACATTATCGTGGCGCCTTATATAGCACTTTTAACTATCGCATCAAAAGGATGCAAACTTACAGAAACAATGATTGAAGCATTCTTTCCAGAACTATATAATGAACATAGTAAGAAATTCAAATTCAACTCTCAAGTATCCATCATCCAAGAAAAACTCGGATACCAGTCTGGAAACTATCACGTTTATGATTTTGAACCGTATTACTCTACAGTAGCTCTGGCTATTCGAGATGAACATTCATCTGGCATTTTTAATATCCGTCAAGAGAGTTATCTTGTAAGTTCATTATCTGAAATAACATATAGATTTTATCTAATTAATCTAAAATCTGATCTTGTTCAATGGAGTGCTAGTACGGGCGCTGTAATTAATCAAATGGTAAATACTGTATTGATTACAGTGTATGAAAAATTACAACTGGCCATAGAAAATGATTCACAATTTACATGTTCATTGGCTGTGGAATCAGAACTTCCAATAAAATTACTTAAAGATAGAAATGAATTATTTACAAAATTCATTAACGAGTTAAAAAAGACCAGTTCATTCAAGATAAGCAAACGTGATAAGGATACGCTATTAAAACATTTTACTTATGACTGGAGTTAGAATTTATAGACGACACATTTCGTTTATCATTGTTACTATTACTATCATTATTAGTATTCTTCTTGTCATCTTGTTCAGAAATATACAGCAATGCTATACCTAATACTAAATACATTATCATGCTTGCAATGGCTCTAACAACAACGAACCAAAATGAATTTGGTCGTAGCTTTTGTTCACAAAAATACATAAAGAAATGTCTACATAAATCTATGGCGCCATTGGCTACTTGAAATAGCGCCAGTCCTCCTACAGATTTTAATATAGCTGTATAACATGACATTTATTCATCATCAAAAGAGACAGAGTCACCATCTGTCATATTTAGATTTTTTTTCATGTGTTCAAAGTATCCTCTACTCATTTCATTATAATAGTTTATCATGCTTAGAATTTTAGGACGGATCAATGAGTAAGACTTGACTAGATCGTCAGTAGTAATTTGTGCATCATCTATTCTGCATCCGCTTCGTCGAATAATGTATAGCATCGCTTTGAGATTCTCCATAGCTATCAAGTCTTTATATAATGACATGGAAATATCTGTGAATGCTTTATACTTCTCCAACATCGATGCCTTAACATCATCACATACTTTAGCATTGAAAATACGTTCTATTGTGTAGATGGATGTAGCAAGATTTTTAAACAACAATGCCATCTTACATGATGATTGTCTCAAGTCTCCAATCGTTTGTTTAGAACGATTAGCTACAGAGTCCAATGCTTGGCTAACTAGCATATTATTATCTTTAGAAATTGTATTCTTCAATGAGGCGTTTATCATATCTGTGATTTCGTTAGTCATATTACAGTCTGACTGGGTTGTAATGTTATCCAACATATCACCTATGGATACGGTACACGTACCAGCATTTGTAATAATCCTATCTAAGATGTTGTATGGCATTGCGCAGAAAATATCTTCTCCTGTAATATCTCCACTCTCGATAAATCTACTCAGATTATTCTTAAATGCCTTATTCTCTGGAGAAAAGATATCAGTGTCCATCATTTCATTAATAGTATACGCAGAAAAGATACCACGAGTATCAATTCTATCCAAGATACTTATCGGTTCCGAGTCACAGATAATTGTTTCCTCTCCTTCGGGAGATCCTGCATAGAAATATCTAGGACAATAGTTTCTATACTGTCTGTAACTCTGATAATCTCTAAAGTCACTAACTGATACCATGAAATTGAGAAGATCAAACGCTGAAGTAATCAATTTTTCTGCCTCGTTTTTACTACAACTAGTTTTCATCAATGTAGTGACGATGTATTGTTTAGTTACTCTTGGTCTAATACTGATGATAGAGATATTATTGCTTCCCATAATGGATCTTCTAGTAGTCACCTTAAAGCCCATTGATGCGAATAGCAGATAGATAAAGTCTTGGTATGACTCCTTTCTAATATAGTACGGACTACCTTTGTCACCCAACTTTATACCCACATAAGCCATAACAACCTCTTTAATAGCCGTTTCATGAGGTTTATCAGCCATGAGCCTGAGTAGTTGAAAGAATCGCATGAATCCCGTCTCAGAAAGTCCTATATGCATGATAGATTTATCTTTCCTGGGAAACTCTCGTATAGTTATAGATGAAATACTCTTCAAAGTTTCTGAAATAAGATTAGTAACAGTCTTACCTCCGACTACTCTGGGTAACAAACATACTCTAATAGGTGTTTTCTCTGCGGAGATAATATCAGAAAGGATAGAGCAATAAGTAGTATTATTGTGATTATAAAGACCGAATACATAACAGGTAGAATTTATAAACATCATGTCCTGAAGGGTTTTAGACTTGTATTCCTCGTAATCTATACCGTCCCAAAACATGGATTTGGTAACTTTGATAGCCGTAGATCTTTGTTCCTTCGCTAACAGGTTAAAGAAATTAATAAAGAATTTGTTGTTTCTATTTATGTCCACAAATTGCACGTTTGGAAGCGCCACGGTTACATTCACTGCAGCATTTTGAGGATCGCGAGTATGAAGTACGATGTTATTGTTTACTGGTATATCTGGAAAGAAATCTACCAGTCTAGGAATAAGAGATTGATATCGCATAGAAATAGTAAAGTTTATAATCTCATCATTGAAGATTACTCTGTTACCATTGTAATAAATTGGTACTCTATCATAATCATCGACAAAGTACTGTTCATACATGATGAGATGTTTATATGTTGGCATAGTAGTGAGATCGACGTTTGGTAATGGCAATGTATTAAGATTAACTCCATAATGTCTAGCAGCATCTGCGATGTTATAAGTGATGTCAAAGCGGGGTTGATCTTGTGCTGTTATATATTGTCTAACACCTATAAGATTATCAAAATCTTGTCTGCTTAATACACCGTTAACAATTTTTGCCTTGAATTCTTTTATTGGTGCATTAATAACATCCTTATAGAGGATGTTAAACAAATAAGTATTATCAAAGTTAAGATCTGGGTATTTCTTTTCTGCTAGAACATCCATTGAGTCGGAGCCATCTGGTTTAATATAACCACCGATAAATCTAGCTCTGTATTCTGTATCCGTCAATCTAATATTAAGAAGGTGTTGAGTGAAAGGTGGAAGATCGTAAAAGCTGTGAGTATTAATAATAGGGTTAGTTTCCGAACTAATGTTAATTGGATGATTAATAATATTTATATTTCCAGCGTTAAGTGTAACATTAAACAGTTTTAATTCACGTGACGTGGTATCAATTAAATAATTAATGCCCAATTTGGATATAGTAGCCTGAAGCTCATCTTGTTTAGTTACGGATCCTAATGAGTTATTAAGAAATACATCGAACGGATGAACGAAGGTTGTTTTAAGTTGGTCACATACTTTGTAATCTAGACATAGATGTGGAAGAACGGTAGAAACTATACGAAATAGATATTCAGAGTCCTCTAATTGATCAAGAGTAACTATTGACTTAATAGGCATCATTTATTTAGTATTAAATGACGACCGTACCAGTGACAGATATACAAAACGACTTAATTACAGAGTTTTCAGAAGATAATTATCCATCTAACAAAAATTATGAAATAACTCTTCGCCAAATGTCTATTCTAACTCACGTTAACAACGTGGTAGATAGAGAACATAATGCCGCCGTAGTGTCATCTCCAGAGGAAATATCATCACAACTTAATGAAGATCTATTTCCAGATGATGATTCACCGGCCACTATTATCGAACGAGTACAACCTCATACTACTATTATTGACGATACGCCACCTCCTACTTTTCGTAGAGAGTTATTGATATCGGAACAACGTCAACAACGAGAAAAAAGATTTAATATTACAGTATCAAAAAATTCTGAAGCAATAATGGAATCTAGATCTATGATAACTTCTATGCCAACACAAACACCATCCTTGGGAGTAGTTTATGATAAAGATAAAAGAATTCAGATGCTAGAGGATGAAGTGGTTAATCTTAGAAATCAACGATCTAATACAAAATCATCTGATAATTTAGATAATTTTACCAGAATACTATTTGGTAAGACTCCGTATAAATCAACCGAAGTTAATAAGCGTATAGCCATCGTTAATTATGCAAATTTGAACGGGTCCCCCTTATCAGTCGAGGACTTGGATGTCTGTTCGGAGGATGAAATAGATAGAATCTATAAAACGATTAAACAATATCACGAAAGTAGAAAACGAAAAATTATCGTCACTAACGTGATTATTATTGTCATAAACATTATTGAGCAGGCATTGCTAAAACTCGGATTTGAAGAAATCAAAGGACTGAGTACCGATATCACTTCAGAAATTATCGATGTGGAGATCGGAGATGACTGCGATGCTGTAGCATCAAAACTAGGAATCGGTAACAGTCCGGTTCTTAATATTGTATTGTTTATACTCAAGATATTCGTTAAACGAATTAAAATTATTTAATTTAATACATTCCCATATCCAGACAACAATCGTCTGGATTAATCTGTTCCTGTCGTCTCATACCGGACGACATATTAATCTTTTTATTAGTGGGCATCTTTTTAGATGGTTTCTTTTTCCCAGCATTAACTGATTCGATACCTAGAAGATCGTGATTGATTTCTCCGACCATTCCACGAACTTCTAATTGGCCGTCTCTAACGGTACCATAAACTATTTTACCAGCATTAGTAACAGCTTGGACAATCTGACCATCCATTGCGTTGAATGATGTAGTTGCTGTTGTTCTACGTCTAGGAGCACCAGAGGTATTTTTAGAGCTCTTGGATGTTGATGTAGAAGACGAGGATTTTGATTTTGGTTTACATGTAATACATTTTGAACTCTTTGATTTTGTATCACATGCACCGGCAGTCACATCTGTTTGAGAATTAAGATTATTGTTGCCTCCTTTGACGGCTGCATCTCCACCGATCTGCGCTAGTAGATTTTTAAGCTGTGGTGTAATCTTATTAACTGTTTCAATATAATCATCGTAACTACTTCTAACGGCTAAATTTTTTTTATCCGCCATTTAGAAGCTAAAAATATTTTTATTTATGCAGAAGATTTAACTAGATTATACAATGAACTAATATGATCCTTTTCTAGATTATTTACGAACTTGGTATTTCTTGTTTCTGGAGGAGGAGAATTTAAATTCGGACTTGGATTCGGATTTTGTGGGTTCTTGATCTTATTATACAGCGTGTATAGGATGGTGACGGTAACTGCTACACAAATACCGATCAACAGAAGAATACCAATCATTTATTGACAATAACTTCACTATGATCAAGTATGTAATAATCATCTTTTCACTAAGTAAGTAGTAATAATGATTCAACAATGACACGATATATGGACGATAATAATTTAGTTCATGGAAATATCGCTATGATTGGTGTGAATGACTCCGCTAACTCTGTGGGGTGCACAGTGCTTTCCCCACATAGAATAAATTAGCATTCCGACTGTGATAATAATACCAAGTATAAACGCCATAATACTCAATACTTTCCATGTACGAGTGGGACTGGTAGACTTACTAAAGTCAATAAAGGCGAAGATACACGAAAGAATCAAAAGAATGATTCCAGCGATTAGCACGCCAGAAAAATAATTTCCAATCATAAGCATCATGTCCATTTAACTAATAAAAATTTTAAATCGCCGAATAAACAAAGTGGAATATAAACCATATAAAAACAATAGTTTGTACTGCAAAAATAATATCTATTTTTGTTTTCGAAGATATGGTAAAATTAAATAGTAGTACACAGCATGTTATAACTAACAGCAGCAACGGCTCGTAATTACTTATCATTTACTAGACGAAAAGGTGGTGGGATATTTTCTTGCTCAAATAATACGAATATATCACCCATCCATTTTATACGATGTTTATATACTCTAATCTTTAATAGATCTATAGATGACGGGTTTACCAATAATATAGATTTTATCGATTCATCTAATTTAAACCCTTCCTTAAACGTGAATGATCTATTATCTGGCATAATGATGACCCTACCTGATGAATCTGACAATGTACTGGGCCATGTAGAATAAATTATCAACGAATTATCGTCTACGAACATTTATATCATTTGTTTTAATTTTAGGACGTGAATAAATAGATATAAAATAGAAAATAACAGATATTACAACCAGTGTTATGGACGCACCCAACCATGTAGGCAGTTTTATTTTATCGTTTACTACAGGTTCTCCTGGATGTACGTCACCAACTGCAGACGTAGTTCTAGTACAATTAGACGTAAGTTCCGCTTGGGAATTTTTTAACGCTAAAGAGTTAACGTTGATCGTACACCCAACGTATTTACATCTAGTTCTTTGAACATCTTGATTATAATATAACCATTTTCTATCTCTAGATTCGTCAGTGCACTCATGTAACCAACATACCCTAGGTCCTAAATATTTATCTCCGGAATTAGATTTTGGATAATTCGCGCACCAACAATTTCTATTTCCTTTATGGTCGTTACAAAAGACGTATAATGCCGTATCCCCAAAAGTAAAATAATCAGGACGAATAATTCTAATAAACTCAGAACAATATCTCGCATCCATATGTTTGGAGCAAATATCGGAATAAGTAGACATAGCCGGTTTCCGTTTTACACGTAACCATTCTAAACAATTGGGGTTTCCAGGATCGTTTCTACAAAAACCAGTCATGAAATCGTCACAATGTTCTGTCTTGTAATTATTATTAAATATTTTTGGACAGTGTTTGGTATTTGTCTTAGAACAACATTTTGCCACGCTATCACTATCACCCAGGAGATAATCCTTTTTTATAAAATGACATCGTTGCCCGGATGCTATATAATCAGTAGCATATTTTAAATCCTTAATATATTCAGGAGTTACCTCGTTCTGATAATAGATTAATGATCCAGGACGAAATTTGAAAGAACTACATGGTTCTCCATGAATTAATACATATTGTTTAGCAAATTCAGGAACTATAAAACTACTACAATGATCTATCGACATACCATCTATCAAACAAAATTTGGGTTTAATTTCTCCTGGAGACGTTTCATAATAATACATATAACTTTCTTCGGCAAACCTAACAGCTCTATTATATTCAGGATAATTAAAATCTAATACCATATATTTGTCTCGTATATCTGCTATTCCTGTCTCTATTTTGATTCTATTAAGAGTAACAGCTGCCCCCATTCTTAATAATCATCAGTATTTAAACTGTTAAATGTTGGTATATCAACATCTATCTTATTTCCCGCAGTATAAGGTTTGTTGCAGGTATACTGTTCAGGAATGGGTACATTTATACTTCTTTTATAGTCCTGTCTTTCGATGTTCATCACAAATGCAAAGAACAGAATAAACAAAATAATGTAAGAAATAATATTAAATATCTGTGAATTCGTAAATACATTGATTGCCATAATAATTACAGCAGCTACAATACACACAATAGACATTCCCACAGTGTTGCCATTACCTCCACGATACATTTGAGTTACTAAGCAATAGGTAATAACTAAGCTAGTAAGAGGCAATAGAAAAGATGAGATAAATATCATCAATATAGAGATTAGAGGAGGGCTATATAGAGCCAAGACGAACAAAATCAAACCGAGTAACGTTCTAACATCATTATTTTTGAAGATTCCCAAATAATCATTCATTATTCCTCCATAATCGTTTTGCATCATACCCCCATCTTTAGGCATAAACGATTGCTGCTGTTCCTCTGTAAATAAATCTTTATCAAGCACTCCAGCACCCGCAGAGAAGTCATCAAGCATATTGTAATATCTTAAATAACTCATTTATATATTAAAAAATGTCACTATTAAAGATGGAGTATAATCTTTATGCCGAACTAAAAAAAATGACTTGTGGTCAGACCATAAGTCTTTTTAATGAAGACGGCGATTTCGTAGAAGTTGAACCAGGATCATCCTTTAAGTTTCTAATACCTAAGGGATTTTACTCCTCTCCTTGTGTAAAGACGAGTCTAGTATTCAAGACATTAACAACGACCGATAATAAAATTACTAGTATCAATCCAACAAATGCGCCAAAGTTATATCCTCTTCAACGCAAAGTCGTATCTGAAGTAGTTTCTAATATGAGGAAAATGATCGAATTAAAACGTCCTCTATACATCACTCTTCACTTGGCATGTGGATTTGGTAAGACTATTACCACGTGTTATCTTATGACCACACACGGCAGAAAAACCATCATTTGCGTACCCAATAAAATGTTAATACATCAATGGAAGACACAGGTAGAGGCAGTCGGATTGGAACATAAGATATCTATAGATGGAGTTAGTAGTCTATTAAAGGAACTAAAGACTCAAAGTCCGGATGTATTAATCGTAGTCAGTAGACATCTGACAAACGATGCATTTTGTAAATATATCAATAAGCATTATGATTTGTTTATCTTGGATGAATCACATACGTATAATCTGATGAACAATACAGCAGTTACAAGATTTTTAGCGTATTATCCTCCGATGATGTGTTATTTTTTAACTGCTACACCTAGACCAGCTAACCAAATTTATTGTAATAGTATTATTAATATTGCCAAGTTATCCGATCTAAAAAAAACTATCTATATAGTAGATAGTTTTTTTGAGCCATATTCCACAGACAATATTAGAAATATGGTAAAACGACTAGATGGACCATCTAATAAATATCATATATATACCGAGAAGTTATTATCTGTAGACGAGCCTAGAAACCAACTTATTCTTGATACCCTGGTAGAAGAATTCAAGTCAGGAACTATTAATAGAATTTTAGTTATTACTAAACTACGTGAACATATGGTATTCTTCTACAAACGATTATTAGATCTTTTCGGAGCAGAGGTTGTATTTATAGGAGACGCCCAAAATAGACGTACTCCAGATATGGTCAAATCGATTAAGGAACTAAATAGATTTATATTCGTATCCACCTTATTTTATTCCGGCACTGGTTTAGATATTCCGAGTTTGGATTCTTTGTTCATTTGCTCGGCAGTAATCAACAATATGCAAATAGAGCAATTACTAGGGAGGGTATGTCGAGAAACAGAACTATTAGATAGGACGGTATATGTATTTCCTAACACATCCATCAAAAAAATAAAGTACATGATAGGAAATTTCGTGCAACGAATTATTAGTCTGTCTGTAGATAAACTCGGATTTAAACAAGAAAGTTATCAGAAACATCAGGAATCTGAACCCGCTTCCGTACCAACATCCTCCAGAGAAGAACGTGTATTAAATAGAATATTTAACTCGCAAAATCGTTAAGAAGTTTAAGAGACGATCCACATGCTGAGCAGGCCAGTGTATTACCCCTCATAGTATTAATATAATCCAATGATACTTTTGTGATGTCGGAAATCTTAACCAATTTAGACTGACAGGCAGAACACGTCATACAATCATCATCGTCATCGATAACTGTAGTCTTGGGCTTCTTTTTGCGACTCTTCATTCCGGAACGCATATTGGTGCTATCCATTTAGGTAGTAAAAAATAAGTCAGAATATGCCCTATAACACGATCGTGCAAAACCTGGTATATCGTCTCTATCTTTATCACAATATAGTGTATCAACATCTTTATTATTGACCTCGTTTATCTTGGAACATGGAATGGGAACATTTTTGTTAACGGCCACCTTTGCCTTAATTCCAGATGTTGTAAAATTATAACTAAACAGTCTATCATCGACACAAATGAAATTCTTGTTTAGACGTTTGTAGTTTACGTATGCGGCTCGTTCTCGTCTCATTTTTTCAGATATTGCAGGTACTATAATATTAAAAATAAGAATGAAATAACATAGGATTAAAAATAAAGTTATCATGACTTCTAGTGCTGATTTAACTAACTTAAAAGAATTACTTAGTCTGTACAAAAGTTTGAGATTTTCAGATTCTGTGGCTATAGAGAAGTATAATTCTTTGGTAGAATGGGGAACATCTACTTACTGGAAAATAGGCGTACAAAAGGTAACTAATGTCGAGACGTCCATATCTGATTATTATGATGAGGTAAAAAATAAACCGTTTAATATTGATCCGGGGTATTATATTTTCTTACCAGTATATTTTGGAAGCGTCTTTATTTATTCAAAGGGTAAAAATATGGTAGAACTTGGATCTGGAAACTCTTTTCAAATACCGGATGAGATTCGAAGTGCGTGTAACAAAGTATTAGATAGTGATAACGGAATAGACTTTCTGAGATTTGTTTTGTTAAACAATAGATGGATAATGGAAGACGCTATATCAAAATACCAGTCTCCAGTTAATATATTTAAACTAGCTAGTGAGTACGGATTAAACATACCCAACTATTTAGAAATTGAAATAGAGGAAGACACATTATTTGACGATGAGTTATACTCTATTATGGAACGCTCTTTCGATGATACATTTCCAAAAATATCTATATCGTATATTAAGTTGGGAGAACTTAAGCGGCAAGTTGTAGACTTTTTCAAATTCTCATTCATGTATATTGAGTCAATCAAGGTAGATCGTATAGGAGATAATATTTTTATTCCTAGCGTTATAACAAAATCAGGAAAAAAGATATTAGTAAAAGATGTAGACCATTTAATACGATCCAAGGTTAGAGAACATACATTTGTAAAAGTAAAAAAGAAAAACACATTTTCCATTTTATACGACTATGATGGGAACGGAACAGAAACTAGAGGAGAAGTAATAAAACGAATTATAGACACTATAGGACGAGACTATTATGTTAATGGAAAGTATTTCTCTAAGGTTGGTATTGCAGGCTTAAAGCAATTGACTAATAAATTAGATATTAATGAGTGTGCAACTGTCGATGAGTTAGTTGATGAGATTAATAAATCCGGAACTGTAAAACGAAAAATAAAAAACCAATCAGTATTTGATTTAAGCAGAGAATGTTTGGGATATCCAGAAGCGGATTTTATAACGTTAGTTAATAACATGCGGTTCAAAATAGAAAATTGTAAGGTTGTAAATTTCAATATTGAAAATACTAATTGTTTAAATAACCCGAGTATTGAAACTATATATGGAAACTTCAACCAGTTCGTCTCAATCTTTAATACCGTTACCGATGTCAAAAAAAGATTATTCGAGTGAAATAATATGCGCCTTTGATATAGGTGCAAAAAATCCTGCCAGAACTGTTTTAGAAGTCAAGGATAACTCCGTTAGGGTATTGGATATATCAAAATTAGACTGGAGTTCTGATTGGGAAAGGCGCATAGCTCAAGATTTGTCACAATATGAATACACTACAGTTCTTCTAGAACGTCAGCCTAGAAGGTCACCGTACGTCAAATTTATCTATTTTATTAAAGGCTTTTTATATCATACATCTGCTGCCAAAGTTATTTGCGTCTCACCTGTCATGTCTGGTAATTCATATAGAGATCGAAAAAAGAGATCTGTTGAAGCATTTCTTGATTGGATGGACACATTCGGATTGCGAGACTCCGTTCCGGATAGACGCAAATTAGACGATGTAGCGGATAGTTTCAATTTGGCTATGAGATACGTATTAGATAAATGGAATACTAATTATACACCTTATAATAGGTGTAAATATAGAAATTACATAAAAAAAATGTAATAACGTTAGTAACGCCATTATGGATAATCTATTTACCTTTCTACATGAAATAGAAGATAGATATGCCAGAACTATTTTTAACTTTCATCTAATAAGTTGTGATGAAATAGGAGATATATATGGTCTTATGAAAGAACGCATTTCCTCAGAGGATATGTTTGACAATATAGTATATAATAAAGATATACATCCTGCCATTAAGAAACTAGTTTATTGCGACATCCAACTTACTAAACATATTATTAATCAGAATACGTATCCGGTATTTAACGATTCTTCACAAGTGAAATGTTGTCATTATTTCGATATAAACTCAAATAATAGCAATATTAGCTCTCGTACAGTAGAGATATTTGAGAGTGAAAAGTCATCTCTTGTATCATATATTAAAACTACCAATAAGAAGAGAAAGGTCAATTACGGCGAAATAAAGAAAACTGTACATGGAGGCACTAATGCAAATTACTTTTCCGGTAAAAAGTCTGATGAGTATCTGAGCACTACAGTCAGGTCCAACATTAATCAACCTTGGATCAAAACCATTTCTAAGAGAATGAGAGTAGATATCATTAATCACTCTATAGTAACGCGTGGAAAAAGCTCTATATTACAAACTATAGAAATTATTTTTACTAATAGAACATGTGTGAAAATATTCAAGGATTCTACTATGCACATTATTCTATCCAAGGACAAGGATGAAAAGGGATGTATAAACATGATTGATAAATTATTCTATGTATATTATAATTTATTTCTGTTGTTCGAGGATATCATCCAAAACGATTACTTTAAAGAAGTAGCTAATGTTGTAAACCATGTACTCATGGCTACGGCATTAGATGAGAAATTATTCCTAATTAAGAAAATGGCTGAACACGATGTTTATGGAGTTAGCAATTTCAAAATAGGGATGTTTAACCTGACATTTATTAAGTTGTTGGATCATACCGTTTTCCCCTCTCTGTTAGATGAGGATAGCAAAATAAAGTTTTTTAAGGGGAAAAAGCTCAATATTGTAGCATTACGATCTCTGGAGGATTGTACAAATTACGTGACTAAATCCGAGAATATGATAGAAATGATGAAGGAAAGATCGACTATTTTAAATAGCATAGATATAGAAACGGAATCGGTAGATCGTCTAAAAGAATTGCTTCTAAAATGAAAAAAAACACTGATTCAGAAATGGATCAACGACTCGGGTATAAGTTTTTGGTGCCTGATCCTAAAGCCGGAGTTTTTTATAGACCGTTACATTTCCAATATGTATCGTATTCTAATTTTATATTGCATCGATTGCATGAAATCTTGACCGTCAAGCGGCCACTCTTATCGTTTAAGAATAATACAGAACGAATTATGATAGAAATTAGCAATGTTAAAGTGACTCCTCCAGATTACTCACCTATAATTGCGAGTATTAAAGGTAAGAGTTATGACGCATTAGCCACGTTCACTGTAAATATCTTTAAAGAGGTAATGACCAAAGAGGGTATATCCATCACTAAAATAAGTAGTTATGAGGGAAAAGATTCTCATTTGATAAAAATTCCGCTACTAATAGGATATGGGAATAAAAATCCACTTGATACAGCCAAGTATCTTGTTCCTAATGTCATAGGTGGAGTCTTTATCAATAAACAATCTGTCGAAAAAGTAGGAATTAATCTAGTAGAAAAGATTACAACATGGCCAAAATTTAGGGTTGTTAAGCCAAACTCATTCACTTTCTCGTTTTCCTCCGTATCCCCTCCTAATGTATTACCGACAAGATATCGCCATTACAAGATATCTCTGGATATATCACAATTGGAAGCGTCGAATATATCATCGACAAAGACATTTATAACGGTCAATATTGTTTTGCTGTCTCAATATTTATCTAGAGTGAGTCTAGAATTCATTAGACGTAGTTTATCATACGATATGCCTCCAGAAGTTGTCTATCTAGTAAACGCGATAATAGATAGTGCTAAACGACTTACCGAATCTATTACTGACTTTAATATTGATACATACATTAATGACCTGGTGGAAGCTGAACACATTAAACAAAAATCTCAGTTAACGATTAACGAGTTTAAATATGAAATGCTGCATAACTTTTTACCTCATATGAACTATACACCCGATCAACTAAAGGGATTTTATATGATATCTTTACTAAGAAAGTTTCTCTACTGTATCTACCACACTTCTAGATATCCAGATAGAGATTCGATGGTTTGTCATCGCATCCTAACGTACGGCAAATATTTTGAGACGTTAGCACATGATGAATTAGAGAATTACATAGGTAACATCCGAAACGATATCATGAACAATCACAAGAACAGAGGCACTTACGCAGTAAACATTCATGTACTAACAACTCCTGGACTTAATCATGCATTTTCTAGTCTATTGAGTGGAAAGTTCAAAAAGTCAGACGGTAGTTATCGAACACATCCTCACTATTCATGGATGCAGAATATTTCTATTCCTAGAAGTGTTGGATTTTATCCGGATCAAGTAAAGATTTCAAAGATGTTTTCTGTCAGAAAATACCATCCAAGCCAATATCTTTACTTTTGTTCATCAGACGTTCCGGAAAGAGGTCCTCAGGTAGGTTTAGTATCTCAATTGTCTGTCTTGAGTTCCATTACAAATATACTAACGTCTGAGTATTTGGATTTGGAAAAGAAAATTTGTGAGTATATCAGATCATATTATAAAGATGATATAAGTTACTTTGAAACAGGATTTCCAATCACTATAGAAAATGCTCTAGTCGCATCTCTTAATCCAAATATGATATGTGATTTTGTAACTGACTTTAGACGTAGAAAACGGATGGGATTCTTCGGTAACTTGGAGGTAGGTATTACTTTAGTTAGGGATCACATGAATGAAATTCGCATTAATATTGGAGCAGGAAGATTAGTCAGACCATTCTTGGTTGTGGATAACGGAGAGCTCATGATGGATGTGTGTCCGGAGTTAGAAAGCAGATTAGACGACATGACATTCTCTGACATTCAGAAAGAGTTTCCACATGTCATCGAAATGGTAGATATAGAACAATTTACTTTTAGTAACGTATGTGAATCGGTTCAAAAATTTAGAATGATGTCAAAGGATGAAAGAAAGCAATACGATTTATGTGACTTTCCTGCCGAATTTAGAGATGGATATGTAGCATCTTCACTAGTGGGAATCAATCACAATTCTGGACCCAGAGCTATTCTTGGATGTGCTCAAGCTAAACAAGCTATCTCTTGTCTGAGTTCGGATATACGAAATAAAATAGACAATGGAATTCATTTGATGTATCCAGAGAGGCCAATTGTGATTAGTAAGGCTTTAGAAACTTCAAAGATTGCGGCTAATTGCTTCGGACAACATGTTACTATAGCATTAATGTCGTACAAAGGTATCAATCAAGAGGATGGAATTATCATCAAAAAACAATTTATTCAGAGAGGCGGTCTCGATATTGTTACAGCCAAGAAACATCAAGTAGAAATTCCATTGGAAAACTTTAATAACAAAGAAAGAGATAGGTCTAACGCCTATTCGAAATTAGAAAGTAATGGATTAGTTAGACTGAATGCTTTCTTGGAATCCGGAGACGCTATGGCAAGAAATATCTCATCAAGAACTCTTGAAGATGATTTTGCTAGAGATAATCAGATTAGCTTTGATGTTTCCGAGAAATATACAGATATGTACAAATCTCGCGTTGAACGAGTACAAGTAGAACTTACTGACAAAGTTAAGGTGCGAGTATTAACCATGAAAGAAAGAAGACCCATTCTAGGAGACAAATTTACTACTAGAACGAGTCAAAAGGGAACAGTCGCGTATATCGCAGATGAAACGGAACTTCCGTACGACGAAAATGGTATCACACCAGATGTCATTATTAATTCTACATCCATCTTCTCTAGAAAAACTATATCTATGTTGATAGAAGTTATTTTAACAGCCGCATATTCTACTAAGCCGTACAACAATAAGGGAGAAAACCGACCTGTCTGTTTTCCTAGTAGTAACGAAACATCTATCGATGCATATATGCAATTCGCTAAACAATGTTATGAGTATTCAAATCCGAAATTGTCCGAGGAAGAATTATCGGATAAAATCTTTTGTGAAAAGATTCTCTATGATCCTGAAACGGATAAGCCTTATGAATCCAAAGTATTTTTTGGACCAATTTATTACTTGCGTCTGAGACATTTAACTCAGGACAAGGCAACCGTTAGATGTAGAGGTAAAAAGACGAAGCTCATTAGACAAGCGAATGAGGGACGAAAACGTGGAGGAGGTATCAAGTTTGGAGAAATGGAGAGAGACTGTTTAATAGCACATGGTGCAGCCAATACTATTACAGAAGTTTTAAAAGACTCAGAAGAGGATTATCAAGATGTGTATATTTGTGAAAATTGTGGAGACATAGCAGCACAAATCAAAAGTATTAATACATGTCTTAGATGTTCAAAACTTAATCTCTCTCCTCTCTTAACAAAAATTGATACCACGCACGTATCTAAAGTATTTCTTACTCAAATGAACGCCAGAGGCGTAAAAGTTAAATTAGATTTCGAACGAAGGCCTCCTTCGTTTTATAAACCATTAGATAAAGTTGATCTTAAACCGTCTTTTCTGGTATAATATTGTTTAGTAGATACTCATCAAGATAAGCTAATTCACTAAACATATTATCGGATTCGGTATTGTTACTCGAGAATAGAGTTCGTTATGCTCCTGATATTCGGAAATCTGTGGAGTTTCAGGTTTTGGTGGAAGTGTAACTGCTACTTGGTGGGATACTGAAGGATATTTCAGAGAGTTGTGGATGTTCGGGTTCGACATCCACCGATGGTGTCACGCCACTAATCGGTTCGGTAACGTCTGTGGATGGAGGTGCTACTTCTACAGAACCTGTAGCCTCAGTTGTCAACGGAGATACATATTCAATGCGCGGAAATGTATAATTTGGTAATGGTTTCTCATGTGGATCTTAAGAAGAAGAGGTAAGATATCTACGAAAGATACCGATCACGTTTCTAGTTCTCTTTTGTAGAACTTTAACTTTTTCTTTCTCAGCATCTAGTTGATATTCCGACCTCTTCACGTTTCGCATGGGTTACCTCCGCAGTTTTTACAAGCGATTTCACGTTCCAGATCACGTTCAGCCTTCATACGTCTCTCCCTCTCTCTATCGAGTTTATCAGAGCAGTCTTTCTGAAGGCGATCGAACTCCATAAATTTCTCCAACGCTTTGATTGTTTCCATAGATTTCCGAAGTTTAGCTTCTAGGACGGCGATTCGAATTCACGGGGTACAACCGTTTCCATTACCACCATCTCTATGTTTCTTTTCTAGATCGG----------CAATCTTTCTCAACATTTCATCCCCATACCTTTTCATTCCTCGAGTCTATTGTCGTCGAAATATCGTTCCAGCTCCTTTTCGACCTCAATAACTTTAGCACGTTGTTTCATCAAGCTCTCTCTTGTAGTACTATCATTTTTATCTGATTCCCTGACACGTTTAAGATCTTCATGTAATTGAGTCAGCTCTTGACGCAATCTCTTAACTAACTTCCTCTCTTGCTTCTTCGTCATAGTACTTACAATCACTATGGGATCCATTGTTACCACGTCTGTACTCGACGAGCTCACGTTTAAGAGATTCAATTTCCAGTTTGTATCGGTCCATGTCTCCATTGCTACACCACCATTAGATTTACAGGCTGCTAGTTGTCGTTCGAGATCAGAAATACGTGTTTTCTTGGAATGGATTTCGTCGATGTACTTGTCATGATTGGCATCGAAACACTTATTAAGTTCTTTTTTTCAATTCTACGATTTTATTTCTTTCGCGAGTCAATTCCCTCCTGTAGTAACTATCAGTTTTGTCAGATTCACGCTTTCTACGTAGACTTTCTTGTAAGTTACTAATTTGTTCCCTGGCATTACCGAGTTCAGTTTTATATGCCGAATAGAGTTCTGATTCATCCTTTGAGAAGATCTCTAGCGATCGTTCAAGATCCCTGATTCTAGTCTTTAGCCTATTTACCTCCTCAGAAGATGCTCCGTTACCGTTTTTACAATCGTTAAGATGTCTATCAAGATCCATGATTCTATCTCTTTTCCATATCAGCATTGATTTCATTATTACGTTCGCAGTCGTTCAACTGTATTTCAAGATCTGAGATTCTAGATTGTAATCTCTGTAGCATTTCCACGGCATTCACTCAGTTGTCTTTCAAGATCTGAGATTCTAGATTGGAGTCTGCTAATCTCTGTAAGATTTCCTCCTCCGCTCTCGATGCAGTCGGTCAACTTATTCTCTAGTTCTCTAATACGCGAACGCAGTGCATCAACTTCTTGTGTGTCTTCTTGATTGCGTGTGCATTCATCGAGTCTAGATTCGAGATCTCTAACGTGACGTCGTTCTTCCTCAAGTTCTCTGTGTACTACAGAAAGCGTGTCCCTATCTTGTTGATATTTAGCAATTTCTGATTCTAGAGTACTGATTCTACTCACGTATGTACTAATAGTTGTCTTAGCCTTATCAAGATCCTCCTTGTATTTGTCACATTCCTTGATATCCATACGAAGTCTGGACAGTTCCCATTCGACATTACGACGTTTATCGATTTCAGCTCGGAGATCGTCGTCGCGTTGTTTTAGCCACATACGACTAAGTTCAAGTTCTCGTTGACAAGATCCATCTACTTTTCCATCCCTAATAGTATCCAGTTCCTTTTCTAGTTCTGACCGCATTTCTCGTTCCATATCAAGAGATTCTCTCAATTCTCGTATAGTCTTCTTATCAATTTCTGATGAATCTGAACCATCATCTGTCCCATTTTGTTGCATATCCCTGAGTTCTTTGATCTCTGTTGTAAGTCTGTCGATTCTTTCGGTTTTATAAACAGAATCCCTTTCCAAAGTCCTAATCTTACTGAGTTTATCATTAAGTTCTTCATTCAATTCAGTGAGTTTTCTCTTGGCTTCTTCCAAGTCTGTTTTAAACTCTCCATCATTTCCGCATTCTTCCTCGCATTTATCTAACCATTCAATTAGTTTATTAATAACTAGTTGGTAATCAGCGATTCCTATAGCCGTTCTTGTATTTGTGGGAACATAATTAGGATCTTCTAATGGATTGTATGGCTTGATAGCATCATCTTTATCATTATTAGGTGGGGGATGGACAACCTTAATTGGTTGGTCCTCCTTATCTCCTCCAGTAGCATGTGGTTCTTCAATACCAGTATTAGTAATAGGCTTAGACAAATGCTTGTCGTACGCGGGCACTTCCTCATCCATCAAGTATTTATAATCGGGTTCTGTTTCAGAATATTCTTTTCTAAGAGACGCGACTTCAGGAGTTAGTAGAAGAACTCTGTTTCTGTATCTATCAACGCTGGAATCGATACTCAAGTTAAGGATAGCGAATACCTCATCGTCATCATCCGTATCTTCTGAAACGCCATCATATGACATTTCATGAAGTCTAACGTATTGATAAACAGAATCAGATTTAGTATTAAACAGATCCTTGACCTTTTTAGTAAATGCATATGTATATTTTAGATCTCCAGATTTCATAATATGATCGCATGCCTTAAATGTCAATGCTTCCATGATATAGTCTGGAACACTAATGGGTGACGAAAAAGATACAGCACCATATGCTACGTTGATAAATAGATCTGAACCACTAAGTAGATAATGATTAATGTTAAGGAAGAGGAAATATTCAGTATATAGATATGCCTTAGCATCATATCTTGTACTAAACACGCTAAACAGTTTATTGATGTGATCAATTTCCAACAGAACAATTAGAGCGGCAGGAATACCAACAAACATATTACCACATCCGTATTTTCTATGAATATCACATATCATATTAAAAAATCTTGATAGAAGAGCGAATATCTCGTCTGACTTAATGAGATGTAGTTCAGCAGCATAAGTCATAACTGTAAATAGAACATACTTTCCTGTAGTGTTGATTCTAGACTCCACATCAACACCATTATTAAAAATAGTTTTATATACATCTTTAATCTGCTCTCCGTTAATCGTCGAACGTTCTAGTATACGGAAACACTTTGATTTCTTATCTGTAGTTAATGACTTAGTGATATCACGAAGAATATTACGAATTACATTTCTTGTTTTTCTTGAGAGACCTGATTCAGAACTCAACTCATCGTTCCATAGTTTTTCTACCTCAGTGGCGAAATCTTTGGAGTGTTTGGTACATTTTTTAATAAGGTTCGTGACCTCCATTTATTATAAAAAATTTTTATTCAAAACTTAACTACAATCGGGTAATTATAAGATCGTAGATCTCCCATGTGGTGGAATACTACCATCTATCGCATGTTGATGGACAGTAGGTAATGGCCATGGGAACAGTAATGTTTGCATATTTATCTTTCTTGCTAGTATTACTGTATATTGTCCCAATGTTTCAATGTGATGTTCTAACCTATCAACTGCCACTGTATCACAACAATAATGTCCGATGGAATTAAGATTATGATCCAATGTGTTTAATATATGATTATCAAGTCTTATACGATCCGCGTCTTTTTTGACAGGATCAGGCTCTTCTACAGGAAGAAGTTTCGGCCTCTTATGATAGTCATGTCTGGGAAATGGTGGTCTAGGATGAGGATCAGGTATCGGAGTAGGTTTTGGATTATATCTATGATATCATCATCTTCGATATTTATTTTGCTATCTTGATAATGTCCTATATCAGTTGCATTTTCAGCACTCGACTGAATATTAGTACATTCATTGTCTATTATTAACGTATTTCTAAACCCAAAATGTATATGTTGAACATCACTACTATAGTTGATGAGTCTTATAGCATGAATTCGCTTATCGTTATCGGGTTTATCTTCTGTCACCTTAACAATTCCTTTTTTATTAAACTCTGCATAATCATAACCATTTCTATTGTTTGTTCTAATATAAACGAGTATAGCATCATTGCTAAATTTTTCAATAGTATCAAAAACAGAATATCCTAAACCATATAATATATATTCAGGAACACTCAAACTAAATGTCCAGGATTCTCCTAAATACGTAAACTTTAATAGTGCTAAATCATTCAAAAATCTACCGCTTATAGATAGATAGTACATGAATGCGTATAGTAGTCTACCTATCTCTTTATTATGAAAACCGACATTACGATCATATATTTCGTGATATACATGTGACCCGTTTACGTTAAACCATAAATACATGGGTGATCCTATAAACATGAATTTATTTCTAATTCTCAGAGCCATAGTTAATTGACCGTGTAATATTTGTTTACATGCATACTTGATACGATCATTAATAAGATTTTTATCATTGCTCGTTATTTCAGAATCGTATATATAAGGAGTACCATCATGATTCTTACCAGATATTATACAAAATACTATATATAAAATATATTGACCCACGTTAGTAATCATGTAAATGTTTAATGTTTTAAATTTTGTATTTAATGATCCATCATCATATGCTAGCATGGTCTTGTGATATTCATTCTTTAAAATATAATATTGTGTTAGCCATTGCATTGGAGCTCCTAATGGAGATTTTCTATTCTCGTCCATTTTAGGATATGCTTTCATAAAGTCCCTAATAACTTCGTGAATAATGTTTCTATGTTTTCTACTGATGCATGTATTTGCTTCGATTTTTTTATCCCATGTTTCATCTATCATAGATTTAAACGCAGTAATGCTCGCAACATTAACATCTTGAACCATTGGTACAATTCCGTTCCATAAATTTATAATGTTCGCCATTTATATAACTCATTTTTTGAATATACTTTTAATTGAACAAAAGAGTTAAGTTACTCATATGGATGCCGTCCAGTCTGTACATCAATCTTTTTAGCCAGAGATATCATAGCCGCTCTTAGAGTTTCAGCGTGATTTTCCAACCTAAATAGAACTTCATCGTTGCGTTTACAACACTTTTCTATTTGTTCAAACTTTGTTGTTATATTAGTAATCTTTTTTTCCAAATTAGTTAGCCGTTGTTTGAGAGTTTCCTCATTATCGTCTCCATAGGCTTTAACAATTGCTTCGCGTTTAGTCTCTGGATTTTTAGCAGCCTTTGTAGAGAAAAATTCAGTTGCTGGAATTGCAAGATCGTCATCTCCGGGGAAAAGAGTTCCGTCCATTTAAAGTACAGATTTTAGAAACTGACACTCTGTGTTATTTATATTTGGCGCAATACATGGATTATAAATATCGATGTTAATAACATCAGAAAATGTAAAGTCTATACATTGTCGCATCGTGTTAAATTTTCTAATGGATCTAGTATTATTGGGTCCAACTTCTGCCTGAAATCCAAATATGGAAGCGGATACAAAACCGTTTCCTGGATAAACCACACATCTCCACTTTTGCTTTACATCAGAAATTGTGTCATTGACATCTTGAACTCTCCTATCTAATGCCGGTGTTCCACCTATAGATTTTGAATACTCGAATGCTGCATGAGTAGCATTGAATTCCTTAATATTGCCATAATTTTCATATATTGAGTAACTCTGGATAAAAAGTAAACACACCGCAGCCGTCGCTACTACAATAAAAAAAATTGATAGAGAGTTCATTTATAATCTATTAGAAGCTGATAAAATTTTTTTACACGCGTCAGACAATGCTTTAATAAATAGTTCAACATCTACTTTTGTCATATCGAACCGATGGTATGATTCTAACCTAGAATTACATCCGAAAAAGTTGACTATGTTCATAGTCATTAAGTCATTAACGAACAACATTCCAGACTCTGGATTATAAGACGATACTGTTTCGTCACAATCACCCACCTTAATCATGTGATTATGAATATTGGCTATTAGAGTACCTTCTAAGAAATCTATAATATCTTTGAAACACGATTTAAAATCAAACCACGAATATACTTCTACGAAGAAAGTTAGTTTACCCATAGGAGAGATAACTATAAATGGAGATCTAGATACAAAATCCGGATCTATGATAGTTTTAACATTATTATATTCTCTATTAAATACCTCCACATCTAAAAATGTTAATTTTGAAACTATGTCTTCGTTTATTACCGTACCTGAACTAAACGCTATAAGCTCTATTGTTTGAGAACTCTTTAAACGATATTCTTGAAATACATGTAACAAAGTTTCCTTTAACTCGGTCGGTTTATCTACCATAGTTACAGAATTTGTATCCTTATCTATAATATAATAATCAAAATCGTATAAAGTTATATAATTATCGTGTTCAGATTGTGATCTTTTCAAATAGACTAAAAACCCCATTTCTCTAGTAAGTATCTTATGTATATGTTTGTAAAATATCTTCATGGTGGGAATATGCTCTACAGCAGTTAGCCATTCCTCATTGACAGCTGTAGATGTATTATACAAAACTACTCCAATGTTTAACAAGGGCCATTTTACGAGATTATTAAATCCTTGTTTGATAAATGTAGCCAATGCGGGTTCGAGTTCAACGACGATTGAATTCTCTTCCCGTGGATGCTGCATGATGAACGACGGGATGTTGTTGTTCTATTGATTTGGAATTCTTTTTCGACTTTTTGTTTATATTAAATATTTTAAAATTTATGGCTGATAGTAATTCATGTACTACGGATAATGTAGACGTGTATTGCATATCGATATCTTTATTATTAGATAAATTTATCAATAAATGTGAGAAGTTTGCCTCGTTAAGGTCTTCCATTTAAATATTATATAAATATTTGTGTTTGTATTTTATTCGTCTTTTATGGGATAGTTTTTAACTAGTAAAGCTGTAATTACATACTTTGTCCGTAAAACATAAATATAAATACCCGCTTTTATCAAACGTTCCAAAAAGTCGGCAGCTGACATTTTTAACATGACATCTATTTTAAATACACTTAGGTTTTTAGAAAAAACATCATTTTATAATTGTAACGATTCAATAACTAAAGAAAAGATTAAGATTAAACATAAGGGAATGTTATTTGTATTTTATAAGCCAAAGCATTCTACCGTTGTTAAATACTTGTCTGGAGGAGGTATATATCATGATGATTTGGTTGTATTGGGGAAGGTAACAATTAATGATCTAAAGATGATGCTATTTTACATGGATTTATCATATCATGGAGTGACAAGTAGTGGAGCAATTTACAAATTGGGATCGTCTATCGATAGACTTTCTCTAAATAGGACTATTGTTACAAAAGTTAATAACAATTATAACAATTATAACAATTATAACAATTATAATTGTTATAATAATTATAATTGTTATAATTATGATGATACATTTTTTGACGATGATGATTGATCACTATTACACAATTTTGTTTTTGTACTTTCTAATATAGTGTTTAGGTTCTTTTTCATATGAGAATATTGACTTACTAAAATATCTATGTTTAACTTTTGTTCTATAACGTCCTTATCGGCGGTATCGGTACATATACGTAATTCACCTTCACAAAATACGGAGTCTTCGATAATAATAGCCAATCGATTATTGGATCTAGCTGTCTGTATCATATTCAACATGTTTAATATATCCTTTCGTTTCCCCTTTACAGGCATCGATCGTAGCATATTTTCCGCGTCTGAGATGGAAATGTTAAAACTGCAAAAATGCGTAATGTTAGCCCGTCCTAATATTGGTACGTGTCTATAAGTTTGGCATAGTAGAATAATAGACGTGTTTAAATGCCTTCCAAAGTTTAAGAATTCTATTAGAGTATTACATTTTGATAGTTTATCACCTACATCATCAAAAATAAGTAAAAAGTGTGCTGATTTTTTATGATTTTGTGCGACAGCAATACATTTTTCTATGTTACTTTTAGTTCGTATCAGATTATATTCTAGAGCTTCCTGACTACTAACGAAATTAATATGATTTGGCCAAATGTATCCATCATAATCTGGGTTATAAACGGGTGTAAACAAGAATATATGTTTATATTTTTTAACTAGTGTAGAAAACAGAGATAGTAAATAGATAGTTTTTCCAGATCCAGATCCTCCTGTTAAAACCATTCTAAACGGCATTTTTAATAAATTTTCTCTTGAAAATTGTTTTTCTTGAAAACAATTCATAATTATATTTACAGTTACTAAATTAATTTGATAATAAATCAAAATATGGAAAACTAAGGTCGTTAGTAGGGAGGAGAACAACGAAGGCATATCGTGATATAAATAACATTTATTATCATGATGACACCAGAAAACGACGAAGAGCAGACATCTGTGTTCTCCGCTACTGTTTACGGAGACAAAATTCAGGGAAAGAATAAACGCAAACGCGTGATTGGTCTATGTATTAGAATATCTATGGTTATTTCACTACTATCTATGATTACCATGTCCGCGTTTCTCATAGTGCGCCTAAATCAATGCATGTCTGCTAACAAGGCTGCTATTACTGACTCCGCTGTTGCCGTTGCTGCGGCATCATCTACTCATAGAAAGGTTGTGTCTAGCACTACACAATATGATCACAAAGAAAGCTGTAATGGTTTATATTACCAGGGTTCTTGTTATATATTACATTCAGACTATAAGTCATTCGAGGATGCTAAAGCAAACTGCGCTGCGGAATCATCAACACTACCCAATAAATCCGATGTCTTGACTACCTGGCTCATTGATTATGTTGAGGATACATGGGGATCTGATGGTAATCCAATTACAAAAACTACATCCGATTATCAAGATTCTGATGTATCACAAGAAGTTAGAAAGTATTTTTGTACATAAATAAATGAAATCGCTTAATAGACAAACTGTAAGTAGGTTTAGGAAGTTGTCGGTGCCGGCCGCTATAATGATGTTACTCTCAACCATTATTAGCGGCATAGGAACATTTCTGCATTACAGAGAAGAACTGATGCCTAGTGCTTGCGCCAATGGATGGATACAATACGATAAACATTGTTATCTGGATACCAACATTAAAATGTCTACGGATAATGCAGTTTATCAGTGTCGCAAATTACGAGCTAGATTGCCTAGACCTGATACTAGACATCTGAGAGTATTGTTTAGTATTTTTTATAAAGATTATTGGGTAAGTTTAAAAAAGACCAATGATAAATGGTTAGATATTAATAATGATAAAGATATAGATATTAGTAAATTAACAAATTTTAAGCAACTAAACAGCACGACGGATTCTGAGGCGTGTTATATATACAAGTCTGGAAAACTGGTTAAAACAGTATGTAAAAGTACTCAATCTGTACTATGCGTTAAAAGATTCTACAAGTGACAACAAAAAATGAATTAATAGTAAGTCGTTAACGTACGCCGCCATGGACGCCGCGTTTGTTATTACTCCAATGGGTGTGTTGACTATAACAGATACATTGTATGATGATCTCGATATCTCAATCATGGACTTTATAGGACCATACATTATAGGTAACATAAAAATTGTCCAAATAGATGTACGGGATATAAAATATTCCGACATGCAAAAATGCTACTTTAGCTATAAGGGTAAAATAGTTCCTCAGGATTCTAATGATTTGGCTAGATTCAACATTTATAGTATTTGTACAGCATACAGATCAAAAAATACCATCATCATAGCATGCGACTATGATATCATGTTAGATATAGAAGGTAAACATCAACCATTTTATCTATTCCCATCTATTGATGTTTTTAACGCTACAATCATAGAAGCGTATAATCTGTATACAGCTGGAGATTATCATCTGATCATCAATCCTTCAGATAATCTGAAAATGAAATTGTCGTTTAATTCTTCATTTTGTATATCAGACGGCAATGGATGGATTATAATTGATGGGAAATGTAATAGTAATTTTTTATCATAAAAGTTGTAAAGTAAATAATAAAACAATAAATATTGAACTAGTAGTATGTTGTATATTGAGCAATCAGAGATGATGCTGGTACCTCTTATCACGGTGACCGTAGTTGCGGGAACAATATTAGTATGTTATATATTATATATTTGTAGGAAAAAGATACGTACTGTCTATAATGACAATAAAATTATCATGACAAAATTAAAAAAGATAAAGAGTCCTAATTCCAGCAAATCTAGTAAATCAACTGATAGCGAATCAGACTGGGAGGATCACTGTAGTGCTATGGAACAAAACAATGACGTAGATAATATTTCTAGAAATGAGATATTGAACGATGATAGCTTCGCTGGTAGTTTAATATGGGATAACGAATCCAATATCATGGCGCCTAGCACAGAACACATTTACGATAGTGTTGCTGGAAGCACGCTGCTAATAAATAATGATCGTAATGAACAGACTATTTATCAGAATACTACAGTAGTAATTAATGATACAGAGACTGTTGAAATACTTAATGAAGATACCAAACAGATTCCTAGCTATTCTTCCAATCCTTTCGTAAATTATAATAAAACCAGTATTTGTAGCAAGTCAAATCCGTTCATTGCAGAACTCAACAATAAATTTAGTGATAATAATCCGTTTAGGAGAGCACATAGTGACGATTATCTTAATAAGCAACAAGATCATGAATACGATGATATAGAATCATCGGTTGTATCATTGGTCTGATTAGTTTCCTTTTTATAAAATTGAAGTAATATTTAGTATTAATTACCGCCGATGCATTATACAAATATGGAGATATTCCCTGTATTCGGCATTTCTAAAATTAGCAATTTTATTGCTAATAATGACTGTAGATATTATATAGATGTAGAGCATCAAAAAATTATATCTGATGAGATCAATAGACAGATGGATGAAACGGTACTTCTTACCAACATCTTAAGCGTAGAAGTTGTAAATGACAATGAGATGTACCATCTTATTCCCCATAGACTATCGACTATTATACTCTGTATTAGTTCTGTTGGAGGATGTGTTATCTCTATAGATAATGACGTCAATGACAAAAATATTCTAACATTTCCCATTGATCATGCTGTAATCATATCCCCACTGAGTAAATGTGTCGTAGTTAGCAAGGGCCCTACAACCATACTGGTTGTTAAAGCGGATATACCCAGCAAACGATTGGTAACATCGTTTACAAACGACATACTGTATGTAAACAATCTATCACTGATTAATTATTTACCGTCGTCTGTATTCATTATTAGACGAGTCACCGACTATTTGGATAGACACATATGTGATCAGATATTTGCTAATAATAAGTGGTATTCCATTATAACTATCGACGATAAGCAATATCCTATTCCATCAAATTGTATAGGTATGTCTTCTGCCAAGTACATAAATTCGAGCATCGAGCAAGATATTTTGATCCATGTTTGTAACCTCGAGCATCCATTCGACTCAGTCTACAAAAAAATGCAGTCGTACAATTCTCTACCTATCAAGGAACAAATATTGTATGGTAGAATTGATAATATAAATATGAGCATTAGTATTTCGGTGGATTAATAGATTTCTCTAGTATGGGATCATTAATCATCTCTAAATACATCATAAAAAAGCTATTATCAAATACTGTACTGAATGGATTCATTCTTTTCTCTTTTTATGAAACTCTGTTGTATATCTACGGATAAAACTAGAAGCAAAAAATCTGATAGGAAGAATAATGATTATATGGAGGAACACGATTATTATAAAATAACAATAGTTCCTGGTTCCTCTTCCACGTCTACTAGCTCGTGGTATTATACACATGCCTAGTAATAGTCTCTTTGCGTTGACGGAAAGCAGACTAGAAATAACAGGCCAAAATGTTCAGACACCATAATAGTTCCCAACCCAGATAATAACAGAGTTCCATCAACACATTCCTTTAAACTCAATCCCAAACCCAAAACCGTTAAAATGTATCCAGCCAATTGATAGTAGATAATGAGGTGTACAGCACATGATAATTTACACAGTAACCAAAATGAAAACACTTTAGTAATTATAAGAAATATAGACGGTAATGTCATCATCAACAATCCAATAATATGCCTGAGAGTAAACATTGACGGATAAAACAAAAATGCCCCGCATAACTCTATCATGGCAATAACGCAACCAAACACTTGTAAAATTCCTAAATTAGTAGAAAATACAACTGATATCGATGTATAAGCGATTTCGAGGAATAATAAGAACAAAGTAATTCCCGTAAAGATAAACATCAACATTGTTTGGTAATCATTAAACCAATTAGTATGACGTTGAATTAATTTCACAGTATATTTTATTCCAGTATTATCCCCGCATGTATACGTACCTGGTAAGATATCTTTATATTCCATAATCAATGAGACATCACTATCCGATAACGAATGAAGTCTAGCACTAGTATGCCATTTACTTAATATGGTCGTCTTGGAAGTTTTATTATAAGTTAAAATATCATGATTGTCCAATTTCCATCTAATATACTTTGTCGGATTATCTATAATACACGGAATAATGATGGTATCATTACATGCTGTATATTCTATAGTCTTTGTAGATGTTATAACCACAAAAGTACAGAGGTATATCAACAATATTCTAACTCTTAACATTTTTATTTATTTAAAATGATACCTTTGTTATTTATTTTATTCTTATTTTGCTAACGGTATCGAATGGCATAAGTTTGAAACGAGTGAAGAAATAATTTCTACTTACTTAATAGATTATGTGGTAACGGGTGTTATTAATGGGGATGTATATACATTTTCAAATAATGAACTAAACAAAACTGGGTTAACTAATAACAATAATTATATCACAACATCTATAAAAGTAGAGGATAAGGATACATTAGTAGTATGCGGAACCAATAACGGAAATCCCAAATGTTGGAAAATAGACGGTTCATACTACCCAAAACATATAGGTAGAGGATACGATCATCAAAATAGCAAAGTAACGATAATCAGTCACAATGAATGTGTACTATCCGACATAAACATATAAAAAGAAGGAATTAAACGATGGAGAAGATTTGACGGACCATGTGGTTATGATTAAACGAGTTAAGTTTTTTAAGAAGCCTTAGAAGAGAGGCTATTGGGTATGAGAATCCGAAATATTAAACCAGACAACCCCATATAATTTTATAGCTAAGAATGCCGCGAAGAATGGAACTAATAAAAACGGAAATATTTGTAGCACAACGAATAACTCCCAAACTGCATTCATGTTACACTATATAACACTACTTCGGTTAGATGTTTTAGAAAAAATAAATATCACCGTACCGTTTTGTTGTATAAAAATAACAATTAACAATTATCAATTTTTTTCTTTAATATTTTACGTGGTTGACCATTCTTGGTGGTAAAATAATCTCTTAGTGTTGGAATGGAATGCTGTTTAATGTTTCCACACTCATCGTATATTTTGACGTATGCAGTCACATCGTTTACGCAATAGTCAGACTGTAGTTCTATCATGCTTCCTACGTTAGAAGGAGGAACAGTTTTAAAGTCTCTTGGTTTTAATCTATTGTCATTAGTTTTCATGAAATCCTTTGTTTTATCCACTTCACATTTTAAATAAATGTCCACTATACATTCTTCTGTTAATTTTACTAGATCATCATGAGTCATAGAATTCATAGGTTCCGTAGTCCATGGATCCAAACTAGCAAACTTCGCGTATACGGTATCGCGATTAGTGTATACACCAACTGTATGAAAATTAAGAAAACAGTTTAATAAATCTACAGAAATATTTAATCCTCCGTTTGATACAGATGCGCCATATTTATGGATTTCGGATTCACACGTTGTTTGTCTAAGGGGTTCGTCTAGTGTTGCTTCTACATAGACTTCGATTCCCATATATTCTTTATTGCCAGAATCACATACCGATTTATCATACGCTGGTTCACTTGTTTGAAAACTAAATGGTAGTAGATACATCAAAATAATAAATAATAAGTACATTCTGCAATATTGTTATCGTAATTGGAAAATTGGTATTCAAGTGAGCTGGATTATGTGAGTATTGGATTGTATATTTTATTTTATATTTTATATTTTATATTTTATTTTATATTTTATATTTTATTTTATATTTTGTAGTAAGAATAGAATGCTAATGTCAAGTTTATTCGAATAGATGTCTTATTAAAAAACATATATAATAAATAACAATGGCTGAATGGCATAAAATTATCGAGGATATCTCAAAAAATAATAAGTTCGAGGATGCCGCCATCGTTGATTACAAGACTACAAAGAATGTTCTAGCGGCTATTCCTAACAGAACATTTGCAAAGATTAATCCGGGTGAAGTTATTCCCCTCATCACTAATCATAATATTCTAAAACCTCTTATTGGTCAGAAATTTTGTATTGTATATACTAACTCTCTAATGGATGAGAACACGTATGCTATGGAGTTGCTTACTGGGTACGCCCCTGTATCTCCGATCGTTATAGCGAGAACTCATACCGCACTTATATTTTTGATGGGTAAGCCAACAACATCCAGACGTGATGTGTATAGAACATGTAGAGATCACGCTACCCGTGTACGTGCAACTGGTAATTAAAATAAAAAGTAATATTCATATGTAGTGTCAATTTTAAATGATGATGAAATGGATAATATCCATATTGACGATGTCAATAATGCCGGTATTGACATACAGCTCATCGATTTTTAGATTTCATTCAGAGGATATTGAATTATGTTATGGGAATTTGTATTTTGATAGGATCTATAATAATGTAGTAAATATAAAATATATTCCTGAGCATATTCCATATAGATATAATTTTATTAATCGTACGTTCTCCGTAGATGAACTAGATGATAATGTCTTTTTTACACATGGTTATTTTTTAAAACACAAATATGGTTGTTCACTTAATCCTAGTTTGATTGTCTCATTATCAGGAAACTTAAAATATAATGATATACAATGCTCAGTAAATGTATCGTGTCTCATTAAAAATTTGGCAACGAGTACATCTACTATATTAACATCTAAACATAAGACTTATTCTCTATATCGGTCCATGTGTATTGCTATAATAGGATACGATTCTATTATATGGTATAAATATATAAATGACAGGTATAATGACATCTATGATTTTACTGCAATATGTATGCTAATAGCGTCTACATTGATAGTGATCATATACGTGTTTAAAAAAATAAAAATGAACTCTTAATTATGTTATACTATTAGAAATGGATAAAATCAAAATTACGATTGATTCAAAAATTGGTAATGTTGTTACCATATCGTATAACTTGGAAAAGATAACTATTGATGTCACGCCAAAAAAGAAAAAAGAAAAGGATGTATTATTAGCGCAATCAGTTGCTGTCGAAGAGGCAAAAGATGTCAAGGTGGAAGAAAAAAATATTATCGATATTGAAGATGACGATGATATGGATATAGAAAACACGTAATACGATCTATAAAAATAAGTATTAAATACTTTTTATTTACGGTACTCTTGTAGTGGTGATACCACTAATCGATTATTTTTTTTAAAAAAATACTTATTCTGATTCTTCTAGCCATTTCCGTGTTCGTTCGAATGCCACATCGACGTCAAAAATAGGGGAGTAGTTGAAATCTAGTTCTGCATTGTTGGTACGCACCTCAAATGTAGTGTTGGATATCTTCAACGTATAGTTGTTGAGTATTGATGGTTTTCTAAATAGAATTCTCTTCATATCATTCTTGCACGCGTACATTTTTAGCATCCATCTTGGAATCCTAGATCCTTGTTCTATTCCCAATGGTTTCATCAATAGAAGATTAAACATATCGTAAGAACACGATGGAGAGTAATCGTAGCAAAAGTAAGCATTTCCTTTAATCGCAGATCCCGGATACTGGATATATTTTGCAGCCAACACGTGCATCCATGCAACATTTCCTACATATACCCGGCTATGCACAGCGTCATCATCGACTGTACGATACATAATGTTACCGTGTTGCTTACATTGCTCGTAAAAGACTTTCGTCAATTTGTCTCCTTCTCCGTAAATTCCAGTGGGTCTTAGGCAACAAGTATACAATTTTGCGCCATTCATGATTACGGAATTATTGGCTTTCATAACCAGTTGCTCGGCCATACGTTTACTTTTTGCGTATACATGTCCTGGTGATATATCATAAAGGGTATGCTCATGACCGATGAATGGATTACCGTGTTTATTTGGTCCTATTGCTTCCATGCTACTAGTATAGATCAAATACTTGATTCCTAGGTCCACACAAGCTGCCAATATAGTCTGTGTTCCATAATAGTTTACTTTCATGATTTCATTATCAGTGTATTTTCCAAATACATCCACTAGAGCAGCCGTATGAATAATCAGATTTACCCCATCTAGCGCTTCTCTCACCTTATCAAAGTCGTTTATATCACATTGTATATAGTTTATAACCTTAACTTTCGAGGTTATTGGTTGTGGATCTTCTACAATATCTATGACTCTTATTTCTTGAACATCATCTGCGCTAATTAAAAGTTTTACTATATACCTGCCTAGAAATCCGGCACCGCCAGTAACCGCGTACACGGCCATTGCTGCCACTCATAATATCAGACTACTTATTCTATTTTACTAAATAATGGCTGTTTGTATAATAGACCACGATAATATCAGAGGAGTTATTTACGTTGAACAAGTCCATGGAAAAGATAAAGTTTTAGGATCAGTTATTGGATTAAAATCCGGAACGTATAGTTTGATAATTCATCGTTACGGAGATATTAGTCGAGGATGTGATTCCATAGGCAGTCCAGAAATATTTATCGGTAACATCTTTGTAAACAGATATGGTGTAGCATATGTTTATTTAGATACAGATGTAAATATATCTACAATTATTGGAAAGGCGTTATCTATTTCAAAAAATGATCAGAGATTAGCGTGTGGAGTTATTGGTATTTCGTACATAAATGAAAAGATAATACATTTTCTTACAATTAACGAGAATGGCGTTTGATATATCAGTTAATGCGTCTAAAACAATAAATGCATTAGTTTACTTTTCTACTCAGCAAGATAAATTAGTCATACGTAATGAAGTTAATGATATACACTACACTGTCGAATTTGATAGGGACAAAGTAGTTGATACGTTTATTTCATATAATAGACATAATGACTCCATAGAGATAAGAGGGGTGCTTCCAGAGGAAACTAATATTGGTCGCGTGGTTAATACGCCGGTTAGTATGACTTACTTGTATAATAAGTATAGTTTTAAACCGATTTTAGCAGAATATATAAGACACAGAAATACTATATCCGGCAACATTTATTCGGCATTGATGACGCTAGATGATTTGGTTATTAAACAGTATGGAGACATTGATCTATTATTTAATGAGAAACTTAAAGTAGACTCCGATTCGGGACTATTTGACTTTGTCAACTTTGTAAAGGATATGATATGTTGTGATTCTAGAATAGTAGTAGCTCTATCTAGTCTAGTATCTAAACATTGGGAATTGACAAATAAAAAGTATAGGTGTATGGCATTAGCCGAACATATAGCTGATAGTATTCCAATATCTGAGCTATCTAGACTACGATACAATCTATGTAAGTATCTACGCGGACACACTGATAGCATAGAGGATGAATTTGATCATTTTGAAGACGATGATTTGTCTACATGTTCTGCCGTAACCGATAGGGAAACGGATGTATAATTTTTTTTATAGTATGAAGGATATGATGGATATGATGATATGATGGATATGATGATATGATGGATATGATGGATATGATGGATATGATGGATATGATAAAAAAATATAATTGTTGTATCCATTCCCATTCAAATCACCTTATATGATTCTGTAACACAATGAAGGAGTCTCATAGATATATAGAGGTCAGATACTGGTTTGATAAACTTTTTATTCCACATGAGCATGTTTGACTTATGGTTAGACACACATACTTTAACAAATCACTGAAAATTGGAGTTAGGTATTCCTCTCAGAATCAGTTGCCGTTCTGGAACATTAAATGTATTTTTTATGATATACTCCAACGCATTTATGTGGGTATACAACAAGTCATTAATAATGAGTATTTCCAAGAGTTTTAGTTGTCTAGTATTTAACAAGAGAAGAGATTTCAACAGACTGTTTATGAACTCGAATACCGCCTCATTGTCGCTTATATTGATGACATGACATCGAATTCCCAATATCAATCTCATCAGTGATGAGTAGCTCAATCTTGTTATCGGGATCCAATTTCTAAAGATGTCATTAAACCCTCGATCGTGAATGGATTTATCATCATCGTTTTTATGTTGGACATGAGCTTAGTCCGTTTGTCCACATCTATATACGATGATTTCTGAATTATTTCATATATCTCTCGTTAACTCCAGGAACTTGTCAGGGATCTAACTTTAATATGTTCTCGTCTAAGAGATGAAAATCTTTGGATGGTTGCATGTGACTTTTCTCTAAAGGATGATGTTACCCGATCCTCTCTTAAATGACTCCATCTTATCCTTGGACAAGATGGACAGTCTATTTTCCTTAGATGGTTTAATATTTTTTACCCATGATCTATAAAGGTAGACAGACCTAATCGTCTCGGATGACCATATATTATTTTCAGTTTTATTATACGCATAAATTGTAAAAAATATGTTAGGTTTACGAAAATGTCTCGTGGGGCATTAATCGTTTTTGAAGGATTGGACAAATCTGGAAAAACAACACAATGTATGAACATCATGGAATCTATACCGGCAAACACGATAAAATATCTTAACTTTCCTCAGCGATCCACAGTCACTGGAAAGATGATAGATGACTATCTAACTCGTAAAAAAACCTATAATGATCATATAGTTAATCTATTATTTTGTGCAAATAGATGGGAGTTTGCATCTTTTATACAAGAACAACTAGAACAGGGAATTACTTTAATAGTTGACAGATACGCGTTCTCTGGAGTAGCGTATGCCACCGCTAAAGGCGCGTCAATGACTCTCAGTAAGAGTTATGAATCTGGATTGCCTAAACCCGACTTAGTTATATTCTTGGAATCTGGTAGCAAAGAAATTAATAGAAACATCGGCGAGGAAATTTATGAAGATGTTGAATTCCAACAAAAGGTATTACAAGAATATAAAAAAATGATTGAAGAAGGAGATATTCATTGGCAAATTATTTCTTCTGAATTCGAGGAAGATGTAAAGAAGGAGTTGATTAAGAATATAGTTATAGAGGCTATACACACGGTTACTGGACCAGTGGGGCAACTGTGGATGTAATAAAATGAAATTACATTTTTATAAATAGATGTTAGTACAGTGTTATAAATGGATGAAGCATATTACTCTGGCAACTTGGAATCAGTACTCGGGGATACGTGTCCGATATGCATACCGAACTCGCATCAATATCTCAATTAGTTATTGCCAAGATAGAAACTATAGATAATGATTATTAAACAAGGACATTGTAAATTTTATCATGTGTAGATCAAACTTGGATAATCCATTTATCTCTTTCCTAGATACTGCATATACTATCATAGATCAAGAGATCTATCAGAACGAGTTGATTAATTCATTAGACGATAATGAAATTATCGATTGTATAGTTAACAAGTTTATGAGCTTTTATAAGGATAACCTAGAAAATATGGTAGATGCTATCATTACTCTAAAATATTATAATTAATAATCCAGATTTTAAAACTACGTATGTGGAAGTACTCGGTTCCAGAATAGCTGATATAGATATTAAACAAGTGATACGTAAGAATATAATACAATTGTCTAATGATCCGCGAACGATATTTGTGAAAATATTAAAAAAAAATACTTTTTTTATTAAATGACGTCTCTTCGCGAATTTAGAAAATTATGCTGTGATATATATCACGCATCAGGATATAAAGAAAAATCTAAATTAATTAGAGACTTTATAACAGATAGAGATGATACCGATACATATTTGATCATTAAGCTATTGCTTCCCGGATTAGACGATAGAATGTATAACATGAACGATAAACAAATTATAAAATTATATAGTATAATATTTAAACAATCTCAGGAAGATATGCTACAAGATTTAGGATACGGATATATAGGAGACACTATTAGGACTTTCTTCAAAGAGAACACGGAAATCCGTCCACGAGATAAAAGCATTTTAACTTTAGAAGAAGTGGATAGTTTTTTAACTACGTTATCATCAGTAACTAAAGAATCACATCAAATAAAATTATTGACTGATATAGCATCTGTTTGTACATGTAATGATTTAAAATGTGTAGTCATGCTTATTGATAAAGATCTAAAAATTAAAGCGGGTCCTCGGTACGTGCTTAACGCTATTAGTCCTCATGCCTATGATGTTTTTAGAAAATCTAATAACTTGAAAGAGATAATAGAAAATGCAGCTAAACAAAATCTAGACTCTATATCTATTTCTGTTATGACTCCAATTAATCCCATGTTAGCGGAATCATGTGATTCTGTCAATAAGGCGTTTAAAAAATTTCCATCAGGAATGTTTGCGGAAGTCAAATACGATGGTGAAAGAGTACAAGTTCATAAAAAAAATAACGAGTTTGCATTCTTTAGTAGAAACATGAAACCAGTACTCTCTCATAAAGTGGATTATCTCAAAGAATACATACCGAAAGCATTTAAAAAAGCTACGTCTATCGTATTGGATTCTGAAATTGTTCTTGTAGACGAACATAATGTACCGCTACCGTTTGGAAGTTTAGGTATACACAAAAAGAAAGAATATAAAAACTCTAACATGTGTTTGTTCGTATTTGACTGTTTATACTTTGATGGATTCGATATGACAGACATTCCATTGTATGAACGAAGATCTTTTCTCAAAGATGTTATGGTCGAAATACCCAATAGAATAGTATTCTCAGAGTTGACGAATATTAGTAACGAGTCTCAGTTAACTGATGTATTAGATGATGCACTAACGAGAAAATTAGAAGGATTGGTCTTAAAAGATATTAATGGCGTATACGAACCGGGAAAGAGAAGATGGTTAAAAATAAAGCGAGACTATTTGAACGAGGGTTCCATGGCAGATTCTGCCGATTTAGTAGTACTAGGTGCCTACTATGGTAAAGGAGGAAAGGGTGGTATCATGGCAGTCTTTCTAATGGGTTGTTACGACGATGAATCCGGTAAATGGAAGACGGTAACTAAATGTTCCGGTCACGATGATAATACGTTAAGGGTTTTGCAAGACCAATTAACGATGGTTAAAATTAACAAGGATCCCAAAAAAATTCCAGAGTGGTTGGTAGTTAATAAAATCTATATTCCCGATTTTGTAGTAGATGATCCGAAACAATCTCAGATATGGGAAATTTCAGGAGCAGAGTTTACATCTTCCAAGTCACATACAGCGAATGGAATATCGATTAGATTTCCTAGATTTACTAGGATTAGAGAAGATAAAACGTGGAAAGAATCTACTCATCTAAACGATTTAGTAAACTTGACTAAATCTCTTAATAGTTACATATAAACTGAAAAATAAAATAACACTATTTTAGTTGGTAGTCGCCATGGATGGTGTTATCGTATACTGTCTAAATGCGTTAGTAAAACATGGCGAGGAAATAAATCATATAAAAAATGATTTCATGATTAAACCATGTTGTGAAAGAGTTTGTGAAAAAGTCAAGAACGTTCACATCGGCGGACAATCTAAAAACAATACAGTGATTGCAGATTTGCCATATCTGGATAATGCTGTATCAGATGTATGCAAATCAATATATAAAAAGAATGTATCAAGAATATCCAGATTTGCTAATTTGATAAAAATAGATGACGATGACAAGACTCCTACCGGCGTATATAATTATTTTAAACCTAAAGATGCTATTCCTGTTATTATATCCATAGGAAAGGATAAAGATGTCTGTGAACTATTAATCTCATCTGATAAAGCGTGTGCGTGTATAAAGTTAAATTTATATAAAGTAGCCATTCTTCCCATGGATGTTTCCTTTTTTACCAAAGGAAATGCATCATTGATTATTCTCCTGTTTGATTTCTCTATCGATGCGGCACCTCTCTTAAGAAGTGTAACCGATAATAATGTTATTATATCTAGACACCAGCGCCTACATGACGAGCTTCCGAGTTCCAATTGGTTCAAGTTTTACATAAGTATAAAGTCCGACTATTGTTCTATATTATATATGGTTGTTGATGGATCTATGATGTATGCGATAGCTGATAATAGAACTCACGCAATTATTAGCAAAAATATATTAGACAATACTACGATTAACGATGAGTGTAGATGCTGTTATTCTGAACCACAGATTAGGATTCTTGATAGAGATGAGATGCTCAATGGATCATCGTGTTATATGAACAGACATTGTATTATGATGAATTTACCTGATGTAGGCGAATTTGGATCTAGTATGTTGGGGAAATATGAACCTGACATGATTAAGATTGCTCTTTCGGTGGCTGGTAATTTAATAAAGATTGTTGGACATTGGATAATGGTCACTTGTTACCACATAATTATATAATGTATAAATGCGAACCGTTTAAACATAGATATCCATTGGAAAAAACACAGTACACGAATGATTTTCTAAAGTATTTGGAAAGTTTTATAGGTAGTTGATAGAACAAAATACATAATTTTGTAAAAATAAATCACTTTTTATACTAATATGACACAATTACCAATACTTTTGTTACTAATATCATTAGTATACGCTACACCTTCTCCTCAGACATCTAAAAAAATAGGTGATGATGCAACTATATCATGTAGTCGAAATAATACAAATTACTACGTTGTTATGAGTGCTTGGTATAAGGAGCCCAATTCCATTATTCTCTTAGCTGCCAAAAGCGACGTCTTGTATTTTGATAATTATACCAAGGATAAAATATCTTACGACTCTCCATACGATGATCTAGTTACAACTATCACAATTAAATCATTGACTGCTGGAGATGCCGGTACTTATATATGTGCATTCTTTATGACATCGACTACAAATGATACTGATAAAGTAGATTATGAAGAATACTCCATAGAGTTGATTGTAAATACAGATAGTGAATCGACTATAGACATAATACTATCTGGATCTACACCAGAAACTATTTCTGAGAAACCAGAGGATATAGATAATTCTAATTGCTCGTCTGTATTCGAAATCACGACTCCGGAACCAATTACTGATAATGTAGACGACCATACAGACACCGTCACATACACTAGTGATAGCATTAATACAGTAAATGCATCATCTGGAGAATCCACAACAGACGAGATTCCGGAACCAATTACTGATAAAGAAGAAGATCATACAGTAACAGACACTGTCTCATACACTACAGTAAGTACATCATCTGGAATTGTCACTACTAAATCAACCACCGATGATGCGGATCTTTATGATACATACAATGATAATGATACAGTACCGCCAACTACTGTAGGTGGTAGTACAACCTCTATTAGCAATTATAAAACCAAGGACTTCGTAGAAATATTTGGTATTACCACATTAATTATATTGTCAGCAGTGGCGATTTTCTGTATTACGTATTATATATGTAATAAACACCCACGTAAATACAAAACAGAGAACAAAGTCTAGATTTTTGACTTACATAAATATCTGGGATAATAAAATCTATCATATTGAGAGGACCATCTGGTTCAGGAAAGACAGCCATAACCAAAAGACTGTTAAAAGACTATGGGAATATATTTGGATTTGTGGTGTCCCATACCACTAGATTTCCTCGTCCTATGGAACGAGAAGGTGTTGATTACCTTACGTTAACAGAGAGGCCATCTGGAAGGGAATAGCCGCCGGAAACTTTCTAGAACATACTGAGTTTTTAGGAAATATTTACGGAACTTCTAAAACAGCTGTAAATACAGCGGTTATTAATAATCGTATTTGCGCGATGGATTTAAACATCAACGGTGTTAGAAGTCTTAAAAATACTTACCTAATGCATTACTTGGGTATATAAGACCTACCTCTCTTAAAATGGTTGAGACCAATCTTCGTCGTAGAAACACTGAAGCGGACGACGAATCTCATCGTCGCGTGATGTTGGCAAAAAACGGATATGGATGAGGTCAACGAAGCAGGTCTATTCGACACTATTATTATTGAAGATGATGTGAATTTAGCATATAGTAAGTGTTAATTCAGATACTACAGGACCGTATTAGAATGTATTTTAACACTAATTAGAGACTTAAGATTTGACTTAAAACTTGATAATTAATAATATAACTCGTTTTTATATGTGGCTATTTCAACGTCTAATGTATTAGTTAAATATTAAAACTTACCACGTAAAACTTAAAATTTAAAATGGTATTTCATTGACAGATCATACATTATGAAGTTTCAAGGACTTGTGTTAATTGACAATTGCAAAAATCAATGGGTCGTTGGACCATTAATAGGAAAAGGTGGATTCGGTAGTATTTATACTACTAATGACAATAATTATGTAGTAAAAATAGAGCCCAAAGCTAACGGATCATTATTTACCGAACAGGCATTTTATACTAGAGTACTTAAACCATCCGTTATCGAAGAATGGAAAAAATCTCACAATATAAAGCACGTAGGTCTTATCACATGCAAGGCATTTGGTTTATACAAATCCATTAATGTGGAATATCGATTCTTGGTAATAAATAGATTAGGTGCAGATCTAGATGCGGTGATCAGAGCCAATAATAATAGACTACCAGAAAGGTCGGTGATGTTGATCGGAATCGAAATCTTAAATACCATACAATTTATGCACGAGCAAGGATATTCTCACGGAGATATTAAAGCGAGTAATATAGTCTTGGATCAAATAGATAAGAATAAATTATATCTAGTGGATTACGGATTGGTTTCTAAATTCATGTCTAACGGCGAACATGTTCCATTTATAAGAAATCCAAATAAAATGGATAACGGTACTCTAGAATTTACACCTATAGATTCGCATAAAGGATACGTTGTATCTAGACGTGGTGATCTAGAAACACTTGGATATTGTATGATTAGATGGTTGGGAGGTATCTTGCCATGGACTAAGATATCTGAAACAAAGAATTCTGCATTAGTAAGTGCCGCAAAACAGAAATATGTTAACAATACTGCGACTTTGTTAATGACCAGTTTGCAATATGCACCTAGAGAATTGCTGCAATATATTACCATGGTAAACTCTTTGACATATTTTGAGGAACCCAATTACGACGAGTTTCGTCGAGTATTAATGAATGGAGTTATGAAAAATTTTTGTTGATAAAAAAATTAAAAAAATAACTTAGTTATTATCACTCTCGTGAGTACAATAGAAACATGGCGATGTTTTACGCACACGCTTTCGGTGGGTACGACGAGAACCTTCATGCATTTCCTGGAATATCATCGACGGTTGCCAATGATGTCAGGAAATATTCTGTTGTGTCAGTTTATAATAAAAAGTATAACATTGTAAAAAACAAATATATGTGGTGTAACAGTCAAGTGAACAAGAGATATATTGGAGCACTACTGCCTATGTTTGAATGCAATGAATATCTACAAATTGGAGATCCAATCCATGATCTAGAAGGAAATCAAATCTCTATTGTCACATATCGCCACAAAAACTACTATGCTCTAAGTGGAATTGGGTACGAGAGTCTAGACTTGTGTTTGGAAGGAGTAGGGATTCATCATCACGTACTTGAAACAGGAAACGCGGTATATGGAAAAGTTCAACATGAGTATTCTACTATCAAAGAGAAGGCCAAAGAAATGAATGCACTCAAACCAGGACCTATCATCGATTACCACGTCTGGATAGGAGATTGTGTCTGCCAAGTTACTACTGTAGACGTGCATGGAAAGGAAATTATGAGAATGAGATTCAAAAGGGGTGCGGTGCTTCCGATTCCAAATCTGGTAAAAGTTAAAGTTGGGGAGGAAAATGATACAATAAATCTTTCCACTTCCATATCAGCTCTCCTAAATTCCGGTGGCGGCACCATCGAGGTAACATCTAAGGAAGAACGTGTAGATTATGTACTCATGAAACGTTTGGAATCTATACATCATTTGTGGTCTGTAGTGTATGATCATCTTAATGTTGTGAATGGCGAAGAACGATGTTATGTACATATGCATTCATCTCATCAAAGTCCTATGCTGAGTACTGTAAAAACAAATTTGTACATGAAGACTATGGGAGCATGTCTTCAAATGGACTCCATGGAAGCTCTAGAGTATCTTAGTGAACTGAAGGAATCAGGTGGGCGGAGTCCCAGACCAGAATTGCAGAAATTTGAATATCCAGATGGAGTGAAAGACACTGAATCAATTGAGAGATTGGCAGAGGAGTTCTTCAATAGATCAGAACTTCAGGCCGGTGAATCAGTCAAATTTGGTAATTCTATTAATGTTAAACATACATCTGTTTCAGCTAAGCAACTAAGAACACGTATACGACAGCAGCTTCCTTCTATACTCTCATCTTTTGCCAACACAAAGGGTGGATATTTGTTCATTGGAGTTGATAATAATACACACAAAGTAATTGGATTCACGGTGGGTCATGACTACCTCAAACTGGTAGAGAGTGATATAGAAAAGTATATCCAAAAACTTCCTGTTGTGCATTTCTGCAAGAAAAAAGAGGACATCAAGTACGCATGTAGATTCATCAAGGTGTATAAACCTGGTGATGAGACTACCTCGACATATGTGTGCGCAATCAAAGTGGAAAGATGCTGCTGTGCTGTGTTTGCGGATTGGCCAGAATCATGGTACATGGATACTAGTGGTAGTATGAAGAAGTATTCTCCAGATGAATGGGTGTCACATATAAAATTTTAATTAGGGTAAGGTAAAACTATATATAATAACTAACAATTTGTGTATCATATAGACAATTAATTAGGTAACTGTTATCTCTTTTTAACTAACTAACTAACTAACTAACTCTTATATACTATTAATAATACATCTATTAATCATTGATTAGCTTATTGCTTTAATTGTTTTTGTAAACTAACACTGTTCATTGAAAAGGGATAACATGTTACAGAATATAAATTATATATGGATTTTTTTAAAAAGGAAATACTTGACTGGAGTATATATTTATTTCTTCATTACATAACACGTCTGTGTTCTAATTCTTCCAATTCTTCCACATCTCATATAATACAGGAATATAATCTTGTTCGAAAATATGAGAAAGTGGATAAAACAATAGTTGATTTTTTATCTAGGTGGCCAAATTTATTCCATATTTTAGAATATGGGGAAAATATTCTACATATTTATTTTATAGATGCTGCTAATACGAATATTATGATTTTTTTTCTAGATAGAGTATTAAATATTAATAAGAACCGTGGGTCATTTATACATAATCTCGGGTTATCATCCATTAATATAAAAGAATATGTATATCAATTAGTTAATAATGATCATCTAGATAATAGTATAAGACTAATGCTTGAAAATGGACGTAGAACAAGACATTTTTTGTCTTATATATTGGATACAGTTAATATCTATATAAGTATTTTAATAAATCATAGATTTTATATAGATGCCGAAGACAGTTACGGTTGTACATTATTACATAGATGTATATATAACTATAAGAAATCAGAATCAGAATCATATAATGAATTAATTAAGATATTGTTAAATAATGGATCAGATGTAGATAAAAAAGATACGTACGGAAACACACCGTTTATCCTATTATGTAAACACGATATCGACAACGCGGAATTGTTTGAGATATGTTTAGAGAATGCTAATATAGACTCTGTAGACTTTAATGGATATACACCTCTTCATTATGTCTCATGTCGTAATAAATATGATTTTGTAAAGTTATTAATTTCTAAAGGAGCAAATGTTAATGCACGTAATAGATTCGGAACTACTCCATTTTATTGTGGAATTATACACGGTATCTCGCTTATAAAACTATATTTGGAATCAGACACAGAGTTAGAAATAGATAATGAACATATAGTTCGTCATTTAATAATTTTTGATGCTGTTGAATCTTTAGATTATCTATTGTCCAGAGGAGTTATTGATATTAACTATCGTACTATATACAACGAAACATCTATTTACGACGCTGTCAGTTATAATGCGTATAATACGTTAGTCTATCTATTAAACAGAAATGGTGATTTTGAGACGATTACTACTAGTGGATGTACATGTATTTCGGAAGCAGTCGCGAACAACAACAAAATAATAATGGATATACTATTGTCTAAACGACCATCTTTGAAAATTATGATACCATCTATGATAGCAATTACTAAACATAAACAACATAATGCAGATTTATTGAAAATGTGTATAAAATATACTGCGTGTATGACCGATTATGATACTCTTATAGATGTACAATCGCTACATCAATATAAATGGTATATTTTAAAATGTTTTGATGAAATAGATATCATGAAGAGATGTTATATAAAAAATAAAACTGTATTCCAATTAGTTTTTTGTATCAAAGACATTAATACTTTAATGAGATACGGTAGACATCCTTCTTTCGTGAAATGTAATATTCTTGACGTATACGGAAGTTGTGTACGTAATATCATAGCATCTATTAGATATCGTCAGAGATTAATTAGTCTATTATCCAAGAAGCTGGATGCTGGAGATAAATGGTCGTGTTTTCCTAACGAAATAAAATATAAAATATTGGAAAACTTTAACGATAACGAACTGACCACATATCTGAAAATCTTATAAACACTATTAAAATATAAAATCTAAGTAGGATAAAATCACACTACATCATTGTTTCCTTTTAGTGCTCGACAGTGTATACTATTTTTAACACTCATAAATAAAAATGAAAACGATTTCCGTTGTTACGTTGTTATGCGTACTACCTGCTGTTGTTTATTCAACATGTACTGTACCCACTATGAATAACGCTAAATTAACGTCTACCGAAACATCGTTTAATGATAAACAGAAAGTTACGTTTACATGTGATTCAGGATATCATTCTTTGGATCCAAATGCTGTCTGTGAAACAGATAAATGGAAATACGAAAATCCATGCAAGAAAATGTGCACAGTTTCTGATTATGTCTCTGAACTATATGATAAGCCATTATACGAAGTGAATTCCACCATGACACTAAGTTGCAACGGTGAAACAAAATATTTTCGTTGTGAAGAAAAAAATGGAAATACTTCTTGGAATGATACTGTCACGTGTCCTAATGCGGAATGTCAACCTCTTCAATTAGAACACGGATCGTGTCAACCAGTTAAAGAAAAATACTCATTTGGGGAATATATGACTATCAACTGTGATGTTGGATATGAGGTTATTGGTGTTTCGTATATAAGTTGTACGGCTAATTCTTGGAATGTTATTCCATCATGTCAACAAAAATGTGATATACCGTCCCTATCTAATGGATTAATTTCCGGATCTACATTTTCTATCGGTGGCGTTATACATCTTAGTTGTAAAAGTGGTTTTACACTAACGGGGTCTCCATCATCCACATGTATCGACGGTAAATGGAATCCCATACTCCCAACATGTGTACGATCTAACGAAGAATTTGATCCAGTGGATGATGGTCCCGACGATGAGACAGATCTGAGCAAACTCTCGAAAGACGTTGTACAATATGAACAAGAAATAGAATCGTTAGAAGCAACTTATCATATAATCATAATGGCGTTGACAATTATGGGTGTCATATTTCTAATCTCCATTATAGTATTAGTTTGTTCCTGTGACAAAAATAATGACCAATATAAGTTCCATAAATTGCTACCGTGAATATAAATCCGTTAAAATAATTAATAATTAATAATTAATAACGAACAAGTATCAAAAGATTAAAGAATTAGCTAGAATCAATTAGATGTCTTCTTCAGTGGATGTTGATATCTACGATGCCGTTAGAGCATTTTTACTCAGGCACTATTATGACAAGAGATTTATTGTGTATGGAAGAAGTAACACCATATTACATAATATATACAGGCTATTTACAAGATGCACCGTTATACCGTTCGATGATATAGTACGTACTATGCCAAATGAATCACGTGTTAAACAATGGGTGATGGATACACTTAATGGTATAATGATGAATGAATTCGATACTGTATGTGTGGGTACCGGACTACGATTCATGGAAATGTTTTTCGATTACAATAAAAATAATCCCAAAAATAGCATCAACAATCAAATAATGTATGATATAATTAATAGCGTAGCCATAATTCTAGCTAATGAGAGATATAGAAGCGCGTTTAACGACGATAGAATATACATCCGTAGAACTATGATGGACAAATTGTACGAATACGCATCTCTAACTACTATTGGTACGATCACTGGAGGTGTTTGTTATTTTATCTGTTGATGCATCTAGTTAGTTTGTATAAATAATTATTTCGATATACTAGTTAAAATTTTAAGATTTTAAATGTATAAAAAACTAATAACGTTTTTATTTGTAATAGGTGCAGTTGCATCCTATTCGAATAATGAGTACACTCCGTTTAATAAACTGAGTGTAAAACTCTATATAGATGGAGTAGATAATATAGAAAATTCATATACTGATGATAATAATGAATTGGTGTTAAATTTTAAAGAGTACACAATTTCTATTATTACAGAGTCATGTGACGTCGGATTTGATTCCATAGATATAGATGTTATAAACGACTATAAAATTATTGATATGTATACCATTGACTCGTCTACTATTCAACGCAGAGGACATACGTGTAGAATATCTACCAAATTATCATGCCATTATGATAAGTACCCTTATATCCACAAATATGAGGGTGATGAACGACAATATTCTATTACCGCAGAGGGAAAATGCTATAAAGGAATAAAATATGAAATAAGTATGATGAACGATGATACTCTATTGAGAAAACATACTCTTAAAATTGGATTTACTTATATATTCGATCGTCATGGGCATAGTAATACATATTATTCAAAATATGATTTTTAAAAATTTAAAATATATTATCACTTCAGTGACAGTAGTCAAATAACAAACAACACCATGAGATATATTATAATTCTCGCAGTTTTGTTCATTAATAGTATACATGCTAAAATAACTAGTTATAAGTTTGAATCCGTCAATTTTGATTCCAAAATTGAATGGACTGGGGATGGTCTATACAATATATCCCTTAAAAATTATGGCATCAAGACGTGGCAAACAATGTATACAAATGTACCAGAAGGAACATACGACATATCCGGATTTCCAAAGAATGATTTCGTATCTTTCTGGGTTAAATTTGAACAAGGCGACTATAAAGTGGAAGAGTATTGTACGGGACTATGTGTCGAAGTAAAAATTGGACCACCAACTGTAATATTGACTGAATATGACGATCATATCAATTTGTTCATCGAGCATCCGTATGCTACTAGAGGTAGCAAGAAGATTCCTATTTACAAACGCGGTGACATGTGTGATATCTACTTGTTGTATACGGCTAACTTCACATTCGGAGATTCTGAAGAACCAGTAACATATGATATCGATGACTACGATTGCACGTCTACAGGTTGCAGTATAGACTTTGCCACAACAGAAAAAGTGTGTGTGACAGCACAGGGAGCCACAGAAGGGTTTCTCGAAAAAATTACTCCATGGAGTTCGGAAGTATGTCTGACACCTAAAAAGAATGTATATACGTGCGCAATTAGATCTAAAGAAGATGTTCCCAATTTCAAGGACAAAATAGCCAGAGTTATCACGAGAAAATTTAATAAACAGTCTCAATCTTATTTGACTAAATTTCTCGGTAGCACATCGAATGATGTTACAACTTTTTTTAGCATTCTTGACTAAATATTCATAACTAATTTTTATTAATGATACAAAAATGAAATAAACTGTATATTATACACTGGTTAACGCCCTTGGCTCTAACCATTTTCAAGATGAGGTCCCTGATTATAGTCCTTCTGTTCCCCTCTATCATCTACTCAATGTCTATTAGACGATGCGAGAAGACTGAAGAGGAAACATGGGGATTAAAAATAGGGTTGTGTATAATTGCCAAAGATTTCTATCCCGAAAGAACTGATTGCAGTGTTCATCGCCCAACTGCAAGTGGAGGATTGATAACTGAAGGCAATGGATTCAGAGTAGTTATATATGATCAATGTACAGAACCCCATGACTTTATTATCACCGATACTCAACAAACACGTCTTGGATCATCTCATACATATATTAAATTCAGTAACATGAATACAGGTGTCCCATCTAGTATTCCAAAATGTTCCAGAACTCTCTGTATTTCTGTATATTGTGATCAAGAGGCGGGAGACATAAAATTTGAGGAGTATACTCAAGAATCAAGTGATATCAGTATTAGAGTTAAGTATGATTCATCATGTATTGATTATCTGGGTATTAATCAAAGTTTCATGAATGAATGTATTCGAAGAATTACAACATGGGATAGAGAATCATGCGTCAGAATTGATACACAGACTATAAATAAATATCTTAAGTCTTGCACCAACACAAAATTCGACCGTAATGTCTACAAAAGGTACATACTGAAGAGTAAAGCACTCCATGCTAAAACAGAGTTGTAATAGATATAAAATACTTTTTATAATAATTAGGCTAGAAAAATCTCACTCACATGTAATCTTAAAAAAATGATATGATAGTTCTTACAAGTAGCGATTGAGTTTTAAATGGATTCTATTAATTACCGGGGAACTTAACAATTCGTTCTGATCTACAGACATTGGTTAATAAATCATCTTATTTTGCCAATATATTAAAATGTGGAAACTCCACTAATAATATTACATTGTGCGACTTTCAAGATGATGTGATATATAGGGTTATACAGTTTTAACAATTATATAATAGAGATAGAAAGTACAAAAGATGTAGAATCAATGATATGGCACGCTAAACAGTTGGGTGTGGAATCATTGCTAAAAGAATGTCAAAATTATTTGCTTAGAATATTACGTATATAATTGTTTAGAAATTTATAGAATAACTAATATTAATACATTATCGTATATCTACAACGATATAAGAAACTTCATATTGGATAATATTACTATTAATATATAAGGATCCAGATTTTATATATTTGCCTAAATACATTATTATAGATTTACTAGGACAATCACCTAAATGTTTTTAACGAAGATAATGTGGTAAAGATTATATACACTTATATATCTTCCGATATCTACAAGGATATTCCATATCATCATTGTGTAAACTAAATAACGTTTTCTATGGCATTTAATAAGGACATTGGATATGTGGAAAAGTGATGTATGGAAGTTAGTACATTATCAACTTCTCCTTATTGATTGAAAATGAAAATATAAATAGTTTTTATGTATAGCGGTATCTACCCTATAGTTTTATTGCTTACTACTAACATGGATTCAGATACAGATACAGATACAGATACAGATACAGATACAGATACAGATGTAGAAGATATCATGAATGAAATAGATAGAGAGAAAGAAGAAATACTAAAAAATGTAGAAATTGAAAATAATAAAAACATTAACAAGAATCATCCCAGTGAATATATTAGAGAAGCACTTGTTATTAATACCAGTAGTAATAGTGATTCCATTGATAAAGAAGTTATAGAATATATCAGTCACGATGTAGGAATATAGATCATATCTACTAATTTTTATAATCGATACAAAACATAAAAACAACTCGTTATTACATAGCAGGTATGGAATCCTTCAAGTATTGTTTTGATAACGATGGTAAGAAATGGATTATCGGAAATACTTTATATTCTGGTAATTCAATACTCTATAAGGTCAGAAAAAATTTCACTAGTTCGTTCTACAATTACGTAATGAAGATAGATCATAAATCACACAAGCCATTGTTGTCCGAAATACGATTCTATATATCTGTATTGGATCCTTTGACTATCAACAACTGGACACGGGAACGTGGTATAAAGTATTTGGCTATTCCAGATCTGTATGGAATTGGAGAAACCGATGATTATATGTTCTTCATTATAAAGAATTTGGGAAGAGTATTCGCCCCAAAGGATAGTGAATCAGTTTTCGAAGCATGTGTCACTATGATAAACACGTTAGAGTTTATACACTCTCAAGGATTTACTCATGGAAAAATAGAACCGATGAATATACTGATTAGAAATAAACGTATTTCACTAATTGACTATTCTAGAACTAACAAACTATACAAAAGTGGAACACATATAGATTACAACGAGGACATGATAACTTCAGGAAATATCAATTATATGTGTGTAGACAATCATCTTGGAGCAACAGTTTCAAGACGAGGAGATTTAGAAATGTTGGGATATTGCATGATAGAATGGTTCGGTGGTAAACTTCCATGGAAAAACGAAAGTAGTATAAAAGTAATAAAACAAAAAAAAGAATATAAACAATTTATAGCTACTTTTTTTGAGGACTGTTTTCCTGAAGGAAATGAACCTCTGGAATTAGTTAGATATATAGAATTAGTATACATGTTAGATTATTCTCAAACTCCTAATTATGACAGACTACGTAGACTGTTTATACAAGATTGAAATTATATTC-TTTTTTTTATAGAGTGTGGGGGTAGTGTTACGGATATCTAATATTAATATTAGACTATCTCTATCGCGCTACACGACCAATATCGATTACTATGGATATCTTCAGGGAAATCGCATCTTCTATGAAAGGAAAGAATGTATTCATTTCTCCAGCGTCAATCTCGTCAGTATTGACAATACTGTATTATGGAGCTAATGGATCCACTGCTGAACAGCTATCAAAATATGTAGAAAAGGAGGAGAACATGGATAAGGTTAGCGCTCAGAATATCTCATTCAAATCCATGAATAAAGTATATGGGCGATATTCTGCCGTGTTTAAAGATTCCTTTTTGGGAAAAATTGGCGATAAGTTTCAAACTGTTGACTTCACTGATTGTCGCACTATAGATGCAATCAATAAGTGTGTAGATATCTTTACTGAGGGAAAAATCAATCCACTATTGGATGAACCATTGTCTCCTGATACCTGTCTCCTAGCAATTAGTGCCGTATACTTTAAAGCAAAATGGTTGATGCCATTCGAAAAGGAATTTACCAGTGATTATCCCTTTTACGTATCTCCAACGGAAATGGTAGATGTAAGTATGATGTCTATTTACGGCGAGCCATTTAATCACGCATCTGTAAAAGAATCATTCGGTAACTTTTCAATCATAGAACTGCCATATGTTGGAGATACTAGTATGATGGTCATTCTTCCAAACAAGATTGATGGATTAGAATCCATAGAACAAAATCTAACAGATACAAATTTTAAGAAATGGTGTAACTCTCTGAAAGCTACGTTTATCGATGTGCACATTCCTAAGTTTAAGGTAATAGGTTCGTATAATCTTGTGGATACGCTAATAAAGTTGGGACTGACAGATGTGTTCTATTCAACTGGTGATTATATCAATATGTGTAATTCAGATGTGAGTGTTGACGCTATGATTCACAAAACGTATATAGATGTCAATGAAGAGTATACAGAAGCAGCTGCAGCAACTTCTGTACTAGTGGCAGACTGTGCATCAACAGTTACAAATGAGTTCTGTGCAGATCATCCGTTCATCTATGTGATTAGACATGTCGATGGTAAAATTCTTTTCGTTGGTAGATATTGCTCTCCAACAACTAATTAAGCACATTCTTAATATTAGAATATTATATAGTTAAGATTTTTACTAACAGGTTAACATTTTTTTTTAAAAATAGAAAAAACATGTGGTATTAGTGCAGGTCGTTATTCTTCCAATTGCAATTGGTAAGATGACGGCCAACTTTAGTACCCACGTCTTTTCACCACAACACTGTGGATGTGACAGACTGACCAGTATTGATGACGTCAGACAATGTTTGACTGAATATATTTATTGGTCGTCGTATGCATACCGCAACAGGCAATGCGCTGGACAACTGTATGACACACTCCTCTCTTTTAAAGATGATGCGGAATCAGTGTTCATCGACGTTCGTGAGCTGGTAAAAAATATGCCGTGGGATAATGTTAAGGATTGTACAGAGATCATCCGTTGTTATATACCGGATGAGCAAAAAACCATCAGAGAGATTTCGGCCATCATTGGACTTTGTGCATATGCTGCTACTTACTGGGGAGGTGAAGACCATCCCACTAGTAACAGTCTGAACGCATTGTTTGTGATGCTTGAGATGCTCAATTACATGGATTATACCATCATATTCTGGCGTATGAATTGATGAGTTACAGCTTGACATTTCTTCTTTCCTCCCTCTTCTTCTACCTTTCCCAGAAACAAACTTTTTTTACCCACTATAAAATAAAATGAGTATACTACCTGTTATATTTCTTCCTATATTTTTTTATTCTCCATTCGTTCAGACTTTTAACGTGCCTGAATGTATCGACAAAGGGCAATATTTTGCATCATTCATGGAGTTAGAAAACGAGCCAGTAATCTTACCATGTCCTCAAATAAATACGCTATCATCCGGATATAATATATTAGATATTTTATGGGAAAAACGAGGAGCGGATAATGATAGAATTATACAGATAGATAATGGTAGCAATATGCTAATTCTGAACCCGACACAATCAGACTCTGGTATTTATATATACATTACCACGAACGAAACCTACTGTGACATGATGTCGTTAAATTTGACAATCGTGTCTGTCTCAGAATCAAATATAGATCTTATCTCGTATCCACAAATAGTAAATGAGAGATCTACTGGTAAAATGGTATGTCCCAATATTAATGCATTTATTTCTAGTAACGTAAACACAGAATTATATGGAGCGGACATCGACGCCTTAGAAATAAGAGACTTAAACAACGGACACCTGGAATTATTACCATAGAAGATGTTAGAAAAAATGATGCTGGTTATTATACATGTGTTTTAGATATATATATATATATATATGGGCAAAACATATAACGTAACCAGAATTATAAAATTAGAGGTACGGGATAGAATAATACCTCCTACTATGAAATTACCAGAAGGAGTAGTAACTTCAATAGGTAGTAATTTGACTATTGCATGTAGAGTATCGTTGAGACTTCCCACAACGGACACCGACGTCTTTTGGATAAGTAATGGTATATGTATTACGAAGAAGAAGACGAGGACGGAGACGGTAGAATAAGTGTAGCAAATAAAATCTATATGACCGATAAGAGACGTGTTATTACATCCTGGTTAAACATTAATCCTGTCAAGGAAGAAGATGCTACAACGTTTACGTGTATGGCGTTTACTATTCCTAGCATCAGCAAAACAGTTACTGTTAGTAAACGTGAATGTATGTTGTTACATTTCCATATCAATTGAGTTTATAAGAATTTTTTATACATTATCTTCCAACAAACAATTGACGAACGTATTGCTATGATTAACTCCCACAATACTATATATATTATTAATCATTAACTTGCAGACTATACCTAGTAGTGCTATTTTGACATACTCATGTTCTTGTGTAATCGCAGTATCTATATTATTAAAGTACGTAAATCTAGCTATAGTTTTATTATTTAATTTTAGATAATATACTGTCTCCGTATTTTTAAAAAATTACCACATCCTTTATTAAATCATGAATGGGAATTTCTGTGTCATCGTTAGTATATTGTGAACAACAAGAGCAGATATCTATAGGAAAGGGTGGAATGCGATACATTGATCTATGTAGTTTTAAAACATACGCGAACTTTGAAGAATTTATATAAATCATCTCACGAGATATTGCTCTCTGTCATATTCATACACCTGTATAAACTTTCTAGACATCTTACAATGTGTTATTTTATGATCATATTTACATATTTACTGGTATATCAAAGATGTTAGATTAGTTAATGGGAATCGTCTATAATAATGAATATTAAACAATTATAGGAGGAGTTTATACCTACAAAAACATCATAAAAATGAGTCATCGTCCGATTTATGTTTTAAATATACTAACATTACTACCTTCAGAAATTATATACGAAATATTATACATGCTGACAATTAACGATCTTTATAATATATAGTATCCACCTACCAAAGTATAATTGTATTTTTCTCATGTGATGTGTGTAAAAAACTGATATTATATAATTATCTTAGTACCTATGATGAAGATGAAGATGAAGATGAAGATG------ATGGTCCGTATATATTTTGTATCATTATCGTTATTGCTATTCCATAGTTACGCCATAGACATCGAAAATGAAATCACCGAATTCTTCAATAAAATGAGAGATACTCTACCAGCTAAAGACTCTAAATGGTTGAATCCAGTATGTATGTTTGGAGGCACAATGAATGATATGGCCGCTCTAGGAGAGCCATTCAGTGCAAAGTGTCCTCCTATTGAAGACAGTCTTTTATCGCATAGATATAAAGACTATGTGGTTAAATGGGAAAGGCTAGAAAAGAATAGACGGCGACAGGTTTCTAATAAACGTGTTAAACATGGTGATTTATGGATAGCCAACTATACATCTAAATTCAGTAACCGTAGGTATTTATGTACCGTAACCACAAAGAATGGTGACTGTGTTCAGGGTGTAGTTAGATCTCATGTGTGGAAACCTTCTTCATGCATTCCAAAAACATATGAACTAGGTACTTATGATAAGTATGGCATAGACTTATACTGTGGAATTCTTTATGCGAACCATTATAATAATATAACTTGGTATAAAGATAATAAGGAAATTAATATCGACGATTTTAAGTATTCACAAGCGGGAAAGGAATTAATTATTCATAATCCAGAGTTAGAAGATAGTGGAAGATACGACTGTTACGTTCATTACGACGACGTTAGAATCAAGAATGATATCGTAGTATCAAGATGTAAAATACTTACGGTTATACCGTCACAAGACCACAGGTTTAAACTAATACTAGATCCGAAAATCAACGTAACGATAGGAGAACCTGCCAATATAACATGCAGTGCTGTGTCAACGTCATTATTTGTCGACGATGTACTGATTGAATGGGAAAATCCATCCGGATGGATTATAGGATTAGATTTTGGTGTATACTCTATTTTAACTAGTAGAGGCGGTATCACCGAGGCGACTTTGTATTTTGAAAATGTTACTGAAGAATATATAGGCAATACATATACATGTCGTGGACACAACTATTATTTTGATAAAACTCTTACAACTACAGTAGTATTGGAGTAAATACACAATGCATTTTTATATACATTACTGAATTATTATTATTAATTATATCGTATTTGTGCTATAGAATGGATGAAGATACGCGACTATCTAGGTATTTGTATCTCACCGATAGAGAACATATAAATGTAGACTCTATTAAACAGTTGTGTAAAATATCAGATCCTAATGCATGTTATAGATGTGGATGTACGGCTTTACATGAGTACTTTTATAATTATAGATCAGTCAACGGAAAATACAAGTATAGATACAACGGTTACTATCAATATTATTCATCTAGCGATTATGAAAATTATAATGAATATTATTATGATGATTATGATAGAACTGGTATGAACAGTGAGAGTGATAATATATCAATCAAAACAGAATACGAGAATGAATATGAATTCTATGATGAAACACAAGATCAAAGTACACAACTAGTAGATTACGACATTAAACTCAAAACCAATGAGGATGATTTTGTTGATGAATTCTATGGTTATGATAGATCAGTGGGTGTCCATGATTATATAGATGTATCAATTAATAAAGTAGTATATGGAAGAGAGTCTCACGTAAGATGGTGGGATATATGGCAAGAACATAATGATGGCGTATACAGTATAGGAAAGGAGTGCATAGATAATATATACGAAGACAGACATACCGTAGACGAATTCTACAAGATAGACAGCGTATCAGATGTAGATGACGCAGAACATATATCTCAGATAACTAATGATGTATCTACACAAACATGGGAAAAGAAATCAGAGTTAGATAGATACATGGAAATGTATCCTCGTCATAGATATGGTAAGCATTCTGTCTTTAAGGGATTTTCTGACAAAGTTAGAAAAAATGATTTAGACATGAACGTGGTAAAAGAATTACTTTCTAACGGTGCATCTCTAACAATCAAGGATAGCAGTAATAAGGATCCAATTGCTGTTTATTTTAGAAGAACAATAATGAATTTAGAAATGATTGATATCATTAACAAACATACAACTATCTATGAACGCAGGTATATAGTACACTCCTATCTAAAAAATTATAGAAATTTCGATTATCCATTTTTCAGAAAGTTAGTTTTGACTAATAAACATTGTCTCAACAATTATTGTAATATAAGCGACGGCAAATATGGAACACCACTACATATATTAGCATCTAATAAAAAAATAATAACTCCTAATTACATGAAGTTATTAGTGTATAACGGAAATGATATAAACGCACGAGGTGAAGATACACAAATGCGAACTCCATTACACAAATATTTGTGTAAATTTGTATATCATAATATTGAATATGGTATCCGATACTATAATGAAAAGATTATAGACGCATTTATAGAGTTAGGAGCCGATCTAACTATTCCAAATGACGATGGAATGATACCAGTAGTTTACTGTATACACTCAAATGCCGAATATGGTTATAACAATATTACTAACATAAAGATAATACGTAAACTACTTAATCTTAGTAGACATGCGTCACATAATCTATTTAGAGATCGAGTCATGCACGATTATATAAGTAATACATATATTGATCTTGAGTGTTTAGATATCATTAGATCACTTGATGGGTACGATATTAATTGTTACTTTGAAGGACGTACACCACTTCATTGCGCTATACAATATAACTTCACTCAGATTGCTGAGTACTTATTAGATCGAGGAGCTGATATATCATTAAAGACAGACGATGGTAAAACTGTATTTGATTTATCGTTATGTAGTTACATTCCTCTTAAATGGACTAGCTTTTTGATTAGTCGTCTACCGCCTAAAAGTGTCATATGCTCACTGACTAACCATATAATAGATTATGTTCTTACGAACAATAGACGTATTATTTGGCAGAGTCAAATGATTAATAAGTACGTACTGTTACTGGACCCATCCTTTTATTATAGATTCAGAAATGTTATCGAAAACAAATTAGACCAATACAATAATCGTTATAATATGTTCGAACACGATAGGGACGTTAATGAAAAGTATGGCAAAGTCTTACATGACCTCGATACATATATCAAGGATGTACAAGTATTAAAATCTACTTCCATCACTAATAATATAACACTATACGACACTATTATAAATAATAAGTCAGAGTTTCCTATACGTCGTGTAAACGACAAACAATTAATTAATCTCATAAAATCCAATACATATCATAATCTTATCGAAAAAGTTATTAAAAATACATTAGAGAAATATACTTTAACTAATATAGTCCTCGAGTATATGATCTCATCTCGATCTCAATCATCTTATTTGAGTCGTATTCCTAATGAGATATTACTCGAAATATTATATAAACTCGACATGTACGATTTACGTAATCTATATACAAGATATATGAGAGAGAATGATATCACAGAGTATCATATAGAGAATACGAGGTCTGTTTCTACACAGACATGAATAATGAATACACATACAACGTTTTTTTTAATCTTAGATATAACACTAATTACATCAAGATTATATATTGAAATCGTAATTTGAGTTGTCTGATCATCATGGATATCGAAAATAATATACGTAACATTAGCAATCTTTTAGATGATTGATATATTATTATGCGATGTAATCATAACTATCGGAGATGTAGAAATTAAAGCGCATAAAACTATTTTGGTTGCCGGATCTACGTATTTTAAAACAATGTTCACAACATCTATGATAGCGAGAGATCTAGCAACTAGAGTAAATATACAGATGTTCGATAAAGATGCCGTCAAAAATATTGTACAGTACTTATACAATAGGTATATAAGTTCTATGAATGTGATAGACATATTAAAATGCACCGACTAAGAACGTAAAACGAACTATAGAATGTTATACAATGGGTGATGATAAGTAGAAGATGTTACCCGATATACCCATAGCATTATCTAGTTATGGCATGTGTGTATTAGATCAATACATATACATTATAAGCGGTCGTACCCAACACTGATTATACATCGGTACATACAGTAAATAGCATAGATATGGAGGAGGATACAAATATTTCAAATAAAGTTATGAGATACGCGCTGTCAATAATATATGGAAGACATTACCTAACTTCTGAACTGGAACTATAAATCCAGGCTCTCGCATAAAGATGAATATATATGTTGTATGCGACATCAAAGATGAAAAAATGTTAAGACTTATATATTTAGATATAACACGAATATGTATGACGGATGGGAATTGGTAACGATGACAGAAAGCAGATTGTCAGCTCTGCATACTATTCTTCATGACAATACCATAATGATGTTACATTGTTATGAAGCGTATATGTTACAAGATACATTTAATGTGCTTACGGAACATATATTTAGAAACATCTACTAACGATTTTTTATGCTTGTATTATTAATGGTATGTAATATGATTTAATTGATTGTGTACACGATACCAATTTGTCGAGTATGAATACGGAGTACAAACATAAACTGAAGTTTAACATTATTTATTTATGCATTATATACATTATATATCGTTATTGTTTGGTCTATGCCATGGATATCTTTAAAGAACTAATCTTAAAACATACGGATGAAAATGTTTTGATTTCTCCAGTTTCCATTTTATCTACTTTATCTATTCTGAATCATGGAGCAGCTGGTTCTACAGCTGAACAACTATCAAAATATATAGAGAATATGAATGAGAATACACCCGATGATAAGAAGGATGACAATAATGACATGGACGTAGATATTCCGTATTGCGCGACACTAGCTACCGCAAATAAAATATACGGTAGTGATAGTATCGAGTTCCATGCCTCATTCCTACAAAAAATAAAAGACGATTTTCAAACTGTAAACTTTAATAATGCGAACCAAACAAAGGAACTAATCAACGAATGGGTTAAGACAATGACAAATGGTAAAATTAATTCCTTATTGACTAGTCCGCTATCCATTAATACTCGTATGATAGTTATTAGCGCCGTCCATTTTAAAGCAATGTGGAAATATCCATTTTCTAAACATCTTACATATACAGACAAGTTTTATATTTCTAAGAATATAGTTACCAGTGTTGATATGATGGTGGGTACCGAGAATGACTTGCAATATGTACATATTAATGAATTATTCGGAGGATTCTCTATTATCGATATTCCATACGAGGGAAACTCTAGTATGGTGATTATACTGCCGGACGACATAGAAGGTATATATAACATAGAAAAAAATATAACAGATGAAAAATTTAAAAAATGGTGTGGTATGTTATCTACTAAAAGTATAGACTTGTATATGCCAAAGTTTAAAGTGGAAATGACGGAACCGTATAATCTGGTACCGATTCTAGAAAATTTAGGACTTACTAATATATTTGGATATTATGCAGATTTTAGTAAGATGTGTAATGAAACTATCACTGTAGAAAAATTTCTACATACGACGTTTATAGATGTTAATGAGGAGTATACAGAAGTATCGGCCGTTACAGGAGTATTCATGACTAACTTTTCGATGGTATATCGTATGAAGGTCTACATAAACCATCCATTCATATACATGATTAAAGATAACACCGGACATACACTTTTTATAGGGAAATACTGCTATCCGCAATAAATATAAACAATAGACTTTTATCACGTTATCTCATGTATAAAATATTACAAATAGTATAGCATAAACTAAAGTCGATACATACATTAAAACTTAAATAATAATGTAATTTACAATTAATAGTATAAACTAAAAAAATTAAAAAATTAAAAACAATATCATTATTATAAGTAATATCAAAATGACGATATACGGATTAATAGCGTATCTTATATTCGTGACTTCATCCATCGCTAGTCCACTTTACATTCCCGTTATTCCGCCCATTTCGGAAGATAAATCGTTCAATAGTGTAGAGGTATTAGTTTCTTTGTTTCCCGATGACCAAAAAGACTATACAGTAACTTCTCAGTTCAATAACTACACTATCGGTACCAAAGACTGGACTATCAACGTACTATCCACACCTGATGGTCTGGACATACCATTGACTAATATAACTTATTGGTCACGGTTTACTATAGGTCGTGCATTGTTCAAATCAGAGTCTGAGGATATTTTCCAAAAGAAAATGAGTATTCTAGGTGTTTCTATAGAATGTAAGAAGCCGTCGACATTACTTACTTTTTTAACCGTGCGTAAAATGACTCGAGTATTTAATAGATTTCCAGATATGGCTTATTATCGAGGAGACTGTCTAGAAGCCGTTTATGTAACAATGACTTATAAAAATACTAAAACTGGAGAGACTGATTACACGTACCTCTCTAATGGGGGGTTGCCTGCATACTATCGTAATGGGGTCGATGGTTGATTATTGATTAGTATATTCCTTATATTCCTTATTCTTTTTATTCACACAAAAAGAACATTTTTATAAACATGAAACCACTGTCTAAATGTAATTATGATCTTGATTTATAGATGATGATCAGCCTTCAGAGGATTTTGACCAGTATGTTTAATATGAAAAAAAACATAACTATTAAGCGCTATTGCGCTATTGTGCTTAATTATTTTGCTCTATAAACTGAATATATAGCCACAATTATTGACGGGCTTGTTTGTGACCGACAATCATGAATTTTCAGAAATTATCTCTGGCTATATATCTTACGGTGACATGTTCGTGGTGTTATGAAACATGTATGAGAAAAACTGCGTTGTATCATGACATTCAATTGGAGCATGTAGAAGACAATAAAGATAGTGTAGCATCGCTACCGTACAAGTATCTACAAGTAGTCAAACAAAGAGAACGTAGTAGATTGTTGGCTACATTTAATTGGACGGATATAGCTGAGGGTGTTAGAAATGAGTTCATTAAAATATGTGATATCAACGGAACATATCTATATAATTATACTATTGCTGTTAGTATAATTATTGATTCCACGGAAGAACTACCAACAGTTACTCCAATTACAACATATGAACCTTCTATATATAATTATACTATCGATTATAGCACTGTTATTACTACTGAAGAACTACAAGTGACTCCAACATATGCACCTGTAACAACTCCTCTTCCAACATCAGCAGTTCCTTATGATCAACGATCGAATAACAATGTAAGTACTATATCTATTCAGGTACTGAGTAAAATATTGGGAGTCAATGAAACAGAATTAACTAATTATCTTATTATGCATAAAAATGACACTGTTGACAATAACACCATGGTTGATGATGAGACATCTAACAATAACACATTACATGGTAATATAGGATTTTTGGAAATAAATAATTGTTATAATGTTTCTGTGTCAGATGCTAGTTTTAGAATAACATTAGTAAACGATACTTCTGAAGAAATTTTGCTAATGCTAACAGGAACTAGTTCATCCGACACCTTCATATCTTCCACCAATATCACTGAATGTTTGAAAACATTAATCAATAATGTGTCGATTAATGATGTACTTATAACACAAAATATGAATGTAACATCTAATTGTGATAAATGCTCAATGAATTTGATGGCATCCGTTATTCCTGCAGTTAATGAATTTAACAATACGTTGATGAAAATTGGTGTAAAAGATGATGAAAACAATACGGTATATAAATATTATAATTGTAAACTAACTACAAATTCTACATGTGATGAGTTAATCAATTTAGATGAAGTCATTAACAACATAACTCTGACAAATATTATACACAATAGTGTTTCGACAACTAACAGCAGAAAAAGACGAGATCTGAATGATGAGTTTGAATTTTCCACTTCCAAGGAATTAGATTGTCTTTACGAATCATATGGTGTAAACGATGATATAAGTCATTGTTTTGCATCACCTAGACGTAGACGATCTGACGACAAAAAGGAGTACATGGACATGAAATTATTCGACCACGCGAAAAAAGATTTAGGAATAGACAGTGTTATTCCTAGAGGTACAACCCATTTCCAAGTAGGTGCATCTGGTGCAAGTGGTGGTGTTGTAGGAGATAGTTTCCCATTTCAAAATGTTAAATCGCGTGCCAGTCTATTGGCGGAAAAAATAATGCCTAGAGTACCTATTACTGCTACCGAAGCTGATCTATATGCAACTGTAAATAGACAACCCAAGTTACCAGCAGGTGTTAAAAGTACTCCGTTTACAGAGGCGCTTGTGTCTACGATAAACCAAAAGCTTTCTAATGTTAGAGAGGTAACTTATGCTTCGCTCAATCTGCCAGGATCAAGTGGCTATGTTCATAGACCATCTGATTCTGTTATTTATAGCAGTATAAGACGGTCACGTTTACCTAGTGATAGCGATAGTGATTATGAGGATATACAAACTGTTGTTAAGGAATATAATGAAAGATATGGTAGATCAGTCAGTAGAACACAGTCATCAAGTAGTGAAAGCGATTTTGAAGATATAGATACTGTTGTTAGGGAATATAGACAAAAATATGGCAATGCAATGGCAAAAGGACGTAGTAGTTCCCCTAAACCTGATCCATTATATAGTACTGTTAAGAAAACAACTAAAAGTCTATCTACTGGTGTAGACATAGTTACAAAACAATCAGACTATTCTCTATTACCTGACGTTAATACTGGCAGTTCTATTGTGTCACCTCTCACCAGAAAAGGAGCTACTAGACGACGACCTAGACGCCCTACAAATGATGGTCTACAGAGTCCAAATCCTCCTCTCCGTAATCCACTTCCTCAACATGATGATTATTCTCCTCCACAAGTACACAGACCTCCACCACTTCCTCCTAAACCAGTCCAAAATCCGCCACAACTTCCCCCTAGACCAGTAGGTCAATTACTACCTCCTCCTATAGATCAACCAGATAAAGGATTTAGTAAGTTTGTATCACCTAGACGGTGTAGAAGAGCAAGCTCTGGAGTCATATGTGGTATGATACAATCAAAACCAAACGATGATACCTATTCACTTCTTCAACGATCAAAAATTGAACCAGAATATGTGGAGGTTGGTAATGGTATACCCAAGAACAATGTTCCTGTAATAGGTAATAAACATAGTAAAAAATATACATCGACGATGTCAAAAATATCAACAAAATTTGATAAATCTACGGCATTTGGAGCAGCAATGTTACTAACTGGTCAGCAGGCCATTAGCCAACAGACTAGATCAACTACGTTGAGTAGAAAAGATCAGATGAGTAAGGAAGAAAAGATATTCGAAGCAGTTACAATGAGTCTATCAACTATAGGTTCAACGTTGACGTCTGCAGGTATGACGGGTGGTCCAAAACTAATGATTGCAGGAATGGCTATAACGGCTATAACTGGTATAATAGATACGATAAAAGATATATATTACATGTTTTCAGGACAGGAGAGGCCAGTAGATCCTGTTATTAAATTATTTAATAAGTACACTGGCTTAATGTCCGATAATAATAAAATGGGTGTAAGAAAATGTTTGACACCCGGTGACGACACACTTATTTATATCGCATACAGAAACGATACCAGTTTTAAACAGAATACGGATGCGATGGCTTTGTATTTCTTAGATGTTATCGATTCAGAGATCCTATATCTAAACACATCAAATTTAGTTCTAGAGTATCAACTAAAGGTGGCTTGCCCCATAGGAACATTAAGATCTGTAGATGTGGACATAACTGCGTATACAATATTATATGATACAGCGGATAATATTAAGAAATACAAGTTTATCAGAATGGCAACGCTACTATCCAAACATCCAGTTATTAGATTGACATGTGGTTTAGCAGCAACATTGGTGATTAAACCGTACGAGGTACCCATCAGTGATATGCAACTACTAAAAATGGCGACGCCTGGTGAACCAGAATCCACTAAATCTATACCATCCGATGTCTGTGATAGGTATCCTCTAAAGAAATTCTATCTTTTAGCTGGTGGTTGTCCCTATGATACATCTCAAACTTTTATTGTACATACTACTTGCAGTATTCTACTAAGAACAGCTACACGGGATCAGTTTAGAAACAGATGGGTGTTACAAAATCCATTTAGACAAGAAGGGACATATAAGCAACTGTTTACCTTTAGCAAATACGATTTTAACGACACCATAATCGATCCTAATGGTGTGGTGGGTCATGCTAGCTTTTGTACCAATAGAAGCAGCAACCAATGTTTCTGGTCCGAACCTATGATATTGGAAGATGTATCATCGTGTAGTTCTAGAACTAGAAAAATATACGTAAAACTGGGAATATTTAATGCTGAAGGTTTTAATAGTTTTGTACTAAATTGTCCAACTGGGTCTACACCTACATACATCAAACATAAAAATGCGGACAGTAACAATGTTATCATAGAGCTACCTGTAGGTGATTACGGCACAGCCAAATTGTATTCAGCAACAAAACCATCGAGGATAGCTGTGTTCTGCACACATAACTATGATAAACGATTCAAATCAGATATTATAGTTCTAATGTTTAATAAAAACAGCGGTATTCCATTTTGGAGCATGTACACAGGAAGTGTAACTAGTAAAAATAGAATGTTTGCCACATTGGCTAGAGGAATGCCGTTTAGATCAACGTATTGCGATAACAGACGACGATCAGGTTGTTATTATGCAGGAATACCATTTCATGAAGATAGTGTAGAAACAGATATACATTATGGACCAGAAATAATGTTAAAGGAAACATATGACATAAACAGTATTGACCCACGAGTTATAACAAAGTCAAAGACCCATTTTCCTGCTCCATTGAGTGTAAAATTCATGGTTGACAATTTAGGAAATGGATATGACAACCCTAATTCATTTTGGGAAGATGCTAAAACTAAGAAACGGACATATAGTGCAATGACGATAAAAGTCCTACCATGTACAGTGAGAAATAAAAATATAGACTTTGGATATAACTATGGAGATATTATTTCTAATATGGTTTATCTACAATCTACTAGTCAGGATTATGGAGATGGTACCAAATATACATTTAAATCCGTAACTAGATCAGATCATGAGTGTGAATCTAGCTTAGATCTAACGTCTAAGGAAGTAACTGTGACATGTCCTGCGTTTAGTATACCAAGAAATATATCAACATATGAAGGTCTATGCTTTAGTGTTACTACATCTAAAGATCATTGTGCTACAGGTATTGGTTGGTTAAAATCTAGTGGTTATGGGAAGGAAGATGCTGATAAACCACGTGCTTGTTTTCATCATTGGAATTATTACACACTGTCGTTGGATTATTACTGTTCATACGAAGATATTTGGAGAAGCACCTGGCCTGACTATGATCCATGTAAGTCATATATCCATATAGAGTATAGAGATACATGGATAGAATCTAATGTGTTACAGCAACCTCCTTACACATTCGAATTCATTCATGACAATTCTAACGAATATGTGGATAAAGAAATTAGTAACAAATTAAATGATCTGTACAATGAATACAAGAAGATTATGGAATATAGCGACGGATCATTGCCGGCGTCTATAAACAGATTAGCAAAGGCATTGACTTCAGAGGGTAGAGAAATAGCAAGTGTTAATATAGATGGTAATCTGTTAGATATCGCATATCAAGCAGATAAGGAAAAGATGGCCGACATACAGACAAGAATAAATGATATTATTAGAGATTTGTTTATACACACTCTATCAGACAAAGATATAAAAGACATTATAGAATCCGAAGAAGGTAAGAGATGTTGTATAATAGATGTTAAGAACAATCTTGTTAAAAAGTACTATTCTATTGATAATTATCTATGTGATACTTTAGATGATTATATATACACCTCTGTAGAATATAACAAATCCTATGTGTTAGTAAACGATACTTATATAAGCTATGACTATCTTGAATCATCAGGTGTAGTTGTTCTATCATGTTATGAAATGACTATAATCTCCTTGGATACAAAAGACGCCAAAGATGCTATAGAAGATGTGATAGTAGCAAGTGCGGTAGCCGAAGCATTGAATGACATGTTTAAGGAATTTGATAAAAACGTAAGTGCTATTATAATAAAAGAAGAAGATAATTATCTAAACAGTTCGCCCGATATCTACCATATAATATATATCATAGGTGGCACTATTCTGCTACTGTTAGTCATTATTTTAATATTGGCAATTTATATAGCGCGCAATAAATACAGAACCAGGAAATATGAAATAATGAAATATGACAATATGAGCATTAAATCTGAGCATCATGATAGTCTTGAAACAGTGTCTATGGAAATTATTGATAATCGGTACTAATAAAATAGTTTAACTCTTTTAGAACCAGTTTGGTACTGTAATTTCAGTTCATTACTCGTTGAGAATATTGATGATTTTTTTTAAATGAGTATCGGTAGTTACATATTACCATATCATCCATTATATAATCGATGATGCATGTATTAGAATACTTTCCGAATAAGTCTTCTAAATATTGTATTAATTATGAAAAACTATGCTATGTGAGTATGATTCAAAGATGTTTAATGATACGATACTAGATTTTATCTCTAGCGAGATTGTTTAGAATCATTTATCATAACTATGTTTAATAAATTCATCAACGAATATCGATAAAGACCTCTTGTAATTCGAGTATAGGAAGTAGTATTACCATATCAACTTCCGAGTTAACAATTACTCTAAAACATGAGGATTGTACTCCTGTCTTTATTGGAGATCACTATTTAGTCGTTGATAAACTAGTAACCTCAGGTTTCTTTACAAACGATAAAGTACAACATCAAGACCTCACAACACAGTGCAAGATTAATCTAGAAATCAAATGTAATTCTGGAGGAGAATCTAGACAACTAACACCCACGGCGAAGTATACTTTATGCCTCATTCAGAAACGGTAACTGTAGTAGGAGACTGTCTCTCTAATCTCGATGTATATATAATATATACCAATACGGACGCGATATATTCCGACATGAATGGCGTCGCTTATCATATGTTATATCCTAAATGTTGATCATATTCCACAAATGATTGTGAACGAGATTAAATCATCTAACAAATAATTAGTTTTTTATGACATTAACATATAATAAATAAATTAATCATTATTGACTTAACGATGACGAAAGTTATCATTATCTTAGGATTCTTGATTATTAATACAAATTCGTTGTGTCTATGAAATGTGAACAAGGTGTCTCATATTATAATGCACAAGAATTAAAGTGTTGTAAACTATCTAGCCAGGAACATATTCAGATTATCGATGTGATAAATACAGCGATACCATCTGTGGACATTGTCCAAGTGACACATTCACGTCAATATATAATCGTTCTCCTCGGTGTCATAGTTGTAGAGGTCACACCTTGTACACCTACCACAAATAGAATATGTCATTGTGACTCGAATAGTTATCGTCTCCTTAAAGCTTCTGATGGTAACTGTGTTACATGTGCTCCTAAAACAAAATATGGTCGTGTGTACGGAAAGAAAGGAGAAAATGATATGGAATACCATTTGTAAGAAATGTCGGAAGGGTACTTATTCAGATATTGTATCTGACTCTGATCAATGTAAACCTATGACAAGATAAGACTTACTCGCATCTACTGGATAGACATAAATATCCTCCTCGTAATAATGAAATATAATATACACTAATTATTAATATCAATCGAGTATTAACATATAAGTTATTTTTAAACCCCTTTTGGGTTCCGTCCTAAACGGCGTTTCGGTCTGTGTCGCCACCATGGTCACACCGAGCCTCTGCGTGCTCCTCCATCGAGGACGACTTCAACTATGACAGCTCGGTGGCGTCTGCCAGCGTGTACATACGAATGGCATTTCTAAGAAAAGTCTACGGTATCCTTTCTACAATTTCCTTTAACAACGGCAACAGCTGCAGTATTTTTATACTTTGAATGCATCGGACATTTATACAAGGGAGTCCTGTTCTAATATTGGCATCAATGTTCGGATCTATAGGCTTGATTTTCGCATTGACTTTACACAGACATGAACATCCCCTGAATCTGTACATACTTTGTGGATTTACACTGTTAGAATCTCTAACGCTGGCCTCTGTTGTTACTTTCTATGATGCACGTATCGTTATGCAAGCTTTCATGTTGACTACTGCAGTGTTTCTTGCTCTGACTACATATACTCTACAATCAAAGAGAGATTTCAGTAAACTTGTAACAGGATTGTTTGCTGCTTTCTGGATTTTAATTTTGTCAGGAGTCTTGAGGATAAAGTTTAAAATAGAATTAATAAAGAACATATAGGTCATTTTTTAAACATGGATAGAAACCAAGGTTGTTAGTTAATAATATACAAGATATTTTTTCTCACTCTGATCCATGTAAACCAAGGACGAGAGACACTCTCATTCCTCATTCACGACACCATTAAAAATGGAAATTAAAGCCCTCTATTAAGCACAGACGGCTACAGGTCTACCATCAGGTTACCTTCGTCTACCTTCACAATGGCCTCTCCTTGTGCCCAGTTCAGTCCCTGTCATTGCCACGCTACTAAGGACTCCCTGAATACCGTGACTGACGTCAGACATTGTCTGACTGAATACATCCTGTGGGTTTCTCATAGATGGACCCATAGAGAAAGCGCAGGGCCTCTCTACAGGCTTCTCATCTCTTTCAGAATTGATGCAATGGAGCTATTTGGTAGCGAGTTGAAGGAGTTCTCGAATTCACTTCCGTGGGACAATATCGACAATTGCGTGGAGATCATTAAATGTTTCATCAGAAATGACTCCATGAAAACCGCCAAAGAACTTTGTGCAATAATTGGACTTTGTACTCAATCAGCTATTGTCACTGGAAGAGTCTTCAATGATAAGTATATCGACATACTACTTATGCTGCGAAAGATTCTGAACGAGAACGACTATCTCACCCTCTTGGATCATATCCTCACTGCTAAATACTAAATCTCCTTCATGCTCTCTCACTAATACTCTTACTCACTACACTTTTTATCATCTTATGATGAATGATTGCCTTCATCATTTTTTCGTGGAATATAATATAGGAATAATTAGCACCAGAATAGCTATGGATATCTCGTTAAGAATATTCTCTATAAGAGACATAATGTAGACATAGTTATTATATCCTTCTTAGATAAGTGTTACGCTACTGGAAAGTTTCCATCGTTATTATTACATGAAGATGATATAATTAAACCAACATTGAGATTGGCTCTTATGTTAGCTGGATTGAATTACTGTAATAAATGCATCGAGTATAGAGGGATATAGCAATTCTCGATAATAGTCATGCAATATTTGAATGAGACTGATAATTTAGGTAATACAGTACTACACACATATCTTTCTAGATTATATATCGTTAAAAATCTGTAAGATGTATATTTCTCATAAGTATCCACTGTGTAATATTATTAATGGATATATAGATAACGCAATAGGGACTAATAGTATTGTAAAAGATATAATCGACTATTTACGTACATATCCAGATATCTATATTCCTACTAGTTTGCTGCGTAGTTGCATCATTGATATGCATGATTTATCAGGATTCAGAGATGAATTACTAAGTAAACTACAATCCCACAATAAGTAAGAATCAAATATCAAAAACTCACTTTTGATTTTTCTAGTCTTAAGTAATACATATATTTATTAATAGACCTATGAAATAAAAAAAGGTAACAATGGATTCGCGTATAGCTATTTACGTATTAGTATCGGCATCTCTTTTGTATCTTGTTAATTGTCACAAACTAGTACATTACTTCAATCTGAAAATAAATGGAAGTGATATAACTAATACAGCAGATATATTGCTGGACAATTATCCAATTATGACCTTTGATGGAAAGGATATTTATCCATCTATCTCGTTCATGGTCGGTAATAAACTTTTCCTAGATCTTTATAAAAATATCTTTGAAGAATTTTTCAGACTATTTCGAGTATCTGTAAGTAGTCAATACGAGGAATTAGAATATTATTATTCATGTGATTATACTAACAACCGTCCTACAATTAAACAACATTACTTTTATAACGGCGACGAATATACTGAAATTGATAGATCGAAAAAAGCCACTAATAAAAACAGTTGGTTAATTACTTCAGGCTTTAGACTACAAAAATGGTTCGATAGCGAAGATTGTATAATTTATCTCAGATCTTTAGTTAGAAGAATGGAAGACAGTAACAAAAACAGTAAAAAAACTTAGTACTTAGATATCGAAAAAATATATTTTTGTAGACTCTTGAGAATAGAAGGAAAACATGTACATAATTATAAAAAATGAAAATCAATGGCGAATAAGACAGTGCGATTCGCACCATGGAGTCGGTAGATTTCATGGCTGTCGATGAGCAGTTTCACGACGACCTCGATCTTTGGTCATTATCTTTGGTAGATGATTATAAAAAACATGGATTAGGTGTTGACTGTTATGTTCTAGAACCAGTTGTTGACAGGAAAATATTTGATAGATTTCTCCTTGAACCAATTTGTGATCCTGTAGATGTTCTGTATGATTATTTTAGGATTCATAGAGATAATATTGATCAGTATATAGTAGATAGACTGTTTGCATATATTACATATAAAGATATTATATCTGCATTAGTGTCAAAGAATTATATGGAAGATATTTTCTCTATAATTATTAAGAATTGTAATTCTGTGCAAGATCTCTTACTTTACTATCTATCTAATGCATATGTAGAAATAGACATTGTTGATCTTATGGTAGATCATGGGGCTGTAATATATAAAATAGAATGCTTGAATGCCTATTTTAGGGGAATATGTAAAAAGGAAAGTAGTGTTGTTGAGTTTATTTTGAATTGTGGTATCCCAGATGAAAATGATGTTAAATTAGATCTATATAAAATAATTCAGTATACTAGGGGATTCCTTGTAGATGAACCCACAGTATTAGAAATTTATAAGCTTTGTATCCCATATATTGAAGATATCAATCAACTAGATGCTGGTGGAAGGACCTTGCTTTATCGCGCTATCTATGCAGGTTATATAGATTTAGTATCATGGCTATTAGAAAATGGAGCAAATGTCAACGCAGTAATGAGTAATGGATATACATGTCTTGACGTGGCCGTGGATAGGGGATCTGTCATCGCCCGTAGGGAAGCACATCTTAAAATATTAGAAATATTGCTTAGAGAACCATTGTCTATTGACTGTATAAAATTAGCTATACTTAATAATACAATTGAAAACCATGATGTGATAAAGCTCTGTATCAAGTATTTTATGATGGTAGATTATTCACTTTGTAATGTGTATGCATCATCACTCTTTGATTATATAATTGATTGTAAACAAGAATTGGAGTACATTAGGCAGATGAAAATTCATAATACAACCATGTATGAGTTAATCTATAATAGAGACAAAAACAAGCATGCTTCCCATATTCTACATAGGTATTCTAAACATCCAGTTTTGACACAGTGTATCACTAAAGGATTCAAGATTTACACAGAAGTAACCGAGCAGGTCACTAAAGCTCTAAACAGACGTGCTCTAATAGATGAGATAATAAACAATGTATCAACTGATGACAATCTCCTATCAAAACTTCCATTAGAAATTAGGGATCTAATTGTTTCACAAGCTGTCATATAGAGTTCTATCCACCCACCTTTCTTGAAATGAGTTAATAGTCATAAGTTAGTTAAGTCATAAGTTAGTTAAGTCATAAGTTAGTTTATAGTCTAACACTTCTAATTTTTATACCTTGATCTTTTTCTCTAATTATGAAAAAGTAAATCATTATGAAGATGGATGAAATGGACGAGATTGTGCGCATCGTTAACGATAGTATGTGGTACGTACCTAACGCATTTATGGACGACGGTGATAATGAAGGTCACATTTCTGTCAATAATGTCTGTCATATGTATCTCGCATTCTTTGATGTGGATATATCATCTCATCTGTTTAAATTAGTTATTAAACACTGCGATCTGAATAAACGACTAAAATGTGGTAACTCTCCATTACATTGCTATACGATGAATACACGATTTAATCCATCTGTATTAAAGATATTGTTACGCCACGGCATGCGTAACTTTGATAGCAAGGATAAAAAAGGACATATTCCTCTACACCACTATCTGATTCATTCACTATCAATCGATAACAAGATCTTTGATATACTAACGGACCCCATTGATGACTTTAGTAAATCATCCGATCTATTGCTGTGTTATCTTAGATATAAATTCAATGGGAGCTTAAACTATTACGTTCTGTACAAATTATTGACTAAAGGATCTGACCCTAATTGCGTCGATGAGGATGGACTCACTTCTCTTCATTACTACTGTAAACACATATCCGCGTTCCACGAAAGCAATTATTACAAGTCAAAGAGTCACACTAAGATGCGAGCTGAGAAGCGATTCATCTACGCGATAATAGATCATGGAGCAAACATTAACGCGGTTACGAAAATCGGAAATACGCCGTTACACACTTACCTTCAACAGTATACCAAACATAGTCCTCGTGTGGTGTATGCTCTTTTATCTCGAGGAGCCGATACGAGGATACGTAATAATCTTAATTGTACACCCATCATGGAATACATAAAGAACGATTGTGCAACAGGTCATATTCTCATAATGTTACTCAATTGGCACGAACAAAAATACGGGAAATTACAAAAGGAAGAAGGACAACATCTACTTTATCTATTCATAAAACATAATCAAGGATATGGAAGTCGCTCTCTCAATATACTACGGTATCTACTAGATAGATTCGACATTCAGAAAGACGAATACTATAATACAATGACTCCTCTTCATACCGCCTTCCAGAATTGCAATAACAATGTTGCCTCATACCTCGTATACATTGGATACGACATCAACCTTCCGACTAAAGACGATAAGACAGTATTCGACTTGGTGTTTGAAAACAGAAACATTATATACAAGGCGGATGTCGTTAATGACATTATCCACCACAGACTGAAAGTATCTCTACCTATGATTAAATCGTTGTTCTACAAGATGTCGGAGTTCTCTCCCTACGACGATCACTACGTAAAGAAGATAATAGCCTACTGCCTATTAAGGGACGAGTCATTTGCGGAACTACATACTAAATTCTGTTTAAACGAGGACTATAAAAGTGTATTTATGAAAAATATATCATTCGATAAGATAGATTCCATCATCGAAAAATGTAGTCGTGACATAAGTCTCCTCAAAGAGATTCGAATCTCAGACACCGACTTGTATACGGTATTGAGAACAGAAGACATCCGGTATCACACATATCTCGAAGCCATACATTCAGACAAACGCATTTCATTTCCCATGTACGACGATCTCATAGAACAGTGTCATCTATCGATGGAGCATAAAAGTAAACTCGTCGACAAAGCACTCAATAAATTAGAGTCTACCATCGATAGTCAATCTAGACTATCGTATTTGCCTCCGGAAATTATGCGCAATATCATAACCAAGCTAAGCGACTACCATCTAAACAGTATGTTGTACGGAAAGAACCATTACAAATATTATCCATGATAGAAAGAAAATATTTAAAAAATAATCTATATGATTGGAGAAGTAGGAAACAAACAGTAACAAGACGACGATTACTACATTATTAAATCATGAGGTCCGTATTATACTCGTATATATTGTTTCTCTCATGTATAATAATAAACGGAAGAGATATAGCACCACATGCACCATCCAATGGAAAGTGTAAAGACAACGAATACAGAAGCCGTAATCTATGTTGTCTATCGTGTCCTCCGGGAACTTACGCTTTCAGATTATGTGATAGCAAGACTAATACACAATGTACACCGTGTGGTTCGGATACCTTTACATCTCACAATAATCATTTACAGGCTTGTCTAAGTTGTAACGGAAGATGTGATAGTAATCAGGTAGAGACGCGATCGTGTAACACGACTCACAATAGAATCTGTGAATGCTCTCCAGGATATTATTGTCTTCTCAAAGGAGCATCAGGGTGTAGAACATGTATTTCTAAAACAAAGTGTGGAATAGGATACGGAGTATCCGGATACACGTCTACCGGAGACGTCATCTGTTCTCCGTGTGGTCCCGGAACATATTCTCACACCGTCTCTTCCACAGATAAATGCGAACCCGTCGTAACCAGCAATACATTTAACTATATCGATGTGGAAATTAACCTGTATCCAGTCAACGACACATCGTGTACTCGGACGACCACTACCGGTCTCAGCGAATCCATCTCAACGTCGGAACTAACTATTACCATGAATCATAAAGATTGTGATCCAGTCTTTCGTGCAGAATACTTCTCTGTCCTTAATAATGTAGCAACTTCAGGATTCTTTACAGGAGAAAATAGATATCAGAATACTTCAAAGATATGTACTCTGAATTTCGAGATTAAATGTAACAACAAAGATTCATCTTCCAAACAGTTAACGAAAACAAAGAATGATACTATCATGCCGCATTCAGAGACGGTAACTCTAGTGGGCGACTGTCTATCTAGCGTCGACATCTACATACTATATAGTAATACCAATACTCAAGACTACGAAAATGATACAATCTCTTATCATATGGGTAATGTTCTCGATGTCAATAGCCATATGCCCGCTAGTTGCGATATACATAAACTGATCACTAATTCCCAGAATCCCACCCACTTATAGTAAGTTTTTTTACCTATAAATAATAAATACAATAATTAATTTCTCGTAAAAGTAGAAAATATATTCTAATTTATTATATGGTAAGAAAGTAGAATCATCTAGAACAGTAATCAATCAATAGCAATCATGAAACAATATATTGTCCTGGCATGCATGTGCCTAGTGGCAGCTGCTATGCCTACTAGTCTTCAACAATCTTCATCCTCGTGTACTGAAGAAGAAAACAAACATCATATGGGAATCGATGTTATTATCAAAGTCACAAAGCAAGACCAAACACCGACCAATGATAAGATTTGTCAATCCGTAACGGAAGTTACAGAGACCGAAGATGATGAGGTATCCGAAGAAGTTGTAAAAGGAGATCCCACCACTTATTACACTATCGTCGGTGCGGGTCTTAACATGAACTTTGGATTCACCAAATGCCCAAAGATTTTATCCATCTCCGAATCCTCTGATGGAAACACTGTGAATACTAGATTGTCCAGCGTGTCACCGGGACAAGGTAAGGACTCTCCCGCGATCACGCGTGAAGAAGCTCTGGCTATGATCAAAGACTGTGAGATGTCTATCGACATCAGATGTAGCGAAGAAGAGAAAGACAGTGACATCAAGACCCATCCAGTACTTGGGTCTAACATCTCACATAAGAAAGTGAGTTACAAAGATATCATCGGTTCAACGATCGTTGATACAAAATGTGTCAAGAACCTAGAGTTTAGCGTACGTATCGGAGACATGTGTGAGGAATCATCTGAACTTGAAGTCAAGGATGGATTCAAGTATGTCGACGGATCGGCATCTGAAGGTGCAACCGATGATACTTCACTCATCGATTCAACAAAACTCAAAGCATGTGTCTGAATCGATAACTCTATTCATCTGAAAATGGATGAGTTGGGTTAATCGAACGATTCAGACACCGCACCACGAATTAAAAAAGACCGGGCACTATATTCCGGTTTGCAAAACAAAAATATTTAACTACATTCACAAAAAGTTACCTCTCGTTACTTCTTCTTTCTGTTTCAATATGTGATACGATATGATCACTATTCGTATTCTCTTGGTCTCATAAAAAAGTTTTACAAAAAAAAAAATATTTTTATTCTCTTTCTCTCTTCGATGGTCTCACAAAAATATTAAACCTCTTTCTGATGTCTCAACTATTTCGTAAACGATAACGTCCAACAATATATTCTCGTAGAGCTTATCAACATCCTTATACCAATCTAGGTTGTCAGACAATTGCATCATAAAATAATGTTTATAATTTACACGTTAACATCATATAATAAACGTATATAGTTAATATTTTTGGAATATAAATGATCTGTAAAATCCATGTAGGGGACACTGCTCACGTTTTTTCTCTAGTACATAATTTCACACAAGTTTTTATACAGACAAATTAATTCTCGTCCATATATTTTAAAACATTGACTTTTGTACTAAGAAAAATATCTTGACTAACCATCTCTTTCTCTCTTCGATGGGTCTCACAAAAATATTAAACCTCTTTCTGAT
>1
[truncated: 11,202,759 more chars]
