# Supplementary material for: Patterns of genomic deletions in monkeypox virus during the 2022 outbreak in the United States
Source: Nat Commun. 2025 Oct 8;16:8942. doi: 10.1038/s41467-025-64003-y (PMC12508240; doi:10.1038/s41467-025-64003-y)
Supplement: Supplementary file 7 — Supplementary Data 6 [file 41467_2025_64003_MOESM7_ESM.txt]

>ON676708
ACCCAACTCATCCATTTTCAGATGAATAGAGTTATCGATTCAGACACATGCTTTGAGTTTTGTTGAATCGATGAGTGAAGTATCATCGGTTGCACCTTCAGATGCCGATCCGTCGACATACTTGAATCCATCCTTGACTTCAAGTTCAGATGATTCCTCACACATGTCTCCGATACGTACGCTAAACTCTAGGTTCTTGACACATTTTGTATCAACGATCGTTGAACCGATGATATCTTTGTAACTCACTTTCTTATGTGAGATGTTAGACCCAAGTACTGGATGGGTCTTGATGTCACTGTCTTTCTCTTCTTCGCTACATCTGATGTCGATAGACATCTCACAGTCTTTGATCATAGCCAGAGCTTCTTCACGCGTGATCGCGGGAGAGTCCTTACCTTGTCCCGGTGACACGCTGGACAATCTAGTATTCACAGTGTTTCCATCAGAGGATTCGGAGATGGATAAAATCTTTGGGCATTTGGTGAATCCAAAGTTCATGTTAAGACCCGCACCGACGATAGTGTAATAAGTGGTGGGATCTCCTTTTACAACTTCTTCGGATACCTCATCATCTTCGGTCTCTGTAACTTCCGTTACGGATTGACAAATCTTATCATTGGTCGGTGTTTGGTCTTGCTTTGTGACTTTGATAATAACATCGATTCCCATATGATGTTTGTTTTCTTCTTCAGTACACGAGGATGAAGATTGTTGAAGACTAGTAGGCATAGCAGCTGCCACTAGGCACATGCATGCCAGGACAATATATTGTTTCATGATTGCTATTGATTGATTACTGTTCTAGATGATTCTACTTTCTTACCATATAATAAATTAGAATATATTTTCTACTTTTACGAGAAATTAATTATTGTATTTATTATTTATAGGTAAAAAAACTTACTATAAGTGGGTGGGATTCTGGGAATTAGTGATCAGTTTATGTATATCGCAACTAGCGGGCATATGGCTATTGACATCGAGAACATTACCCATATGATAAGAGATTGTATCATTTTCGTAGTCTTGAGTATTGGTATTACTATATAGTATGTAGATGTCGACGCTAGATAGACAGTCGCCCACTAGAGTTACCGTCTCTGAATGCGGCATGATAGTATCATTCTTTGTTTTCGTTAACTGTTTGGAAGATGAATCTTTGTTGTTACATTTAATCTCGAAATTCAGAGTACATATCTTTGAAGTATTCTGATATCTATTTTCTCCTGTAAAGAATCCTGAAGTTGCTACATTATTAAGGACAGAGAAGTATTCTGCACGAAAGACTGGATCACAATCTTTATGATTCATGGTAATAGTTAGTTCCGACGTTGAGATGGATTCGCTGAGACCGGTAGTGGTCGTCCGAGTACACGATGTGTCGTTGACTGGATACAGGTTAATTTCCACATCGATATAGTTAAATGTATTGCTGGTTACGACGGGTTCGCATTTATCTGTGGAAGAGACGGTGTGAGAATATGTTCCGGGACCACACGGAGAACAGATGACGTCTCCGGTAGACGTGTATCCGGATACTCCGTATCCTATTCCACACTTTGTTTTAGAAATACATGTTCTACACCCTGATGCTCCTTTGAGAAGACAATAATATCCTGGAGAGCATTCACAGATTCTATTGTGAGTCGTGTTACACGATCGCGTCTCTACCTGATTACTATCACATCTTCCGTTACAACTTAGACAAGCCTGTAAATGATTATTGTGAGATGTAAAGGTATCCGAACCACACGGTGTACATTGTGTATTAGTCTTGCTATCACATAATCTGAAAGCGTAAGTTCCCGGAGGACACGATAGACAACATAGATTACGGCTTCTGTATTCGTTGTCTTTACACTTTCCATTGGATGGTGCATGTGGTGCTATATCTCTTCCGTTTATTATTATACATGAGAGAAACAATATATACGAGTATAATACGGACCTCATGATTTAATAATGTAGTAATCGTCGTCTTGTTACTGTTTGTTTCCTACTTCTCCAATCATATAGATTATTTTTTAAATATTTTCTTTCTATCATGGATAATATTTGTAATGGTTCTTTCCGTACAACATACTGTTTAGATGGTAGTCGCTTAGCTTGGTTATGATATTGCGCATAATTTCCGGAGGCAAATACGATAGTCTAGATTGACTATCGATGGTAGACTCTAATTTATTGAGTGCTTTGTCGACGAGTTTACTTTTATGCTCCATCGATAGATGACACTGTTCTATGAGATCGTCGTACATGGGAAATGAAATGCGTTTGTCTGAATGTATGGCTTCGAGATATGTGTGATACCGGATGTCTTCTGTTCTCAATACCGTATACAAGTCGGTGTCTGAGATTCGAATCTCTTTGAGGAGACTTATGTCACGACTACATTTTTCGATGATGGAATCTATCTTATCGAATGATATATTTTTCATAAATACACTTTTATAGTCCTCGTTTAAACAGAATTTAGTATGTAGTTCCGCAAATGACTCGTCCCTTAATAGGCAGTAGGCTATTATCTTCTTTACGTAGTGATCGTCGTAGGGAGAGAACTCCGACATCTTGTAGAACAACGATTTAATCATAGGTAGAGATACTTTCAGTCTGTGGTGGATAATGTCATTAACGACATCCGCCTTGTATATAATGTTTCTGTTTTCAAACACCAAGTCGAATACTGTCTTATCGTCTTTAGTCGGAAGGTTGATGTCGTATCCAATGTATACGAGGTATGAGGCAACATTGTTATTGCAATTCTGGAAGGCGGTATGAAGAGGAGTCATTGTATTATAGTATTCGTCTTTCTGAATGTCGAATCTATCTAGTAGATACCGTAGTATATTGAGAGAGCGACTTCCATATCCTTGATTATGTTTTATGAATAGATAAAGTAGATGTTGTCCTTCTTCCTTTTGTAATTTCCCGTATTTTTGTTCGTGCCAATTGAGTAACATTATGAGAATATGACCTGTTGCACAATCGTTCTTTATGTATTCCATGATGGGTGTACAATTAAGATTATTACGTATCCTCGTATCGGCTCCTCGAGATAAAAGAGCATACACCACACGAGGACTATGTTTGGTATACTGTTGAAGGTAAGTGTGTAACGGCGTATTTCCGATTTTCGTAACCGCGTTAATGTTTGCTCCATGATCTATTATCGCGTAGATGAATCGCTTCTCAGCTCGCATCTTAGTGTGACTCTTTGACTTGTAATAATTGCTTTCGTGGAACGCGGATATGTGTTTACAGTAGTAATGAAGAGAAGTGAGTCCATCCTCATCGACGCAATTAGGGTCAGATCCTTTAGTCAATAATTTGTACAGAACGTAATAGTTTAAGCTCCCATTGAATTTATATCTAAGATAACACAGCAATAGATCGGATGATTTACTAAAGTCATCAATGGGGTCCGTTAGTATATCAAAGATCTTGTTATCGATTGATAGTGAATGAATCAGATAGTGGTGTAGAGGAATATGTCCTTTTTTATCCTTGCTATCAAAGTTACGCATGCCGTGGCGTAACAATATCTTTAATACAGATGGATTAAATCGTGTATTCATCGTATAGCAATGTAATGGAGAGTTACCACATTTTAGTCGTTTATTCAGATCGCAGTGTTTAATAACTAATTTAAACAGATGAGATGATATATCCACATCAAAGAATGCGAGATACATATGACAGACATTATTGACAGAAATGTGACCTTCATTATCACCGTCGTCCATAAATGCGTTAGGTACGTACCACATACTATCGTTAACGATGCGCACAATCTCGTCCATTTCATCCATCTTCATAATGATTTACTTTTTCATAATTAGAGAAAAAGATCAAGGTATAAAAATTAGAAGTGTTAGACTATAAAAGGTGGGTGGATAGAACTCTATATGACAGCTTGTGAAACAATTAGATCCCTAATTTCTAATGGAAGTTTTGATAGGAGATTGTCATCAGTTGATACATTGTTTATTATCTCATCTATTAGAGCACGTCTGTTTAGAGCTTTAGTGACCTGCTCGGTTACTTCTGTGTAAATCTTGAATCCTTTAGTGATACACTGTGTCAAAACTGGATGTTTAGAATACCTATGTAGAATATGGGAAGCATGCTTGTTTTTGTCTCTATTATAGATTAACTCATACATGGTTGTATTATGAATTTTCATCTGCCTAATGTACTCCAATTCTTGTTTACAATCAATTATATAATCAAAGAGTGATGATGCATACACATTACAAAGTGAATAATCTACCATCATAAAATACTTGATACAGAGCTTTATCACATCATGGTTTTCAATTGTATTATTAAGTATAGCTAATTTTATACAGTCAATAGACAATGGTTCTCTAAGCAATATTTCTAATATTTTAAGATGTGCTTCCCTACGGGCGATGACAGATCCCCTATCCACGGCCACGTCAAGACATGTATATCCATTACTCATTACTGCGTTGACATTTGCTCCATTTTCTAATAGCCATGATACTAAATCTATATAACCTGCATAGATAGCGCGATAAAGCAAGGTCCTTCCACCAGCATCTAGTTGATTGATATCTTCAATATATGGGATACAAAGCTTATAAATTTCTAATACTGTGGGTTCATCTACAAGGAATCCCCTAGTATACTGAATTATTTTATATAGATCTAATTTAACATCATTTTCATCTGGGATACCACAATTCAAAATAAACTCAACAACACTACTTTCCTTTTTACATATTCCCCTAAAATAGGCATTCAAGCATTCTATTTTATATATTACAGCCCCATGATCTACCATAAGATCAACAATGTCTATTTCTACATATGCATTAGATAGATAGTAAAGTAAGAGATCTTGCACAGAATTACAATTCTTAATAATTATAGAGAAAATATCTTCCATATAATTCTTTGACACTAATGCAGATATAATATCTTTATATGTAATATATGCAAACAGTCTATCTACTATATACTGATCAATATTATCTCTATGAATCCTAAAATAATCATACAGAACATCTACAGGATCACAAATTGGTTCAAGGAGAAATCTATCAAATATTTTCCTGTCAACAACTGGTTCTAGAACATAACAGTCAACACCTAATCCATGTTTTTTATAATCATCTACCAAAGATAATGACCAAAGATCGAGGTCGTCGTGAAACTGCTCATCGACAGCCATGAAATCTACCGACTCCATGGTGCGAATCGCACTGTCTTATTCGCCATTGATTTTCATTTTTTATAATTATGTACATGTTTTCCTTCTATTCTCAAGAGTCTACAAAAATATATTTTTTCGATATCTAAGTACTAAGTTTTTTTACTGTTTTTGTTACTGTCTTCCATTCTTCTAACTAAAGATCTGAGATAAATTATACAATCTTCGCTATCGAACCATTTTTGTAGTCTAAAGCCTGAAGTAATTAACCAACTGTTTTTATTAGTGGCTTTTTTCGATCTATCCTCGTCCTCTCATCATCCTTATATTATTATCATTATTATCATAGTCTATTAAACACAAATCATCTACGTTTATAACAACATTCTCATTATTAATTAGTTCTGTAGAATATCTTTAATAATTTGGCTATACATCTGTTCAATACTATCTATTGATGATTTCTTTTTTAAGACTTAAACTAGTTATGGTAATGACGATGAAATCGAGTAGTAACTTCTAATAAAGACTTGATATCATTATCATATGTTTGATCGTCATAGTTAATAGTGTGGCTAAATGGTACTGTTAATAAGTTTATAGACAATATCATAGTATTTTCTTTCCAGAATTAGATTATTTTTTTAAATACTGATCCTCACAATTCCGTGATGTAGCAGTAGTTGGTGCATGGTCTATATCGTTAAAATGTATCATATATAATAGTTTTCTGACGTGGAGTACAGAATTTTCGATTAATGAGTTCATGGTAAGGAAGGGCAAATGCCTGTATATAATATACATAAGTTAATAGTTTTTTATCATATTTTCTAATACCATAATAAAAATTATCATTATTGCGTTTGGTAGTTCTGCCCTATCATCTATATCACTGTCACTCTCGCTCTCACTATATCTTCTAAAATTACAAACAACTGGATATTCGATAACAGCATTTGTGTAGTTTTTGTCTTTTACAGTATATACGTTATTGTCAAAATCTAAACAAATATTAGCATAATACATCTATCTATAAGATCAGGATCCATGTTCGAGCATACTAGCCATGTATATTTGTAACTTCGTCGTACAGCGTTAGATCAATAGAATAAACAATCGTGTGACGCAACTTTTTTACGATCTAGTTGTATGAGTTTATCGTTTACATAAGCAATTAACGGCTTTAACAGATGATCTGAGTAATAATATACCTCTGTTATACGTTTAATGTTCACGGTCTTAGTATTTTTAGATATCAATTGTGATTTACACCATATTCGACTCCCTTGTGTGTAACGTTAGAAATTCTAAATCTATATTATCTATTACAGCGTAAAACACATTCAATATTGTATTGTTATTTTTATATTATTTACACAATTAACAATGTATTATTAGTTTATATTACTGAATTAATAATATAAAATTCCCAATCTTGTCATAAACACAAAATCCATTAAAAATGTCGATAAAATATCTGATGTTGTTGTTCGCTGCTATGATAATCAGATCATTAGCCGATAGTGGTAATGCTATCGAAACAACATCGCCAGAAATTACAAACGCTACAACAGATATTCCAGCTATCAGATTATGTGGTCCAGAGGGAGATGGATATTGTTTACACGGTGACTGTATCCACGCTAGAGATATTGACGGTATGTATTGTAGATGCTCTCATGGTTATACAGGTATTAGATGTCAGCATGTAGTATTAGTAGACTATCAACGTTCAGGAAAACCAGACACTACAACATCATATATCCCATCTCTAGGTATTGTGCTTGTATTAGTAGGCATTATTATTACGTGTTGTCTATTATCTGTTTATATGTTCACTCGAAGAACTAAACTACCTATACAAGATATGGTTGTGTTATATTTTTTATAAAATTTTTTTATGAGTATTTTTACAAAAATGTATATGTATAAAAAAAATACTAAGTATACGATGTATCCTGTATTATTTGTATTTATCTAAACAATACTTCTGCCTCTAGATGGGATACAAAAATTTTTTATTTCAGCATATTAAAGTAAAATCTAGTTACCTTGAAAATGAATACAGTGGGTGGTTCCGTATCACCAGTAAGAACATAATAGTCGAATACAGTATCCGATTGAGATTTTGCATACAATACTAGTCTAGAAAGAAATTTGTAATCATCCTCTGTGACAGGAGTCCATATATCTGTATCATCGTCTAGTTTTTATCAGTGTCCTATGCTATATTCCTGTTATCATCATTAGTTAATGAAAATAACTCTCGTGCTTCAGAAAAGTCAAATATTGTATCCATACATATATCTCCAAAACTATCACTTATACGTTTATCTTTAACGAACATATACCTAGATGGTTATTTACTAACAGACATTTTTTCAAGATCTATTGACAATAACTCCTATAGTTTCCACATCAACCAAGTAATGATCATCTATTGTTATATAACAATAACATAACTCTTTTCCATTTTTATCAGTATCTATATCAACGTCGTTGTAGTGAATAGTAGTCATTGATCTATTATATGAAACGGATATGTCTAGTTAATATTTTCTTTGATTTAAAGTCTATAGTCTTTACAAACATAATATCCTTATCCGACTTTATATTTCCTGTAGGGTGGCATAATTTTATTCTGCCTCCACAATCAGTGTTTCCAAATATATTACTAGACAATATTCCATATAGTTATTAGTTAAGGGACCCAATTAGAACACGTACGCGCTTATTCATCATTTGGATCGTATTTCATAAAAGTTATTATGTTATAGATGTCAACACATTCTACATTTTTTTAATTGTCTATATAGTATTTTTCTGATATTTTCTATAATATCAGAATTGTCTTCCATAGGAAGTTGTATACTATTCGGAATCAGTTACATGTTTAAATAATTCTCTGATGTCATTCCTTATACAATCAAATTCATTATTAAACAGTTTAATAGTCTGTAGACCTTTATCGTCGTACATATCCATTGTCTTATTAGTTACGCTTATTTTTATGGGTTTTACGTTGCTTTATTATATTTTATAATAATGATTGTTTGACAATGTCGTAGTATAGATATATTATTAGAGGAGGTATAATTATAAAAAGTTTCTGAGTACGATGTTATAAGAGGAGAGGACACATTAACATCATACATCAATTAACTACATTCTTATAACATTGTAATCAAAAGAATTGCAATTTTGATGTATAACAACTGTCAATGGAATTGTATATTACAAATTACGGTATGTTGTAACAACAAATACCGATCGGTAATTGTCTCTGCCGCTGTAATAGAATTAATTATATATCTATTACACCGGCCTTGTATCATAATAAAGTTGTGGTAGTATGATCTCCATATTTATAATTTAGTACTTTGTATTTAGTTTTTTTGGAATCATAAAAAAAGTTTTACTAATTTAAAATTTAAAAAGTATTTACATTTTTCACTGTTTAGTCGCGGATATGGAATTCGATCCTGTCAAAATCAATACATCATCTATAGATCATGTAACAATATTACAATACATAGATGAACCAAATGATATAAGACTAACAGTATGCATTATCCGAAATGTTAATAACATTACATATTATATCAATATCACAAAAATAAATCCACATTTGGCTAATCGATTTCGGGCTTGGAAAAAACGTATCGCCGGAAGGGACTATATGACTAACTTATCTAGAGATACAGGAATACAACAATCAAAACTTACTGAAACTATACGTAACTGTCAAAAAAATAAAAACATATATGGTCTATATATACACTACAATTTAGTTATTAATGTGGTTATTGATTGGATAACCGATGTGATTGTTCAATCAATATTAAGAGGGTTGGTAAATTGGTACATAGCTAATAATACATATACTCCAAATACACCCAATAATACTACAACCATTTCTGAGTTGGATATCATCAAAATACTGGATAAATACGAGGACATGTATAGAGTAAGTAAAGAAAAAGAATGTGGAATTTGCTATGAAGTTGTTTACTCAAAACGATTAGAAAACGATAGATACTTTGGTTTATTGGATTCGTGTAATCATATATTTTGCATAACATGTATCAATATATGGCATAGAACACGAAGAGAAACCGGTGCGTCAGATAATTGTCCTATATGCCGTACACGTTTTAAAAAAATAACAATGAGCAAGTTCTATAAGCTAGTTAACTAATAAATAAAAAGTTTAATTATCGACGATATATGTCGTTATTTTTCTCTCATATGAAAGATTAATTTGATTCTAATATAATCTTCAGTATTGGATGAATCTCAATTCAAATTAATTCCATTAGATTAGATTAGATTAGATCATAAATAAAAATAGTAGCACGCACTACTTCAGCCAAATATTCTTTTTTGAAACGCCATCTAGCGTAATGAGAACACAAGTGAACCTATAATGAGCAAATTTATTAGTATCGGTTACATGAAGGACTTTACGTAGAGTGGTGATTCCTCCATCTGTGGTACGAACGGTTTCATCTTCTTTGATGCCACCACCCAGATGTTCTATAAACTTGGTATCCTCGTCCGATTTCATATCATTTGCCAACCAATACATATAGCTAAACCCAGGCATACGTTCCACACATCCGGAACAATGAAATTCTCCAGAAGATGTTACAATGGCTAGATTTGGACATTTGGTTTCAACCGCGTTAACATATGAGTGAACACACCCATACATGAAAGCGATGAGAAATAGGATTCTCATCTTGCCAAAATATCACTATAAAAAATTTATTTATCAATTTTAAAGGTATAAAAAAATACTTATTGTTGCTCGAATATTTTGTATTTGATGGTATACGGAAGATTAGAAATGTAGGTATTATCATCAACTGATTTTATGATGGTTTTATGAATTTTATTATGCTTCACTATTGCATCGGAAATAATATCATATGCTTCCACGTATATTTTATTTTGTTTTGACTCATAATACGCACGTAATTCTGGATTATTGGCATATCGATGAATAATTTTAGCTCCATGCTCAGTAAATATTAATGAGAACATAGTGTTGCCTCCTACCATTATTTTTTTCATCTCATTCAATTCTTGATTGCAGAGATCTATATAATCATTATAGCGTTGACTTATGGACTCTGGAATCTTAGACGATGTACAGTCATCTATAATCATGGTATATTTAATACATTGTTTTATAGCATAGGCATTGACGGCTTGATTCCGTGATTAATTAGACATTTAACAACTTCCGGACGCACATATGCTCTCGTATCCGACTCTGAATACAGATGAGCGATGATATACAGATGCAATACGGTACCACAATTTCGTGGTTGATAATCATCATACACGTATCCGTACTCGTCATCCTCATAAAGAACACTGCATCCATTTTCTATGAACAAATCAATAATTTCAGGAACAGGATCATCTGTCATTACATAATTTTCTATAACTGAACGATGGTTTTCACATTTAACACTCAAGTCAAATCCATGTTCTACCAACACCTTTATCAAGTCAACGTCTACATTTTTTGATTTCATATAGCTGAATATATTAAAGTCATTTATGTTGCTATATCCAGTAGCTTCTAGTAGAGCCATCGCTATATCCTTATTGACTTTAACATGTCTACTATTTGTGTATTCTTCTATTGGGGTAAACTGTCTCCAATTTTTATGTAATGGATTAGTGCCACTATCTAGTAGTAGTTTGACGACCTCAACATTATTACAATACACCCGCACAACTAATGTCATTAAATATCATTTTTGAATGTATTTATACCATGTCAAAAACTTGTACAATTATTAATAAAAATAATTAGTGTTTAAATTTTACCAGTTCCAGATTTTACACCTCCGTTAACACCTCCATTAACCCCACTTTTTACACCACTGGACGATCCTCCTCCCCACATTCCACTGCCACTAGATGTATAAGTTTTAGATCCTTTATTACTACCATCATGTCCATGGATAAAGACACTCCACATGCCGCCACTACTACCCCCTTTAGACGACATATTAATAAGACAAGTTTAACAATAAAATTAATCACGAGTACCCTACTACCAACCACTATTATATGATTACAGTACCTTGACTAAAGTCTCTAGTCACAAGATCAATACTACCAACCTACGCTATTATATGATTATAGTTTCTATTTTTATAGGAACGCGTACGAGAAAATCAAATGTCTAAGTTCTAACGGTAGTGTTGATAAACGATTGTTATCCGCGGATACCTCATCTATCATGTTGTCTATTTTCTTACTTTGTTCTATTAACCTATTAGCATTATATATTATTTGATTATAAAACTTATATTGCTTATTAGCCCAATCTGTAAATATCGGATTATTAACATATCGTTTCTTTGTAGGTTTATTTAACTTGTACATCACTGTAAGCATGTCCGTACCATTTATTTTAATTTGACACATATCAGCAATTTCTTTTTCGCAGTCGGTTATATATTCTATATAAGATGGATACGTATCACATATGTACTTATAGTCTACTAATATGAAGTACTTAATACATATTTTCAGTAACGATTTAGCCTTATTACCTATTAATAAGTGCCTGTCGTTGGATAGGTAATCAACTGTTTTCTTAATACATTCGATGGTTGGTAATTTACTCAAAATAATTTCCAATATCTTAATATATATTTCTGCTATTTCTGGTATACATGCATGTGCCATTATAACACAAATACCAATACATGTAGACCCATATGTTGTTGTTATATTAATATCTGCGCCATTATCTATTAACCATTCTATTAGGTCAACACTATGCGACTCGATACAATAATAAAGTATACTACGTCCATGTTTATCTATTTTGTTTATATCATCGATATACGGCTTACAAATTTCTAGTATCGATAACACTTCTGACTCGTGAATAAATAAGGTAGGGAATAACGGCATAATATTTATTATGTTATCATCATTAACAACTACGTTTCCATTTTTTAAAATATACTCTACAACTTTAGGATCCCTATTGTCAAATCTTTTAAAATATTTATTTATATGCTTAAATCTATATAATATAGCTCCTTCCCTAATCATACATTTGATAACATTGATGTACACTGTATGATAAGATACATATTCTGACAATAGATCTTGTATAGAATCTGTATATCTTTTAAGAATTGAGGATATTATGACATTATTACGTAAACTATTACACAATTCTAAAATATAAAATGTATCATGGGCAGATAATAGTTTATCCACTATATAATTATCTATTTTATGATTTTTCTTCCTATATTGTTTACGTAAATAGATAGATAGAATATGCATTAGTTCATTACCGCTATAGTTACTATCGAATAACACGTCAAATATTTCCCGTTTAATATCGCATTTGTCAACATAATAATAGAGTATGGTACGTTCACGATAAGTATAATGACACATCTCGTTTTCGTGCGAAATTAAATAGTTTATCACGTCCAAAGATGTCACATAACCATCTTGTGACCTAGTAATAATATAATAATAGAGAACTGTTTTACCCATTCTATTATCATAATCAGTGGTGTAGTCATAATCTAAATAATCAAACTCGTCATCCCAATTAAAATAAATATAATCAGTACATTGAATGGGTATGATATTGTACCCATACTGTATGTTGCTACATGTAGGTATTCCTTTATCCAATAATAGTTTAAATACATCTATATTAGGATTTGATGTTGTCGCGTATTTCTCTACAATATTAATACCATTTTTGATACTATTTATTTCTATACCTTTCGAAATTAGTAATTTCAATAAGTCTATATCGATGTTATCAGAACATAGATATTCAAATATATCAAAATCATTGATATTTTTATAGTCGACTGACGACAATAACAAAATCACAACATCGTTTTTGATATTATTATTTTTTTTGGTAACGTATGCCTTTAATGGAGTTTCACCATCATACTCATATAATGGATTTGCACCACTTTCTATTAATGATTGTGCACTACTGGCATCGATGTTAAATGTTTTACAACTATCATAGAGTATCTTATCGTTAACCATGATTGGTTGTTGATGTTATCACA-TTTTTTGGTTTCTTTCATTTCAGTTATGTATGGATTTAGCACGTTTGGGAAGCATGAGCTCATATGATTTCAGTACTGTAGTGTCAGTACTATTAGTTTCGATCAGATCAATGTCTAGATCTATAGAATCAAAACACAATAGGTCAGAAGATAATGAATATCTGTACGCTTCTTCTTGTACTGTAACTTCTGGTTTTGTTAGATGGTTGCATCGTGCTTTAACGTCAATGGTACAAATTTTATCCTCGCTTTGTGTATATCATATTCGTCTCTAGTATAAAATTCTATATTCAAATTATCATGCGATGTGTGTACGCTAACGGTATCAATAAACGGAGCACAGCATTTAGTCAACAGTAATCCAAAATTTTTTAAAGTATATCTTAACGAAAGAAGTTGTCATCGTTAGAGTGTGGTAAATCATTGTCTACGGTACTAGATCCTCATAAGTGTATATATCTAGAGTAATATTTAATTTATCAAATGGTTGATAATATGGATGTTGTGGCAATTTCCTAATACGGAAATAAGACATAAACACGCAATAAATCTAATTGCGGACATGTTACACTCCTTAAAAAATACGAATAAACACTTTGGCTTTTAGTAAGTGTCATTTAACACTATACTCATATTAATCCATGGACTCATAATCTCTATACGGGATTAACGGATGTTCTATATACGGGGATGAGTAGTTCTCTTCTTTAACTTTATACTTTTTACTAATCATATTTAGACTGATGTATGGGTAATAGTGTTTGAAGAGCTCGTTCTCATCATCAGAATAAATCAATATCTCTGTTTTTTTGTTATACAGATGTATTACAGCCTCATATATTACGTAATAGAACGTGTAATCTACCTTATTAACTTTCACCGCATAGTTGTTTGCAAATACGGTTAATCCTTTGACCTCGTCGATTTCCGACCAATCTGGGCGTATAATGAATCTTAACTTTAATTTCTTGTAATCATTCGAAATAATTTTTAGTTTGCATCCGTAGTTATCTCCTCTATGTAACTGTAAATTTCTCAACGCGATATCTCCATTAATAATGATGTCGAATTCGTGTTGTATACCCATACTGAATTGATGAACTAATACCGACGGTATTAATAGTAATTTACTTTTCATCTTTACATACTTGGTAATAGTTTTACTATCATAAGTTTATAAATTCCACAAGCTACTATGGAATATACCAACCATCTTAGTATAGAACACATGTCTTAAAGTTATTAATTAATTACATGTTGTTTTATATATCGCTACGAATTTAAACAGAGGAATCAGTTAGGAAGAAAAAATTATCTGTCATCATCATCATCTATTGGATAACATCTCTGTATTCTACGATAGAGTGCTATTTTAAGATGTGACAGATCCGTGTCATCAAATATATACTCCATTAAAATGATTATTCCGGCAGCGAACTTGATATTGGATACATCACGACCTTTGTTAATATCCACGACAATAGACAGCAATCCCATTGTTCCATAAACAGTGAGTTTATCTTTCTTTGAAGTGATATTTTGTAGAGATCTTATAAAACTGTCGAATGACATCGTATTTATATCTTTAGCTAAATCATATATGTTACCATCATAATATCTAACAGCATCTATCTTAAACGTTTCCATCGCTGTAAAGACGTTTCCGATAGATGGTCTCGTTTCATCAGTCATACTGAGCCAACAAATGTAATCGTGTATAACATCTTTGATAGAATCAGACTCTAAAGAAAAGGAATCGGCTTTATTATACACATTCATGATAAACTTAATGAAAAATGTTTTTCGTTGTTTAAGTTGGATGAATAGTATGTCTTAATAATTGTTATTATTTCACTAATTAATATTTAGTAACGAGTACACTCTATAAAAACGAGAATGACATAACTAATCATAACTAGTTATCAAAGAATGTCTAGGACGCGTAATTTTTTATGGTATAGATCCTGTAAGCGTTGTCTGTATTCTGGAGCTATTTTCTCTATCGCATTAGTGAGTTCAGAATATGTTATAAATTTAAATCGAATAACGAACATAACTTTAGTAAAGTCGTCTATATTAACTCTTTTATTTTCTAGCCATCGTAATACCATGTTTAAGATAGTATATTCTCTAGTTACTACGATCTCATCGTTGTCTAGAATATCGCATACTGAATCTACATCCAATTTTAGAAATTGGTCTGTGCTACATATCTCTTCTATATTATTGTTGATGTATTGTCGTAGAAAACTATTACGTAGACCATTTTCTTTATAAAACGAATATATAGTACTCCAATTATCTTTACCGATATATTTGCATACATAATCCATTCTCTCAATCACTACATCTTTAAGAGTTTGGTTGTTAAGATATTTGGCTAAACTATATAATTCTATTAGATCATCAACAGAATCAGTATATATTTTTCTAGATCCAAAGATGAACTCTTTGGCATCCTCTATAATATTATCAGAAAAGATATTTTCGTGTTTTAGTTTATCAAGATTTAACCTGTTCATATCCATGATTAACGACGTCATATAACCACATAAAATAAAAATCCATTTTCATTTTTAGCACAATACTATTCATAATTGATATTGATGTAATATTTTGTTACTTTGAACGTAAAGACAGTACACGGGTCCGTATCTCCAACAAGCACGTAGTAATCAAATTTGGTGTTGTTAAACTTCGCAATATTCATCAATTTAGATAGAAACATATACTCATCATCTGTTTTAGGAATCCATGTATTATTACCACTTTCCAACTTATCATTATCCCAGGCTATGTTTCGCCCATCATCGTTGCACAGAGTGAATAATTCTTTTGTATTCGGTAGTTCAAATATATGATCCATGCATATATCGACAAAGCTATTGTAGATGTGATTTTTCCTAAATCTAATATAAAACTCGTTTACTAGCAAACATTTTCCTGATTTATCGACCAAGACACACATGGTTTCTAAATCTATCAAGTGGTGGGGATCCATAGTTATAACGCAGTAACATAAATTATTACCTTCTTGACTGTCGCTAATATCTATATACTTATTGTTATCGTATTGGATTCTACATATAGATGGCTTGTATATCAAAGATATAGAACACATAACCAATTTATATTCTCGCTTTGTATTTTCGAATCTAAAGTTAAGAGATTTAGAAAACATTATATCATCGGATGATGATATCACTGTTTCCAGAGTAGGATATATTAAAGTCTTTAAAGATTTTGTCCGATTCAAATAAATCACTAAATAATATCCCATATTATCATCTGTTATAGTCGTGTCATTAAATCTATTATATTTTATGAAAGATATATCACTGCTCACCTCTATATTTCGTACATTTTTAAACTGTTTGTATAATATCTCTCTAATACAATCAGATATATCTATTGTGTCGGTAGACGATACCGTTACATTTGAATTAATGGTGTTCCATTTTACAACTTTTAACAAGTTGACCAATTCATTTCTAATAGTATCAAACTCTCCATGATTAAATATTTTAATAGTATCCATTTTATATCACTACGGACATAAACCATTGTATATTTTTTATGTTTATTAGTGTACACATTTTGGAAGTAAGTTCCTGGATCGGATGTCACCGCAGTAATATTGTTGATTATTTCTGACATCGACGTATTATATAGTTTTTTAATTCCATATCTTTTAGAAAAGTTAAACATCCTTATACAATTTGTGGAATTAATATTATGAATCATGGTTTTTACACATAGATCTATTACAGGCGGAACATCAATTATTATGGCAGCAACTAGTATCATTTCTACATTGTTTATGGTGATGTTTATCTTCTTCCAGCGCATATAGTCTAATATCGATTCAAACGCGTGATAGTTTATACCATTCAATATAATCGCTTCATCCTTTAGATGGTGATCCTGAATGTGTTTAAAAAATTATACGGAGACGCCGTAATAATTTCCCCATTGATAGAAAATATCACGCTTTCCATTTTCTTGAAGTACTAAAAGTAATTATAATATAATGTAAAGGTTTATATATTCAATATTTTTTATAAAAAAAATCATTTTGACATTAATTCCTTTTTAAATTTCAGTCTATCATCTATAGAAACATATTCTATGAATTTATAAAATGCTTTTACGTATCCTATCGTAGGTGATAGAACCGCTAAAAAACCTATCGAATTTCTACAAAAGAATCTGTTATATGGTATAGGGAGAGTATAAAACATTAAATGTCCGTACTTATTAAAGTATTCAGTAGCCAATCCTAACTCTTTCGAATAATTATTAATGGCTCTTATTCTGTACGAATCTATTTTTTTGAACAATGGACCTAGTGGTATATCTTGTTCTATGTATCTAAAATAATGTCTGACTAGATCCGTTAGTTTAATATCCGCAGTCATCTTGTCTAGAATGGCAAATCTAACTGCGGGTTTAGGCGTAGGCGTTAGTTTAGTTTCTATATCTACATCTATGTCTTTATCTAACACCAAAAATATAATAGCTAATATTTTATTACAATCATCCGGATATTCTTCTACGATCTCACTAACTAATGTTTCTTTGGTTATACTAGTATAGTCACGATCAGACAAATAAAGAAAATCAGATGATCGATGAATAATACATTTAAATTCATCATCTGTAAGATTTTTGAGATGTCTCATTAAAATATTATTAGTGTCAGTTCTCATTATCATATATTGACAGCAGCTATTACACTTATTTTATTTTTCTGTATTTTATTACTTTTCACCATATAGATCAGTCATTAGATCATCAAAATACTTTTCAATCATCCTAAAGAGTATGGTGAACGAATCTTCCCATCTAATTTCTGAACGTCTACCAATGTCTCTAGCCACTTTGGCACTAATAGCGATCATTCGCTTAACATCTTCTACATTATTAACTGGTTGATTCAATCTATCTAGCAATGGACCGTCGGATAGCGTCATTCTCATGTTCTTAATCAATGTACATACATCGTCATCATCTACCAATTCATCAAACAATATAAGCTTTTTAAAATCATCATTATAATAGGATGGATCGCCGTCATTTCTCCAAAGAATATATCTAATAAGTAGAGTCCTCATGCTTAGTAATTTAACTATTTTAGTTAACAACTATTTTTTATGTTAAATCAATTAGTAACACCGCTATGTTTAATACTTATTCATATTTTAGTTTTAGGATCGAGAATCAATACAAAAATTAATACATCAATTTTGGAAATACTTAGTTTCCACGTAGTCAATGAAACATTTGAGCTCATCGTAAAGGACGTTCTCGTACAAGACGTAACTATAAATTGGTTTATATTTGTTCAAGATAGATACAAATCCGATAACTTTTTTGACGAATTCTACGGGATTCACTTTAAAAGTGTCATACCGGGTTCTTTTTATTCTTTTAAACAGATCGATTGTGTGATGTTGATTAGGTCTTTTACGAATTTGATACAGAATAGCGTTTACATATCCACCATAGTAATCAATAGCCATTTGTTCGTATGTCATAAATTCTTTAATTATATGACACTGTGTATTATTTAGTTCGTCCTTGTTCATCATTAGGAATCTATCCAATATGGCAATTATATTAGAACTATAACTGCGTTGTATGCGCATGTTGATGTGTCTGTTTATACAATCAATTATACTAGGATCCATACCACTACAATCGGGTAAAATTGTAGCATCATATACCATTTCTAGTACTTTAGATTCATTGTTATCCATTGCAGAGGACGTCATGATCGAATCCAAAAAAATATATTATTTTTATGTTATTTTGTTAAAAATAATCATCAAATACTTCGTAAGATACTCCTTCATGAACATAATCAGTTACAAAACGTTTATATGAAGTAAAGTATCTACAATTTTTACAAAAGTCAGGATGCATAAGTACAAAGTACGCGATAAACGGAATAATAATAGATTTATCTAGTTTATCTTTTTCTATCTCTTTCATAGTTATATACATGGTCTCAGAAGTCGGATTATGTAACATCAGCTTCGATAAAATGACTGGGTTATTTAGTCTTACACATTCGCTCATACATGTATGACCGTTAACTATAGAGTCTACACTAAAATGATTGAATAATAGATAGTCTACCATTGTTTCGTATTCAGATAGTACAGCGTAGTACATGGCATCTTCACAAATTATATCATTATCTAATAGATATTTGACGCATCTTATGGATCCCACTTCAACAGCCATCTTAAAATCGGTAGAATCATATTGCTTTCCTTTATCGTTAATAATTTCTAGAACATCATCTCTATCATAAAAGATACAAATATTAACTGTTTGATCAGTAATAACATTGCTAGTCGATATCAATTTGTTAATAAGATGCGCTGGGCTCAATGTCTTAATAAGAAGTGTAAGAGGACTATCTCCAAATTTGTTTTGTTTATTAACATCCGTTGATGGAAGTAAAAGATTTATAATGTCTACATACTTGACTGTTTTAGAGCATACAATATGGAGAGGCGTATTTCCATCATGATCTGGTTTTGAGGGACTAATTCCTAGTTTCATCATCCATGAGATTGTAGAAGCTTTTGGATTGTCTGACATAAGATGTCTATGAATATGATTTTTGCCAAATTTATCCACTATCCTGGCTTCGAATCCGATAGACATTATTTTTTTAAACACTCTTTCTGAAGGATCTGTACACGCCAACAACGGACCACATCCTTCTTCATCAACCGAGTTGTTAATCTTGGCTCCATACTGTACCAATAAATTTATTCTCTCTATGACTTCATCATCTGTTCCCGAGAGATAATATAGAGGTGTTTTATTATGTTTATCACATGCGTTTGGATCTGCGCCGTGCACCAGCAGCATCGCGACTATTCTATTATTATTAATTTTAGAAGCTATATGCAATGGATAATTTCCATCATCATCCGTCTCATTTGGAGAGTATCCTCTATGAAGAAGTTCTTCTATAAATCGTTCATCTAGTCCTTTAATGCCACAATACGCATGTAGAATGTGATAATTTCCAGAGGGTTCGATAACTTGTAGCATATTCCTAAATACATCTAAATTTTTACTATTATATTTGGCATAAAGAGATAGATAATACTCGACCGACATAATGTTGTGTTGTCCATTATAGTATAAAAATTAATATTTCTATTTCT------ATATATTTGCAACAATTTACTCTCTATAACAAATATCATAACTTAGTTCTTTTATGTCAAGAAGGCACTGGTTTAATTCATCTATAAATGTCACTCCATAACTACCACGCATACTATACTCAGAATTATGATAAAGATATTTATTCTTGGGGTGTAAGTAATGGGGATTAATCTTTGTTGGATCAGTCTCTAAGTTAACACATGTCACACATGATCCATTTATAGTTATATCACACGATGATGATTTATGAATTGATTCCGGAAGATCGCTATTGTATTTTGTAGTTCCACAATTCATTTCCATACATGTTATTGTCACACTAATATTATGATGAACTTTATCTAGCCGCTGAGTGGTAAACAACAGAACAGATAGTTTATTATCTTTACCAACACCCTCAGCCGCTGCCACAAATCTCTGATCCGTATCCATGATGGTCATGTTTACTTTTAGTCCGTATCCAGTCAACACTATGTTAGCATTTCTGTCGATATAGCTTTCACTCATATGACACTCACCAATAATTGTAGAATTAATGTCGTAATTTACACCAATAGTGAGTTCGGCGACAAAGTACCAGTACCGGTAATCTTGTCGATGAGGACATATAGTATTCTTGTATTCTACCGAATACCCGAGAGATGCGATACAAAAGAGTAAGACTAATTTGTAAACCATCTTACTCAAAAATATGCGACAATAGGAAATCTATCTTATACACATAATTATTCTATCAATTTTACCAATTAGTTAGTGTAATGTTAACAAAAATGTGGGATAATTTAATAGTTTTTCCTTACACAATTGACATACATGAGTCTGAGTTCCTCGTTTTTGCTAATTATTTCGTCCAATTTATTATTCTTGACATCGTCAAGATCTTTTGTATAGGAGTCAGACTTGTATTCAACATGTTTTTCTATAATCATCTTAGCTATTTCGGCATCATCCAATAGTACATTTTCCAGATTAACAGAATAGATATTAATGTCGTATTTGAACAGAGCCTGTAACATCTCAATGTCTTTATTATCTATAGCCAATTTGATGTCCGGAATGAAGAGAAGGGAATTGGTGTTTGTTGACGTCATATAGTCGAGCAAGAGAATCATCATATCCACGTGTCCATTTTTTATAGTGGTGTGAATACAACTAAGGAGAATAGCCAGATCAAAAGGAGATGGTATCTCTGAAAGAAAGTAGGAAACAATACTTACATCATTAAGCATGACAGCATGATAAAATGAAGTTTTCCATCCAGTTTTCCCATAGAACATCAGTCTCCAATTTTTCTTAACAAACAGTTTTACCGTTTGCATGTTACCACTATCAACCGCATAATACAATGCGGTGTTTCCTTTGTCATCAAATTGTGAATCATCCATTCCACTGAATAGCAAAATCTTTACTATTTTGGTATCTTCTAATGTGGCTGCCTGATGTAATGGAAATTCATTATCTAGAAGATTTTTCAATGCTCCAGCGTTCAACAACGTACATACTAGACGCACGTTATTATCAGCTATTGCATAATACAAGACACTATGACCATTGATATCCGCCTTAAATGCATCTTTGCTAGAGAGAAAGCTTTTCAGTTGCTTAGACTTCCAAGTATTAATTCGTGACAGATCCATGTCTGAAACGAGACGCTAATTAGTGTATATTTTTTCATTTTTTATAATTTTGTCATATTGTACCAGAATTAATAATATCTCTAATAGATCTGATTAGTAGATATATGGCTATCGCAAAACAACATATACACATTTAATAAAAATAATATTCATTAAGAAGATTCAGATTCCACTGTACCCATCAATATAAAATAAAATAATTATTCCTTACATCGTACCCATAAACAATATATTAAGTATATTCCACCTTACCCATAAACAATATAAATCCAGTAATATCATGTCTAATGATGAACACAAATGGTGTATTAAATTCCAGTTCTTCAGGAGATGATCTCGCCGTAGCTACCATGATAGTAGATGCCTCCGCTACAGTTCCTTGTTCGTCTACATCTATCTTTACATTCTGAAACATTTTATAAATATATAATGGGTCCCTAGTCATATGTTTAAACGACGCCTTATCTGGATTAAACATACTAGGAGCCATCATTTCGGCTATCGACTTAATATCCCTCTTGTTTTCGATAGAAAATCTAGGGAGTTTAAGATTGTACATTTTATTCCCTAATTGAGATGACCAATATTCTAATTTTGCAGGCGTGATAGAATCTGTGAAATGGGTCATATTATCACCTATTGCCAGGTACATACTAATATTAGCATCCTTATACAGAAGGCGCACCATATCATATTCTTCGTCATCGATTGTGATTGTATTTCCTTGCAATTTAGTAACTACGTTCATCATGGGAACCGTTTTCGTACCGTACTTATTAGTAAAACTAGCATTGTGTGTTTTAGTGATATCAAACGGATATTGCCACGTACCTTTAAAATATATAGTATTAATGATTGCCCATAGAGTATTATCGTCGAGCATAGTAGAATCAACTACATTAGACATACCAGATCTACGTTCTACTATAGAATTAATTTTATTAACCGCATCTCGTCTAAAGTTTAATCTATATAGGCCGAATCTATGATATTGTTGATAATACGACGGTTTAATACACACAGTACTATCGACGAAACTTTGATACGTTAGATCTGTGTACGTATATTTAGATGTTTTCATCTTAGCTAATCCGGATATTAATTCTGTAAATGCTGGACCCAGATCTCTTTTTCTCAAATTCATAGTATTCAATAATTCTACTCTAGTATTACCTGATGCAGACAATAGCGACATAAACATAGAAAACGAATACCCAAACGGTGAGAAGACAATATTATCATTATCATCCTCATCCCCATTTTGAATATTTTTATACGCTAATATACCAGCATTGATAAATCCCTGCAGACGATATGCGGATACTGAACACGCTAATGATAGTATCAATAACGCAATCATGATTTTTATGGTATTAATAATTAACCTTATTTTTATGTTTGGTATAAAAATTATTGATGTCTACACATCCTTTATAATCAACTCTAATCACTTTAACTTTTACAGTTTTCCCTACAAGTTTATCCCTATATTCAACATATCTATCCATATGCATCTCTTAACACTCTGCCAAGATAGCTTCAAAGTGAGGATAGTCAAAAAGATAAATATATAGAGTATAATCATTCTCGTATACTCTGCCCTTTATTACATCGCCCGCATTGGGCAACGAATAACAAAATGCAAGCATCGTGTTAACGGGCTCGTAAATTGGGATAAAATTATGTTTTTATTGTTTATCTATTTTATTCAAGAGAATATTCAGGAAGTTCCTTTTCTGGTTGTATCTCGTCGCAGTATATATCATTTGTACATTGTTTCATATTTTTTAATAGTCTACACCTTTTAGTAGGACTAGTATCGTACAATTCATAGCTGTATTTTGAATTCCAATCACGTATAAAAATATCTTCCAATTGTTGACGAAGACCTAATCCATCATCCGGTGTAATATTAATAGATGCTCCACATATATCCGTAAAGTAATTTCCTGTCCAATTTGATGTACCTATATACGCCGTTTTATCGGTTACCATATATTTTGCATGGTTTACCCTAGAATACGGAATGGGAGGATCAGCATCTGGTACAATAAATAGCTTTACTTCTATATCTATGTTTTTAGATTTTAGCATAGCTATAGATCTTAAAAAGTTTCTCATGATAAACGAAGATCGTTGCCAGCAACTAATCAATAGCTTAACGGATACTTGTCTGTCTATAGCGGATCTTCTTAATTCATCTTCTATATAAGGCCAAAACAAAATTTTACCCGCCTTTGAATAAATAATAGGAATAAAGTTCATAACAGATACATAAACGAATTTACTCGCATTTCCGATACATGACAATAAAGCGGTTAAATCATTGGTTCTTTCCATAGTACATAATTGTTGTGGTGCAGAAGCAATAAATACAGAGTGTGGAACACCGCTTACGTTAATACTAAGAGGATGATCTGTATTATAATACGACGGATAAAAGTTTTTCCAATTATATGGTAGATTGTTAACTCCAAGATACCAGTATACCTCAAAAATTTGAGTGAGATCCGCTGCCAAGTTCCTATTATTGAAGATCGCAATACCCAATTCCTTGACCTGAGTTAGTGATCTCCAATCCATGTTAGCGCTTCCTAAATAAATATGTGTATTATCAGATATCCAAAATTTTGTATGAAGAACTCCTCCTAGGATATTTGTAATATCTATGTATCGTACTTCAACTCCGGCCATTTGTAGTCTTTCAACATCCTTTAATGGTTTGTTGGATTTATTGACGGCTACTCTAACTCTTACTCCTCTTTTGGGTAATTGTACAATCTCGTTTAATATTACCGTGCCGAAATTCGTACCCACTTCATCCGATAAACTCCAATAAAAAGATGATATATCTAGTGTTTTTATGGTATTGGATAGAATTTCCCTCCACATGTTAAATGTAGTCAAATATACTTTATCAAATTGCATACCTATAGGAATAGTCTCTGTAATCACTGCGATTGTATTATCCGGATTCATTTTATTTGTTAAAAAAATAATCCTATATCACTTCACTCTATTAAAAATCCAAGTTTCTATTTCTTTCATGACTGATTTTTTAACTTCATCCGTTTCCTTATGAAGATGATGTTTGGCGCCTTCATAAATTTTTATTTCCCTATTACAATTTGCATGTTGCATGAAATAATATGCACCTGAAACATCGCTAATCTCATTGTTTGTTCCCTGGAGTATGAGAGTCGGGGTGTTAATCTTGGGAATTATTTTTCTAACCTTGTTGGTAGCCTTCAAGACCTGACTAGCAAATCCAGCCTTAATTTTTTCATGATTGACTAATGGATCGTATTGGTATTTATAAACTTCATCCATATCTCTAGATACTGATTCTGGACATAGCTTTCCGACTGACGCATTTGGTGTAATGGTTCCCATAAGTTTTGCAGCTAGCAGATTCAGTCTTGGAACAGCGTCTGCATTAACTAGAGGAGACATTAGAATCATTGCTGTAAACAAGTTTGGATTATCGCAAGCAGCTAGTATAGAAATTGTTGCTCCCATGGAATGACCCAATAAGAAGACTGGAACTCCTGGATAAGTAGATTTAATAGTCACCACGTGCTGTACCACATCTCTAACATACTTACCAAAGTCATCAATCATCATTTTTTCACCATTACTTCTTCCATGGCCAATATGATCATGTGAGAATACTAAAATTCCTAACGATGATATGTTTTCAGCTAGTTCGTCATAACGTCCAGAATGTTCACCAGCTCCATGACTTATGAATACTAATGCCTTAGGATATGTAATAGGTTTCCAATATTTACAATATATGTAATCATTGTCCAGATTGAACATACAGTTTGTACTCATGATTCACTATATAACTATCAATATTAACAGTTCGTTTAATGATCATATTATTTTTATGTTTTATTGATAATTGTAAAAATATACAATTAAATCAATATAGAGGAAGGAGACGGTACTGTATTTTGTGAGATAGTAATGGAGACTAAATCAGATTATGAGGATGCTGTTTTTTACTTTGTGGATGATGATGAAATATGTAGTCGCGACTCCATCATTGATCTAATAGATGAATATATCACGTGGAGAAATCATGTTATAGTGTTTAATAAAGATATTACCAGTTGTGGAAGACTGTACAAGGAATTGATAAAGTTCGATGATGTCGCTATACGGTACTATGGTATTGATAAAATTAATGAGATTGTCGAGGCTATGAGTGAAGGAGACCACTACATCAATCTTACAGAAGTCCATGATCAGGAAAGTCTATTCGCTACCATAGGAATATGTGCTAAAATCACTGAACATTGGGGATACAAAAAGATTTCAGAATCTAAATTCCAATCATTGGGAAACATTACAGATCTGATGACCGACGATAATATAAACATCTTGATACTTTTTCTAG-AAAAAAAAATGAATTGATGATATAAGTGTCTTCATAACGCATTATTACGTTAGCATTCTATTATCCAGTGTTAAAAAAATTATCCTATCATGTATTTGAGAGTCTTATATGTAGCAAACATGATAACTGCAATACCCATAATCTTTAGATATTCACGCGTGCTATGGATGGCATTATCCCGCGGTGCGGAAATGTACGTTATATAATCTACAAAATAATCATCGCATATAGTATGAGATAGTAGAGTAAACATTTTTATCGTTTCTACTGGGTTCATACATCGTCTACCCAATTCGGTAATGAATGAAATTGTCGCCAATCTTACACCCAAACCCTTGTTGTTCATTAGTATAGTATTAACTTCATTATTTATGTCATAAACTGTAAATGATTCTGTAGATGCCATATCACACATGATATTCATGTCACTATTATAATCATTATTAACTTTATCACAATACGTGTTGATAATATCTACATATGATCTAGTTTTTGTGGGTAATTGTCTATACAAGTCGTCTAAACGTTGTTTACTCATATAGTATTGAACAGCCATCATTACATGGTCCCGTTCCGTTGATAGATAATCGAGTATGTTAGTAGACTTGTCAAATCTATATACCATATTTTCTGGAAGCGGATATACATAGTCGCGATCATCATTATCACTAGCCTCATCCTCTATATCATGTACATGTACATAATCTATGATATTATTATACATAAACATCGACAACATACTATTGTCTATTATCTAAGTCCTGTTGATCCAAACCCTTGATCTCCTCTATCTGTACTATCTAGAGATTGTACTTCTTCAAGTTCTGGATAATATATACGTTGATAGATTAGCTGAGCTATTCTATCTCCAGTATTTACATTAAACGTACATTTTCCATTATTAATAAGAATGACTCCTATGCTTCCCCTATAATCTTCGTCTATTACACCGCCTCCTATATCAATGCCTTTTAGGGACAGACCAGACCTAGGAGCTATTCTACCATAGCAGAACTTAGGCATGGACATACTAATATCTGTCTTAATTAACTGTCGTTCTCCAGGAGGGATAGTATAATCGTAAGCGCTATACAAATCATATCCGGCAGCACCCGGCGATTGCCTAGTAGGTGATTTAGCTCTGTTAGTTTCCTTAACAAATCTAACTGGTGAGTTAATATTCATGTTGAACATAAAAAATATCATTTTATTTCAAAATTATTTACCATTCCATTCCATCCCATATATTCCATGAATAAGTGCGATTATTGTACACTTCTATAGTATCTATATACGATCCACGATAAAATCCTCCTATCAATAGCAGTTTATTATCCACTATGATCAATTCTGGATTATCCCTCGGATAAATAGGATCATCTATCAGAGTCCATGTATTGCTGGATTCACAATAAAATTCCGCATTTCTACCAACCAAGAATAACCTTCTACCAAACACTAACGCACATGATTTATAATGAGGATAATAAGTGGATGGTCCAAACTGCCACTGATCATGATTGGGTAGCAAATATTCTGTAGTTGTATCAGTTTCAGAATGTCCTCCCATTACGTATATAACATTGTTTATGGATGCCACTGCTGGATTACATCTAGGTTTCAGAAGACTCGGCATATTAACCCAAGCAGCATCCCCGTGGAACCAACGCTCAACAGATGTGGGATTTGGTAGACCTCCTACTACGTATAATTTATTGTTAGCGGGTATCCCGCTAGCATACAGTCTGGGGCTATTCATCGGAGGAATTGGAATCCAATTGTTTGATATATAATTTACCGCTATAGCATTGTTATGTATTTCATTGTTCATCCATCCACCGATAAGATATACTACTTCTCCAACATGAGTACTTGTACACATATGGAATATATCTATAATTTGATCCATGTTCATAGGATACTCTATGAATGGATACTTGTATGATTTGCGTGGTTGTTTATCACAATGAAATATTATGTTACAGTCTAGTATCCATTTTACATTATGTATACCTCTGGGAGAAAGATAATTTGACCTGATTACATTTTTGATAAGAAGTAGCAGATTTCCTAATCTATTTCTTCGCCTCATATACCACTTAATGACAAAATCAACTACATAATCCTCATCTGGAACATTTAGTTCGTCGCTTTCTAGAATAAGTTTCATAGATAGATAATCAAAATTGTCTATGATGTCATCTTCCAGTTCCAAAAAGTGTTTGGTAATAAAGTCTTTAGTATGACATAAGAGATTGGATAGTCCGTATTCTATACCCATCATGTAACACTCGATACAATATTCCTTTCTAAAATCTCGTAGGATAAAGTTTATACAAGTGTAGATGATAAATTCTACAGATGTTAATATAGAAGCACGTAATAAATTGACGACGTTATGACTATCTATATATACCTTTCCAGTATATGAGTAAATAACTATAGAAGTTAGACTGTGAATGTCAAGGTCTAGACAAACCCTCGTAACTGGATCTTTATTTTTTGTGTATTTTTGGCGTAAATGTGTGCAAAAGTATGGAGATAACTTTTTCAATATCGTAGAATTGACTATTATATTACCTCCTATAGCTTCAATAATTGTTTTGAATTTCTTAGTCGTGTACAATGCTAATATATTCTTACAGTACACAGTATTGACAAATATCGGCATTTATGTTTCTTTAAAAGTCAACATCTAAAGAAAAATGATTGTCTTCTTGAGACATAACTCCCATTTTTTGGTATTCACCCACACGTTTTTCGAAAAAATTAGTTTTTCCTTCCAATGATATATTTTCCATGAAATCAAACGGATTGGTAACATTGTAAATTTTTTTAAATCCCAATTCAGAAATCAATCTATCTGCGACGAATTCTATATATGTTTTCATCATTTCACAATTCATTCCTATGAGTTTAACTGGAAGAGCCACAGTAAGAAATTCTTGTTCAATGGATACCGCATTTGTTATAATAAATCTAACGGTTTCTTCACTCGGTGGATGCAATAAATGTTTAAACATCAAACATGCGAAATCGCAGTGCAGACCCTCGTCTCTACTAATTAATTCGTTAGAAAACGTGAGTCCGGGCATTAGGCCACGCTTTTTAAGCCAAAATATGGAAGCGAATGATCCGGAAAAGAAGATTCCTTCTACTGCAGCAAAGGCAATAAGTCTCTCTCCATAACCGGCGCTGTCATGTATCCACTTTTGAGCCCAATCGGCCTTCTTTTTTACACAAGGCATCGTTTCTATGGCATTAAAGAGGTAGTTTTTTTCATTACTATCTTTAACATAAGTATCGATCAAAAGACTATACATTTCCGAATGAATGTTTTCAATGGCCATCTGAAATCCGTAGAAACATCTAGCCTCGGTAATCTGCACTTCTGTACAAAATCGTTCTGCTAAATTTTCATTCACTATTCCGTCACTGGCTGCAAAAAACGCCAATACATGTTTTATAAAATATTTTTCGTCTGGTGTTAGTTTATTCCAGTCATTGATATCTTTAGATATATCCACTTCTTCCACTGTCCAAAATGATGCCTCTGCCTTTTTATACATATTCCAGATGTCATGATATTGGATTGGGAAAATAACAAATCTATTTGGATTTGGTGCAAGGATAGGTTCCATAACTAAATTAACAATAGTAGTAATTTTTTTTCAGTTATCTGTATGACGACTGTACTTGGATCTTTTGTATATCGCTATCGCCGCAATCACTACAATAATTACAAGTATTATTGATAGCATTGTTATTACTACTATCATAATTAAATTATCGACATTCATGGGTGTTGAATAATCGTTATCATCATTTTGTAATTGTGACGTCATACTAGATAAATCATTTGTGAGATTGTTGTGGGAAGCGGGCACGGAAGATGCATTATCATTATTATTTAACGCCTCCCATTCGGATTCACAAATGTTACGCACGTTCAAAGTTTTATGGAAACTATAATTTTGTGAAAACAGATAACAAGAAAACTCGTCATCGTTCAAATTTTTAACGATAGTAAACCGATTAAACGTCGAGCTAATTTCTAACGCTAGCGACTCTGTTGGATATGGGTTTCCAGATATATATCTTTTCAGTTCCCCTACGTATCTATAATCATCTGTAGGAAATGGAAGATATTTCCATTTATCTACTGTTCCTAATATCATATGCGGTGGTGTAGAACCATTAAGCGCGAAAGATGTTATTTCGCATCGTATTTTAACTTCGCAATAATTTCTGGTTAGATAACGCACTCTACCAGTCAAGTCAATGATATTAGCCTTTACAGATATATTCATAGTAGTCGTAACGATGACTCCATCTTTTAGATGTGATACTCCTTTGTATGTACCAGAATCTTCGTACCTCAAACTCGATATATTTAAACAAGTTAATGATATATTAACGCGTTTTATGAATGATGATATATAACCAGAAGTTTTATCCTCTGTGGCTAGCGCTATAACCTTATCATTATAATACCAACTAGTGTAATTAATATGTGACATGACAGTGTGGGTACAAATATGTACATTATCGTCTACGTCGTATTTGATACATCCGCATTCAGCCAACAAATATAAAATTACAAAAACTCTAACGACGTTTGTACACATCTTGATGCGGTTTAATAAATGTTTTGATTTCAATTTATTGTAAAAAAAGATTCGGTTTTATACTGTTCGATATTCTCATTGCTTATATTCTCATCTATCATCTCCACACAGTCAAATCCATGGTTAACATGTACCTCATCAACCGGTAAAAGACTATCGGATTCTTCTATCATCATAACTCGAGAATATTTAATTTGGTGGTCATTATTAATCAAGTCAATTATCTTATTTTTAACAAACGTAAGTATTTTACTCATTTTTTTATAAAAACTTTTAGAAATATACAGACTCTATCGTGTGTCTATATCTTCTTTTTATATCCAATGTATTTATGTCTGATTTTTCTTCATTTATCATATATAATGGTCCAAATTCTACACGTGCTTCGGATTCATCCAGATCATTAAGGTTCTTATAATCGCAACATCCTTCTCTTCCATCTTCTACATCTTCCTTCTTATTCTTAGCGTCACAGAATCTACCACAGCAGGATCCCATGACGAGAGTCACATTAAACTAATTCATTTTCAATTATAATATACTGATTAGTAATGACAATTAAAATAAAAATATTCTTCATAACCGGTAAGAAAGTAAAAAGTTCACATTGAAACTATGTCAGTAGTTATACATCATGAGATGATATACTCTATTTTGGTGGAGGATTATATGATATAATTCGTGGATAATCATTCTTAAGACACATTTCTTCATTCGTAAATCTTTTCACATTAAATGAGTGTCCATATTTTGCAATTTCTTCATATGATGGCGGTGTACGTGGACGAGGCTGCTCCTGTTCTTGTAGTCGTCGACTGTCGTGTTTGCGTTTAGATCCCTCCATTATCGCGATCGCGTAGTGAGTACTATTTATACCTTGTAATTAAATTTTTTTATTAATTAAACGTATAAAAACGTTCCGTATCTGTATTTAAGAGCCAGATTTCGTCTAATAGAACAAATAGCTACAGTAAAAATAACTAGAATAATCGCTACACCCACTAGAAACCACGGATCGTAATACGGCAATCGGTTTTCGATAATAGGTGGAACGTATATTTTATTTAAGGACTTAACAATTGTCTGTAAACCACAATTTGCTTCCGCCGATCCTGTATTAACTATCTGTAAAAGCATATGTTGACCGGGAGGAGCCGAACATTCTCCGATATTCAATTTTTGTATATCTATAATGTTATTAACCTCCGCATACGCATTACAGTTCTTTTCTAGCTTGGATACTACACTAGGTACATCATCTAAATCTATTCCTATTTCCTCAGCGATAGCTCTTCTATCCTTTTCCGAAAGTAATGAAATCACTTCAATAAATGATTCAACCATGAGTGTGAAACTAAGTCGAGAATTACTCATGCATTTGTTAGTTATTCGGAGCGCGCAATTTTTAAACTGTCCTATAACCTCTCCTATATGAATAGCACAAGTGACATTAGTAGGGATAGAATGTTGAGCTAATTTTTGTAAATAACTATCTATAAAAAGATTATACAAAGTTTTAAACTCTTTAGTTTCTGCCATTTATCCAGTCTGAGAAAATGTCTCTCATAATAAATTTTTCCAAGAAACTAATTGGGTGAAGAATGGAAACCTTTAATCTATATTTATCACAGTCTGTTTTGGTACACATGATGAATTCTTCTAATGCTGTACTAAATTCGATATCTTTTTCGATTTCTGGATATGTTTTTAATAAAGTATGAACAAAGAAATGGAAATCGTAATACCAGTTATGTTCAACTTTGAAATTGTTTTTTATTTTCTTGTTAATGATTCCAGCCACTTGGGAAAAGTCAAAGTCGTTTAATGCCGATTTAATACGTTCATTAAAAACAAACTTTTTATTCTTTAGATGAATTATTATTGGTTCATTGGAATCAAAAAGTAAGATATTATCGGGTTTAAGATCTGCATGTAAAAAGTTGTCACAACAGGGTAGTTCGTAGATTTTAATGTATAACAGAGACATCTGTAAAAAGATAAACTTTATGTATTGTACCAAAGATTTAAATCCTAATTTGATAGCTAACTCGGTATCTACTTTATCTGCCGAATACAGTGCTAGGGGAAAAATTATAATATTTCCTCTTTCGTATTCGTAATTAGTTCTCTTTTCATGTTCGAAAAAGTGAAACATGCGGTTAAAATAGTTTATAACATTAATATTACTGTTAATAACTGCCGGATAAAAGTGGGATAGTAATTTCACGAATTTGATACTGTCCTTTCTCTCGTTAAACGCCTTTAGAAAAACTTTAGAAGAATATCTCAATGAGAGTTCCTGACCATCCATAGTTTGTATCAATAATAGCAACATATGAAGAACCCGCTTATACAGAGTATGTAAAAATGTTAATTTATAGTTTAATCCCATGGCCCACGCACACACGATTAATTTTTTTTCATCTCCCTTTAGATTGTTGTATAGAAATTTGGGTACTGTAAACTCCGCCGTAGTTTCCATGGGACTATATAATTTTGTGGCCTCGAATACAAATTTTACTACATAGTTATCTATCTTAAAGACTATACCATATCCTCCTGTAGATATGTGATAAAAATCGTCGTTTATAGGATAAAATCGTTTATCTTTTTGTTGGAAAAAGGATGAATTAATGTAATCATTCTCTTCTATCTTTAGTAGTGTTTCCTTATTAAAATTCTTAAAATAATTTAACAATCTAACTGACGGAGCCCAATTTTGGTGTAAATCTAATTGGGACATTATGTTGTTAAAATATAAACAGTCTCCTAATATAACAGTATCTGATAATCTATGGGGAGACATCCATTGATATTCAGGGGATGAATCATTGGCAACACCCATTTATTGTACAAAAAGCCCCAATTTACAAACGAAAGTCCAGGTTTGATAGAGATAAACTATTAACTATTTTGTCTCTGTTTTTAACACCTCCACAGTTTTTAATTTCTTTGGTAATGAAATTATTCACAATATCAGTATCTTCTTTATCTACCAGAGATTTTACTAACTTGATAACCTTGGCTGTCTCATTCAATAGGGTAGTGATATTTGTATGTATGATATTGATATCTTTTTGAATTGTTTCTTTTAGAAGTGATTCTTTGATGGTATCAGCATACGAATTACAATAATGCAGAAACTCAGTTAACATGCAGGAATTATAGTAAGCCAATTCCAATTGTTGCCTGTATTGTATTAGAGTATTAATATGCGCAATGATGTCCTTGCGTTTCTCTGATAGAATGCGAGCAGCGATTTTGGCGTTATCATTTGACGATATTTCTGGAATGACGAATCCTGTTTCTACTAACTTCTTGGTAGGACAAAGTGAAACAATCAAGAAAATAGCTTCTCCTCCTATTTGTGGAAGAAATTGAACTCCTCTAGATGATCTACTGACGATAGTATCTCCTTGACAGATATTGGACCGAACTACGGAAGTACCTGGAATGTAAAGCCCTGAAACCCCCTCATTTTTTAAGCAGATTGTTGCCGTAAATCCTGCACTATGCCCAAGATAGAGAGCTCCTTTGGTGAATCCATCACTATGTTTCAGTTTAACCAAGAAACAGTCAGCTGGTCTAAAATTTCCATCTCTATCTAATACAGAATCCAACTTGATGTCAGGGACTATGACCGGTTTAATGTTATATGTAACATTGAGTAAATCCTTAAGTTCATAATCATCGTTGTCATCAGTTATGTACGATCCAAACAATGTTTCTACCGGCATGGTGGATACGAAGATGCTATCCATCAGAATGTTTCCCTGATTAGTATTTTCTATATAGCTATTCTTCTTTAAACGATTTTCCGAATCAGTAACTATGTTCATTTTTTTAGGAGTAGGACGTCTAGCCAGTATGGAAGAGGATTTTCTAGATACTCTCTTCAACATCTTTGATCTCAATGGAATGCAAAACCCCATGGTGTAACAACCAACGATAAAAATAATATTGTTTTTTCACTTTTTATAATTTTACCATCTGACTCATGGATTCATTAATATCTTTACAAGAGCTACTAACGTATAATTCTTTATAACTAAACTGAGATATATACACCGGATCTATGGTTTCCATAATTGAGTAAATGAATGCTCGGCAATAACTAATGGCAAATGTATAGAACAACGAAATTATACTAGAGTTGTTAAAGTTAATATTTTCTATGAGTTGTTCCAATAAATTATTTGTTGTGACTGCGTTCAAGTCATAAATTATCTTGATACTATCCAGTAAACAGTCTTTAAGTTCTGGAATATTATCATCCCATTGTAAAGCCCCTAGTTCGACTATCGAATATCCTGCTCTGATAGCAGTTTCAATATCGACGGACGTCAATACTGTAATAAAGGTGGTAGTATTGTCATCATCGTGATAAACTACGGGAATATGGTCGTTAGTAGGTACCGTGACTTTACACAACGCGATATATAACTTTCCTTTTGTACCATTTTTAACGTAGTTGGGACGTCCTGCAGGGTATTGTTTTGAAGAAATGATATCGAGAACAGATTTGATACGATATTTGTTGGATTCCTGATTATTCACTATAATATAATCTAGACAGATAGATGATTCGATAAATAGAGAAGGTATATCGTTGGTAGGATAATACATCCCCATTCCAGTATTCTCGGATACTCTATTGATGACACTAGTTAAGAACATGTCTTCTATTCTAGAAAACGAAAACATCCTACATGGACTCATTAAAACTTCTAACGCTCCTGATTGTGTTTCGAATGCCTCGTACAAGGATTTCAAGGATGCCATAGATTCTTTGACCAACGATTTAGTATTGCGTTTAGCATCTGATTTTTTTATTAAATCAAATGGTCGGCTCTCTGGTTTACTACCCCAATGATAACAATAGTCTTGTAAAGATAAACCGCAAGAAAATTTATACACATCCATCCAAATAACCCTAGCACCGTCGGATGATATTAATGTATTATTATAGATTTTCCATCCACAGTTATTGGGCCAGTATACTGTTAGCAACGGTATATCGAATAGATTACTCATGTAACCTACTAGAATGATAGTTCGTGTACTAGTCATAATATCTTTAATCCAATCTAAGAAATCTAAAATTAGATCTTTTACACTATTAAAGTTAACAAAGGTATTACCCGGGTACGTGGATATCATATATGGTATTGGTCCATTATCAGTAATGGCTCCATAAACTGATACGGCAATGGTTTTTATATGTGTTTGATCTAATGAGGACGAAATTCGCGCCCACAATTCATCTCTAGATATGCATTTAATATCGAACGGTAACACATCAATCTCGGGACGCGTATATGTTTCTAAATTCTTAATCCAAATATAATGATGACCTATATGCCCTATTATCATACTGTCAACTATAGTATACCTAGAGAACTTTCGATACATCTGCTGTTTCCTGTAATCGTTAAATTTTACAAATCTATAACATGCTAAACCTTTTGACGACAGCCATTCATTAATTTCTGATATGGAATCTGTATTCTTAATACCGTATCGTTCTAAAGCCAGTGCTATATCTCCCTGTTCGTGGGAACGCTTTCGTATAATATCGATCAATGGATAATATGAAGTTTTTGGAGAATAATATGATTCATGATCTATTTCGTCCATAAACAATCTAGACATAGGAATTGGAGGCGATGATCTTAATTTTGTGCAATGGGTCAATCCTATAACTTCTAATATTGTAATATTCATCATCGACATAACACTATCTATGTTATCATCGTATATTAGTATACCACGACCTTCTTCATTTCGTGCCAAAATGATATACAGTCTTAAATAATTACGCAATATCTCAATAGTTTCATAATTGTTAGCTGTTTTCATCAAGGTTTGTATCCTGTTTAACATGATGGCGTTCTATAACGTCTCTATTTTCTATTTTTAATTTTTTTAAATTTTTAACGATTTACTGTGGCTAGATACCCAATCTCTTTCAAATATTTTTTTAGCCTCGCTTACAAGCTGTTTATCTATACTATTAAAACTGACGAATCCGTGATTTTGGTAATGGGTTCCGTCGAAATTTGCCGAAGTGATATGAACATATTCGTCGTCGACTATTAACAATTTTGTATTATTCTGAATAGTGAAAACCTTCACAGATAGATCATTTTGAACACACAACGCATCTAGACTTCTGGCGGTTGCCATAGAATATACGTCGTTCTTATCCCAATTACCAACTAGAAGTCTGATCTTAACTCCTCTATTAATGGCTGCTTCTATAATGGAGTTGTAAATGTCAGGCCAATAGTAGCTATTACCGTCGACACGTGTAGTGGGAACTATGGCCAAATGTTCAATATCTATACTAGTCTTAGCCGACTTGAGTTTATCAATAACTACATCAGTGTCTAGATCTCTAGAATATCCCAATAGGTGTTCTGGAGAATCAGTAAAGAACACTCCACCTATAGGATTCTTAATATGATACGCAGTGCTAACTGGCAGACAACAAGCCGCAGAGCATAAATTCAACCATGAATTTTTTGCGCTATTAAAGGCTTTAAAAGTATCAAATCTTCTACGAAGATCTGTGGCCAGCGGAGGATAATCAGAATATACGCCTAACGTTTTAATCGTATGTATAGATCCTCCAGTAAATGACGCGTTTCCTACATAACATCTTTCATCATCAGACACCCAAAAACAACCGAGTAGTAGTCCCACATTATTTTTTTTATCTATATTAACGGTTATAAAATTTATATCCGGGGAGTGACTTTGTAGCTCTCCCAGATTTCTTTTCCCTCGTTCATCTAGCAAAACTATTATTTTAATCCCTTTTTCAGATACCTCTTTTAGTTTATCAAAAATAAGCGCTCCCCTAGTAGTACTCAGAGGATTACAACAAAAAGATGCTATGTATATATATTTCTTAGCTAGAGTGATAATTTCGTTAAAACATTCAAATGTTGTCAAATGATCGGATCTAAAATCCATATTTTCTGGTAGTGTTTCTACCAGCCTACATTTTGCTCCCGCAGGTACCGATGCAAATGGCCACATTTAGTTAACATAAAAACTTATATATCCTGTTCTATCAACGATTCTAGAATATCATCGGCTATATCGCTAAAATTTTCATCAAAGTCGACATCACAACCTAACTCAGTCAATATATTAAGAAGTTCCATGATGTCATCTTCGTCTATTTCTATATCCGTATCCATTGTAGATTGTTGACCGATTATCGAGTTTAAATCATTACTAATACTCAATCCTTCAGAATACAATCTGTGTTTCATTGTAAATTTATAGGCGGTGTATTTAAGTTGGTAGATTTTCAATTATGTATCAATATAGCAACAGTAGTTCTTGCTCCTCCTTGATTTTAGCATCCTCTTCATTATTTTCTTCTACGTACATAATCATGTCTAATACGTTAGACAACACACCGACGATGGTGGCCGCCACAGACACGAATATGACTAGACCGATGACCATTTAAAAAATACTCTCTAGCTTTAACTTAAACTGTATCGATCATTCTTTTAGCACATGTATAATATAAAAACATTATTCTATTTCGAATTTAGGCTTCCAAAAATTTTTCATCCGTAAACCGATAATAATATATATAGACTTGTTAATAGTCGGAATAAATATATTAATGCTTAAACTATCATCATCTCCACGATTAGAGATACAATATTTACATTCTTTTTGCTGTTTCGAAACTTTATCAATACACGTTAATACAAACCCAGGAAGGAGATATTGAAACTGAGGCTGTTGAAAATGAAACGGCGAATACAATAATTCAGATAATGTAAAATCATGATTCCGTATTCTGATGATATTAGAACTGCTAATGGATGTCGATGGTATGTATCTAGGAGTATCTATTTTAACAAAGCATCGATTTGCTAATATACAATTATCCTTTTGATTAATTGTTATTTTATTCATATTCTTAAAAGGTTTCATATTTATCAATTCTTCTACATTAAAAATTTCCATTTTTAATTTATCTAGCCCCGCAATACTCCTCATTACGTTTCATTTTTTGTCTAGAATACCCATTTTGTTCATCTTGGTACATAGATTATCCAATTGAGAAGCGCATTTAGTAGTTTTGTACATTTTAAGTTTATTAACGAATCGTCGAAAACTAGTTATAGTTAACATTTTATTATTTGATACCCTGATATTAATACCCCTGCCGTTACTATTATTTATAACTGATGTAACCCACGTAACATTGGAATTAATTATCGATAGTAATGCATCGACACTTCCAAAATTGTCTATTATAAACTCACCGATAATTTTTTTATTGCATGTTTTCATATTCATTAGGATTATCAAATCTTTAATCTTATTACGATTGTATGCGTTGATATTACAAGACGTCATTCTAAAAGACGGAGGATTTCCATCAAATGCCAGACAATCACGTACAAAGTACATGGAAATAGGTTTTGTTCTATTACGCATCATAGATTCATATAAAACACCCGTAGAAATACTAATTTGTTTTACTCTATAAAATACTATTGCATCTATTTCATCGTTTTGTATAACGTCTTTCCAAGTGTCAAATTCCAATTTTTTTTCATTGATAGTACCAAATTCTTCTATCTCTTTAACTACTTGCATAGATAGGTAATTACAGTGATGCCTACATGCCGTTTTTTGAAACTGAATAGATGCATCTAGAAGCGATGCTACACTAGTCACGATCACCACTTTCATATTTAGAATATATGTATGTAAAAATATAGTAGAATTTCATTTTGTTTTTTTCTATGCTATAAATGAATTCTCATTTTGTATCCGCACATACTCCGTTTTATATCAATACCAAAGAAGGAAGATATCTGGTTCTAAAAGCCGTTAAAGTATGCGATGTTAGAACTGTAGAATGCGAAGGAAGTAAAGCTTCCTGCGTACTCAAAGTAGATAAACCCTCATCACCCACGTGTGAGAGAAGACCTTCGTCCCCGTCCAGATGCGAGAGAATGAATAACCCTGGAAAACAAGTCCCGTTTATGAGAACGGACATGTTACAAAATATGTTTGCTGCTAATCGCGACAACGTAACGTCAAGACTTTTGAACTAAAATACAATTATATCTTTTTCGATATTAATAAATCCGTGTCTCCCGGGTTTTTTATCTCTTTCAGTATGTGAATAGATAGGTATTTTATCTCTATTCATCATCGAATTTAAGAGATCCGATAAACATTGTTTGTATTCTCCAGATGTCAGCATCTGATACAACAATATATGTGCACATAAACCTCTGGCACTTATTTCATGTACCTTCCCCTTATCACTAAGGAGAATAGTATTTGAGAAATATGTATACATGATATTATCATGTATTAGATATACAGAATTTGTAACACTCTCGAAATCACACGATGTGTCGGCGTTAAGATCTAATATATCACTCGATAACACATTTTCATCTAGATACACTAGACATTTTTTAAAGCTAAAATAGTCTTTAGTAGTAACAGTAACTATGCGATTATTTTCATCGATGATACATTTCATCGGCATATTATTACGCGTACCATCAAAGACTATACCATGTGTATATCTAACGTATTCTAGCATAGTTGCCATACGTACATTAAACTTTTCAGGATCTTTGGATAGATCTTCCAATCTATCTATTTGAGAAAACATTTTTATCATGTTCAATAGTTGAAACGTCGGATCCACTATATAGATATTATCTATAAAGATTTTAGGAACTATGTTCATGGTATCCTGGCGAATATTAAAACTATCAATGATATGATTATCGTTTTCATCTTTTATCACCATATAGTTTCTAAGATATGGGATTTTACTTAATATAATATTATTTCCCGTAATAAATTTTATTAGAAATGCCAAATCTATAAGAAAAGTCCTAGAATTAGTCTGAAGAATATCTATATCACCGTACCGTATATTTGGATTAATTAGATATAGAGAATATGATCCGTAACATATACAACTTTTATTATGACGTCTAAGATATTCTTCCATCAACTTATTAACATTTTTGACTAGGGAAGATACATTATGACGTCCCATTACTTTTGCCTTGTCTATTACAGCGACGTTCATAGAATTTAGCATATCTCTTGCCAATTCTTCCATTGATGTTACATTATAAGAAATTTTAGATGAAATTACATTTGGAGCTTTAATAGTAAGAACTCCTAATATATCCGTGTATGTGGTCACTAATACAGATTGTAGTTCTATAATCGTAAATAATTTACCTATATTATATGTTTGAGTTTGTTTAGAAAAGTAGCTAAGTATACGATCTTTTATTTCTGATGCCGATGTATCAACATCGAAAAAAAATCTTTTTTTATTCTTTTTTACTAACGATACGAATATGTCTTTGTTAAAAACAGTTATTTTCTGAATATTTCTAGCTTGTAATTTTAACATATGATATTCGTTCACACTAGGTACTCTGCCTAAATAGGTTTCTATAATCTTTAATGTAATATTAGGAAGAGTATTCTGATCAGGATTCCTATTCATTTTGAGGATTTAAAACTCTGATTATTGTCTAATATGGTCTCAACACAAACTTTTTCACAGAGTGATAGAGTTTTTGATAACTCGTTTTTCTTAAGAAATATAAAACTACTGTCTCCAGAGCTCGCTCTATCTTTTATTTTATCTAATTCGATACAAACTCCTGATACTGGTTCAGAAAGTAATTCATTAATTTTCAGTCCTTTATAGAAGATATTTAATATAGATAATACAAAATCTTCAGTTCTTGATATCGATCTGATTGATCCTAGAACTAGATATATTAATAACGTGCTCATTAGGCAGTTTATGGCAGCTTGATAATTAGATATAGTATATTCCAGTTCATATTTATTAGATACCGCATTGCCCAGATTTTGATATTCTATGAATTCCTCTGAAAATAAATCCAAAATAACTAGACATTCTATTTTTTGTGGATTAGTGTACTCTCTTCCCTCTATCATGTTCACTACTGGTGTCCACAATGATAAATATCTAGAGGGAATATAATATAGTCCATATGATGCCAATCTAGCAATGTCGAATAACTGTAATTTTATTCTTCGCTCTTCATTATGAATTGAATCTTGAGGTATAAACCTAACACAAATTATATCATTAGACTTTTCGTATGTAATGTCTTTCATGTTATAAGTTTTTAATCCTGGAATAGAATCTATTTTAATGAGGCTTTTAAACGCAGCGTTCTCCAACGAGTCAAAGCATAATACTCTGTTGGTTTTCTTATATTCAATATTACGATTTTCTTCTTTGAATGGAATAGGTTTTTGAATTAGTTTATAATTACAACATAATAGATAAGGAAGTGTGTAAATAGTACGCGGAAAAAACATAATAGCTCCCCTGTTTTCATCCATGGTTTTAAGTAAATGATCACTGGCTTCTTTAGTCAATGGATATTCGAACATTAACCGTTTCATCATCATTGGACAGAATCCATATTTCTTAATGTAAAGAGTGATCAAATCATTGTGTTTATTGTACCATCTTGTTGTAAATGTGTATTCGGTTATCGGATCTGCTCCTTTTTCTATTAAAGTATCGATATCGATCTCGTCTAAGAATTCAACTATATCGACATATTTCATTTGTATACACATAACCATTACTAACGTAGAATGTATAGGAAGAGATGTAACGGGAACAGGGTTTGTTGATTCGCAAACTATTCTAATACATAATTCTTCTGTTAATACGTCTTGCACGTAATCTATTATAGATGCCAAGATATCTATATAATTATTTTGTAAGATGATGTTAACAATGTGATCTATATAAGTAGTGTAATAATTCATGTATTTCGATATATGTTCCAACTCTGTCTTTGTGATGTCTAGTTTCGTAATATCTATAGCGTCCTCAAAAAATATATTCGCATATATTCCCAAGTCTTCAGTTCTATCTTCTAAAAAATCTTCAACGTATGGAATATAATAATCTATTTTACCTCTTCTGATGTCATTAATGATATAGTTTTTGACACTATTTTCCGTCAATTGATTCTTATTCACTATGTCTAAAAACCGGATAGCGTCCCTAGGACGAACTACTGCCATTAATATCTCTATTATAGCTTCTGGACATAAATCATCTATTATACCAGAATTAATGGGAACTATTCCGTATCTATCTAACATAGTTTTAAGAAAGTCAGAATCTAAGACCTGATGTTCATATATTGGTTCATACATGAAATGATCTCTATTGATGATAGTGACTATTTCATTCTCTGAAAATTGGTAACTCATTCTATACACGCTTTCCTTGTTGATAAAGGATAGTATATACTCAATGGAATTTGTACCAACAAACTGTTCTCTTATGAATCGTATATCATCATCTGAAATGATCATGTAAGGCATACATTTAACAATAAGAGACTTGTCTCCTGTTATCAATATACTATTCTTGTGATAATTTATGTGTGCGGCAAATTTGTCCACGTTCTTTAATTTTGTTATAGTAGATATCAAATCCAATGGAGATACAGTTCTTGGCTTAAACAGATATAGTTTTTCTGGAACGAATTCTACAACATTATTATAAAGGACTTTGGGTATATAAGTGGGATGAAATCCTATTTTAATTAATGCGATAGCCTTGTCCTCGTGCAGATATCCAAACGCTTTTGTGATAGTATGGCATTCATTGTCTAGAAACGCTCTACGAATATCTGTAACAGATATCATCTTTAGAGAATACTAGTCGCGTTAATAGTACTAAAATTTGTATTTTTTAATCTATCTCAATAAAAAATTAATATGTATGATTCAATGTATAACTAAACTACTAACTGTTATTGATAACTAGAATCAGAATCTAATGATGACATAACTAAGAAGTTTATCTACAGCCAATTTAGCTGCATTATTTTTAGCATCTCGTTTAGATTTTCCATCTGCCTTATCGAATACTCTTCCGTCAATGTCTACACAGGCATAAAATGTAGGAGAGTTACTAGGCCCCACTGATTCAATACGAAAAGACCAATCTCTCCTAGTTATTTGACAGTACTCATTAATAACGGTGACAGGGTTAACACCTTTCCAATAAATAATTTTTTTAACCGGAATAACATCATCAAAAGACTTATGATCCTCTCTCATTGATTTTTCGCGGGATACATCATCTATTATAGCATCAGCATCAGAATCTGTAGGCCGTGTATCAGCATCCATTGTCGTAGACCAACGAGGAGGAGTATCGTTGGAGCTGTAAACCATAGCACTACGTTGAAGATCATACAGAGCTTTATTAACTTCTCGCTTCTCCATATTAAGTTGTTTAGTTAGTTGTACAGCAGTAGCTCCTTAGTCCAATGTTTTTAATAACCGCACACAATCTCTGTGTCAGAACGCTCGTCAATATAGATCTTAGAAATTTTTTTAGAGAGAACTAACGCAACTAGCAATAAAACTGATCTTATTTTATCATTTTTTTTATTCATCATCCTCTGGTGGTTCGTCGTTCCTATCGAATGTAGCTCTGATTAACCCGTCATCTATAGGTGATGCTGGTTCTGGAGATTCTGGAGGAGATGGATTATTATCTGGAAGAATCTCTGTTATTTCCTTGTTTTCATGTATCGATTGCGTTGTAACATTAAGATTGCGAAATGCTCTAAATTTGGGAGGCTTAAAGTGTTGTTTACAATCTCTACACGCGTGTCTAACTAATGGAGGTTCATCAGCGGCTCTAGTTTGAATCATCATCGGTGTAGTATTCCTACTTTTACAGTTAGGACACGGTGTATTGTATTTCTCGTCGAGAACGTTAAAATAATCGTTGTAACTCACATCCTTTATTTTATCTATATTGTATTCTACTCCTTTCTTAATGCATTTTATACCGAACAAGAGATAGCGAAGGAATTCTTTTTCGGTACCGCTAGTACCCTTAATCATATCACATAGTGTTTTATATTCTAAATGTGTGGCAATGGACGGTTTATTTCTATACGATAGTTTGTTTTTGGAATCCTTTGAGTATTCTATACCAATATTATTCTTTGATTCGAATTTAGTTTCTTCGATATTAGATTTTGTATTACCTATATTCTTGATGTAGTACTTTGATGATTTTTCCATGGCCCATTCTATTAAGTTTTCCAAGTTGGCATCATCCACATATTGTGATAGTAATTCTCGGATATCAGTAGTGACTACCGCCATTGATATTTGTTCATTTGATGAGTAACTACTAATGTATACATTTTCCATTTATAACACTTATGTATTAACTTTGTTTATTTATATTTTTTCATTATTATGTTGATATTAATAATCGTATTGTGGTTATATGGCTACAATTTCATAATGAGTTGAAGTCAGTGTCCTATGATCAATGACGATAGCTTTACTCTGAAAAGAAAGTATCAAATCGATAGTGCAGAGTCAACAATGAAAATGGATAAGACGATGACAAAGTTTCAGAATAGAGTCAAAATGGTAAAAGAAATAAATCAGACGATAAGAGCAGCACAAACTCATTACGAGACATTGAAACTAGGATATATAAAATTTAAGGGAATGATTAGGACTACTACTCTAGAAGATATAGCACCATCTATTCCAAATAATCAGAAAACTTATAAACTATTCTCGGACATTTCAGTCATTGGCAAAGCATCACAGAATCCGAGTAAGATGATATATGCTCGCTGCTTTACATGTTTCCCAATTTGTTTGGAGATGACCATAGATTCATTTGTTATAGAATGCATCCAACATTGTTCATGATATAGTTGAATCATGTATGCCTGTTCGTATGCCTGTGGCTAAGATACTGTGTAAAGAAATGGTAAATAAATACTTTGAGAATCTTTAAGAGTGCATTGACTTTGTTAGTGAATAGGCATTCCATCTTTCTCCAATACTAATTCAAATTGTTAAATTAATAATGGAATAGTATAAATAGTTATTAGTGATAGGATAGTAAACATAATTATTAGAATAGTAGTGTAGTATCATAGATAACTCTCTTCTATAAAAAATGGATTTTATTCGTAGAAAGTATCTTATATACACAGTAGAAAATAATATAGATTTTTTAAAGGATGATACATTAAGTAAAGTAAACAATTTTACCCTCAATCATGTACTAGCTCTCAAGTATCTAGTTAGCAATTTTCCTCAACATGTTATTACTAAGGATGTATTAGCTAATACCAATTTTTTTGTTTTCATACATATGGTACGATGCTGTAAAGTATACGAAGCGGTTTTACGACACGCATTTGATGCACCCACGTTGTACGTTAAAGCATTGACTAAGAATTATTTATCGTTTAGTAACACAATACAGTCGTACAAGGAAACAGTGCATAAACTAACACAAGATGAAAAATTTTTAGAGGTTGCCGAATACATGGACGAATTAGGAGAACTTATAGGCGTAAATTATGACTTAGTTCTTAATCCATTATTTCACGGAGGGGAACCCATCAAAGATATGGAAATCATTTTTTTAAAACTGTTTAAGAAAACAGACTTCAAAGTTGTTAAAAAATTAAGTGTTATAAGATTACTTATTTGGGCATACCTAAGCAAGAAAGATACAGGCATAGAGTTTGCGGATAATGATAGACAAGATATATATACTCTATTTCAACAAACTGGTAGAATAGTCCATAGCAATCTAACAGAAACGTTTAGGGATTATATCTTTCCCGGAGATAAGACTAGCTATTGGGTGTGGTTAAACGAAAGTATAGCTAATGATGCGGATATCGTTATTAATAGACCCGCCATTACCATGTATGATAAAATTCTTAGTTATATATACTCTGAGATAAAACAGGGACGCGTTAATAAAAACATGCTTAAGTTAGTTTATATCTTTGAGCCTGAAAAAGATATCAGAGAACTTCTGCTAGAAATCATATATGATATTCCTGGAGATATCCTATCTATTATTGATGCAAAAAACGACGATTGGAAAAAATATTTTATTAGTTTTTACAAAGCTAATTTTATTAACGGTAATACATTTATTAGTGATAGAACGTTTAACGATGACTTATTCAGAGTTGTTGTTCAAATAGATCCCGAATATTTCGATAATGAACGAATTATGTCTTTATTCTATACGAGTGCTGCGGACATTAAACGATTTGATGAGTTAGATATTAATAACAGTTATATATCTAATATAATTTATGAGGTGAACGATATCACATTAGATACAATGGATGATATGAAGAAGTGTCAAATCTTTAACGAGGATACGTTGTATTATGTTAAGGAATACAATACATACCTGTTTTTGCACGAGTCGGATCCCATGGTCATAGAGAACGGAATACTAAAGAAACTGTCATCTATAAAATCCAAGAGTAGACGGCTGAACTTGTTTAGCAAAAACATTTTAAAATATTATTTAGACGGACAATTGGCTCGTCTAGGTCTTGTGTTAGATGATTATAAAGGAGACTTATTAGTTAAAATGATAAACCATCTCAAATCTGTGGAGGATGTATCCGCATTCGTTAGATTTTCTACAGATAAAAACCCTAGTATTCTTCCATCGCTAATCAAAACTATTTTAGCTAGTTATAATATTTCCATCATCGTCTTATTTCAAAGGTTTTTAAGAGATAATCTATATCATGTAGAAGAATTCTTGGATAAAAGCATCCATCTAACCAAGACGGATAAGAAATATATACTTCAATTGATAAGGCACGGTAGATCATAGAACAAACCAAATATATTATTAATAATTTGTATATACATAGATATAATTATCACATATTAAAAAATAACACATTTTTGATAAATGGAAACCGTTGCAACAATTCAGACTCCCACCAAATTAATGAATAAAGAAAATGCAGAAATGATTTTGGAAAAAATTGTTAATCATATAGCTATGTATATTAGTGACGAATCAATATATTCAGAAAATAATCCTGAATATATTGATTTTCGTAACAGATACGGAGACTATAGATCTCTCATTATAAAAAGTGATCACGAGTTTGTAAAGCTATGTAAAGATCATGCAGAGAAAAGTTCTCCAGAAACGCAACAAATGATTATCAAACACATATACGAACAATATCTTATTCCAGTATCTGAAGTACTATTAAAACCTATAATGTCCATGGGTGACATATTTACATATAACGGATGTAAAGACAATGAATGGATGCTAGAACAACTCTCTACCCTAAACTTTAACAATCTCTACACATGGAACTCATGTAGCATAGGCAATGTAACGCGTCTGTTTTATACATTTTTTAGTTATCTGATGAAAGATAAACTAAATATATAAGTATAATCCCATTCTAATACTTTAACCTGATGTATTATTACCTGCATCTTATTAGAATATTAACCTAACTAAAAGACATAAAAAGCGGTAGGATATAAATATTATGGCCGCAACCGTTCCGCGTTTTGACGATGTGTACAAAAATGCACAAAGAAGAATTCTAGATCAAGAAACATTTTTTAGTAGAGGTCTAAGTAGACCGTTAATGAAAAACACATATCTATTTGATAATTACGCGTATGGATGGATACCAGAAACTGCAATTTGGAGTAGTAGATACGCAAACCTAGATGCTAGTGACTATTATCCCATTTCGTTGGGATTACTTAAAAAGTTTGAATTTCTCATGTCTCTATATAAAGGTCCTATTCCCGTATATGAAGAAAAAGTAAATACTGAATTCATTGCTAATGGATCTTTCTCCGGTAGATACGTATCATATCTTAGAAAGTTTTCTGCCCTTCCAACAAACGAGTTTATTAGTTTTTTATTATTGACCTCCATCCCTATCTATAATATCTTATTCTGGTTTAAAAACACACAGTTTGATATTACTAAACACACATTATTCAGATACGTCTATACAGATAATACCAAACACCTTGCGTTGGCTAGGTATATACATCAAACAGGAGACTATAAGCCTTTGTTTAGTCGTCTCAAAGAGAATTATATATTTACTGGTCCCGTTCCAATAGGTATCAAAGATATAGATCACCCTAATCTTAGTAGAGCAAGAAGTCCATCCGATTATGAGACATTAGCTAATATTAGTACTATATTGTACTTTACCAAGTATGATCCAGTATTAATGTTTTTATTGTTTTACGTACCTGGGTATTCAATTACTACAAAAATTACTCCAGCCGTAGAATATCTAATGGATAAACTGAATCTAACAAAGAGCGACGTACAACTGTTGTAAATTATTTTATGCTTCGTAAAATGTAGGTCTTGAACCAAACATTCTTTGAAAAAATGAGATGCATAAAACTTTATTATCCAATAGATTAACTATTTCAGACGTCAATCGTTTAAAGTAAACTTCGTAAAATATTCTTTGATTGCTGCCGAGTTTAAAACTTCTATCGATAATTGTTTCATATGTTTTAATATTTACAAGTTTTTTGGTCCATGGTACATTAGCTGGACAGATATATGCAAAATAATATCGTTCTCCAAGTTCTATAGTCTCTGGATTGTTTTTATTATATTCAGTAACCAAATACATATTAGGGTTATCTGCGGATTTATAATTTGAGTGATGCATTCGACTCAACATAAATAATTCTAGAGGAGACGATCTACTATCAAATTCGGATCGTAAATCTGTTTCTAAAGAACGGAGAATATCTATACATACCTGATTAGAATTCATCCGTCCTTCAGACAACATCTCAGACAGTCTGGTCTTGTATGTCTTAATCATATTCTTATGAAACTTGGAAACATCTCTTCTAGTTTCACTAGTACCTTTATTAATTCTCTCAGGTACAGATTTTGAATTCGACGATGCCGAGTATTTCATCGTTGTATATTTCTTCTTCGATTGCATAATCAAATTCTTATATACCGCCTCAAACTCTATTTTAAAATTATTAAACAATACTCTACTATTAATCAGTCGTTCTAACTCCTTTGCTATTTCTATGGACTTATCTACATCTTGACTGTCTATCTCTGTAAACACGGAGTCGGTATCTCCATACACGCTACGAAAACGAAATCTATAATCTATAGGCAACGATGTTTTCACAATCGGATTAATATCTCTATCGTCCATATAAAATGGATTACTTAATGTATTGGCAAACCGTAACATACCGTTGGATAACTCTGCTCCATTTAGTACCGATTCTAGATACAATATCATTCTACGTCCTATGGATGTGCAACTCTTAGCCGAAGCGTATGAGTATAGAGCACTATTTCTAAATCCCATCAGACCATATACTGAGTTGGCTACTATCTTGTACGTATATTGCATGGAATCATAGATGGCCTTTTCAGTTGAACTGGTAGCCTGTTTTAACATCTTTTTATATCTGGCTCTCTCTGCCAAAAATGTTCTTAATAGTCTAGGAATGGTTCCTTCTATTGATCTATCGAAAATTGCTATTTCAGAGATGAGGTTCGGTAGTCTAGGTTCACAATGAACCGTAATATATCTAGGAGGTGGATATTTCTGAAGCAAGAGTTGATTATTTATTTCTTCTTCCAATCTATTGGTACTAACAACGACACCGACTAATGTTTCCGGAGATAGATTTCCAAAGATACACACATTAGGATACAGACTGTTATAATCAAAGATTAATACATTATTACTAAACATTTTTTGTTTTGGAGCAAATACCTTACCGCCTTCATAAGGAAACTTTTGTTTTGTTTCTGATCTAACTAAGATAGTTTTAGTTTCCAACAATAGCTTTAACAGTGGACCCTTGATGATTGTACTCGCTCTATATTCGAATACCATGGATTGAGGAAGCACATATGTTGCCGCACCAGCGTCTGTTTTTGTTTCTACTCCATAATACTCCCACAAATACTGACACAAACAAGCATCATGAATACAGTATCTAGCCATATCTAAAGCTATGTTTAGATTATAATCCTTATACATCTGAGCTAAATCAATGTCATCCTTTCCGAAAGATAATTTATATATATCATTAGGTAAAGTAGGACATGATAGTACGACTTTAAATCCATTTTCCAAAATATCTTTACGAATTACTTTACATATAATATCCTCATCAACAGTCACGTAATTACCTGTGGTTAAAACCTTTGCAAATGTATCGGCTTTGCCTTTCGCGTCCGTAGTATCGTCACCGATGAACGTCATTTCTCTAACTCCTCTATTTAATACTTTACCCATGCAACTGAACGCGTTCTTGGATATAGAATCCAATTTGTACGAATCCAATTTTTCAGATTTTTGAATGAATGAATATAGATCGAAAAATATAGTTCCATTATTGTTATTAACGTGAAACGTAGTATTGGCCATGCCGCATACTCCCTTATGACTAGACTGATTTCTCTCATAAATACAGAGATGTACAGCTTCCTTTTTGTCTGGAGATCTAAAGATAATCTTCTCTCCTGTTAATAACTCTAGACGATTAGTAATATATCTCAGATCAAAGTTATGTCCGTTAAAGGTAACGACGTAGTCGAACGTTAGTTCCAACAATTGTTTAGCTATTCGTAACAAAACTATTTCAGAACATAGAACTAGTTCTCGTTCGTAATCCATTTCCATTAGCGACTGTATCCTCAAACATCCTCTATCGACGGCTTCTTGTATTTCCTGTTCCGTTAACATCTCTTCATTAATGAGCGTAAACAGTAATCGTTTACCACTTAAATCGATATAACAGTAACTTGTATGCGAGATTGGGTTAATAAATACAGAAGGAAACTTCTTATCGAAGTGACACTCTATATCTAGAAATAAGTACGATCTTGGGATATCGAATCTAGGTATTTCTTTAGCGAAACAGTTACGTGGATCGTCACAATGATAACATCCATTGTTAATCTTTGTCAAATATTGCTCGTCCAACGAGTAACATCCGTCTGGAGATATCCCGTTAGAAATATAAAACCAACTAATATTGAAAAATTCATCCATGGTGGCATTTTGTATGCTGCGTTTCTTTGGCTCTTCTATCAACCACATATCTGCGACGGAGCATTTTCTATCTTTAATATCTAGATTATAACTTATTGTCTCGTCAATGTCTATAGTTCTCATCTTTCCCATCGGCCTCGCATTAAATGGAGGAGGAGATAATGACTGATATATTTCGTCCGTCACTACGTAATAAAAGTAATGAGGAAATCGTATAAATACGGTCTCGCCATTTCGACATCTGGATTTCAGATATAAAAATCTGTTTTCACCGTGACTTTCAAACCAATTAATACACCTAACATCCATTTCTAGAATTTAGAAATATATTTTCATTTAAATGAATCCCAAACATTGGGGAAGAGCCGTATGGACCATTATTTTTATAGTACTTTCGCAAGCGGGTTTAGACGGCAACATAGAAGCGTGTAAACGAAAACTATATACTATAGTCAGCACTCTTCCATGTCCTGCATGTAGACGACACGCGACTATCGCTATAGAGAACAATAATGTCATGTCTAGCGATGATCTGAATTATATTTATTATTTTTTCATCAGATTATTTAACAATTTGGCATTTGATCCCAAATACGCAATCGATGTGTCAAAGGTTAAACCTTTATAAACTTAACCCATTATAAAACTTATGATTAGTCACGACTGAAATAACCGCGTGATTATTTTTTGGTATAATTCTACACGGCATGGTTTCTGTGACTATGAATTCAACACCTGTTATCTTAGTGAAATCTTTAACAAACAGCAAGGGTTCGTCAAAGACATAAAACTCATTGTTTACGATCGAAATAGACCCCCTATCACACTTAAAATAAAAAATATCCTTATCCTTTACCACCAAATAAAATTCTGATTGGTCAATGTGAATGTATTCACTTAACAGTTCCACAAATTTATTTATTAACTCCGAGGCACATACATCGTCGGTATTTTTTATGACAAACTTTACTCTTCCAGCATCCGTTTCTAAAAAAATATTAACGAGTTCCATTTATATCATCCAATATTATTGAAATGACGTTGATGGACAGATGATATAAATAAGAAGGTACAGTACCTTTGTCCACCATCTCCTCCAATTCATACTCTATTTTGTCATTAACTTTAATGTGTGAAAACAGTACGCCACATGCTTCCATGACAGTGTGTAACACTTTGGATACAAAATGTTTGACATTAGTATAATTGTCCAAGACTGTCAATCTATAATAGATAGTAGCTATAATATATTCTATGATGGTATTGAAGAAGATGACAACCTTGGCATATTGATCATTTAACACAGACATGGTATCAACAAATAGCTTAAATGAAAGAGAATCAGTAATTGGAATAAGCGTCTTCTCGATGTAGTGTCCGTATACCAACATGTCTGATATTTTGATGTATTCCATTAAATTATTTAGTTTTTTCTTTTTATTCTCGTTAAACAGAATTTCTGTCAATGGACCCCAACATCGTTGACCTATTAAGTTTTGATTGATTTTTCCGTGTAAGGCGTATCTAGTCAGATCGTATAGCCTATCCAATAATCCATCGTCTGTGCGTAGATCACATCGTACACTTTTTAATTTTCTATAGAAGAGTGACAGACATCTGGAGCAATTACAGACAGCAATTTCTTTATTCTCTACAGATGTAAGATACTTGAAGATATTCCTATGATGATGCAGAATTTTGGATAACACGGTATTGATGGTATCTGTTACCATAATTCCTTTGACTGATAGTGTCAAAGTACAAGATTTCCAATCTTTTGCAATTTTCAGTACCATTATCTTTGTTTTGATATCTATATCAGACAGCATGGTACGTCTGACAACACAGGGATTAAGACGGAAAGATGAAATGATTCTCTCAACATCTTCAATAGATACCTTGCTATTTTTTTTGGCATTATCTATATGTGAGAGAATATCCTCTAGAGAATCAGTATCCTTTTTGATGATAGTGGATCTCAATGACATGGGACGTCTAAACCTTCTTATTCTATCACCAGATTGCATGGTGATTTGTCTTCTTTCTTTTATCATGATGTAATCTCTAAATTCATCGGCAAATTGTCTATATCTAAAATCATAATATGAGATGTTTACCTCTACAAATATCTGTTCGTCCAATGTTAGAGTATCTATATCAGTTTTGTATTCCAAATTAAACATGGCAACGGATTTAATTTTATATTCCTCTATTAAGTCCTCGTCGATAATAACAGAATGTAGATAATCATTTAATCCATCGTACATGGTTGGAAGATGCTCGTTGACAAAATCTTTAATTGTCTTGATGAAGGTGGGACTATATCTAACATCTTGATTAATAAAATTTATAACATTGTCCATAGGATACTTTGTAACTAGTTTTATACACATCTCTTCATTGGTAAGTTTAGACAGAATATCGTGAACAGGTGGTATATTATATTCATCAGATATACGAAGAATAATGTCCAAATCTATATTGTTTAATATATTATATAGATGTAGTGTAGCTCCTACAGGAATATCTTTAACTAAGTCAATGATTTCATCAACAGTTAGATCTATTTTAAAGTTAATCATATAGGCATTGATTTTTAAAAGGTATGTAGCCTTGACTACATTCTCATTAATTAACCATTCCAAGTCACTGTGTGTAAGAAGATTATATTCTATCATAAGCTTGACTACATTTGGTCCCGATACCATTAAAGAATTCTTATGATATAAGGAAACAGCTTTTAGGTACTCATCTACTCTACAAGAATTTTGGAGAGCCTTAACGATATCAGTGACGTTTATTATTTCAGGAGGAAAGAACCTAACATTGAGAATATCTGAATTAATAGCTTCCAGATACAGTGATTTTGGCAATAGTCCGTGTAATCCATAATCCAGTAACACGAGCTGGTGCTTGCTAGACACCTTTTCAATGTTTAATTTTTTTGAAATAAGCTTTGATAAAGCCTTCCTCGCAAATTCCGGATACATGAACATGTCGCCAACATGATTAAGTATTGTTTTTCATTATTTTTATATTTTCTCAACAAGTTCTCAATACCCCAATAGATAATAGAATATCACCCAATGCGTCCATGTTGTCTATTTCCAACAGGTCGCTATATCCACCAATAGAAGTTTTCCCAAAAAAGATTCTAGGAACAGTTCTACCACCAGTAATTTGTTCAAAATAGTCACGCAATTCATTTTCGGGTTTAAATTCTTTAATATCTACAATTTCATACGCTCCTCTTTTGAAACTAAACTTATTTAGAATATCCAGTGCGTTTCTACAAAAAGGACATGTAAACTTGACAAAAATTGTCACTTTGTTATTGGCCAACCTTTGTTGTACAAATTCCTCGGCCATTTTTAATATTTAAGTGATACAAAACTATCTCGACTTATTTAACTCTTTAGTCGAGATATATGGACACAGATAGCTATATGATAACCAACTACAGAAGACAAACGCTATAAAAAACATAATTACGACGAGCATATTTATAAATATTTTTATTCAGTATTACTTGATATAGTAATATTAGGCACAGTCAAACATTCAACCACTCTAGATACATTAACTCTCTCATTTTCTTTAACAAATTCTGCAATATCTTCGTAAAAAGATTCTTGAAACTTTTTAGAATATCTATCGACTCTAGATGAAATAGCGTTCGTCAACATACTATGTTTTGTATACATAAAGGCGCCCATTTTAACAGTTTCTAGTGACAAAATGCTAGCGATCCTAGGATCCTTTAGAATCACATAGATTGACGATTCGTCTCTCTTAGTAACTCTAGTAAAATAATCATACAATCTAGTACGCGAAATAATATTATCCTTGACTTGAGGAGATCTAAACAATCTAGTTTTGAGAACATCGATAAGTTCATCGGGAATTACATACATACTATCTTTAATAGAACTCTTTTCATCCAGTTGAATGGATTCGTCCTTAACCAACTGATTAATGAGATCTTCTATTTTATCATTTTCTAGATGATATGTATGTCCATTAAAGTTAAATTGTGTAGCGCTTCTTTTTAGCCTAGCAGCCAATACTTTAACATCACTAATATCGATATACAAAGGAGATGATTTATCGATGGTATTAAGAATTCGTTTTTCGACATCCGTCAAAACCAATTCCTTTTTGCCTGTATCATCCAGTTTGCCATTCTTTGTAAAGAAATTATTTTCTACTAGACTATTAATAAGACTGATAAGGATTCCTCCATAATTGCACAATCCAAACTTTTTCACAAAACTAGACTTTACGAGATCTACAGGAATGCGTACTTCAGGTTTCTTAGCTTGTGATTTTTTCTTTTGTGGACATTTTCTAGTGACCAACTCATCTACCATTTCATTGATTTTAGCAGTGAAATAAGCTTTCAATGCACGGGCACTGATACTATTGAAAACGAGTTGATCTTCAAATTCCGCCATTTAAGTTCACCAAACAACTTTTAAATACAAATATATCAATAGTAGTAGAATAAGAACTATAAAAAAAATAATAATTAACCAATACCAACCCCAACAACCTGTATTATTAGTTGATGTGACAGTTTTCTCATCACTTAGAACAGATTTAACAATTTCTATAAAGTCTGTCAAATCATCTTCCTGAGAACCCATAAATACACCAAATATAGCAGCGTACAACTTATCCATTTATACATTGAATATTGGCTTTTCTTTATCGCTATCTTCATCATATTCATCATCAATATCAACAAGTCCCAGATTACGAACCAGATCTTCTTCTACATTTTCAGTCATTGATACGCGTTCACTATCTCCAGAGAGTCCGATAACGTTAGCCACTACTTCTCTATCAATGATTAGTTTCTTGAGCGCGAATGTAATTTTTGTTTCCGTTCCGGATCTATAGAAAACTACAGGTGTAATAATTGCCTTGGCTAATTGTCTTTCTCTTTTACTGAGTGATTCTAGTTCACCTTCTATAGATCTGAGAATGGATGATTCTCCAGTCGAAACATATTCTACCATGGCTCCGTTTAATTTGTTGATGAAGATGGATTCATCCTTAAATGTTTTCTCTGTAATAGTTTCCGCCGAAAGACTATGCAAAGAATTTGGAATGCGTTCCTTGTGTGTAATGTTTCCATAGACAGCTTCTAGAAGTTGATACAACATAGGACTAGCCGCGGTAACTTTTATTTTTAGAAAGTATCCATCGCTTCTATCTTGTTTAGATTTATTTTTATAAAGTTTAGTCTCTCCTTCCAACATAATAAAAGTGGAAGTCATCTGACTAGATAAACTATCAGTAAGTTTTATAGAGATAGATGAACAATTAGCGTATTGAGAAGCATTTAGTGTAACGCATTCGATACATTTTGCATTAGATTTACTAATCGATTTTGCATACTCTATAACACCCGCACAAGTCTGTAGAGAATCGCTAGATGCTGTAGGTCTTGGTGAAGTTTCAACTCTCTTCTTGATTACCTTACTCATGATTAAACCTAAATAATTGTACTTTGTAATATAATGATATATATTTTCACTTTATCTCATTTGAGAATAAAAATGTTTTTGTTAACCACTGCATGATGTACAGATTTCGGAATCGCAAACCACTTGTGGTTTTATTTTATCCTTGTCCAATGTGAATTGAATGGGAGCGGATGCGGGTTTCGTACGTAGATAGTACATTCCCGTTTTTAGACCGAGACTCCATCCGTAAAAATGCATACTCGTTAGTTTGGAATAACTCGGATCTGCTATATGGATATTCATAGATTGACTTTGATCGATGAAGGCTCCCCTGTCTGCAGCCATTTTTATGATCGTCTTTTGTGGAATTTCCCAAATAGTTTTATAAACTCGCTTAATATCTTCTGGAAGGTTTGTATTCTGAATGGATCCACCATCTACCATAATCCTATTCTTGATCTCATCATTCCATAATTTTCTCTCGGTTAAAACTCTAAGGAGATGCGGGTTAACTACTTGGAATTCTCCAGACAATACTCTCCGAGTGTAAATATTACTGGTATACGGTTCCACCGACTCATTATTTCCCAAAATTTGAGCAGTTGATGCAGTCGGCATAGGTGCCACCAATAAACTATTTCTAAGACCGTATGTTCTGATTTTATCTTTTAGAGGTTCCCAATTCCAAAGATCCGACGGTACAACATTCCAAAGATCATATTGTAGAATACCGTTACTGGCGTACGATCCTACATATGTATCATATGGTCCTTCCTTCTCAGCTAGTTTACAACTCGCCTCTAATGCACCGTAATAAATGGTTTCAAAGATCTTCTTATTTAGATCTTGTGCTTCCAGGCTATCAAATGGATAATTTAAGAGAATAAACGCGTCCGCTAATCCTTGAACACCAATACCGATAGGTCTATGTCTCTTATTAGAGATTTCAGCTTCTGGAATAGGATAATAATTAATATCTATAATTTTATTGAGATTTCTGACAATTACTTTGACCACATCCTTCAGTTTGAGAAAATCAAATCGCCCATCTATTACAAACATGTTCAATGCAACAGATGCCAGATTACACACGGCTACCTCATTAGCATCCGCATATTGTATTATCTCAGTGCAAAGATTACTACACTTGATGGTTCCTAAATTTTGTTGATTACTCTTTTTGTTACACGCATCCTTATAAAGAATGAATGGAGTACCAGTTTCAATCTGAGATTCTATAATCGCTTTCCAGACGACTCGAGCCTTTATTATACATTTGTATCTCCTTTCTCTTTCGTATAGTGTATACAATCGTTCGAACTCGTCTCCCCAAACATTGTCCAATCCAGGACATTCATCCGGACACATCAACGACCACTCTCCGTCATCCTTCACTCGTTTCATAAAGAGATCAGGAATCCAAAGAGCTATAAATAGATCTCTTGTTCTATGTTCATCGTTTCCTGTATTCTTTTTAAGATCGAGGAACGCCATAATATCAGAATGCCACGGTTCCAAGTATATGGCCATAACTCCAGGCCGTTTGTTTCCTCCCTGATCTATGTATCTAGCGGTGTTATTATAAACTCTCAACATTGGAATAATACCGTTTGATATACCATTGGTACCGGAGATATAGCTTCCACTGGCACGAATATTACTAATTGATAGACCTATTCCCCCTGCCATTTTAGAGATTAATGCGCATCGTTTTAACGTGTCATAGATGCCTTCTATGCTATCATCGATCATGTTAAGTAGAAAACAGCTAGACATTTGGTGACGAGTAGTTCCCGCATTAAATAAGGTAGGAGAAGCGTGCGTAAACCATTTTTCAGAAAGTAGATTGTACGTCTCAATAGCTGAGTCTATATCCCATTGATGAATTCCTACTGCGACACGCATTAACATGTGCTGAGGTCTTTCAACAATTTTGTTGTTTATTTTCAACAAGTAGGATTTTTCCAAAGTTTTAAAACCAAAATAGTTGTATGAAAAGTCTCGTTCGTAAATAATAACCGAATTGAGCTTATCCTTATATTTGTTAACTATATCCATGGTAATACTTGAAATAATCGGAGAATGTTTCCCATTTTTAGGATTAACATAGTTGAATAAATCCTCCATCACTTCACTAAATAGTTTTTTTGTTTCCTTGTGTAGATTTGATATGGCTATTCTGGCGGCTAGAATGGCATAATCCGGATGTTGTGTAGTACAAGTGGCTGCTATTTCGGCTGCCAGAGTGTCCAATTCTACCGTTGTTACTCCATTATATATTCCTTGAATAACCTTCATAGCTATTTTAATAGGATCTATATGATCAGTGTTTAAGCCATAGCACAATTTTCTAATACGAGACGTGATTTTATCAAACATGACATTTTCCTTGTATCCATTTCGTTTAATGACAAACATTTTTGTTGGTGTAATAAAAAAAATTATTTAATTTTTCATTAATAGGGATTTGACGTATGTAGCGTACAAAATTATCGTTCCTGGTATATAGATAAAGAGTCCTATATATTTGAAAATCGTTACGGTTCGATTAAACTTTAATGATTGCATTGTGAATATATCATTAGGATTTAACTCCTTGACTATCATGGCGGTGCCAGAAATTACCATCAAAAGCATTAATACAGTTATGCAGATCGCAGTTAGAACGGTTATAGCATCCACCATTTATATCTAAAAATTAGATCAAAGAATATGTGACAACGTCCTAGTTGTATACTGAGAATTGACGAAACAATGTTTCTTACATATTTTTTTCTTATTAGTAACCGACTTAATAGTAGGAACTGGAAAACTAGACTTGATTATTCTATAAGTATAGATACCCTTCCAAATAATGTTCTCTTTGATAAAAGTTCCAGAAAATGTAGAATTTTTTAAAAAGTTATCTTTTGCTATTACTAATATCGTGGTTAGACGCTTATTATTAATATGAGTGATGAAATCCACACCGCTTCTAGATATCGCTTTTATTTCCACATTAGATGGTAAATCCAATAGTGAAACTATCTTTTTAGGAATGTATGGACTCGCGTTTAGAGGAGTGAACGTCTTCGGAGTAGTAAAGGATGATTCGTCAAATGAATAAACAATTTCACAAATGGATGTTAATGTATTAGTAGGAAATTTTTTGACGCTAGTGGAATTGAAGATTCTAATGGATGATGTTCTACCTATTTCATCCGATAACATGTTAATTTCCAATACCAACGGTTTTAATATTTCGATGATATACGGTAGTCTCTCTTTCGGACTTATATAGCTTATTCCACAATACGAGTCATTATATACTCCAAAAAACAAAATAACTAGTATAAAATCTGTATCGAATGGGAAAAACGAAATTATCGATATAGGTATAGAATCCGGAACATTGAACGTATTAATACTTAATTCTTTTTCAGTGGTAAGAACCGATAGGTTATTGACATTGTATGGTTTTAAATATTCTATAACTTGAGACTTGATAGATATTAATGACGAATTGAAAATTATTTTTATCACCACGTGTGTTTCAGGATCATCGTCGACGCCAGTTAACCAACCGAATGGAGTAAAATAAATATCATTAATATATGCTCTAGATATTAGTATTTTTATTAATCCTTTGATTATCATCTTCTCGTACGCGAATGATTCCATGATCAAGAGTGATTTGAGAACATCCTCCGGAGTATTAATGGGTTTAGTAAACAGTCCATCGTTGCAATAATAAAAGTTGTCCAAGTTAAAGGATATTATGCATTCGTTTAAAGATATCACCTCATCTAACGGAGACAATTTTTTGGTAGGTTTTAGAGACTTTGAAGCTACTTGTTTAACAAAGTTATTCATCGTCGTCTACTATTCTATTTAATTTTGTAGTTAATTTATCACATATCACATTAATTGACTTTTTGGTCCACTTTTCCATACGTTTATATTCTTTTAATCCTGCGTTATCCGTTTCCGTTATATACAGGGATAGATCTTGCAAGTTAAATAGAATGCTCTTAAATAATGTCATTTTTTTATCCGCTAAAAATTTAAAGAATGTATAAACTTTTTTCAAAGATTTAAAACTTTTAGGTGGAGTTCTGGTACACAATATCATAAACAAACTAATAAACATCCCACATTCAGATTCCAACAATTGATTAACTTCCACATTAATACAGCCTATTTTCGCTCCAAATGTACATTCGAAAAATCTGAATAAAACATCAATATCGCAATTTGTATTATCCAATACAGAATGTCTGTGATTCGTGTTAAAACCATCGGAAAAAGAATAGAAATAAAAATTATTATAATGGTGGAATTCAGTTGGAATATTGCCTCCGGAGTCATAAAAGGATACTAAACATTGTTTTTTATCGTAAATTACACATTTCCAATGAGACAAATAACAAAATCCAAACATTACAAATCTAGAGGTAGAACTTTTAATTTTGTCTTTAAGTATATACGATAAGATATGTTTATTCATAAACGCGTCAAATTTTTCATGAATAGCTAAGGAGTTTAAGAATCTCATGTCAAATTGTCCTATATAATCCACTTCGGATCCATAAGCAAACTGAGAGACTAAGTTCTTAATACTTCGATTGCTCATCCAGGCTCCTCTCTCAGGCTCTATTTTCATCTTGACGACCTTTGGATTTTCACCAGTATGTATTCCTTTACGTGATAAATCATCAATTTTCAAATCCATTTGTGAGAAGTCTATCGCCTTAGATACTTTTTCCCGTAGTTGAGGTTTAAAGAAATACGCTAACGGTATACTAGTAGGTAACTCAAAGACATCATATATAGAATGGTAACGCGTCGTTAACTCGTCGGTTAACTCTTTCTTTTGATCGAGTTCATCGCTACTATTGGGTCTGCTCAGGTGCCCCGACTCTACTAGTTCCAACATCATACCGATAGGAATACAAGACACTTTGCCAGCGGTTGTAGATTTATCATATTTCTCCACCACATATCCGTTACAATTTGTTAAGAATTTAGATACATCTATATTGCTACATAATCCAGCTAGTGAATATATATGACATAATAAATTGGTAAATCCTAGTTCTGGTATTTTACTAATTACTAAATCTGTATATCTTTCCATTTATCATGGAAAAGAATTTACCAGATATCTTCTTTTTTCCAAACTGCGTTAATGTATTCTCTTACAAATATTCACAAGATGAATTCAGTAATATGAGTAAAACGGAACGTGATAATTTCTCATTGGCTGTGTTTCCAGTGATAAAACATAGATGGCATAACGCACACGTTGTAAAACATAAAGGAATATACAAAGTTAGTACAGAAGCACGTGGAAAAAAAGTATCTCCTCCATCACTAGGAAAACCCGCACATATAAACCTAATGTCGAAGCAATATATATATAGTGAGTATGCAATAAGCTTTGAATGTTATAGTTTTCTAAAATGTATAACAAATACAGAAATCAATTCGTTCGATGAGTATATATTAAGAGGACTATTAGAAGCTGGTAATAGTTTACAGATATTTTCCAATTCCGTAGGTAAACGAATAGATACTATAGGTGTACTAGGGAATAAGTATCCATTTAGCAAAATTCCATTGGCCTCATTAACTCCTAAAGCACAACGAGAGATATTTTTAGCGTGGATTTCTCATAGACCTGTAGTTTTAACTGGAGGAACCGGAGTGGGTAAGACGTCACAGGTACCCAAGTTATTGCTTTGGTTTAATTATTTATTTGGTGGATTCTCTTCTCTAGATAAAATCACTGACTTTCACGAAAGACCAGTCATTCTATCTCTTCCTAGGATAGCTTTAGTTAGATTGCATAGCAATACCATTTTAAAATCATTGGGATTTAAGGTACTAGATGGATCTCCTATCTCTTTACGGTACGGATCTATACCGGAAGAATTAATAAACAAACAACCAAAAAAATATGGAATTGTATTTTCTACCCATAAGTTATCTCTAACAAAACTATTTAGTTATGGCACTATTATTATAGACGAAGTTCATGAGCATGATCAAATAGGAGATATTATTATAGCAGTAGCGAGAAAACATCATACGAAAATAGATTCTATGTTTTTAATGACTGCCACGTTAGAGGATGACAGGGAACGTCTAAAAATATTTTTACCTAATCCCGCATTTATACATATTCCTGGAGATACACTGTTTAAAATTAGCGAGGTATTTATTCATAATAAGATAAATCCATCTTCCAGAATGGCATATATAGAAGAAGAAAAGAGAAATTTAGTTACTGCTATACAGATGTATACTCCTCCTGATGGATCATCCGGTATAGTCTTTGTGGCATCCGTTGCACAGTGTCACGAATATAAATCATATTTAGAAAAAAGATTACCGTATGATATGTATATTATTCATGGTAAGGTCTTAGATATAGACGAAATATTAGAAAAAGTGTATTCATCACCTAATGTATCGATAATTATTTCTACTCCTTATTTGGAATCCAGCGTTACTATACGCAATGTTACACACATTTATGATATGGGTAGAGTTTTTGTCCCCGCTCCTTTTGGAGGATCACAACAATTTATTTCTAAATCTATGAGAGATCAACGAAAAGGAAGAGTAGGAAGAGTTAATCCTGGAACATACGTATATTTCTATGATCTGTCTTATATGAAATCTATACAGCGAATAGATTCAGAATTTCTACATAATTATATATTGTACGCTAATAAGTTTAATCTAACACTCCCCGAAGATTTGTTTATAATCCCTACAAATTTGGATATTCTATGGCGTACAAAGGAATATATAGACTCGTTCGATATTAGTACAGAAACATGGAATAAATTATTATCCAATTATTATATGAAGATGATAGAGTATGCTAAACTTTATGTACTAAGTCCTATTCTCGCTGAGGAGTTGGATAACTTTGAGAGGACGGGAGAATTAACTAGTATTGTACAAGAAGCCATTTTATCTCTAAATTTACAAATTAAGATTTTAAAATTTAAACATAAAGATGATGATACGTATATACACTTTTGTAGAATATTATTCGGTGTCTATAACGGAACAAACGCTACTATATATTATCATAGACCTCTAACGGGATATATGAATATGATTTCAGATACTATATTTGTTCCTGTAGATAATAACTAAAAATCAAAATCTAATGACCACATCTTTTTTTAGAGATGAAAAATTTTCCACATCTCCTTTTGTAGACACGACTAAACATTTTGCAGAAAAAAGTTTATTATTATTTAGATAATCGTATACTTCATCAGTGTAGATAGTAAATGTGAACAGATAAAAGGTATTCTTGCTCAATAGATTGGTAAATTCCATAGAATATATTAATCCTTTCTTCTTGAGATCCCACATCATTTCAACCAAAGACGTTTTATCCAATGATTTACCTCGTACTATACCACATACAAAACTAGATTTTGCAGTGATGTCGTACCTGGTATTCCTACCAAACAAAATTTTACTTTTAGTTCTTTTAGAAAATTCTAAGGTAGAATCTCTATTTGTCAATATGTCATCTATGGAATTACCACTAGCAAAAAATGATAGAAATATATATTGATACATCGCAGCTGGTTTTGATCTACTATACTTTAAAAACGAATCAGATTCCATAATTGCTTGTATATCATCAGCTGAAAAACTATGTTTTACACGTATTCCTTCGGCATTTCTTTTTAATGATATATCTTGTTTAGACAATGATAAAGTTATCATGTCCATGAGAGACGCGTCTCCGTATCGTATAAATATTTCATTAGATGTTAGACGCTTCATTAGGGGTATACTTCTATAAGGTTTCTTAATTAGTCCATCATTGGTTGCGTCAAGAACTACTATCTGATGTTGTTGGGTATCTCTAGTGTTACACATGGCCTTACTAAAGTTTGGGTAAATAACTATGATATCTCTATTAATTATAGATGTATATATTTCATTCGTCAAGGATATTAATATCGACTTACTATCGTCATTAATACGTGTAATGTAATCATATAAATCATGCGATAGCCAAGGAAAATTCAAATAGATGTTCATCATATAATCGTCGCTATAATTCATATTAATACTTTGACATTGACTAATTTGTAATATAGCCTCGCCACGAAGAAAGCTCTCGTATTCAGTTTCATCGATAAAGGATACCGTTAAATATAACTGGTTGCCGATAGTCTCATAGTCTATTAAGTGGTAAGTTTCGTATAAATACAGAATCCCTAAAATATTATCTAATGTGGGATTAATCCTTACCATAACTGTATAAAATGGAGCCGGAGTCATAACTATTTTACCGTTTGTACTTACTGGAATAGATGAAGGAATAATCTCCGGACATGATGGTAAAGACCCAAATGTCTGTTTGAAGAAATCCAATGTTCCAGGTCCTAATCTCTTGACAAAAATTACGATATTCGATCCCGATATCCTTTGCATTCTATTTACCAGCATATCACGAACTATATTAAGATTATCTATCATGTCTATTCTCCCACCGTTATATAAATCGCCTCCGCTAAGAAACGTTAGTATATCCATACAATGGAATACTTCATTTCTAAAATAGTATTCGTTTTCTAATTCTTTAATGTGAAATCGTATACTAGAAAGGGAAAAATTATCTTTGAGTTTTCCATTAGAAAAGAACCACGAAACTAATGTTCTGATTGCGTCTGACTCCGTCGCTGAATTAATAGATTTACACCAAAAACTCATATAACTTCTAGATGTAGAAGCATTCGCTAAAAAATTAGTAGAATCAAAGGATATAAGTAGATGTTCCAACAAGTGAGCAATTCCCAAGATTTCATCTATATCATTCTCGAATCCGAAATTAGAAATTCCCAAGTAGATATCCTTTTTCATCCGATCATTGATGAAAATACGAACTTTATTCGGTAAGACGATCATTTACTAAGGAGTAAAATAGGAAGTAACGTTCGTATATCGTTATCGTCGTATAAATTAAAGGTGTGTTTTTTGCCATTAAGAGACATTATAATTTTACCAATATTGGAATTATAATATAGGTGTATTTGAGCACTAGAAACGGTCGATGCATCGGTAAATATAGCTGTATCTAATGTTCTAGTCGGTATTTCTTCATTTCGCTGTCTAATGATAGCGTTTTCTCTATCTGTTTCCATTACAGCTGCCTGAAGTTTATTGGTCGGATAATATGTAAAATAATAAGAAATACATACGAATAACAAAAATAAAATAAGATATAATAAAGATGCCATTTAGAGATCTAATTTTGTTCAACTTGTCCAAATTCCTACTTACAGAAGATGAGGAATCGTTGGAGATAGTATCTTCCTTATGTAGAGGATTTGAAATATCTTACGATGACTTAATATCGTACTTTCCAGATAGGAAATACCATAAATATATTTCTAAGGTATTTGAACATGTAGATTTATCGGAGGAATTAAGTATGGAATTCCATGATACAACTCTGAGAGATTTAGTATATCTTAGATTGTACAAGTATTCCAAGTATATACGGCCGTGTTATAAATTAGGAGATAATCTAAAAGGTATAGTTGTTATAAAGGACAGAAATATATATATTAGAGAAGCAAATGATGACTTGATAGAATATCTCCTCAAGGAATACACTCCTCAGATTTATACATATTCTAATGAGCGAGTTCCCATAGCTGGTTCAAAATTAATTCTTTGTGGATTTTCTCAAGTTACATTTATGGCGTATACAACGTCGCATATAACAACAAATAAAAAGGTAGATGTTCTCGTTTCCAAAAAATGTATAGATGAACTAGTCGATCCAATAAATTATCAAATACTTCAAAATTTATTTGATAAAGGAAGCGGAACAATAAACAAAATACTCAGGAAGATATTTTATTCGGTAACAGGTGGCCAAACTCCATAGGTAGCTTTTTCTATTTCGGATTTTAGAATTTCCAAATTCACCAGCGATTTATCGGTTTTGGTGAAATCCAAGGATTTATTAATGTCCACAAATGCCATTTGTTTTGTCTGTGGATTGTATTTGAAAATGGAAACGATGTAGTTAGATAGATGCGCGGCGAAGTTTCCTATTAGGGTTCCGCGCTTCACGTCACCCAACATACTTGAATCACCATCCTTTAAAAAAAATGATAAGATATCAACATGGAGTATATCATACTCGGATTTTAATTCTTCTACTGCCTCACTGACATTTTCACAAATACTACAATACGGTTTACCGAAAATAATCAGTACGTTCTTCATTTATGGGTATCAAAAACTTAAAATCGTTACTGCTGGAAAATAAATCACTGACGATATTAGATGATAATTTATACAAAGTATACAATGGAATATTTGTGGATACAATGAGTATTTATATAGCCGTCGCCAATTGTGTCAGAAACTTAGAAGAGTTAACTACGGTATTCATAAAATACGTAAACGGATGGGTAAAAAAGGGAGGACATGTAACCCTTTTTATCGATAGAGGAAGTATAAAAATTAAACAAGACGTTAGAGACAAGAGACGTAAATATTCTAAATTAACCAAGGACAGAAAAATGTTAGAATTAGAAAAGTGTACATCCGAAATACAAAATGTTACCGGATTTATGGAAGAAGAAATAAAGGCAGAAATGCAATTAAAAATCGATAAACTCACATTTCAAATATATTTATCTGATTATGATAACATAAAAATATCATTGAATGAGATACTAACACATTTCAACAATAATGAGAATGTTACATTATTTTATTGTGATGAACGAGACGCAGAATTCGTTATGTGTCTAGAGGCTAAAACACAGTTCTCTACCACAGGAGAATGGCCGTTAATAATAAGTACCGATCAGGATACTATGCTATTCGCGTCTGCTGATAATCATCCTAAGATGATAAAAAACTTAACTCAACTGTTTAAATTTGTTCCCTCGGCAGAGGATAACTATTTAGCAAAATTAACTGCATTAGTGAATGGATGTGATTTCTTTCCTGGACTCTATGGGGCATCTATAACACCCAACAACTTAAACAAAATACAATTGTTTAGTGATTTTACAATCGATAATATAGTCACTAGTTTGGCAATTAAAAATTATTATAGAAAGACTAACTCTACCGTAGACGTGCGTAATATTGTTACGTTTATAAACGATTACGCTAATTTAGACGATGTCTACTCGTATATTCCTCCTTGTCAATGCACTGTTCAAGAATTTATATTCTCCGCATTAGATGAAAAATGGAATGAATTTAAATCATCTTATTTAGAGAGCGTGCCGTTACCCTGCCAATTAATGTACGCATTAGAACCACGTAAGGAGATTGATGTTTCAGAAGTTAAAACTTTATCATCTTATATAGATTTCGAAAATACTAAATCAGATATCGATGTTATAAAATCTATATCCTCGATTTTTGGATATTCTAACGAAAACTGTAACACCATAGTGTTCGGCATCTATAAGGATAATTTACTACTGAGTATAAATAATTCATTTTACTTTAACGATAGTCTGTTAATAACCAATACTAAAAGTGATAATATAATAAATATAGGTTACTAGATTAAAAAATGGTGTTCCAGCTCGTGTGTTCTACATGCGGCAAAGATATTTCTCACGAACGATATAAATTGATTATACGAAAAAAATCATTAAAGGATGTACTAGTCAGTGTAAAGAACGAATGTTGTAGGTTAAAATTATCTACACAAATAGAACCTCAACGTAACTTAACAGTGCAACCTCTATTGGATATAAACTAATGGATCCGGTTAATTTTATCAAGACATATGCGCCTAGAGGTTCTATTATTTTTATTAATTATGCCATGTCATTAACTAGTCATTTGAATCCATCGATAGAAAAACATGTGGGTATTTATTATGGTACGTTATTATCGGAACACTTGGTAGTTGAATCTACCTATAGAAAAGGAGTTAGAATAGTCCCATTGGATAGATTTTTTGAAGGATATCTTAGTGCAAAAGTATACATGTTAGAGAATATTCAAGTTATGAAAATAGCAGCTGATATGTCGTTAACTTTACTAGGTATTCCATATGGATTTGGTCATGATAGAATGTATTGTTTTAAATTGGTAGCTGAATGTTATAAAAATGCCGGTATTGATACATCGTCTAAACGAATATTAGGTAAAGATATTTTTCTGAGCCAAAACTTTACAGATGATAATAGATGGATAAAGATATATGATTCTAATAATTTAACATTTTGGCAAATTGATTACCTTAAAGGGTGAGTTAATATGCATAACTACTCCTCCGTTGTTTTTTCCCTCGTTCTTTTTCTTAACGTTGTTTGCCATCACTCTCATAATGTAAAGATATTCTAAAATGGTAAACTTTTGCATATCGGATGCAGAAATTGGTATAAATGTTGTAATTGTATTATTTCCCGTCAATGGACTAGTCACAGCTCCATCAGTTTTATATCCTTTAGAGTATTTCTCACTCGTGTCTAGCATTCTAGAGCATTCCATGATCTGTTTATCGTTGATATTGGCCGGAAAGATAGATTTTTTATTTTTTATTATATTACTATTGGCAATTGTAGATATAACTTCTGGTAAATATTTTTCTACCTTTTCAATCTCTTCTATTTTCAAGCCGGCTATATATTCTGCTATATTGTTACTAGTATCAATACCTTTTCTGGCTAAGAAGTCATATGTGGTATTCACTATATCAGTTTTAACTGGTAGTTCCATTAGCCTTTCCACTTCTGCAGAATAATTAGAAATTGGTTCTTTACCAGAAAATCCAGCTACTATAATAGGCTCACCGATGATCATTGGCAAAATCCTATATTGTACCAGATTAATGAGAGCATATTTCATTTCCAATAATTCTGCTAGTTCTTGAGACATTGATTTATTTGATGAATCTATTTGGTTCTCTAGATACTCTACCATTTCTGCCGCATACAATAACTTGTTAGATAAAATCAGGGTTATCAAAGTGTTTAGTGTGGCTAGAATAGTGGGCTTGCACGTATTAAAGAATGCTGTAGTATGAGTAAACCGTTTTAACGAATTATATAGTCTCCAGAAATCTGTGGCGTTGCATACATGAACTGAATGACATCGAAGATTGTCCAATATTTTTAATAGCTGCTCTTTGTCCATTATTTCTATATTTGACTCGCAACAATTGTAGATACCATTAATCACTGATTCCTTTTTCGATGCCGGACAATAGCACAATTGTTTAGCTTTGGACTCTATGTATTCAGAATTAATAGATATATCTCTCAATACAGATTGCACTATACATTTTGAAACTATGTCAAAAATTGTAGAACGACGCTGTTCTGTAGCCATTTAACTTTAAATAATTTACAAAAATTTAAAATGAGCATCCGTATAAAAATCGATAAATTGCGCCAAATTGTGGCATATTTTTCAGAGTTCAGCGAAGAAGTGTCTATAAATGTAGACTTGACGGATGAATTAATGTATATTTTTGCCGCCTTGGGCGGATCTGTAAACATTTGGGCCATTATACCTCTCAGTGCATCAGTGTTCTACCGCGGAGCCGAAAATATTGTGTTTAACCTTCCAGTGTCCAAGGTAAAATCGTGTTTGTGTAGTTTTCACAATGATGCTATCATAGATATAGAACCTGATCTGGAAAATAATCTAGTAAAACTTTCTAGTTATCATGTAGTAAGTGTCGATTGTAACAAGGAACTGATGCCTATTAGGACAGATACTACTATTTGTCTAAGTATAGATCAAAAGAAATCTTACGTATTTAATTTTCACAAGTATGAAGAAAAATGTTGTGGTAGAACCGTCATTCATCTAGAATGGTTGTTGGGCTTTATCAAGTGTATTAGTCAGCATCAGCATTTGGCTATTATGTTTAAAGATGACAATATTATTATGAAGACTCCTGGTAATACTGATGCGTTTTCCAGGGAATATTCTATGACTGAATGTTCTCAAGAACTACAAAAGTTTTCTTTCAAAATAGCTATCTCGTCTCTCAACAAACTACGAGGATTCAAAAAGAGAGTCAATGTTTTTGAAACTAGAATCGTAATGGATAATGACGATAACATTCTAGGAATGTTGTTTTCGGATAGAGTTCAATCCTTTAAGATTAACATCTTTATGGCGTTTTTAGACTAATACTTTCAATGAGATAAATATGGGTGGCGGAGTAAGTGTTGAGCTCCCTAAACGGGATCCACCTCCGGGAGTACCCACTGATGAGATGTTATTAAACGTGGATAAAATGCATGACGTGATAGCTCCCGCTAAGCTTTTAGAATATGTGCATATAGGACCACTAACAAAAGATAAAGAGGATAAAGTAAAGAAAAGATATCCAGAGTTTAGATTAGTCAACACAGGACCCGGTGGTCTTTCGGCATTATTAAGACAATCATATAATGGAACCGCACCCAATTGCTGTCGCACTTTTAATCGTACTCATTATTGGAAGAAGGATGGAAAGATATCAGATAAGTATGAAGAGGGTGCAGTATTAGAATCGTGTTGGCCCGACGTCCACGACACTGGAAAATGCGATGTTGATTTATTCGACTGGTGTCAGGGGGATACGTTCGATATGAACATATGCCATCAGTGGATCGGTTCAGCCTTTAATAGGAGTGATAGAACTGTAGAGGGTCGACAATCGTTAATAAATCTGTATAATAAGATGCAAAGATTATGTAGTAAAGATGCTAGTGTACCAATATGTGAATTATTTTTGCATCATTTACGCGCACACAATACAGAAGATAGTAAAGAGATGATCGATTATATTCTAAGACAACAGTCGGCGGACTTTAAACAGAAATATATGAGATGTAGTTATCCCACTAGAGATAAGTTAGAAGAGTCATTAAAATATGCGGAACCTCGAGAATGTTGGGATCCAGAGTGTTCGAATGCCAATGTTAATTTCTTACTAACACGTAATTATAATAATTTAGGACTTTGCAATATTGTACGATGTAATACGAGCGTGAATAACTTACAGATGGATAAAACTTCCTCATTAAGATTATCATGTGGATTAAGCAATAGTGATAGATTTTCTACTGTTCCCGTCAATAGAGCAAAAGTAGTTCAACATAATATTAAACATTCGTTCGACCTAAAATTGCATTTGATCAGTTTATTATCTCTCTTGGTAATATGGATACTAATTGTAGCTATTTAAATGGGTGCCGCAGCAAGCATACAGACGACTGTGAATACACTCAGTGAACGTATCTCGTCTAAATTAGAACAAGAAGCGAACGCTAGTGCTCAAACAAAATGTGATATAGAAATCGGAAATTTTTATATCCGACAAAACCATGGATGTAACATCACTGTTAAAAATATGTGCTCTGCGGACGCGGATGCTCAGTTGGATGCTGTGTTATCAGCCGCTACAGAAACATATAGTGGATTAACACCGGAACAAAAAGCATACGTACCAGCTATGTTTACTGCTGCGTTAAACATTCAGACGAGTGTAAACACTGTTGTTAGAGATTTTGAAAATTATGTGAAACAGACTTGTAATTCTAGCGCTGTTGTCGATAACAAATTAAAGATACAAAACGTAATTATAGATGAATGTTACGGAGCCCCAGGATCTCCAACAAATTTGGAATTTATTAATACAGGATCTAGCAAAGGAAATTGTGCCATTAAGGCGTTGATGCAATTGACTACTAAGGCCACTACTCAAATAGCACCTAGACAAGTTGCTGGTACAGGAGTTCAGTTTTATATGATTGTTATCGGTGTTATAATATTGGCAGCGTTGTTTATGTACTATGCCAAGCGTATGCTGTTCACATCCACCAATGATAAAATCAAACTTATTTTAGCCAATAAGGAAAACGTCCATTGGACTACTTACATGGACACATTCTTTAGAACTTCTCCGATGATTATTGCTACCACGGATATACAAAACTGAAAATATATTGATAATATTTTAATAGATTAACATGGAAGTTATCGCTGATCGTCTAGACGATATAGTGAAACAAAATATAGCGGATGAAAAATTTGTAGATTTTGTTATACACGGTCTAGAGCATCAATGTCCTGCTATACTTCGACCATTAATTAGGTTGTTTATTGATATACTATTATTTGTTATAGTAATTTATATTTTTACGGTACGTCTAGTAAGTAGAAATTATCAAATATTGTTGGTGTTGGTGGCGCTAGTCATCACATTAACTATTTTTTTATTACTTTATACTATAATAGTACTAGACTGACTTCTAACAAACATCTCACCTGCCATAAATAAATGCTTGATATTAAAGTCTTCTATTTCTAACACTATTCCATCTGTGGAAAATAATACTCTGACATTATCGCTAATTGATACATCGGTAAGTGATATGCCTATAAAGTAATAATCTTCTTTGGGCACATATACCAGTGTACCAGGTTCTAACAACCTATTTACTGGTGCTCCTGTAGCATACTTTTTTTTTACCTTGAGAATATCCATTGTTTGCTTGGTCAATAGTGATATGTGATTTTTTATCAACCACTCAAAAAAGTAATTGGAGTGTTCATATCCTCTACGGGCTATTGTCTCATGACCGTGTATGAAATTTAAGTAACACGACTGTGGTAGATTTGTTCTATAGAGCCGGTTGCCGCAAATAGATAGAACTACCAATATGTCTGTACAAATGTTAAACATTAATTGATTAACAGAAAAAACAATGTTCGTTCTGGGAATAGAAACCAGATTAAAACAAAATTCATTAGAATATATGCCACGTTTATACATGGAATATAAAATAACTACAGTTTGAAAAATAACAGTATCATTTAAACATTTAACTTGCGGGGTTAATCTCACAACTTTACTGTTTTTGAACTGTTCAAAATATAGCATAGATCCATGAGAAATACGTTTAGCCGCCTTTAATAGAGGAAATCCAACCGCCTTTCTGGATCTCACCAACGACGATAGTTCTGACCAGCAACTCATTTCTTCATCATCCACCTGTTTTAACATATAATAGGCAGGAGATAGATATCCATCATTGCAATATTCCTTCTCGTAGGCACACAATCTAATATTGATAAAATCTCCATTCTCTTCTCTGTATTTATTATCTTGTCTCGGTGGCTGATTAGGCTGTGGTCTATCGTTGTTGAATCTATTTTGGTCATTAAATCTTTCATTTCTTCCTGGTATATTTCTATCACCTCGTTTGGTTGGATTTTTGTCTATATTATCGTTTGTAACATCGGTACGGGTATTCATTTATCACAAAAAAAACTTCTCTAAATGAGTCTACTACTAGAAAACCTCATCGAAGAAGATACCATATTTTTTGCAGGAAGTATATCTGAGTATGATGATTTACAAATGGTTATTGCTGGTGCAAAATCCAAATTTCCAAGATCTATGCTTTCTATTTTTAATATAGTACCTAGAACGATGTCAAAATATGAGTTGGAGTTGATTCATAACGAGAATATCACAGGGGCAATGTTTACCACAATGTATAATATAAGAAACAATTTGGGTCTAGGCGATGATAAACTAACTATTGAAGCCATTGAAAACTATTTCTTGGATCCTAACAATGAGGTTATGCCTCTTATCATTAATAATACGGATATGACTACCGTCATTCCTAAAAAAAGTGGTAGGAGAAAGAATAAGAACATGGTTATCTTCCGTCAAGGATCATCACCTATCTTGTGTATTTTCGAAACTCGTAAAAAGATTAATATTTATAAAGAAAATATGGAATCCGTATCGACTGAGTATACACCTATCGGAGACAACAAGGCTTTGATATCTAAATATGCGGGAATTAATATCCTGAATGTGTATTCTCCTTCCACGTCCATGAGATTGAATGCCATTTACGGATTCACCAATAAAAATAAACTAGAGAAACTTAGTACTAATAAGGAACTAGAATCGTATAGTTCTAGCCCTCTTCAAGAACCCATTAGGTTAAATGATTTTCTGGGACTATTGGAATGTGTTAAAAAGAATATTCCTCTAACAGATATTCCGACAAAGGATTGATTACTATAAATGGAGAATGTTCCTAATGTATACTTTAATCCTGTGTTTATAGAGCCCACGTTTAAACATTCTTTATTAAGTGTTTATAAACACAGATTAATAGTTTTATTTGAAGTATTCGTTGTATTCATTCTAATATATGTATTTTTTAGATCTGAATTAAATATGTTCTTCATGCCTAAACGAAAAATACCCGATCCTATTGATAGATTACGACGTGCTAATCTAGCGTGTGAAGACGATAAATTAATGATCTATGGATTACCATGGATAACAACTCAAACATCTGCGTTATCAATAAATAGTAAACCGATAGTGTATAAAGATTGTGCAAAGCTTTTGCGATCAATAAATGGATCACAACCAGTATCTCTTAACGATGTTCTTCGCAGATGATGATTCATTTTTTAAGTATTTTGCTAGTCAAGATGATGAATCTTCATTATCTGATATATTGCAAATCACTCAATATCTAGACTTTCTGTTATTATTATTGATCCAATCAAAAAATAAATTAGAAGCTGTGGGTCATTGTTATGAATCTCTTTCAGAGGAATACAGACAATTGACAAAATTCACAGACTCTCAAGATTTTAAAAAACTGTTTAACAAGGTCCCTATTGTTACAGATGGAAGGGTCAAACTTAATAAAGGATATTTGTTCGACTTTGTGATTAGTTTGATGCGATTCAAAAAAGAATCAGCTCTAGCTACCACCGCAATAGATCCTGTTAGATACATAGATCCTCGTCGTGATATCGCATTTTCTAACGTGATGGATATATTAAAGTCGAATAAAGTTGAAAAATAATTAATTCTTTATTGTTATCATGAACGGCGGACATATTCAGTTGATAATCGGCCCCATGTTTTCAGGTAAAAGTACAGAATTAATTAGACGAGTTAGACGTTATCAAATAGCTCAATATAAATGTGTGACTATAAAATATTCTAACGATAATAGATACGGAACGGGACTATGGACACATGATAAGAATAATTTTGCAGCATTGGAAGTAACTAAACTATGTGATGTCTTGGAAGCAATTACAGATTTCTCCGTGATAGGTATAGATGAAGGACAGTTCTTTCCAGACATTGTTGAATTCTGTGAGCGTATGGCAAACGAAGGAAAAATAGTTATAGTAGCCGCGCTCGATGGGACATTTCAACGTAGACCGTTTAATAATATTTTGAATCTTATTCCATTATCTGAAATGGTGGTAAAACTAACTGCAGTGTGTATGAAATGCTTTAAGGAGGCTTCCTTTTCTAAACGATTAGGTACAGAAACCGAGATAGAAATAATAGGAGGTAATGATATGTATCAATCTGTGTGTAGAAAGTGTTACATCGACTCATAATATTATATTTTTTATCTAAAAAACTAAAAATAAACATTGATTAAATTTTAATATAATACTTAAAAATGGATGTTGTGTCGTTAGATAAACCGTTTATGTATTTTGAGGAAATTGATAATGAGTTAGATTACGAACCAGAAAGTGCAAATGAGGTCGCAAAAAAACTGCCGTATCAAGGACAGTTAAAACTATTACTAGGAGAATTATTTTTTCTTAGTAAGTTACAGCGACACGGTATATTAGATGGCGCCACCGTAGTGTATATAGGATCTGCTCCAGGTACACATATACGTTATTTGAGAGATCATTTCTATAATTTAGGAGTGATTATCAAATGGATGCTAATTGACGGCCGCCATCATGATCCTATTCTAAATGGATTGCGTGATGTGACTCTAGTGACTCGGTTTGTTGATGAGGAATATCTACGATCCATCAAAAAACAACTACATCCTTCTAAGATTATTTTAATTTCTGATGTGCGATCCAAACGAGGAGGAAATGAACCTAGTACTGCGGATTTACTAAGTAATTATGCTCTACAAAATGTCATGATTAGTATTTTAAACCCCGTGGCGTCTAGTCTTAAATGGAGATGCCCGTTTCCAGATCAATGGATCAAGGACTTTTATATCCCACACGGTAATAAAATGTTACAACCTTTTGCTCCTTCATATTCAGCTGAAATGAGATTATTAAGTATTTATACCGGTGAGAATATGAGACTGACTCGAGTTACCAAATCAGACGCTGTAAATTATGAAAAAAAGATGTATTACCTTAATAAGATAGTCCGCAACAAAGTAGTTATTAACTTTGATTATCCTAATCAGGAATATGACTATTTTCACATGTACTTTATGTTGAGGACCGTATACTGCAATAAAACATTTCCTACTACTAAAGCAAAGATACTATTTCTACAACAATCTATATTTCGTTTCTTAAATATTCCAACGACATCAACTGAAAAAGTTAGTCATGAACCAATACAACGTAAAATATCTAGCAAAGATTCTATGTCTAAAAACAGAAATAGCAAGAGATCCGTACGCGGTAATAAATAGAAACGTACTACTGAGATATACTACCGATATAGAGTATAATGATTTAGTTACTTTAATAACCGTTAGACATAAAATTGATTCTATGAAAACTGTGTTTCAGGTATTTAACGAATCATCCATAAATTATACTCCGGTTGATGATGATTATGGAGAACCAATCATTATAACATCGTATCTTCAAAAAGGTCATAACAAGTTTCCTGTAAATTTTCTATACATAGATGTGGTAATATCTGACTTATTTCCTAGCTTTGTTAGACTAGATACTACAGAAACTAATATAGTTAATAGTGTACTACAAACAGGCGATGGTAAAAAGACTCTTCGTCTTCCTAAAATGTTAGAGACGGAAATAGTTGTCAAGATTCTCTATCGTCCTAATATACCATTAAAAATTGTTAGATTTTTCCGCAATAACATGGTAACTGGAGTAGAGATAGCCGATAGATCTGTTATTTCAGTCGCTGATTAATCAATTAGTAGAGATGAGATAAGAACATTATAATAATCAATAATATATCTTATATCTGTTTAGAAAAATGCTAATATTAAAATAGCTAACGCTAGTAATCCAATCGGAAGCCATTTGATATCTATAATAGGGTATCTAATTTCCTGATTCAGATAGCGTACGGCTATATTCTCGGTAGCTACTCGTTTGGAATCACAGACATTATTTACATCTAATTTACTATCTGTAATGGAAACGTTTCCCAATGAAATGGTACAATCAGATACATTACATCTTGATATATTTTTTTTTAAAGAGGCTGGTAACAACGCATCGCTTCGTTTACATGGCTCGTACCAACAATAATAGGGTAATCTTGTATCTATTCCTATCCGTACTATACTTTTATCAGGATAAATACATTTACATCGTATATCGTCTTTGTTAGTATCACAGAATGCATAAATTTGTTCGTCCGTCATGATAAAAATTTAAAGTGTAAATATAACTATTATTTTTATAGTTATAATAAAAAGGGAAATTTGATTGTATACCTTCGGTTCTTTAAAAGAAACTGACTTGATAAAAATGGCTGTAATCTCTAAGGTTACGTATAGTCTATACGATCAAAAAGAGATTAATGCCACAGATATTATCATTAGTCATATTAAAAATGACGACGATATCGGTACCGTTAAAGATGGTAGACTAGGTGCTATGGATGGGGCATTATGTAAAACTTGTGGGAAAACGGAATTGGAATGTTTCGGTCACTGGGGTAAAGTAAGTATTTATAAAACTCATATAGTTAAGCCTGAATTTATTTCAGAAATTATTCGTTTACTGAATCATATATGTATTCATTGCGGATTATTGCGTTCACGAGAACCGTATTCCGACGATATTAACCTAAAAGAGTTATCGGTACACGCTCTTAGGAGATTAAAGGATAAAATATTATCCAAGAAAAAGTCATGTTGGAACAGCGAATGTATGCAACCGTATCAAAAAATTACTTTTTCAAAGAAAAAGGTTTGTTTCGTCAACAAGTTGGATGATATTAACGTTCCTAATTCTCTCATCTATCAAAAGTTAATTTCTATTCATGAAAAGTTTTGGCCATTATTAGAAATTCATCAATATCCAGCTAACTTATTTTATACAGACTACTTTCCCATCCCTCCGTTGATTATTAGACCGGCTATTAGTTTTTGGATAGATAGTATACCCAAAGAGACAAATGAATTAACTTACTTATTAGGTATGATCGTTAAGAATTGTAACTTGAATGCTGATGAACAGGTTATCCAGAAGGCGGTAATAGAATACGATGATATTAAAATTATTTCTAATAACACTACCAGTATCAATTTATCATATATCACATCCGGCAAAAATAATATGATTAGAAGTTATATCGTCGCTCGGCGAAAAGATCAGACCGCTAGATCCGTAATTGGTCCCAGTACATCTATCACCGTTAATGAGGTAGGAATGCCCACATATATTAGAAATACACTTACAGAAAAGATATTTGTTAATGCCTTTACAGTGGATAAAGTTAAACAACTATTAGCATCAAACCAAGTTAAATTTTACTTTAATAAACGATTAAACCAATTAACAAGAATACGTCAAGGAAAGTTTATCAAAAATAAAATACATTTATTGCCTGGTGATTGGGTAGAAGTAGCTGTTCAAGAATATACAAGTATTATTTTTGGAAGACAACCGTCTCTACATAGATACAACGTCATCGCTTCATCTATCAGAGCTACCGAAGGAGATACTATCAAAATATCTCCCGGAATTGCCAACTCTCAAAATGCTGATTTTGACGGAGATGAAGAATGGATGATATTGGAGCAAAATCCTAAAGCCGTAGTTGAACAAAGTATTCTTATGTATCCGACAACGTTACTCAAACACGATATTCATGGAGCCCCCGTTTATGGATCTATTCAAGATGAAATCGTAGCAGCGTATTCATTGTTTAGGATACAAGATCTTTGTTTAGATGAAGTATTGAACATCTTGGGGAAATATGGAAGAGAGTTCGATCCTAAAGGTAAATGTAAATTCAGCGGTAAAGATATCTATACTTACTTGATAGGTGAAAAGATTAATTATCCGGGTCTCTTAAAGGATGGTGAAATTATTGCAAACGACGTAGATAGTAATTTTGTTGTAGCTATGAGGCATCTGTCATTGGCTGGACTCTTATCCGATCATAAATCGAACGTGGAAGGTATCAACTTTATTATCAAGTCATCTTATGTTTTTAAGAGATATCTATCTATATACGGTTTTGGGGTGACATTCAAAGATCTGAGACCAAATTCGACGTTCACTAATAAATTGGAGGCTATCAACGTAGAAAAAATAGAACTTATCAAAGAAGCATACGCCAAATATCTCAAAGATGTAAGAGACGGGAAAATAGTTCCATTATCTAAAGCTTTAGAGGCGGACTACTTGGAATCCATGTTATCCAACTTGACAAATCTTAATATCAGAGAGATAGAAGAACATATGAGACAAACGCTGATAGATGATCCAGATAATAACCTCCTGAAAATGGCCAAAGCGGGTTATAAAGTAAATCCCACAGAACTAATGTATATTCTAGGTACTTATGGACAACAGAGGATAGATGGCGAACCAGCAGAGACTCGAGTATTGGGTAGAGTCTTACCTTACTATCTTCCAGACTCTAAGGATCCAGAAGGAAGAGGTTATATTCTTAATTCTTTAACAAAAGGATTAACGGGTTCTCAATATTACTTTTTGATGCTGGTTGCAAGATCTCAATCTACTGATATTGTCTGTGAAACATCACGTACCGGAACACTGGCTAGAAAAATCATTAAAAAGATGGAGGATATGGTGGTCGACGGATACGGACAAGTAGTTATAGGTAATACGCTCATCAAGTACGCAGCCAATTATACCAAAATTCTAGGCTCAGTATGTAAACCTGTAGATCTTATCTATCCAGATGAGTCCATGACTTGGTATTTGGAAATTAGTGCTTTGTGGAATAAAATAAAACAGGGATTCGTTTACTCTCAGAAACAGAAACTTGCAAAGAAGACATTGGCGCCGTTTAATTTCCTAGTATTCGTCAAACCCACCACTGAGGATAATGCTATTAAGGTTAAGGATCTGTACGATATGATTCATAACGTCATTGATGATGTGAGAGAGAAATACTTCTTTACGGTATCTAATATAGATTTTATGGAGTATATATTCTTGACGCATCTTAATCCTTCTAGAATTAGAATTACAAAAGAAACGGCTATTACTATCTTTGAAAAGTTCTATGAAAAACTCAATTATACTCTAGGTGGTGGAACTCCTATTGGAATTATTTCTGCACAGGTATTGTCTGAGAAGTTTACACAACAAGCCCTGTCCAGTTTTCACACTACTGAAAAGAGTGGTGCTGTAAAACAAAAACTTGGTTTCAACGAGTTTAATAACTTGACTAATTTGAGTAAGAATAAGACCGAAATTATCACTCTGGTATCCGATGATATCTCTAAACTTCAATCTGTTAAGATTAATTTCGAATTTGTATGTTTGGGAGAATTAAATCCAGACATCACTCTTCGAAAAGAAACAGATAGATATGTAGTAGACATAATAGTCAATAGATTATACATCAAGAGAGCAGAAATAACCGAATTAGTCGTCGAATATATGATTGAACGATTTATCTCCTTTAGCGTCATTGTAAAGGAATGGGGTATGGAGACATTCATTGAGGACGAGGATAATATTAGATTTACTATCTACCTAAATTTCGTTGAACCGGAGGAATTGAATCTTAGTAAGTTTATGATGGTTCTTCCAGGTGCCGCCAACAAGGGCAAGATTAGTAAATTCAAGATTCCTATCTCTGACTATACGGGATATAACGACTTCAATCAAACAAAAAAGCTCAATAAGATGACTGTAGAACTCATGAATCTAAAAGAATTGGGTTCTTTCGATTTGGAGAACGTCAACGTGTATCCTGGAGTATGGAATACATACGATATCTTCGGTATTGAGGCCGCTCGTGGATACTTGTGCGAAGCCATGTTAAACACCTATGGAGAAGGTTTCGATTATCTGTACCAGCCTTGTGATCTTCTCGCTAGTTTACTATGTGCTAGTTACGAACCAGAATCAGTTAATAAATTCAAGTTCGGTGCAGCTAGTACTCTTAAGAGAGCTACGTTCGGAGATAATAAAGCATTGTTAAACGCGGCTCTTCATAAAAAGTCAGAACCTATTAACGATAATAGTAGCTGCCACTTTTTTAGCAAGGTCCCTAATATAGGAACTGGATATTACAAATACTTTATCGACTTGGGTCTTCTCATGAGAATGGAAAGGAAACTATCTGATAAGATATCTTCTCAAAAGATCAAGGAGATAGAAGAAACAGAAGACTTTTAATTCTTATCAATAACATATTTTTCTATGATCTGTCTTTTAAACGATGGATTTTCCACAAATGCGCCTCTCAAGTCCCTCATAGAATGATACACGTATAAAAAATATAGCATAGGTGATGACTCCTTATTTTTAGACATTAGATATGCCAAAATCATAGCCCCGCTTCTATTTACTCCTGCAACACAATGAACCAACACGGGCTCGTTTCGTTGATCACATTTAGATAAGAAGGCGGTCACGTCGTCAAAATATTTACTAATATCAGTAGTTGTATCATCTACCAACGGTATATGAATAATATTAATATTAGAGTTAGGTAATGTATATTTATCCATCGTCAAATTTAAAACATATTTGAACTTAACTTCAGATGATGGTGCATCCATAGCATTTTTATAATTTCCCAAATACACATTATTTGTTACTCTTGTCATTATAGTGGGAGATTTGGCTCTGTGCATATCTCCAGTTGAACGTAGTAGTAAGTATTTATACAAACTTTTCTTATCCATTTATAACGTACAAATGGATAAAACTACTTTATCAGTAAACGCATGCAATTTAGAATACGTTAGAGAAAAGGCTATAGTAGGCGTACAAGCAGCCAAGACATCAACACTTATATTTTTTGTTATTATATTGGCAATTAGTGCGCTATTACTCTGGTTTCAGACGTCTGATAATCCAGTCTTTAATGAATTAACGAGATATATGCGAATTAAAAATACGGTTAACGATTGGAAATCATTAACGGATAGCAAAACAAAATTAGAAAGCGATAGAGGTAGACTTCTAGCCGCTGGTAAGGATGATATATTCGAATTCAAATGTGTGGATTTCGGCGCCTATTTTATAGCTATGCGATTGGATAAGAAAACATATCTGCCGCAAGCTATTAGGCGAGGTACTGGAGACGCGTGGATGGTTAAAAAGGCGGCAAAAGTCGATCCATCTGCTCAACAATTTTGTCAGTATTTGATAAAACACAAGTCTAATAATGTTATTACTTGTGGTAATGAGATGTTAAATGAATTAGGTTATAGCGGTTATTTTATGTCACCGCATTGGTGTTCCGATCTTAGTAATATGGAATAAGTGTTAGATAAATGCGGTAACAAATGTTCCTGTAAGGAACCATAACAGTTTAGATTTAACATTAAAGATGAGCATAAACATAATAAACAAAATTACAATCAAACCTATAACATTAATATCAAACAATCCAAAAAATGAAATCAATGGAGTAGTAAACGTGTACATAACTCCTGGATAACGTTTAGCAGCTACCGTTCCTATTCTAGACCAAAAATTTGGTTTCATGGTTTCGAAGCGGTGTTCTGCAACAAGACGAGGATCGTGTTCTACATATTTGGCAGAGTTATCCATTATTTGCCTGTTAATCTTCATTTCGTTTTCGATTCTGGCTATTTCAAAATAAAATCCCGATGATAGACCTCCAGACTTTATAATTTCATCTACGATGTTCAGCGCCGTAGTAACTCTAATAATATAGGCGGATAAGCTAACATCATACCCTCCTGTATATGTAAATATGGCATGATCTTTGTCTATTACAAGCTCGGTTTTAACTTTATTTCCTGTAATAATTTCTCTCATCTGTAGGATATCTATTTTCTTGTCATGTATTGCCTTCAAGACGGGACGAAGAAACGTAATATCCTCAATAACGTTATCGTTTTCTATAATAACTACATATTCTACATTTTTATTTTCTAGCTCGGTAAAAAATTTAGAATCCCATAGGGCTAAATGTCTAGCGATATTTCTTTTCGTTTCCTCTGTACACATAGTGTTACAAAACCCTGAAAAGAAGTGAGTATACTTGTCATCATCTCTAATATTTCCTCCAGTCCATTGTATAAACACATAATCCTTGTAATGATCTGGATCATCATTGACTATCACAACATCTCTTTTTTCTTGCATAACTTCATTGTCCTTCACATCATCGAACTTCTGATCATTAATATGTTCATGAACATTAGGAAATGTTTCTGATGGAGGTCTATCAATAACTGGCACAACAATAACAGGAGTTTTCACCGCCGCCATTTAGTTATTGAAATTAATCATATACAACTCTCTAATACGAGTTATATTTTCGTCTATCCATTGTTTCACATTGACATATTTCGACAAAAAGATATAAAATGCGTATTCCAATGCTTCTCTGTTTAATGAATTACTAAAATATACAAACACGTCACTGTCTGGTAATAAATAATATCTTAGAATATTGTAACAATTTATTTTGTATTGCACATGTTCGTGATCTATGAGTTCTTCTTCAAATGGCATAGGATCTCCGAATCTGAAAACGTATAAATAGGAGTTAGAATAATAATATTTGAGAGTATTGGTAATGTATAAACTCTTTAGCGGTATAATTAGTTTTTTTCTCTCGATTTCTATTTTTAGATGTGATGGAAAAATGACTAATTTTGTAGCATTAGTATCATGAACTCTAATCAAAATCTTAATATCTTCGTCACATGTTAGCTCTTTGAAGTTTTTAAGAGATGCATCAGTTGGTTTTACAGATGGAGTAGGTGCAACAATTTTTTGTTTAATGCATGCATGTATTGGAGCCATTGTCTTAACTATAATGGTGCTTGTATCGAAAAACTTTAATGCGGATAACGGAAGCTCTTCGCCGCGACTTTCTACGTCGTAATTGGGTTCTAATGCCGATCTCTGAATGGATACTAGTTTTCTAAGTTCTAATGTAATTCTCTGAAAATGTAAATCCAATTCCTCCGGCATTATAGATGTGTATACATCGGTAAATAAAACTATAGTATCCAACGATCCCTTCTCGCAAATTCTAGTCTTAACCAAGAAATCGTATATAACTACGGAGATGGCGTATTTAAGAGTGGATTCTTCTACCGTTTTGTTCTTGGATTTCATATAAGAAACTATAAAGTCCGCACTACTGTTAAGAATGATCACTAACGCAACTATATAGTTCAAATTAAGCATCTTGGAAACATAAAATAACTCTGTAGATGATACTTGACTTTCGAATAAGTTTGCAGACAAACGAAGAAAGAACAGACCTCTCTTAATTTCAGAAGAAAACTTTTTTTCGTATTCCTGACGTCTAGAGTTTATATCAATAAGAAAGTTAAGAATTAGTCGGTTAATGTTGTATTTCATTACCCAAGTTTGAGATTTCATAATATTGTCAAAAGACATGATAATATTAAAGATAAAGCGCTGACTATGAACGAAATAGCTATATGGTTCGCTCAAGAATATAGTCTTGTTAAACGTGGAAACGATAACTGTATTTTTAATCACGTCAGCGGCATCTAAATTAAATATAGGTATATTTATTCCACACACTCTACAATATGCCACACCATCTTCATAATAAATAAATTCGTTAGCAAAATTATTAATTTTAGTGAAATAGTTAGCGTCAACTTTCATAGCTTCCTTCAATCTAATTTGATGCTCACATGGCGCGAATTCTACTCTAACATCCCTTTTCCATGCCTCAGGTTCATCGATCTCTATAATATCTAGTTTCTTGCGTTTCACAAACACAGGCTCGTCTCTCGCGATGAGATCTGTATAGTAACTATGTAAATGATAACTAGATAGAAAGATGTAGCTATATAGATGACGATCCTTTAAGAGAGGTATAATAACTTTACCCCAATCAGATAGACTGTTGTTATGGTCTTCGGAAAAAGAATTTTTATAAATTTTTCCAGTATTTTCTAAATATACGTACTTGATATCTAAGAAATCCTTAATAATAATAGGAATGGATAATCCGTCTATTTTATAAAGAAATACATATCGCATATTATACTTTTTTTTGGAAATTGGAATACCGATGTGTCTACATAAATACGCAAAGTCTAAATATTTTTTAGAGAATCTTAGTTGGTCCAAATTCTTTTCCAAGTACGGTAATAGATTTTTCATATTGAACGGTATCTTCTTGATCTCTGGTTCTAATTCCGCATTAAATGATGAAACTAAGTCACTATTAAAATTCCTACTCATTTAACAGATGTAGTAGTATATGAACAAACGTGGGAAGAGGCATTAACTAGATTAATTTTTGTGGGAAGTGATTCAAAAGGACGTAGACAATACTTTTACGGAAAAATGCATATACAGAATCGCAATGCTAAAAGAGATCGTATTTTTGTTAGAGTATATAACGTTATGAAACGAATTAATTGTTTTATAAACAAAAATATAAAGAAATCGTCCACAGATTCCAATTATCAGTTGGCGGTTTTTATGTTAATGGAAACTATGTTTTTTATTAGATTTGGTAAAATGAAATATCTTAAGGAGAATGAAACAGTAGGGTTATTAACACTAAAAAATAAACACATAGAAATAAGTCCCGATGAAATAGTTATCAAGTTTGTAGGAAAGGACAAAGTTTCACATGAATTTGTTGTTCATAAGTCTAATAGACTATATAAACCGCTATTGAAACTGACTGATGATTCTAGTCCCGAAGAATTTCTGTTCAACAAACTAAGTGAACGAAAGGTATATGAATGTATCAAACAGTTTGGTATTAGAATCAAGGATCTCCGAACGTATGGAGTCAATTATACGTTTTTATATAATTTTTGGACAAATGTAAAGTCCGTATCTCCTCTTCCATCACCAAAAAAGTTGATAGCATTAACTATCAAACAAACTGCTGAAGTGGTAGGTCATACTCCATCAATTTCAAAAAGAGCTTATATGGCAACGACTATTTTAGAAATGGTAAAGGATAAAAATTTTTTAGACGTAGTATCTAAAACTACGTTCGATGAATTCCTATCTATAGTCGTAGATCACGTTAAATCATCTACGGATGGATGATAATAGATCTTTACACAAATAATTACAAGACCGATAAATGGAAATGGATAAACGGATGAAATCTCTCGCTATGACAGCTTTCTTCGGAGAGCTAAACACGTTAGATATTATGGCATTGATAATGTCTATATTTAAACACCATCCAAACAATACCATTTTTTCAGTGGATAAGGATGGTCAATTTATGATTGATTTCGAATACGATAATTATAAGGCTTCTCAATATTTGGATCTGACCCTCACTCCGATATCTGGAAATGAATGCAAGACTCACGCATCTAGTATAGCCGAACAATTGGCGTGTGTGGATATTATTAAAGAGGATATTAGCGAATATATCAAAACTACTCCCCGTCTTAAACGATTTATAAAAAAATACCGCAATAGATCATATACTCGTATCAGTCGAGATACAGAAAAGCTTAAAATAGCTCTAGCTAAAGGCATAGATTACGAATATATAAAAGACGCTTGTTAATAAGTAAATGAAAAAAAACTAGTCGTTTATAATAAAACACAATATGGATGCCAACATAGTATCATCTTCTACTATTGCGACGTATATAGACGCTTTAGCGAAGAATGCTTCAGAATTAGAACAGAGGTCTACCGCATACGAAATAAATAATGAATTGGAACTAGTATTTATTAAACCGCCATTGATTACGTTGACAAATGTAGTAAATATCTCCACGATTCAGGAATCGTTTATTCGATTTACCGTTACTAATAAGGAAGGTATCAAAATTAGAACTAAGATTCCATTATCTAAGGTACATGGTCTAGATGTAAAAAATGTGCAGTTGGTAGATGCTATAGATAACATAGTTTGGGAAAAGAAATCATTAGTGACGGAAAATCGTCTTCACAAAGAATGCTTGTTGAGACTATCAACAGAGGAACGTCATATATTTTTGGATTACAAGAAATATGGATCCTCTATCCGACTAGAATTAGTCAATCTTATTCAAGCAAAAACAAAAAACTTTACGATAGACTTTAAGCTAAAATATTTTCTAGGATCTGGCGCTCAATCTAAAAGTTCTTTATTGCACGCTATTAATCATCCAAAGTCAAGGCCTAATACATCTCTGGAAATAGAATTTACACCTAGAGACAATGAAACAGTTCCATATGATGAACTAATAAAGGAATTGACGACTCTCTCGCGTCATATATTTATGGCTTCTCCAGAGAATGTAATTCTTTCTCCACCTATTAACGCACCTATAAAGACTTTTATGTTGCCTAAACAAGATATAGTAGGTCTGGATCTGGAAAATCTATATGCCGTAACTAAGACTGACGGCATTCCTATAACTATCAGAGTTACATCAAAAGGGTTGTATTGTTATTTTACACATCTTGGTTATATTATTAGATATCCAGTTAAGAGAACAATAGATTCCGAAGTAGTAGTCTTTGGTGAGGCAGTTAAGGATAAGAACTGGACCGTATATCTCATTAAGCTAATAGAGCCCGTAAATGCAATCAGTGATAGACTAGAAGAAAGTAAGTATGTTGAATCTAAACTAGTGGATATTTGTGATCGGATAGTATTCAAGTCAAAGAAATACGAAGGTCCGTTTACTACAACTAGTGAAGTCGTCGATATGTTATCTACATATTTACCAAAGCAACCAGAAGGTGTTATTCTGTTCTATTCAAAGGGACCTAAATCTAACATTGATTTTAAAATCAAAAAGGAGAATACTATAGACCAAACTGCAAATGTAGTATTTAGGTACATGTCCAGTGAACCAATTATCTTTGGAGAGTCGTCTATCTTTATAGAGTATAAGAAATTTACCAACGATAAAGGCTTTCCTAAAGAATATGGTTCTGGTAAGATTGTGTTATATAACGGCGTTAATTATCTAAATAATATCTATTGTTTGGAATATATTAATACACATAATGAAGTGGGTATTAAGTCCGTTGTTGTACCTATTAAGTTTATAGCAGAATTCTTAGTCAATGGAGAAATACTTAAACCTAGAATCGATAAAACCATGAAATATATTAACTCAGAAGACTATTATGGAAATCAACATAATATCATAGTCGAACATTTAAGAGATCAAAGCATCAAAATAGGAGATGTCTTTAACGAGGATAAACTATCGGATGTTGGACATCAATACGCTGCCAACAACGATAAATTTAGATTAAATCCAGAAGTTAGTTATTTTACTAATAAACGAACTAGAGGGCCGTTGGGAATTTTATCAAACTACGTCAAGACTCTTCTTATTTCTATGTATTGTTCCAAAACATTTTTAGACGATTCCAACAAACGAAAGGTATTAGCGATTGATTTTGGAAACGGTGCTGACCTGGAAAAATACTTTTATGGAGAGATTGCGTTATTGGTAGCGACGGATCCGGATGCTGATGCTATAGCTAGAGGAAATGAAAGATACAACAAATTAAATTCTGGAATTAAAACCAAGTACTACAAATTTGACTACATTCAGGAAACTATTCGATCCGATACATTTGTCTCTAGTGTCAGAGAAGTATTCTATTTTGGAAAGTTTAATATCATTGACTGGCAGTTCGCTATTCATTATTCTTTTCATCCAAGACATTATGCTACAGTCATGAATAACTTATCCGAACTAACTGCTTCTGGAGGCAAGGTATTAATTACTACCATGGATGGAGACAAATTATCAAAATTAACCGATAAAAAGACTTTTATAATTCATAAGAATCTACCTAGTAGCGAAAACTATATGTCTGTAGAAAAAATAGCTGATGATAGAATAGTGGTATATAATCCATCAACAATGTCTACTCCAATGACTGAATACATTATCAAAAAGAACGATATAGTCAGAGTGTTTAACGAATACGGATTTGTTCTTGTAGATAATGTTGATTTCGCTACAATTATAGAACGAAGTAAAAAGTTTATTAATGGCGCATCTACAATGGAAGATAGACCGTCTACAAGAAACTTTTTCGAACTAAATAGAGGAGCCATTAAATGTGAAGGTTTAGATGTCGAAGACTTACTTAGTTACTATGTTGTTTATGTCTTTTCTAAGCGGTAAATAATAATATGGTATGGGTTCTGATATCCCCGTTCTAAATGCATTAAATAATTCCAATAGAGCGATTTTTGTTCCTATAGGACCTTCCAACTGTGGATACTCTGTATTATTAATAGATATATTAATACTTTTGTAGGGTAACAGAGGTTCTACGTCTTCTAAAAATAAAAGTTTTATAACATCTGGCCTGTTCATAAATAAAAACTTGGCGATTCTATATATACTCTTATTATCAAATCTAGCCATTGTCTTATAGATGTGAGCTACTGTAGGTGTACCATTTGATTTTCTTTCTAATACTATATATTTCTCTCGAAGAAGTTCTTGCAGATCATCTGGGAATAAAATACTACTGTTGAGTAAATCAGTTATTTTTTTTATATCGATATTGATGGACATTTTTATAGTTAAGGATAATAAGTATCCCAAAGTAGATAACGACGATAACGAAGTATTTATACTTTTAGGAAATCACAATGACTTTATCAGATCAAAATTAACAAAATTAAAGGAGCATGTATTTTTTTCTGAATATATTGTGACTCCAGATACATATGGATCTTTATGCGTCGAATTAAATGGGTCTAGTTTTCAGCACGGTGGTAGATATATAGAGGTGGAGGAATTTATAGATGCTGGAAGACAAGTTAGATGGTGTTCTACATCCAATCATATATCTGAAGATATACACACTGATAAATTTGTCATTTATGATATTTATACGTTTGATTCGTTCAAGAATAAACGATTGGTATTTGTACAGGTACCTCCATCATTAGGAGATGATAGCTATTTAACTAATCCGTTATTGTCTCCGTATTATCGTAATTCAGTAGCCAGACAAATGGTCAATGATATGATTTTTAATCAAGATTCATTTTTAAAATATTTATTAGAACATCTGATTAGAAGCCACTATAGAGTTTCTAAACATATAACAATAGTTAGATACAAGGATACCGAAGAATTAAATCTAACAAGAATATGTTATAATAGAGATAAGTTTAAGGCGTTTGTATTCGCTTGGTTTAACGGCGTTTCGGAAAATGAAAAGGTACTAGATACGTATAAAAAGGTATCTGATTTGATATAATGAATTCAGTGACTATATCACACGCACCATATACTATTACTTATCACGATGATTGGGAACCAGTAATGAGTCAATTGGTAGAGTTTTATAACGAAGTAGCCAGTTGGTTGCTACGCGACGAGACGTCGCCTATTCCTGATAAGTTCTTTATACAATTGAAACAGCCGCTTAGAAATAAACGAGTATGTGTGTGTGGTATAGATCCGTATCCAAAAGATGGAACTGGTGTACCGTTCGAATCACCAAATTTTACAAAAAAATCAATTAAGGAGATAGCTTCATCTATATCTAGATTAACCGGAGTAATTGATTATAAAGGTTATAACCTTAATATAATAGACGGGGTTATACCCTGGAATTATTACTTAAGTTGTAAATTAGGAGAAACAAAAAGTCACGCGATTTACTGGGATAAGATTTCCAAGTTACTGCTACAGCATATAACTAAACACGTTAGTGTTCTTTATTGTTTGGGTAAAACAGATTTCTCGAATATACGGGCAAAGTTAGAATCCCCGGTAACTACCATAGTGGGATATCATCCAGCGGCCAGAGACCACCAATTCGAGAAAGATCGATCATTTGAAATTATCAACGTTTTACTGGAATTAGACAACAAGACACCTATAAATTGGGCTCAAGGGTTTATTTATTAATGCTTTAGTGAAATTTTAACTTGTGTTCTAAATGGATGCGGCTATTAGAGGTAATGATGTTATCTTTGTTCTTAAGACTATAGGTGTCCCGTCAGCATGCAGACAAAATGAAGATCCAAGATTCGTAGAAGCATTTAAATGCGACGAGTTAGAAAGATATATTGATAATAATCCAGAATGTACACTATTCGAAAGTCTTAGGGATGAGGAAGCATACTCTATAGTCAGAATTTTCATGGATGTAGATTTAGACGCGTGTCTAGACGAAATAGATTATTTAACGGCTATTCAAGATTTTATTATCGAGGTGTCAAACTGTGTAGCTAGATTCGCATTTACAGAATGCGGTGCCATTCATGAAAATGTAATAAAATCCATGAGATCTAATTTTTCATTGACTAAGTCTACAAATAGAGATAAAACAAGTTTTCATATTATCTTTTTAGACACGTATACCACTATGGATACATTGATAGCTATGAAACGAACACTATTAGAATTAAGTAGATCATCTGAAAATCCACTAACAAGATCGATAGACACTGCCGTATATAGGAGAAAAACAACTCTTCGGGTTGTAGGTACTAGGAAAAATCCAAATTGCGACACTATTCATGTAATGCAACCACCTCACGATAATATAGAAGATTACCTATTCACTTACGTGGATATGAACAACAATAGTTATTACTTTTCTCTACAACGACGATTGGAGGATTTAGTTCCTGATAAGTTATGGGAACCAGGGTTTATTTCGTTCGAAGACGCTATAAAAAGAGTTTCAAAAATATTCATTAATTCTATAATAAACTTTAATGATCTCGATGAAAATAATTTTACAACGGTACCACTGGTCATAGATTATGTAACACCTTGTGCATTATGTAAAAAACGATCGCATAAACATCCGCATCAACTATCGTTGGAAAATGGTGCTATTAGAATTTACAAAACTGGTAATCCACATAGTTGTAAAGTTAAAATTGTTCCGTTGGATGGTAATAAACTGTTTAATATTGCACAAAGAATTTTAGACACTAACTCTGTTTTATTAACCGAACGAGGAGACCATATAGTTTGGATTAATAATTCATGGAAATTTAACAGCGAAGAACCCTTGATAACAAAACTAATTCTATCAATAAGACATCAACTACCTAAGGAATATTCAAGCGAATTACTCTGTCCGAGGAAACGAAAGACTGTAGAAGCTAACATACGAGACATGTTAGTAGATTCAGTAGAGACCGATACCTATCCGGATAAACTTCCGTTTAAAAATGGTGTATTGGACCTGGTAGACGGAATGTTTTACTCTGGAGATGATGCTAAAAAATATACGTGTACTGTATCGACCGGATTTAAATTTGACGATACAAAATTCGTCGAAGACAGTCCAGAAATGGAAGAGTTAATGAATATCATTAACGATATCCAACCATTAACGGATGAAAATAAGAAAAATAGAGAGCTGTATGAAAAAACATTATCTAGTTGTTTATGTGGTGCTACCAAAGGATGTTTAACATTCTTTTTTGGAGAAACCGCAACTGGGAAGTCGACAACCAAACGTTTGTTAAAGTCTGCTATCGGTGACCTGTTTGTCGAGACGGGTCAAACAATTTTAACAGATGTATTGGATAAAGGACCTAATCCATTTATCGCTAATATGCATTTAAAAAGATCTGTATTCTGTAGCGAACTACCTGATTTTGCATGTAGTGGATCAAAGAAAATTAGATCTGATAATATTAAAAAGTTGACAGAACCTTGTGTCATTGGAAGACCGTGTTTCTCCAATAAAATTAATAATAGAAACCATGCGACAATCATTATCGATACTAATTACAAACCTGTCTTTGATAGGATAGATAACGCATTAATGAGAAGAATTGCCGTCGTGCGATTCAGAACACACTTTTCTCAACCTTCTGGTAGAGAGGCTGCTGAAAATAATGACGCGTACGATAAAGTCAAACTATTAGACGAGGGATTAGATGGTAAAATACAGAATAATAGATATAGATTCGCATTTCTATACTTGTTGGTTAAATGGTACAAAAAATATCATATTCCTATTATGAAACTATATCCTACACCGGAAGAGATTCCGGACTTTGCATTCTATCTCAAAATAGGTACTCTGTTGGTATCTAGCTCTGTAAAGCATATTCCATTAATGACGGACCTCTCCAAAAAGGGATATATATTGTACGATAATGTGGTTACTCTTCCGTTGACTACTTTCCAACAGAAAATATCCAAGTATTTTAATTCTAGACTATTTGGACACGATATAGAGAGCTTCATCAATAGACATAAGAAATTTGCCAATGTTAGTGATGAATATCTGCAATATATATTCATAGAGGATATTTCATCTCCGTAAATATATGCCATATATTTATAGAATATATCACATATCTAAATGAATACCGGAATCATAGATTTATTTGATAATCATGTTGATAGTATACCAACTATATTACCTCATCAGTTAGCTACTTTAGATTATCTAGTTAGAACTATCATAGATGAGAACAGAAGCGTGTTATTGTTCCATATTATGGGATCGGGTAAAACAATAATCGCTTTGTTGTTCGCCTTGGTAGCTTCCAGATTTAAAAAGGTTTACATTTTAGTACCGAACATCAACATCTTAAAAATTTTCAATTATAATATGGGTGTAGCTATGAACTTGTTTAATGACGAATTCATAGCTGAGAATATCTTTATTCATTCCACAACAAGTTTTTATTCTCTTAATTATAACGATAACGTCATTAATTATAACGGATTAAGTCGCTACAATAACTCTATTTTTATCGTTGATGAGGCACATAATATTTTTGGGAATAATACTGGAGAACTTATGACCGTGATAAAAAATAAAAACAAGATTCCTTTTCTACTATTGTCTGGATCTCCCATTACTAACACACCTAATACGCTGGGTCATATTATAGATTTAATGTCCGAAGAGACGATAGATTTTGGTGAGATTATTAGTCGTGGTAAGAAAGTAATTCAGACACTTCTTAACGAACGCGGAGTGAATGTACTCAAGGATTTGCTTAAAGGAAGAATATCATATTACGAAATGCCGGACAAAGATCTACCAACAATAAGATATCACGGACGTAAATTTCTAGATACTCGAGTAGTATATTGTCACATGTCTAAACTTCAAGAGAAAGATTATATGATTACTAGACGGCAGCTATGTTATCATGAAATGTTTGATAAAAATATGTATAACGTGTCAATGGCAGTATTGGGACAACTTAATCTGATGAATAATTTAGATACGTTATTTCAGGAACAGGATAAGGAATTGTACCCAAATCTGAAAATAAATAATGGAGTGTTATACGGTGAAGAATTGGTAACGTTAAACATTAGTTCCAAATTTAAGTACTTTATCAATCGGATACAGACACTCAAGGGAAAACACTTTATATACTTCTCTAATTCTACATATGGTGGATTGGTAATTAAATATATCATGCTCAGTAATGGATATTCTGAATATAATGGTTCTCAGGGAACTAATCCACATATGATAAACGGCAAACCAAAAACATTTGCTATCGTTACTAGTAAAATGAAATCGTCTTTAGAGGATCTATTAGATGTGTATAATTCTCCTGAAAACGATGATGGCAATCAATTGATGTTTTTGTTTTCGTCAAACATTATGTCTGAATCCTATACTCTGAAAGAGGTAAGGCATATTTGGTTTATGACTATCCCGGATACTTTTTCTCAATACAACCAAATTCTTGGACGATCTATTAGAAAATTCTCTTACGTCGATATTTCTGAACCCGTTAATGTATATCTTTTAGCAGCCGTATATTCAGATTTCAATGACGAAGTGACGTCATTAAACGATTATACACAGGATGAATTGATTAATGTTTTACCCTTTGACATCAAAAAGCTGTTGTATCTAAAATTTAAGACTAAAGAAACGAATAGAATATACTCTATTCTTCAAGAGATGTCTGAAACGTATTCTCTTCCACCACATCCATCAATTGTAAAAGTTTTATTGGGAGAATTGGTCAGACAATTTTTTTATAATAATTCTCGTATTAAGTATAACGACTCCAAGTTACTTAAAATGGTTACATCAGTTATAAAAAATAAAGAAGACGCTAGGAATTACATAGATGATATTGTAAACGGTCACTTCTTTGTATCGAATAAAGTATTTGATAAATCTCTTTTATACAAATACGAAAACGATATTATTACAGTACCGTTTAGACTTTCCTACGAACCATTTGTTTGGGGAGTTAACTTTCGTAAAGAATATAATGTGGTATCTTCTCCATAAAACTGATGAGATATATAAAGAAATAAATGTCGAGCTTTGTTACCAATGGATATCTTCCAGTTACATTGGAACCACATGAGTTGACGTTAGACATAAAAACTAATATTAGGAATGCCGTATATAAGGCGTATCTCCATAGAGAAATTAGTGGTAAAATGGCCAAGAAAATAGAAATTCGTGAAGACGTGGAATTACCTCTCGGTGAAATAGTTAATAATTCTGTAGTTATAAACGTTCCGTGTGTAATAACCTACGCATATTATCACGTTGGGGATATAGTCAGAGGAACATTAAACATCGAAGATGAATCAAATGTAACTATTCAATGTGGAGATTTAATCTGTAAACTAAGTAGAGATTCGGGTACTGTATCATTTAGCGATTCAAAGTACTGCTTTTTTCGAAATGGTAATGCGTATGATAACGGCATCGAAGTCTCCGCCGTTCTAATGGAGGCTCAACAAGGTACCGAATCTAGTTTTGTTTTTCTCGCGAATATCGTTGACTCATAAGAAAGAGAATAGCGGTGAGTATAAATACGAATACTATGGCAATAATTGCGAATGTTTTATTCCCTTCGATATATTTTTGATAATATGAAAAACATGCCTCTCTCAAATCAGACAACCATTTCATAAAATAGTTCTCTCGCACTGGTGAGGTGGTTGCAGCTCGTATAATCTCCCCAGAATAATATACTTGCGTGTCGTCGTTCAATTTATACGGATTTCTATAATTCTCTGTTATATAATGAGGTTTACCCTCATGATTAGACGACGACAATAGTGTTCTGAATTTAGATAGTTGATCAGAATGAATGTTTATTGGTGTTGGAAAAATTATCCATGCTGCGTCTGCAGAGTGGTTGATAGTTGTTCCTAGATATGTAAAATAATCCAACGTACTAGGTAGCAAATTGTCTAGATAAAATACTGAATCAAATGGCGCAGACATATTAGCGGATCTAATGGAATCCAATTGATTGACTATCTTTTGAAAATATACATTTTTATGATCTGATACTTGTAAGAATATAGCAATAATGATAATTCCATCATCGTGTTTTTTTGCCTCTTCATAAGAACTATATTTTTTCTTATTCCAATGAACCAGATTAATCTCTCCAGAGTATTTGTATACATCTATCAAGTGATTGGATCCATAATCGTCTTCCTTTCCCCAATATATATGTATTGTTGATAACACATATTCATTGGGGAGAAACCCTCCACTTATATATCCTCCTTTAAAATTAATCCTTACTAGTTTTCCAGTATTCTGGATAGTGGTTGGTTTCGACTCATTATAATGTATGTCTAACGTCTTCAATCGCGCGTCAGAAATTGCTTTTTTAGTTTCTATATTAATAGGAGATAGTTGTTGAGGCATAGTAAAAATGAAATGATAACTGTCTAGAAATAGCTCTTAGTATGGGATTTACAATGGATGAGGAAGTGATATTTGAAACTCCTAGAGAATTAATATCTATTAAACGAATAAAAGATATTCCAAGATCAAAAGACACGCACGTGTTTGCTGCGTGTATAACAAGTGACGGATATCCGTTAATAGGAGCTAGAAGAACTTCATTCGCATTCCAGGCGATATTATCTCAACAAAATTCAGATTCTATCTTTAGAGTATCCACTAAACTATTACGGTTTATGTACTACAATGAACTAAGAGAAATCTTTAGACGGTTGAGAAAAGGTTCTATCAACAATATCGATCCTCACTTCGAAGAGTTAATATTATTGGGTGGTAAACTAGATAAAAAGGAATCTATTAAAGATTGTTTAAGAAGAGAATTAAAAGAGGAAAGTGATGAACATATAACAGTAAAAGAATTCGGAAATGTAATTCTAAAACTTACAACGAGTGATAAATTATTTAATAAAGTATATATAGGTTATTGCATGGCATGTTTTATTAATCAATCGTTGGAGGATTTATCACATACTAGTATTTACAATGTAGAAATTAGAAAGATTAAATCGTTAAATGATTGTATTAACGACGATAAATACGAATATCTGTCTTATATTTATAATATACTAATTAATAGTAAATGAGCTTTTACAGATCTAGTATAATTAGTCAGATTATTAAGTATAATAGACGACTAGCTAAGTCTATTATTTGCGAGGATGACTCTCAAATTATTACACTCACGGCATTCGTTAACCAATGCCTATGGTGTCATAAACGAGTATCCGTGTCCGCTATTTTATTAACTACTGATAACAAAATATTAGTATGTAACAGACGAGATAGTTTTCTCTATTCTGAAATAATTAGAACTAGAAACATGTATAGAAAGAAACGATTATTTCTGAATTATTCCAATTATTTGAACAAACAGGAAAGAAGTATACTATCGTCATTTTTTTCTCTAGATCCAGCTACTGCTGATAATGATAGAATAAACGCTATTTATCCGGGTGGTATACCCAAAAGGGGTGAGAACGTTCCAGAGTGTTTATCCAGGGAAATCAAAGAAGAAGTTAATATAGACAATTCTTTTGTATTCATAGACACTCGTTTTTTTATTCATGGTATCATAGAAGATACCATTATTAACAAATTTTTTGAGGTAATTTTCTTTGTTGGACGAATATCTCTAACGAGTGATCAAATTATTGATACCTTTAAAAGTAATCATGAAATAAAGGATCTAATATTTTTAGATCCAAATTCAGGTAATGGACTCCAATACGAAATTGCAAAATATGCTCTAGATACTGCAAAACTTAAATGTTACGGTCATAGAGGATGTTATTATGAATCATTAAAAAAATTAACTGAGGATGATTGATTAGAAAATATAAATTAATTTACCATCGTGTATTTTTATAACGGGATTGTCTGGCATATCATGTAGATAGTTACCGTCTACATCGTATACTCTACCATCTACGCCTTTAAATCCTCTATTTATTGATATTAATCTATTAGAATTGGAATACCAAATATTAGTACCCTCAATTAGTTTATTGGTAATATTTTTTTTAGACGATAGATCGATGGCTCTTGAAACCAAGGTTTTCCAACCGGACTCATTGTCTATCGGTGAGAAGTCTTTTTCATTAGCATGAATCCATTCTAATGATGTATGTTTAAACACTCTAAACAATTGTACAAATTCTTTTGATTTGTTTTGAATGATTTCAAATAGGTCTTCGTCTACAGTAGGCATACCATTAGATAATCTAGCCATTATAAAGTGCACGTTTACATATCTACGTTCTGGAGGAGTAAGAACGTGACTATTGAGACGAATGGCTCTTCCTACTATCTGACGAAGAGACGCCTCGTTCCATGTCATATCTAAAATGAAGATATCATTGATTGAGAAGAAACTAATACCCTCGCCTCCGCTAGAAGAGAATACGCATGTTTTAATGCATTCTCCGTTAGTGTTTGATTCTTGGTTAAACTCAGCCACCGCCTTGATTCTAGTATCTTTTGTTCTAGATGAGAACTCTATATTAGAGATACCAAAGACTTTGAAATATAGTAATAAGATTTCTATTCCTGACTGATTAACAAATGGTTCAAAGACTAGACATTTACCATGGGATGCTAATATTCCCAAACATACATCTATAAATTTGACGCTTTTCTCTTTTAATTCAGTAAATAGAGAGATATCAGCCGCAATAGCATCCCCTCCCAATAGTTCTCCCTTTTTAAAGGTGTCTAATGCGGATTTAGAAAATTCTCTATCTCTTAATGAATTTTTAAAATCATTATATAGGGTTGCTATCTCTTGTGCGTATTCTCCCGGATCACGATTTTGTCTTTCAGGAAAGCTATCGAATGTAAACGTAGTAGCCATACGTCTCAGAATTCTAAATGATGATATACCAGTTTTTATTTCTGCGAGTTTAGCCTTTTGATAAATCTCTTCTTGCTTTTTTGACATATTAACGTATCGCATTAATACTGTTTTCTTAGCGAATGATGCAGACCCTTCCACATCATCAAAAATAGAAAACTCGTTATTAACTATGTACGAACATAGGCCTCCTAGTTTGGAGACTAATTCTTTTTCATCGACTAGACGTTTATTCTCAAATAGCGATTGGTGTTGTAAGGATCCTGGTCGCAGTAAGTTAACCAACATGGTGAATTCTTGCACACTATTAACGATAGGTGTAGCCGATAAACAAATCATCTTATGGTTTTTTAACGCAATGGTCTTAGATAAAAAATTATATACTGACCGAGTAGGACGGATCTTACCATCTTCTTTGATTAATGATTTAGAAATGAAGTTATGACATTCATCAATGATGACGCATATTCTACTCTTGGAATTAATAGTTTTGATATTAGTAAAAAATTTATTTCTAAAATTTTGATCATCGTAATTAATAAAAATACAATCCTTCGTTATCTCTGGAGCGTATCTGAGTATAGTGTTTATCCAAGGATCTTCTATCAAAGCCTTTTTTACCAATAAGATAATTGCCCAATTCGTATAAATATCCTTAAGATGTTTGAGAATATATACAGTAGTCATTGTTTTACCGACACCTGTTTCATGGAACAATAAAAGAGAATGCATACTGTCTAATCCTAAGAAAACTCTTGCTACAAAATGTTGATAATCCTTGAGGCGTACTACGTCTGACCCCATCATTTCAACGGGCATATTAGTAGTTCTGCGTAAGGCATAATCGATATAGGCCGCGTGTGATTTACTCATTTATGAGTGATAAGTAATAACTATGTTTTAAAAATCACAGCAGTAGTTTAACTAGCCTTCTCTGATGTTTGTTTTCGATACTTTTTGAATCAGAAGTCATACTAGAATAAAGCAGCGAGTGAACGTAATAGAGAGCTTCGTATACTCTATTCGAAAACTCTAAGAACTTATTAATGAATTCCGTATCCACTGGATCGTTTAAAATACTAAATTGAACAGTGTTCACATCCTTCCAAGACGAAGACTTAGTGACGGACTTAACATGAGACATAAATAAATCCAAATTTTTTTTATAAACATCACTAGCCACCATAATGGCGCTATCTTTCAACCAACTATCGCTTACGCATTTTAACAGTCTAACATTTTTAAAGAGACTACAATATATTCTCATAGTATCGATTACACCTCTACCGAATAGAGTGGGAAGTTTAATAATACAATATTTTTCGTTTACAAAATCAAATAATGGTCGAAACACGTCGAAGGTTAACATCTTATAATCGCTAATGTATAGATTGTTTTCAGTGAGATGATTATTAGATTTAATAGCATCTCGTTCACGTTTGAACAGTTTATTGCGTGCGCTGAGGTCGGCAACTACGGCATCCGCTCTAGTACTCCTCCCATAATACTTTACGCTATTAATCTTTAAAATTTCATAGACTTTATCTAGATCGCTTTCTGGTAACATGATATCATGTGTAAAAAGTTTTAACATGTCGGTCGGCATTCTATTTAGATCATTAACTCTAGAAATCTGAAGAAAGTAATTAGCTCCATATTCCAGACTAGGTAATGGGCTTTTACCTAAAGACAAGTTAAGTTCTGGCAATGTTTCATAAAATGGAAGAAGGACATGTGTCCCCTCCCGGATATTTTTTACAATTTCATCCATTTACAACTCTATAGTTTGTTTTCATTATTATTAGTTATTATCTCCCATAATCTTGGTAATACTTACACCTTGATCATAAGATACCTTATACAGGTCATTACATACAACTACCAATTGTTTTTGTACATAATAGATTGGATGATTGATATCCATGGTGGAATAAACTACTCGAACAGATAGTTTATCTTTCCCCCTAGATACATTGGCCGTAATAGTTGTCGGCCTAAAGAATATCTTTGGTGTAAAGTTAAAAGTTAGGGTTCTTGTTCCATTATTGCTTTTTGTCAGTAGTTCGTTATAAATTCTCGAGATGGGCCCGTTCTCTGAATATAGAACATCATTTCCAAATCTAACTTCTAGTCTAGAAATAATATCGGTCTTATTTTTAAAATCTATTCCCTTGATGAATGGATCGTTAATAAACAAATCCTTGGCCTTTGATTCGGCTGATCTATTATCTCCGTTATAGACGTTACGTTGACTAGTCCAAAGACTTACAGGAATAGATGTATCGATGATGTTGATAGTATGTGATATGTGAGCAAAGACTGTTCTCTTGGTGGCGTCGCTATATGTTCCAGTAATGGCGGAAAACTTTTTAGAAATGTTATATATAAAAGAATTTTTTCGGGTTCCAAACATTAACAGATTAGTATGAAGATAAACACTCATATTATCAGGAACATTATCAATTTTTACATAAACATCGGCATCTTGAATAGAAACAACACCATCTTCTGGAACCTCTACGATCTCGGCAGATTCCGGATAACCAGTCGGTGGACCATCACTAACAATAACTAGATCATCCAACAATCTACTCACATATGCGTCTATATAATCTTTTTCATCTTGTGAGTACCCTGGATACGAAATAAATTTGTTATCAGTATTTCCATAATAAGGTTTAGTATAAACAGAGAGAGATGTTGCTGCATGAACTTCGGTTACTGTCGCCGTTGGTTGGTTTATTTGACCTATTACTCTCCTAGGTTTCTCTATAAATGATGGTTTAATTTGTACATTCTTAACCATATATCCAATAAAGCTCAATTCAGGAACATAAACAAATTCTTTGTTGAACGTTTCAAAGTCGAACGAAGAGTCACGAATAACGATATCGGATACTGGATTGAAGGTCACCGTTACGGTAATTTTTGAATCGGATAGTTTAAGACTACTGAATGTATCTTCCACATCAAACGGAGTTTTAATATAAACGTATACTGTAGATGGTTCTTTAATAGTGTCATTAGGAGTTAGGCCAATAGAAATATCATTAAGTTCACTAGAATATCCAGAATGTTTCAAAGCAATTGTATTATTGATACAATTATTATATAATTCTTCGCCCTCAATTTCCCAAATAACACCGTTACACGAAGAGACAGATACATGATTAATACATTTATATCCAACATATGGCACGTAACCGAATCTTCCCATACCTTTAACTTCTGGAAGTTCCAAACTCAGAACCAAATGATTAAGCGCAGTAATATACTGATCCCTAATTTCGAAGCTAGCGATAGCCTGATTGTCTGGCCCATCGTTTGTCATAACTCCGGATAGAGAAATATATTGCGGCATATATAAAGTTGGAATTTGACTATCAACTGCGAAGACATTAGACCGTTTAATAAAGTCATCCCCACCGATCAAAGAATTAATGATAGTATTATTCATTTTCTATTTAAAATGGAAAAAGCTTACAATAAACTCCGTAGAGAAATATCTATAATTTGTGAGTTTTCCTTAAAGTAACAGCTTCCGTAAACACCGTCTTTATCTCTTAGTAAGTTTATTGTATTTATGACCTTTTCCTTATCTTCATAGAATACTAAAGGCAATAAAGAAATTTTTGGTTCTTCTCTAAGAGCTACGTGAGACTTAACCATAGACGCCAACGAATCCCTACATATTTTAGAACAGAAATACCCAACTTCACCACCCTTGAATGTCTCAATACTAATAGGTCTAAAAACCAAATCTTGATTACAAAACCAACACTTATCAATTACACTATTTGTCTTAATAGACATATCTGCCATAGATTTATAATACTTTGGTAGTATACAAGCGAGTGCTTCTTCTTTAGCGGGCTTAAAGACTGCTTTAGGTGCTGAAATAACCACATCTGGAAGACTTACTCGCTTAGCCATTTAATTACGGAACTATTTTTTTATACTTCTAATGAACAAGTAGAAAACCTCTCATCTACAAAAACATACTCGTGTCCATAATCCTCTACCATAGTAACACGTTTTTTAGATCTCATATGTGCTAAAAAGTTTTCCCATACTAATTGGTTACTATTATTTTTCGTATAATTTTTAACAGTTTGAGGTTTTAGATTTTTAGTTACAGAAGTGATATCGAATATTTTATCCAAAAAGAATGAGTAATTAATTGTCTTAGAAGGAGTGTTTTCTTGGCAAAAGAATACCAAGTGCTTAAATATTTCTACTACTTCATTAATCTTTTCTGTACTCAGATTCAGTTTCTCATCTTTTACTTGATTGATTATTTCAAAGACTAACTTATAATCCTTTTTATTTATTCTCTCGTTAGCCTTAAGAAAACTAGATACAAAATTTGCATCTACATCATCCGTGGATATTTGATTTTTTTCCATGATATCCAATAGTTCCGAGATAATTTCTCCAGAACATTGATGAGACAATAATCTCCGCAATACATTTCTCAAATGAATAAGTTTATTAGACACGTGGAAGTTTGACTTTTTTTGTACCTTTGTACATTTTTGAAATACAGACTCGCAAAAAATACAATATTCATATCCTTGTTCAGATACTATACCGTTATGTCTACAACAGCTACATAATCGTAGATTCATGTTAACACTCTACGTATCTCGTCGTCCAATATTTTATATAAAAACATTTTATTTCTAGACGTTGTCAGAAAATCCTGTAATATTTTTAGTTTTTTTGGTTGTGAATAAAGTATCGCCCTAATAATATTGGTACCGTCTTCCGACAATATAGTAGTTAAATTATCCGAGCATGTAGAAGAACACCGCTTAGGCGGATTCAGTACAATGTTATATTTTTCGTACCAACTCATTTAAATATCATAATCTAAAATAGTTCTGTAATATGTCTAGCGCTAATATATTGATCATAATCCTGTGCATAAATTAAGATACAACAATGTCTTGAAATCATCGACATGGCTTCTTCCATAGTTAGAAGATCATCGTCAAAGTTAGCAACGTGATTCATCAACATTTGCTGTTTTGAGGCAGCAAATACTGAACCATCACCATTCAACCATTCATAAAAACCATCGTCTGAATCCATTGATAATTTCTTGTACTGGTTTTTGAGAGCTCGCATCAATCTAGCATTTCTAGCTCCCGGATTGAAAACAGAAAGAGGATCGTACATCCAAGGTCCATTTTCTGTAAATAGAATCGTATAATGTCCCTTCAAGAAGATATCAGACGATCCACAATCAAAGAATTGGTCTCCGAGTTTGTAACAGACTGCGGACTTTAACCTATACATGATACCGTTTAGCATGATTTCTGGTGATACGTCAATCGGAGTATCATCTATTAGAGATCTAAAGCCGGTGTAACATTCTCCGCCAAACATATTCTTATTCTGACGTCGTTCTACATAAAACATCATTGCTCCATTAACGATAACAGGTGAATGAACAGCACTACCCATCACATTAGTTCCCAATGGATCAATGTGTGTAACTCCAGAACATCTTCCATAGCCTATGTTAGGAGGAGCGAACACCACTCTTCCACTATTGCCATCGAATGCCATAGAATAAATATCCTTGGAATTGATAGAAATCGGACTGTCGGATGTTGTTATCATCTTCATAGGATTAACAACGATGTATGGTGCAGCCTGAAGTTTCATATCGTAACTGATGCCGTTCATAGGTCTAGCCACAGAAACCAACGTAGGTCTAAATCCAACTATAGACAAAATAGAAGCTAATATCTGTTCCTCATCTGTCATAACTTGAGAGCATCCAGTATGAATAATCTTCATTAGATGGGGATCTACCGCATCATCATCGTTACAATAAAAAATTCCCATTCTAATGTTCATAATTGCTTTTCTAATCATGGTATGAATGTTTGCTCTCTGAATCTCTGTGGAAATTAGATCTGATACACCTGTAATCACTATCGGATTATCCTCCGTAAGACGATTAACCAACAACATATAATTATAAGACTTTACTCTTCTAAATTCATAAAGTTGCTGGATTAGACTATATGTGTCTCCATGTACATACGCGTTCTCGAGCGCAGGAAGTTTAATACCGAATAGTGCCATCAGAATAGGATGAATGTAGTAATTAGTTTCTGGTTTTCTATAAATAAAAGACAAATCTTGTGAACTAGACATATCGGTAAAATGCATGGATTGGAATCGTGTAGTCGACAGAAGAATATGATGATTAGATGGAGAGTATATTTTATCTAACTCTTTGAGTTGGTCACCGATTCTAGGACTAGCTCGAGAATGAATAAGTACTAAGGGATGAGTACATTTCACAGAAACACTGGCGTTGTTCAACGTACTCTTTACATGGGAAAGGAGTTGAAATAGCTCGTTTCTATTTGTCCTGACAATATTTAGTTTATTCATAATATTAAGCATATCCTGAATAGTAAAGTTAGATGTGTCATACTTGTTAGTAGTTAGATATTTAGCAATTGCATTCCCATCATTTCTCAATCTCGTACTCCAATCATGTGTGGATGCTACTTCGTCGATGGAAACCATACAATCCTTTTTGATAGGCTGTTGAGATTGATCATTTCCTGTACGTTTAGGTTTGGTACGTTGATTTCTAGCCCCTGCTGATATAAAGTCATCGTCTACAATTTGGGATAATGAATTACATACACTACAAGACAAAGATTTATCAGAAGTGTGAATATGATCTTCATCTACCAAAGAAAGAGTTTGATTAGTATAACTAGATTTTAGTCCCGCGTTAGATGTTAAAAAAACATCGCTATTGACCACGGCTTCCATTATTTATATTCGTAGTTTTTACTCGAAAGCGTGATTTTAATATCCAATCTTATTACTTTTGGAATCGTTCAAAACCTTTGACTAGTTGTAGAATTTGATCTATTGCCCTACGCGTATACTCCCTTGCATCATATACGTTCGTCACCAGATCGTTTGTTTCGGCCTGAAGTTGACGCATATCTTTTTCAACACTCGACATGAGATCCTTAAGGGTCATATCGTCTAGATTTTGTTGAGATGCTGCTCCTGGATTTGGATTTTGTTGTGCTGTTGTACATACTGTACCACCAGTAGGTGTAGGAGTACATACAGTGGCCACAATAGGAGGTTGAAGAGGTGTAACCGTTGGAGTAGTACAAGAAATACTTCCATCCGATTGTTGTGTACATGTGGTTGTTGGTAACGTCTGAGAAGGTTGGGTAGATGGCGGTGTCGTCATCTTTTGATCTTTATTAAATTTAGAGATAATATCCTGAACAGTATTGCTCGGCGTCAACGCTGGAAGGAGTGTACTCGCCGGCGCATCAGTATCTGTAGACAACCAATCAAAAAGATTAGACATATCAGATGATGTATTAGTTTGTTGACGTGGTTTTAGTACAGGAGCAGTACTACTAGGTAGAAGAATAGGAGCCGGTGTAGGTGTCGGAACCGGCTGTGGAGTTATATGAATAGTTGGTTGTAGCGGTTGGGTAGGCTGTCTGCTGGCGGTCATCATATTATCTCTAGCTAGTTGTTCTCGCAACTGTCTTTGATAATACGACTCTTGAGACTTTAGTCCTATTTCAATCGCTTCATCCTTTTTCGTATCCGGATCCTTTTCTTCAGAATAATAGATTGACGACTTTGGTGTAGAGGATTCTGCCAGCCCCTGTGAGAACTTGTTAAAGAAGTCCATTTAAGGCTTTAAAATTGAATTGCGATTATAAGATTAAATGGCAGACACGGACGATATTATCGACTATGAATCCGATGATCTCACCGAATACGAGGATGATGAAGAAGATGGAGAGTCACTAGAAACTAGTGATATAGATCCCAAATCTTCTTATAAGATTGTAGAATCAACATCCACTCATATAGAAGATGCGCATTCCAATCTTAAACATATAGGGAATCATATATCTGCTCTTAAACGACGCTATACTAGACGTATAAGTCTATTTGAAATAGCGGGTATAATAGCAGAAAGCTATAACTTGCTTCAACGAGGAAGATTACCTCTAGTTTCAGAATTTTCTGACGAAACGATGAAGCAAAATATGCTACATGTAATTATACAAGAGATAGAGGAGGGTTCTTGTCCTATAGTCATCGAAAAGAACGGAGAATTGTTGTCGGTAAACGATTTTGATAAAGATGGTCTAAAATTCCATCTAGACTATATTATCAAAATTTGGAAACTTCAAAAACGATATTAGAATTTATACGAATATCGTTCTCTAAATGTCACAATCAAGTCTCTCATATTCAGCAGTTTATTGTCGTACTTTATATCGTGTTCATTAACGATATTTTGCAAAATAGTAATGATTCTATCTTCCTTCGATAGATATTCTTCAGAGATTATTGTCTTATATTCTTTCTTGTTATCCGATATGAATTTGATAAGACTTTGAACATTATTAATACCCGTCTGTTTAATTTTTTCTATAGATATTTTAGTTTTGGTAGATTCTATGGTGTCTGTTAATAGGCATCCAACATCGACATTCGACGTCAATTGTCTATAAATCAGAGTATAAATTTTAGAAATAACATTAGCAAATTGTTGTGCGTTGATGTCGTTATTCTGAAACAGTATGATTTTAGGTAGCATTTTCTTAACAAAGAGAACGTATTTATTGTTACTCAGTTGAACAGATGATATATCCAGATTACTAACGCATCTGATTCCATATACCAAACTTTCAGAAGAAATGGTGTACAATTGTTTGTATTCATTCAATGTCTCCTTTTCAGAAATTAGTTTAGAGTCGAATACTGCAATAATTTTCAAGAGATAGTTTTCATCAGATAAGATTTTATTTAGTGTAGATATGATAAAACTATTGTTTTGTTGGAGAACTTGATACGCCGCATTCTCTGTAGTCGACGCTCTCAAATGGGAAACAATCTCTATTATTTTTTTGGAATCGGATACTATATCTTCGGTATCTTGACGCAGTCTAGTATACATAGAGTTAAGAGAAATTAGAGTTTGTACATTAAGCAACATGTCTCTAAATGTGGCTACAAACTTTTCTTTTTCCACATCATCTAGTTTATTATATACCGATTTCACAACGGCACCAGATTTAAGGAACCAGAATGAAAAACTCTGATAACTACAATATTTCATCATAGTTACGATTTTATCATCTTCTATAGTTGGTGTGATAACACATACCTTTTTCTCCAAGACTGGAACCAACGTCATAAAAATGTTTAAATCAAAATCCATATCAACATCTGATGCGCTAAGACCAGTCTCGCGTTCAAGATTATCTTTACTAATGGTGACGAACTCATCGTATAGAACTCTAAGTTTGTCCATTATTTATTTACAGATTTAGTTGTTTAATTTATTTGTGCTCTTCCAGAGTTGGGATAGTATTTTTCTAACGTCGGTATTATATTATTAGGATCTACGTTCATATGTATCATAATATTAATCATCCACGTTTTGATAAATCTATCTTTAGCTTCTGAAATAACGTATTTAAACAAAGGAGAAAAATATTTAGTTACGGCATCAGACGCGATAACATTTTTTGTAAATGTAACGTATTTAGACGACAGATCTTCGTTAAAAAGTTTTCCATCTATGTAGAATCCATCGGTTGTTAACACCATTCCCGCGTCAGAGTGAATAGGAGTTTGAATAGTTTGTTTTGGAAATAGATCCTTCAATAACTTATAGTTGGGTGGGAAAAAATCGATTTTATCACTAGACTCTTTCTTTTTTACTATCATTACCTCATGAACTATTTCTTGAATGAGTATATGTATTTTCTTTCCTATATCGGTCGCGTTCATTGGAAAATATATCATGTCGTTAACTATAAGAATATTTTTATCCTCGTTTACAAACTGAATAATATCAGATATAGTTCGTAAACGAACTATATCATCACCAGCACAACATCTAACTATATGATATCCACTAGTTTCCTTTAGCCGTTTATTATCTTGTTCCATATTAGCAGTCATTCCATCATTTAAGAAGGCGTCAAAGATAATAGGGAGAAATGACATTTTGGATTCTGTTACGACTTTACCAAAATTAAGGATATACGGACTTACTATCTTTTTCTCAACGTCGATTTGATGAACACACGATGAAAATGTACTTCGATGAGATTGATCATGTAGAAAACAACAAGGGATACAATATTTCCGCATATCATGAAATATATTAAGAAATCCCACTTTATTATATTTCCCCAAAGGATCAATGCATGTAAACATTATACCGTTATCATTAATAAAGACTTCTTTCTCATCGGATCTGTAAAAGTTGTTACTGATTTTTTTCATTCCAGGATCTAGATAATTAATAATAATGGGTTTTCTATTCTTATTCTTTGTATTTTGACATATCCTAGACCAGTAAACAGTTTCCACTTTGGTAAAATCAGAAGACTTTTGAACGCTATTAAACATGGCATTAATGGCAATAACTAAAAATGTAAAATATTTTTCTATGTTAGGAATATGGTTTTTCACTTTAATAGATATATGGTTTTTTGCCAAAATGATAGATATTTTTTTATCCGATGATAGTAAAATATTATTAGTCGCCGTCTCTATAAAAATGAAGCTAGTCTCGATATCCAATTTTATTCTAGAATTGATAGGAGTCGCCAAATGTACCTTATACGTTATATCTCCCTTGATGCGTTCCATTTGTGTATCTATATCGGACACAAGATCTGTAAATAGTTTTACGTTATTAATCATCACGGTATCGCCATCGCTAGATAATGCTAATGTACTATCCAAGTCCCAAATGGAGAGATTTAACTGTTCATCGTTTAGAATAAAATGATTACCTGTCATATTAATAAAGTGTTCATCGTATCTAGATAACAACGACTTATAATTAATGTCCAAGTCTTGAACTCGCTGAATGATCTTTTTTAACCCAGTTAGTTTTAGATTGGTACGAAATATATTGTTAAACTTTGATTCTACAGTAATGTCCAAATCTAGTTGTGGAAATACTTCCATCAACATTGTTTCAAACTTGATAATATTATTATCTACATCTTCGTACGATCCAAATTCCGGAATAGATGTATCGCACGCTCTGGCCACCCAGATAACCAAAAAGTCACACGCTCCAGAATATACATTGTATAAAAAGCTATCGTTTTTTAGTAGTGTTTTTTTCTGAGTATATACGAAAGGATTAAAAATAGTATTATCAACGTAACTATATTCCAAATTATTCTTATGAGAATAGATAATAATATCGTCCTTAATATCTAACAAATTTCCTAAATATCCCTTTAATTGAGTCATTCGAAGCGTTAATAAAATATGTCTCTTAACTATTTCCGGCCGTTGTATATTTAAATGACTTCGTAAGAAATAATATATAGGCGACTTCTCATCTATGTAATCATATGGAGTGAGATATAGGGCTCGTTCTACCTCCTGCCCCTTACCCACCTGTAATACCAATTGCGGACTCACTATATATCGCATATTTATATCGTGGGGTAAAGTGAAAATCTACTACCGATGATGTAAGTCTTACAATGTTCGAACCAGTACCAGATCTTAATTTGGAGGCCTCCGTAGAACTAGGGGAGGTAAATATAGATCAAACAACACCTATGATAAAGGAGAATAGCGGTTTTATATCCCGTAGTAGACGTCTATTCGCCCATAGATCTAAGGATGATGAGAGAAAACTAGCACTACGATTCTTTTTACAAAGACTTTATTTTTTAGATCATAGAGAGATTCATTATTTGTTCAGATGCGTCGACGCTGTAAAAGACGTCACTATTACCAAAAAAAATAACATTATCGTGGCGCCTTATATAGCACTTTTAACTATCGCATCAAAAGGATGCAAACTTACAGAAACAATGATTGAAGCATTCTTTCCAGAACTATATAATGAACATAGTAAGAAATTCAAATTCAACTCTCAAGTATCCATCATCCAAGAAAAACTCGGATACCAGTCTGGAAACTATCACGTTTATGATTTTGAACCGTATTACTCTACAGTAGCTCTGGCTATTCGAGATGAACATTCATCTGGCATTTTTAATATCCGTCAAGAGAGTTATCTTGTAAGTTCATTATCTGAAATAACATATAGATTTTATCTAATTAATCTAAAATCTGATCTTGTTCAATGGAGTGCTAGTACGGGCGCTGTAATTAATCAAATGGTAAATACTGTATTGATTACAGTGTATGAAAAATTACAACTGGCCATAGAAAATGATTCACAATTTACATGTTCATTGGCTGTGGAATCAGAACTTCCAATAAAATTACTTAAAGATAGAAATGAATTATTTACAAAATTCATTAACGAGTTAAAAAAGACCAGTTCATTCAAGATAAGCAAACGTGATAAGGATACGCTATTAAAACATTTTACTTATGACTGGAGTTAGAATTTATAGACGACACATTTCGTTTATCATTGTTACTATTACTATCATTATTAGTATTCTTCTTGTCATCTTGTTCAGAAATATACAGCAATGCTATACCTAATACTAAATACATTATCATGCTTGCAATGGCTCTAACAACAACGAACCAAAATGAATTTGGTCGTAGCTTTTGTTCACAAAAATACATAAAGAAATGTCTACATAAATCTATGGCGCCATTGGCTACTTGAAATAGCGCCAGTCCTCCTACAGATTTTAATATAGCTGTATAACATGACATTTATTCATCATCAAAAGAGACAGAGTCACCATCTGTCATATTTAGATTTTTTTTCATGTGTTCAAAGTATCCTCTACTCATTTCATTATAATAGTTTATCATGCTTAGAATTTTAGGACGGATCAATGAGTAAGACTTGACTAGATCGTCAGTAGTAATTTGTGCATCATCTATTCTGCATCCGCTTCGTCGAATAATGTATAGCATCGCTTTGAGATTCTCCATAGCTATCAAGTCTTTATATAATGACATGGAAATATCTGTGAATGCTTTATACTTCTCCAACATCGATGCCTTAACATCATCACATACTTTAGCATTGAAAATACGTTCTATTGTGTAGATGGATGTAGCAAGATTTTTAAACAACAATGCCATCTTACATGATGATTGTCTCAAGTCTCCAATCGTTTGTTTAGAACGATTAGCTACAGAGTCCAATGCTTGGCTAACTAGCATATTATTATCTTTAGAAATTGTATTCTTCAATGAGGCGTTTATCATATCTGTGATTTCGTTAGTCATATTACAGTCTGACTGGGTTGTAATGTTATCCAACATATCACCTATGGATACGGTACACGTACCAGCATTTGTAATAATCCTATCTAAGATGTTGTATGGCATTGCGCAGAAAATATCTTCTCCTGTAATATCTCCACTCTCGATAAATCTACTCAGATTATTCTTAAATGCCTTATTCTCTGGAGAAAAGATATCAGTGTCCATCATTTCATTAATAGTATACGCAGAAAAGATACCACGAGTATCAATTCTATCCAAGATACTTATCGGTTCCGAGTCACAGATAATTGTTTCCTCTCCTTCGGGAGATCCTGCATAGAAATATCTAGGACAATAGTTTCTATACTGTCTGTAACTCTGATAATCTCTAAAGTCACTAACTGATACCATGAAATTGAGAAGATCAAACGCTGAAGTAATCAATTTTTCTGCCTCGTTTTTACTACAACTAGTTTTCATCAATGTAGTGACGATGTATTGTTTAGTTACTCTTGGTCTAATACTGATGATAGAGATATTATTGCTTCCCATAATGGATCTTCTAGTAGTCACCTTAAAGCCCATTGATGCGAATAGCAGATAGATAAAGTCTTGGTATGACTCCTTTCTAATATAGTACGGACTACCTTTGTCACCCAACTTTATACCCACATAAGCCATAACAACCTCTTTAATAGCCGTTTCATGAGGTTTATCAGCCATGAGCCTGAGTAGTTGAAAGAATCGCATGAATCCCGTCTCAGAAAGTCCTATATGCATGATAGATTTATCTTTCCTGGGAAACTCTCGTATAGTTATAGATGAAATACTCTTCAAAGTTTCTGAAATAAGATTAGTAACAGTCTTACCTCCGACTACTCTGGGTAACAAACATACTCTAATAGGTGTTTTCTCTGCGGAGATAATATCAGAAAGGATAGAGCAATAAGTAGTATTATTGTGATTATAAAGACCGAATACATAACAGGTAGAATTTATAAACATCATGTCCTGAAGGGTTTTAGACTTGTATTCCTCGTAATCTATACCGTCCCAAAACATGGATTTGGTAACTTTGATAGCCGTAGATCTTTGTTCCTTCGCTAACAGGTTAAAGAAATTAATAAAGAATTTGTTGTTTCTATTTATGTCCACAAATTGCACGTTTGGAAGCGCCACGGTTACATTCACTGCAGCATTTTGAGGATCGCGAGTATGAAGTACGATGTTATTGTTTACTGGTATATCTGGAAAGAAATCTACCAGTCTAGGAATAAGAGATTGATATCGCATAGAAATAGTAAAGTTTATAATCTCATCATTGAAGATTACTCTGTTACCATTGTAATAAATTGGTACTCTATCATAATCATCGACAAAGTACTGTTCATACATGATGAGATGTTTATATGTTGGCATAGTAGTGAGATCGACGTTTGGTAATGGCAATGTATTAAGATTAACTCCATAATGTCTAGCAGCATCTGCGATGTTATAAGTGATGTCAAAGCGGGGTTGATCTTGTGCTGTTATATATTGTCTAACACCTATAAGATTATCAAAATCTTGTCTGCTTAATACACCGTTAACAATTTTTGCCTTGAATTCTTTTATTGGTGCATTAATAACATCCTTATAGAGGATGTTAAACAAATAAGTATTATCAAAGTTAAGATCTGGGTATTTCTTTTCTGCTAGAACATCCATTGAGTCGGAGCCATCTGGTTTAATATAACCACCGATAAATCTAGCTCTGTATTCTGTATCCGTCAATCTAATATTAAGAAGGTGTTGAGTGAAAGGTGGAAGATCGTAAAAGCTGTGAGTATTAATAATAGGGTTAGTTTCCGAACTAATGTTAATTGGATGATTAATAATATTTATATTTCCAGCGTTAAGTGTAACATTAAACAGTTTTAATTCACGTGACGTGGTATCAATTAAATAATTAATGCCCAATTTGGATATAGTAGCCTGAAGCTCATCTTGTTTAGTTACGGATCCTAATGAGTTATTAAGAAATACATCGAACGGATGAACGAAGGTTGTTTTAAGTTGGTCACATACTTTGTAATCTAGACATAGATGTGGAAGAACGGTAGAAACTATACGAAATAGATATTCAGAGTCCTCTAATTGATCAAGAGTAACTATTGACTTAATAGGCATCATTTATTTAGTATTAAATGACGACCGTACCAGTGACAGATATACAAAACGACTTAATTACAGAGTTTTCAGAAGATAATTATCCATCTAACAAAAATTATGAAATAACTCTTCGCCAAATGTCTATTCTAACTCACGTTAACAACGTGGTAGATAGAGAACATAATGCCGCCGTAGTGTCATCTCCAGAGGAAATATCATCACAACTTAATGAAGATCTATTTCCAGATGATGATTCACCGGCCACTATTATCGAACGAGTACAACCTCATACTACTATTATTGACGATACGCCACCTCCTACTTTTCGTAGAGAGTTATTGATATCGGAACAACGTCAACAACGAGAAAAAAGATTTAATATTACAGTATCAAAAAATTCTGAAGCAATAATGGAATCTAGATCTATGATAACTTCTATGCCAACACAAACACCATCCTTGGGAGTAGTTTATGATAAAGATAAAAGAATTCAGATGCTAGAGGATGAAGTGGTTAATCTTAGAAATCAACGATCTAATACAAAATCATCTGATAATTTAGATAATTTTACCAGAATACTATTTGGTAAGACTCCGTATAAATCAACCGAAGTTAATAAGCGTATAGCCATCGTTAATTATGCAAATTTGAACGGGTCCCCCTTATCAGTCGAGGACTTGGATGTCTGTTCGGAGGATGAAATAGATAGAATCTATAAAACGATTAAACAATATCACGAAAGTAGAAAACGAAAAATTATCGTCACTAACGTGATTATTATTGTCATAAACATTATTGAGCAGGCATTGCTAAAACTCGGATTTGAAGAAATCAAAGGACTGAGTACCGATATCACTTCAGAAATTATCGATGTGGAGATCGGAGATGACTGCGATGCTGTAGCATCAAAACTAGGAATCGGTAACAGTCCGGTTCTTAATATTGTATTGTTTATACTCAAGATATTCGTTAAACGAATTAAAATTATTTAATTTAATACATTCCCATATCCAGACAACAATCGTCTGGATTAATCTGTTCCTGTCGTCTCATACCGGACGACATATTAATCTTTTTATTAGTGGGCATCTTTTTAGATGGTTTCTTTTTCCCAGCATTAACTGATTCGATACCTAGAAGATCGTGATTGATTTCTCCGACCATTCCACGAACTTCTAATTGGCCGTCTCTAACGGTACCATAAACTATTTTACCAGCATTAGTAACAGCTTGGACAATCTGACCATCCATTGCGTTGAATGATGTAGTTGCTGTTGTTCTACGTCTAGGAGCACCAGAGGTATTTTTAGAGCTCTTGGATGTTGATGTAGAAGACGAGGATTTTGATTTTGGTTTACATGTAATACATTTTGAACTCTTTGATTTTGTATCACATGCACCGGCAGTCACATCTGTTTGAGAATTAAGATTATTGTTGCCTCCTTTGACGGCTGCATCTCCACCGATCTGCGCTAGTAGATTTTTAAGCTGTGGTGTAATCTTATTAACTGTTTCAATATAATCATCGTAACTACTTCTAACGGCTAAATTTTTTTTATCCGCCATTTAGAAGCTAAAAATATTTTTATTTATGCAGAAGATTTAACTAGATTATACAATGAACTAATATGATCCTTTTCTAGATTATTTACGAACTTGGTATTTCTTGTTTCTGGAGGAGGAGAATTTAAATTCGGACTTGGATTCGGATTTTGTGGGTTCTTGATCTTATTATACAGCGTGTATAGGATGGTGACGGTAACTGCTACACAAATACCGATCAACAGAAGAATACCAATCATTTATTGACAATAACTTCACTATGATCAAGTATGTAATAATCATCTTTTCACTAAGTAAGTAGTAATAATGATTCAACAATGACACGATATATGGACGATAATAATTTAGTTCATGGAAATATCGCTATGATTGGTGTGAATGACTCCGCTAACTCTGTGGGGTGCACAGTGCTTTCCCCACATAGAATAAATTAGCATTCCGACTGTGATAATAATACCAAGTATAAACGCCATAATACTCAATACTTTCCATGTACGAGTGGGACTGGTAGACTTACTAAAGTCAATAAAGGCGAAGATACACGAAAGAATCAAAAGAATGATTCCAGCGATTAGCACGCCAGAAAAATAATTTCCAATCATAAGCATCATGTCCATTTAACTAATAAAAATTTTAAATCGCCGAATAAACAAAGTGGAATATAAACCATATAAAAACAATAGTTTGTACTGCAAAAATAATATCTATTTTTGTTTTCGAAGATATGGTAAAATTAAATAGTAGTACACAGCATGTTATAACTAACAGCAGCAACGGCTCGTAATTACTTATCATTTACTAGACGAAAAGGTGGTGGGATATTTTCTTGCTCAAATAATACGAATATATCACCCATCCATTTTATACGATGTTTATATACTCTAATCTTTAATAGATCTATAGATGACGGGTTTACCAATAATATAGATTTTATCGATTCATCTAATTTAAACCCTTCCTTAAACGTGAATGATCTATTATCTGGCATAATGATGACCCTACCTGATGAATCTGACAATGTACTGGGCCATGTAGAATAAATTATCAACGAATTATCGTCTACGAACATTTATATCATTTGTTTTAATTTTAGGACGTGAATAAATAGATATAAAATAGAAAATAACAGATATTACAACCAGTGTTATGGACGCACCCAACCATGTAGGCAGTTTTATTTTATCGTTTACTACAGGTTCTCCTGGATGTACGTCACCAACTGCAGACGTAGTTCTAGTACAATTAGACGTAAGTTCCGCTTGGGAATTTTTTAACGCTAAAGAGTTAACGTTGATCGTACACCCAACGTATTTACATCTAGTTCTTTGAACATCTTGATTATAATATAACCATTTTCTATCTCTAGATTCGTCAGTGCACTCATGTAACCAACATACCCTAGGTCCTAAATATTTATCTCCGGAATTAGATTTTGGATAATTCGCGCACCAACAATTTCTATTTCCTTTATGGTCGTTACAAAAGACGTATAATGCCGTATCCCCAAAAGTAAAATAATCAGGACGAATAATTCTAATAAACTCAGAACAATATCTCGCATCCATATGTTTGGAGCAAATATCGGAATAAGTAGACATAGCCGGTTTCCGTTTTACACGTAACCATTCTAAACAATTGGGGTTTCCAGGATCGTTTCTACAAAAACCAGTCATGAAATCGTCACAATGTTCTGTCTTGTAATTATTATTAAATATTTTTGGACAGTGTTTGGTATTTGTCTTAGAACAACATTTTGCCACGCTATCACTATCACCCAGGAGATAATCCTTTTTTATAAAATGACATCGTTGCCCGGATGCTATATAATCAGTAGCATATTTTAAATCCTTAATATATTCAGGAGTTACCTCGTTCTGATAATAGATTAATGATCCAGGACGAAATTTGAAAGAACTACATGGTTCTCCATGAATTAATACATATTGTTTAGCAAATTCAGGAACTATAAAACTACTACAATGATCTATCGACATACCATCTATCAAACAAAATTTGGGTTTAATTTCTCCTGGAGACGTTTCATAATAATACATATAACTTTCTTCGGCAAACCTAACAGCTCTATTATATTCAGGATAATTAAAATCTAATACCATATATTTGTCTCGTATATCTGCTATTCCTGTCTCTATTTTGATTCTATTAAGAGTAACAGCTGCCCCCATTCTTAATAATCATCAGTATTTAAACTGTTAAATGTTGGTATATCAACATCTATCTTATTTCCCGCAGTATAAGGTTTGTTGCAGGTATACTGTTCAGGAATGGGTACATTTATACTTCTTTTATAGTCCTGTCTTTCGATGTTCATCACAAATGCAAAGAACAGAATAAACAAAATAATGTAAGAAATAATATTAAATATCTGTGAATTCGTAAATACATTGATTGCCATAATAATTACAGCAGCTACAATACACACAATAGACATTCCCACAGTGTTGCCATTACCTCCACGATACATTTGAGTTACTAAGCAATAGGTAATAACTAAGCTAGTAAGAGGCAATAGAAAAGATGAGATAAATATCATCAATATAGAGATTAGAGGAGGGCTATATAGAGCCAAGACGAACAAAATCAAACCGAGTAACGTTCTAACATCATTATTTTTGAAGATTCCCAAATAATCATTCATTATTCCTCCATAATCGTTTTGCATCATACCCCCATCTTTAGGCATAAACGATTGCTGCTGTTCCTCTGTAAATAAATCTTTATCAAGCACTCCAGCACCCGCAGAGAAGTCATCAAGCATATTGTAATATCTTAAATAACTCATTTATATATTAAAAAATGTCACTATTAAAGATGGAGTATAATCTTTATGCCGAACTAAAAAAAATGACTTGTGGTCAGACCATAAGTCTTTTTAATGAAGACGGCGATTTCGTAGAAGTTGAACCAGGATCATCCTTTAAGTTTCTAATACCTAAGGGATTTTACTCCTCTCCTTGTGTAAAGACGAGTCTAGTATTCAAGACATTAACAACGACCGATAATAAAATTACTAGTATCAATCCAACAAATGCGCCAAAGTTATATCCTCTTCAACGCAAAGTCGTATCTGAAGTAGTTTCTAATATGAGGAAAATGATCGAATTAAAACGTCCTCTATACATCACTCTTCACTTGGCATGTGGATTTGGTAAGACTATTACCACGTGTTATCTTATGACCACACACGGCAGAAAAACCATCATTTGCGTACCCAATAAAATGTTAATACATCAATGGAAGACACAGGTAGAGGCAGTCGGATTGGAACATAAGATATCTATAGATGGAGTTAGTAGTCTATTAAAGGAACTAAAGACTCAAAGTCCGGATGTATTAATCGTAGTCAGTAGACATCTGACAAACGATGCATTTTGTAAATATATCAATAAGCATTATGATTTGTTTATCTTGGATGAATCACATACGTATAATCTGATGAACAATACAGCAGTTACAAGATTTTTAGCGTATTATCCTCCGATGATGTGTTATTTTTTAACTGCTACACCTAGACCAGCTAACCAAATTTATTGTAATAGTATTATTAATATTGCCAAGTTATCCGATCTAAAAAAAACTATCTATATAGTAGATAGTTTTTTTGAGCCATATTCCACAGACAATATTAGAAATATGGTAAAACGACTAGATGGACCATCTAATAAATATCATATATATACCGAGAAGTTATTATCTGTAGACGAGCCTAGAAACCAACTTATTCTTGATACCCTGGTAGAAGAATTCAAGTCAGGAACTATTAATAGAATTTTAGTTATTACTAAACTACGTGAACATATGGTATTCTTCTACAAACGATTATTAGATCTTTTCGGAGCAGAGGTTGTATTTATAGGAGACGCCCAAAATAGACGTACTCCAGATATGGTCAAATCGATTAAGGAACTAAATAGATTTATATTCGTATCCACCTTATTTTATTCCGGCACTGGTTTAGATATTCCGAGTTTGGATTCTTTGTTCATTTGCTCGGCAGTAATCAACAATATGCAAATAGAGCAATTACTAGGGAGGGTATGTCGAGAAACAGAACTATTAGATAGGACGGTATATGTATTTCCTAACACATCCATCAAAAAAATAAAGTACATGATAGGAAATTTCGTGCAACGAATTATTAGTCTGTCTGTAGATAAACTCGGATTTAAACAAGAAAGTTATCAGAAACATCAGGAATCTGAACCCGCTTCCGTACCAACATCCTCCAGAGAAGAACGTGTATTAAATAGAATATTTAACTCGCAAAATCGTTAAGAAGTTTAAGAGACGATCCACATGCTGAGCAGGCCAGTGTATTACCCCTCATAGTATTAATATAATCCAATGATACTTTTGTGATGTCGGAAATCTTAACCAATTTAGACTGACAGGCAGAACACGTCATACAATCATCATCGTCATCGATAACTGTAGTCTTGGGCTTCTTTTTGCGACTCTTCATTCCGGAACGCATATTGGTGCTATCCATTTAGGTAGTAAAAAATAAGTCAGAATATGCCCTATAACACGATCGTGCAAAACCTGGTATATCGTCTCTATCTTTATCACAATATAGTGTATCAACATCTTTATTATTGACCTCGTTTATCTTGGAACATGGAATGGGAACATTTTTGTTAACGGCCACCTTTGCCTTAATTCCAGATGTTGTAAAATTATAACTAAACAGTCTATCATCGACACAAATGAAATTCTTGTTTAGACGTTTGTAGTTTACGTATGCGGCTCGTTCTCGTCTCATTTTTTCAGATATTGCAGGTACTATAATATTAAAAATAAGAATGAAATAACATAGGATTAAAAATAAAGTTATCATGACTTCTAGTGCTGATTTAACTAACTTAAAAGAATTACTTAGTCTGTACAAAAGTTTGAGATTTTCAGATTCTGTGGCTATAGAGAAGTATAATTCTTTGGTAGAATGGGGAACATCTACTTACTGGAAAATAGGCGTACAAAAGGTAACTAATGTCGAGACGTCCATATCTGATTATTATGATGAGGTAAAAAATAAACCGTTTAATATTGATCCGGGGTATTATATTTTCTTACCAGTATATTTTGGAAGCGTCTTTATTTATTCAAAGGGTAAAAATATGGTAGAACTTGGATCTGGAAACTCTTTTCAAATACCGGATGAGATTCGAAGTGCGTGTAACAAAGTATTAGATAGTGATAACGGAATAGACTTTCTGAGATTTGTTTTGTTAAACAATAGATGGATAATGGAAGACGCTATATCAAAATACCAGTCTCCAGTTAATATATTTAAACTAGCTAGTGAGTACGGATTAAACATACCCAACTATTTAGAAATTGAAATAGAGGAAGACACATTATTTGACGATGAGTTATACTCTATTATGGAACGCTCTTTCGATGATACATTTCCAAAAATATCTATATCGTATATTAAGTTGGGAGAACTTAAGCGGCAAGTTGTAGACTTTTTCAAATTCTCATTCATGTATATTGAGTCAATCAAGGTAGATCGTATAGGAGATAATATTTTTATTCCTAGCGTTATAACAAAATCAGGAAAAAAGATATTAGTAAAAGATGTAGACCATTTAATACGATCCAAGGTTAGAGAACATACATTTGTAAAAGTAAAAAAGAAAAACACATTTTCCATTTTATACGACTATGATGGGAACGGAACAGAAACTAGAGGAGAAGTAATAAAACGAATTATAGACACTATAGGACGAGACTATTATGTTAATGGAAAGTATTTCTCTAAGGTTGGTATTGCAGGCTTAAAGCAATTGACTAATAAATTAGATATTAATGAGTGTGCAACTGTCGATGAGTTAGTTGATGAGATTAATAAATCCGGAACTGTAAAACGAAAAATAAAAAACCAATCAGTATTTGATTTAAGCAGAGAATGTTTGGGATATCCAGAAGCGGATTTTATAACGTTAGTTAATAACATGCGGTTCAAAATAGAAAATTGTAAGGTTGTAAATTTCAATATTGAAAATACTAATTGTTTAAATAACCCGAGTATTGAAACTATATATGGAAACTTCAACCAGTTCGTCTCAATCTTTAATACCGTTACCGATGTCAAAAAAAGATTATTCGAGTGAAATAATATGCGCCTTTGATATAGGTGCAAAAAATCCTGCCAGAACTGTTTTAGAAGTCAAGGATAACTCCGTTAGGGTATTGGATATATCAAAATTAGACTGGAGTTCTGATTGGGAAAGGCGCATAGCTCAAGATTTGTCACAATATGAATACACTACAGTTCTTCTAGAACGTCAGCCTAGAAGGTCACCGTACGTCAAATTTATCTATTTTATTAAAGGCTTTTTATATCATACATCTGCTGCCAAAGTTATTTGCGTCTCACCTGTCATGTCTGGTAATTCATATAGAGATCGAAAAAAGAGATCTGTTGAAGCATTTCTTGATTGGATGGACACATTCGGATTGCGAGACTCCGTTCCGGATAGACGCAAATTAGACGATGTAGCGGATAGTTTCAATTTGGCTATGAGATACGTATTAGATAAATGGAATACTAATTATACACCTTATAATAGGTGTAAATATAGAAATTACATAAAAAAAATGTAATAACGTTAGTAACGCCATTATGGATAATCTATTTACCTTTCTACATGAAATAGAAGATAGATATGCCAGAACTATTTTTAACTTTCATCTAATAAGTTGTGATGAAATAGGAGATATATATGGTCTTATGAAAGAACGCATTTCCTCAGAGGATATGTTTGACAATATAGTATATAATAAAGATATACATCCTGCCATTAAGAAACTAGTTTATTGCGACATCCAACTTACTAAACATATTATTAATCAGAATACGTATCCGGTATTTAACGATTCTTCACAAGTGAAATGTTGTCATTATTTCGATATAAACTCAAATAATAGCAATATTAGCTCTCGTACAGTAGAGATATTTGAGAGTGAAAAGTCATCTCTTGTATCATATATTAAAACTACCAATAAGAAGAGAAAGGTCAATTACGGCGAAATAAAGAAAACTGTACATGGAGGCACTAATGCAAATTACTTTTCCGGTAAAAAGTCTGATGAGTATCTGAGCACTACAGTCAGGTCCAACATTAATCAACCTTGGATCAAAACCATTTCTAAGAGAATGAGAGTAGATATCATTAATCACTCTATAGTAACGCGTGGAAAAAGCTCTATATTACAAACTATAGAAATTATTTTTACTAATAGAACATGTGTGAAAATATTCAAGGATTCTACTATGCACATTATTCTATCCAAGGACAAGGATGAAAAGGGATGTATAAACATGATTGATAAATTATTCTATGTATATTATAATTTATTTCTGTTGTTCGAGGATATCATCCAAAACGATTACTTTAAAGAAGTAGCTAATGTTGTAAACCATGTACTCATGGCTACGGCATTAGATGAGAAATTATTCCTAATTAAGAAAATGGCTGAACACGATGTTTATGGAGTTAGCAATTTCAAAATAGGGATGTTTAACCTGACATTTATTAAGTTGTTGGATCATACCGTTTTCCCCTCTCTGTTAGATGAGGATAGCAAAATAAAGTTTTTTAAGGGGAAAAAGCTCAATATTGTAGCATTACGATCTCTGGAGGATTGTACAAATTACGTGACTAAATCCGAGAATATGATAGAAATGATGAAGGAAAGATCGACTATTTTAAATAGCATAGATATAGAAACGGAATCGGTAGATCGTCTAAAAGAATTGCTTCTAAAATGAAAAAAAACACTGATTCAGAAATGGATCAACGACTCGGGTATAAGTTTTTGGTGCCTGATCCTAAAGCCGGAGTTTTTTATAGACCGTTACATTTCCAATATGTATCGTATTCTAATTTTATATTGCATCGATTGCATGAAATCTTGACCGTCAAGCGGCCACTCTTATCGTTTAAGAATAATACAGAACGAATTATGATAGAAATTAGCAATGTTAAAGTGACTCCTCCAGATTACTCACCTATAATTGCGAGTATTAAAGGTAAGAGTTATGACGCATTAGCCACGTTCACTGTAAATATCTTTAAAGAGGTAATGACCAAAGAGGGTATATCCATCACTAAAATAAGTAGTTATGAGGGAAAAGATTCTCATTTGATAAAAATTCCGCTACTAATAGGATATGGGAATAAAAATCCACTTGATACAGCCAAGTATCTTGTTCCTAATGTCATAGGTGGAGTCTTTATCAATAAACAATCTGTCGAAAAAGTAGGAATTAATCTAGTAGAAAAGATTACAACATGGCCAAAATTTAGGGTTGTTAAGCCAAACTCATTCACTTTCTCGTTTTCCTCCGTATCCCCTCCTAATGTATTACCGACAAGATATCGCCATTACAAGATATCTCTGGATATATCACAATTGGAAGCGTCGAATATATCATCGACAAAGACATTTATAACGGTCAATATTGTTTTGCTGTCTCAATATTTATCTAGAGTGAGTCTAGAATTCATTAGACGTAGTTTATCATACGATATGCCTCCAGAAGTTGTCTATCTAGTAAACGCGATAATAGATAGTGCTAAACGACTTACCGAATCTATTACTGACTTTAATATTGATACATACATTAATGACCTGGTGGAAGCTGAACACATTAAACAAAAATCTCAGTTAACGATTAACGAGTTTAAATATGAAATGCTGCATAACTTTTTACCTCATATGAACTATACACCCGATCAACTAAAGGGATTTTATATGATATCTTTACTAAGAAAGTTTCTCTACTGTATCTACCACACTTCTAGATATCCAGATAGAGATTCGATGGTTTGTCATCGCATCCTAACGTACGGCAAATATTTTGAGACGTTAGCACATGATGAATTAGAGAATTACATAGGTAACATCCGAAACGATATCATGAACAATCACAAGAACAGAGGCACTTACGCAGTAAACATTCATGTACTAACAACTCCTGGACTTAATCATGCATTTTCTAGTCTATTGAGTGGAAAGTTCAAAAAGTCAGACGGTAGTTATCGAACACATCCTCACTATTCATGGATGCAGAATATTTCTATTCCTAGAAGTGTTGGATTTTATCCGGATCAAGTAAAGATTTCAAAGATGTTTTCTGTCAGAAAATACCATCCAAGCCAATATCTTTACTTTTGTTCATCAGACGTTCCGGAAAGAGGTCCTCAGGTAGGTTTAGTATCTCAATTGTCTGTCTTGAGTTCCATTACAAATATACTAACGTCTGAGTATTTGGATTTGGAAAAGAAAATTTGTGAGTATATCAGATCATATTATAAAGATGATATAAGTTACTTTGAAACAGGATTTCCAATCACTATAGAAAATGCTCTAGTCGCATCTCTTAATCCAAATATGATATGTGATTTTGTAACTGACTTTAGACGTAGAAAACGGATGGGATTCTTCGGTAACTTGGAGGTAGGTATTACTTTAGTTAGGGATCACATGAATGAAATTCGCATTAATATTGGAGCAGGAAGATTAGTCAGACCATTCTTGGTTGTGGATAACGGAGAGCTCATGATGGATGTGTGTCCGGAGTTAGAAAGCAGATTAGACGACATGACATTCTCTGACATTCAGAAAGAGTTTCCACATGTCATCGAAATGGTAGATATAGAACAATTTACTTTTAGTAACGTATGTGAATCGGTTCAAAAATTTAGAATGATGTCAAAGGATGAAAGAAAGCAATACGATTTATGTGACTTTCCTGCCGAATTTAGAGATGGATATGTAGCATCTTCACTAGTGGGAATCAATCACAATTCTGGACCCAGAGCTATTCTTGGATGTGCTCAAGCTAAACAAGCTATCTCTTGTCTGAGTTCGGATATACGAAATAAAATAGACAATGGAATTCATTTGATGTATCCAGAGAGGCCAATTGTGATTAGTAAGGCTTTAGAAACTTCAAAGATTGCGGCTAATTGCTTCGGACAACATGTTACTATAGCATTAATGTCGTACAAAGGTATCAATCAAGAGGATGGAATTATCATCAAAAAACAATTTATTCAGAGAGGCGGTCTCGATATTGTTACAGCCAAGAAACATCAAGTAGAAATTCCATTGGAAAACTTTAATAACAAAGAAAGAGATAGGTCTAACGCCTATTCGAAATTAGAAAGTAATGGATTAGTTAGACTGAATGCTTTCTTGGAATCCGGAGACGCTATGGCAAGAAATATCTCATCAAGAACTCTTGAAGATGATTTTGCTAGAGATAATCAGATTAGCTTTGATGTTTCCGAGAAATATACAGATATGTACAAATCTCGCGTTGAACGAGTACAAGTAGAACTTACTGACAAAGTTAAGGTGCGAGTATTAACCATGAAAGAAAGAAGACCCATTCTAGGAGACAAATTTACTACTAGAACGAGTCAAAAGGGAACAGTCGCGTATATCGCAGATGAAACGGAACTTCCGTACGACGAAAATGGTATCACACCAGATGTCATTATTAATTCTACATCCATCTTCTCTAGAAAAACTATATCTATGTTGATAGAAGTTATTTTAACAGCCGCATATTCTACTAAGCCGTACAACAATAAGGGAGAAAACCGACCTGTCTGTTTTCCTAGTAGTAACGAAACATCTATCGATGCATATATGCAATTCGCTAAACAATGTTATGAGTATTCAAATCCGAAATTGTCCGAGGAAGAATTATCGGATAAAATCTTTTGTGAAAAGATTCTCTATGATCCTGAAACGGATAAGCCTTATGAATCCAAAGTATTTTTTGGACCAATTTATTACTTGCGTCTGAGACATTTAACTCAGGACAAGGCAACCGTTAGATGTAGAGGTAAAAAGACGAAGCTCATTAGACAAGCGAATGAGGGACGAAAACGTGGAGGAGGTATCAAGTTTGGAGAAATGGAGAGAGACTGTTTAATAGCACATGGTGCAGCCAATACTATTACAGAAGTTTTAAAAGACTCAGAAGAGGATTATCAAGATGTGTATATTTGTGAAAATTGTGGAGACATAGCAGCACAAATCAAAAGTATTAATACATGTCTTAGATGTTCAAAACTTAATCTCTCTCCTCTCTTAACAAAAATTGATACCACGCACGTATCTAAAGTATTTCTTACTCAAATGAACGCCAGAGGCGTAAAAGTTAAATTAGATTTCGAACGAAGGCCTCCTTCGTTTTATAAACCATTAGATAAAGTTGATCTTAAACCGTCTTTTCTGGTATAATATTGTTTAGTAGATACTCATCAAGATAAGCTAATTCACTAAACATATTATCGGATTCGGTATTGTTACTCGAGAATAGAGTTCGTTATGCTCCTGATATTCGGAAATCTGTGGAGTTTCAGGTTTTGGTGGAAGTGTAACTGCTACTTGGTGGGATACTGAAGGATATTTCAGAGAGTTGTGGATGTTCGGGTTCGACATCCACCGATGGTGTCACGCCACTAATCGGTTCGGTAACGTCTGTGGATGGAGGTGCTACTTCTACAGAACCTGTAGCCTCAGTTGTCAACGGAGATACATATTCAATGCGCGGAAATGTATAATTTGGTAATGGTTTCTCATGTGGATCTTAAGAAGAAGAGGTAAGATATCTACGAAAGATACCGATCACGTTTCTAGTTCTCTTTTGTAGAACTTTAACTTTTTCTTTCTCAGCATCTAGTTGATATTCCGACCTCTTCACGTTTCGCATGGGTTACCTCCGCAGTTTTTACAAGCGATTTCACGTTCCAGATCACGTTCAGCCTTCATACGTCTCTCCCTCTCTCTATCGAGTTTATCAGAGCAGTCTTTCTGAAGGCGATCGAACTCCATAAATTTCTCCAACGCTTTGATTGTTTCCATAGATTTCCGAATTCACGGGGTACAACCGTTTCCATTACCACCATCTCTATGTTTCTTTTCTAGATCGG----------CAATCTTTCTCAACATTTCATCCCCATACCTTTTCATTCCTCGAGTCTATTGTCGTCGAAATATCGTTCCAGCTCCTTTTCGACCTCAATAACTTTAGCACGTTGTTTCATCAAGCTCTCTCTTGTAGTACTATCATTTTTATCTGATTCCCTGACACGTTTAAGATCTTCATGTAATTGAGTCAGCTCTTGACGCAATCTCTTAACTAACTTCCTCTCTTGCTTCTTCGTCATAGTACTTACAATCACTATGGGATCCATTGTTACCACGTCTGTACTCGACGAGCTCACGTTTAAGAGATTCAATTTCCAGTTTGTATCGGTCCATGTCTCCATTGCTACACCACCATTAGATTTACAGGCTGCTAGTTGTCGTTCGAGATCAGAAATACGTGTTTTCTTGGAATGGATTTCGTCGATGTACTTGTCATGATTGGCATCGAAACACTTATTAAGTTCTTTTTTTCAATTCTACGATTTTATTTCTTTCGCGAGTCAATTCCCTCCTGTAGTAACTATCAGTTTTGTCAGATTCACGCTTTCTACGTAGACTTTCTTGTAAGTTACTAATTTGTTCCCTGGCATTACCGAGTTCAGTTTTATATGCCGAATAGAGTTCTGATTCATCCTTTGAGAAGATCTCTAGCGATCGTTCAAGATCCCTGATTCTAGTCTTTAGCCTATTTACCTCCTCAGAAGATGCTCCGTTACCGTTTTTACAATCGTTAAGATGTCTATCAAGATCCATGATTCTATCTCTTTTCCATATCAGCATTGATTTCATTATTACGTTCGCAGTCGTTCAACTGTATTTCAAGATCTGAGATTCTAGATTGTAATCTCTGTAGCATTTCCACGGCATTCACTCAGTTGTCTTTCAAGATCTGAGATTCTAGATTGGAGTCTGCTAATCTCTGTAAGATTTCCTCCTCCGCTCTCGATGCAGTCGGTCAACTTATTCTCTAGTTCTCTAATACGCGAACGCAGTGCATCAACTTCTTGTGTGTCTTCTTGATTGCGTGTGCATTCATCGAGTCTAGATTCGAGATCTCTAACGTGACGTCGTTCTTCCTCAAGTTCTCTGTGTACTACAGAAAGCGTGTCCCTATCTTGTTGATATTTAGCAATTTCTGATTCTAGAGTACTGATTCTACTCACGTATGTACTAATAGTTGTCTTAGCCTTATCAAGATCCTCCTTGTATTTGTCACATTCCTTGATATCCATACGAAGTCTGGACAGTTCCCATTCGACATTACGACGTTTATCGATTTCAGCTCGGAGATCGTCGTCGCGTTGTTTTAGCCACATACGACTAAGTTCAAGTTCTCGTTGACAAGATCCATCTACTTTTCCATCCCTAATAGTATCCAGTTCCTTTTCTAGTTCTGACCGCATTTCTCGTTCCATATCAAGAGATTCTCTCAATTCTCGTATAGTCTTCTTATCAATTTCTGATGAATCTGAACCATCATCTGTCCCATTTTGTTGCATATCCCTGAGTTCTTTGATCTCTGTTGTAAGTCTGTCGATTCTTTCGGTTTTATAAACAGAATCCCTTTCCAAAGTCCTAATCTTACTGAGTTTATCATTAAGTTCTTCATTCAATTCAGTGAGTTTTCTCTTGGCTTCTTCCAAGTCTGTTTTAAACTCTCCATCATTTCCGCATTCTTCCTCGCATTTATCTAACCATTCAATTAGTTTATTAATAACTAGTTGGTAATCAGCGATTCCTATAGCCGTTCTTGTATTTGTGGGAACATAATTAGGATCTTCTAATGGATTGTATGGCTTGATAGCATCATCTTTATCATTATTAGGTGGGGGATGGACAACCTTAATTGGTTGGTCCTCCTTATCTCCTCCAGTAGCATGTGGTTCTTCAATACCAGTATTAGTAATAGGCTTAGACAAATGCTTGTCGTACGCGGGCACTTCCTCATCCATCAAGTATTTATAATCGGGTTCTGTTTCAGAATATTCTTTTCTAAGAGACGCGACTTCAGGAGTTAGTAGAAGAACTCTGTTTCTGTATCTATCAACGCTGGAATCGATACTCAAGTTAAGGATAGCGAATACCTCATCGTCATCATCCGTATCTTCTGAAACGCCATCATATGACATTTCATGAAGTCTAACGTATTGATAAACAGAATCAGATTTAGTATTAAACAGATCCTTGACCTTTTTAGTAAATGCATATGTATATTTTAGATCTCCAGATTTCATAATATGATCGCATGCCTTAAATGTCAATGCTTCCATGATATAGTCTGGAACACTAATGGGTGACGAAAAAGATACAGCACCATATGCTACGTTGATAAATAGATCTGAACCACTAAGTAGATAATGATTAATGTTAAGGAAGAGGAAATATTCAGTATATAGATATGCCTTAGCATCATATCTTGTACTAAACACGCTAAACAGTTTATTGATGTGATCAATTTCCAACAGAACAATTAGAGCGGCAGGAATACCAACAAACATATTACCACATCCGTATTTTCTATGAATATCACATATCATATTAAAAAATCTTGATAGAAGAGCGAATATCTCGTCTGACTTAATGAGATGTAGTTCAGCAGCATAAGTCATAACTGTAAATAGAACATACTTTCCTGTAGTGTTGATTCTAGACTCCACATCAACACCATTATTAAAAATAGTTTTATATACATCTTTAATCTGCTCTCCGTTAATCGTCGAACGTTCTAGTATACGGAAACACTTTGATTTCTTATCTGTAGTTAATGACTTAGTGATATCACGAAGAATATTACGAATTACATTTCTTGTTTTTCTTGAGAGACCTGATTCAGAACTCAACTCATCGTTCCATAGTTTTTCTACCTCAGTGGCGAAATCTTTGGAGTGTTTGGTACATTTTTTAATAAGGTTCGTGACCTCCATTTATTATAAAAAATTTTTATTCAAAACTTAACTACAATCGGGTAATTATAAGATCGTAGATCTCCCATGTGGTGGAATACTACCATCTATCGCATGTTGATGGACAGTAGGTAATGGCCATGGGAACAGTAATGTTTGCATATTTATCTTTCTTGCTAGTATTACTGTATATTGTCCCAATGTTTCAATGTGATGTTCTAACCTATCAACTGCCACTGTATCACAACAATAATGTCCGATGGAATTAAGATTATGATCCAATGTGTTTAATATATGATTATCAAGTCTTATACGATCCGCGTCTTTTTTGACAGGATCAGGCTCTTCTACAGGAAGAAGTTTCGGCCTCTTATGATAGTCATGTCTGGGAAATGGTGGTCTAGGATGAGGATCAGGTATCGGAGTAGGTTTTGGATTATATCATCATCTTCGATATTTATTTTGCTATCTTGATAATGTCCTATATCAGTTGCATTTTCAGCACTCGACTGAATATTAGTACATTCATTGTCTATTATTAACGTATTTCTAAACCCAAAATGTATATGTTGAACATCACTACTATAGTTGATGAGTCTTATAGCATGAATTCGCTTATCGTTATCGGGTTTATCTTCTGTCACCTTAACAATTCCTTTTTTATTAAACTCTGCATAATCATAACCATTTCTATTGTTTGTTCTAATATAAACGAGTATAGCATCATTGCTAAATTTTTCAATAGTATCAAAAACAGAATATCCTAAACCATATAATATATATTCAGGAACACTCAAACTAAATGTCCAGGATTCTCCTAAATACGTAAACTTTAATAGTGCTAAATCATTCAAAAATCTACCGCTTATAGATAGATAGTACATGAATGCGTATAGTAGTCTACCTATCTCTTTATTATGAAAACCGACATTACGATCATATATTTCGTGATATACATGTGACCCGTTTACGTTAAACCATAAATACATGGGTGATCCTATAAACATGAATTTATTTCTAATTCTCAGAGCCATAGTTAATTGACCGTGTAATATTTGTTTACATGCATACTTGATACGATCATTAATAAGATTTTTATCATTGCTCGTTATTTCAGAATCGTATATATAAGGAGTACCATCATGATTCTTACCAGATATTATACAAAATACTATATATAAAATATATTGACCCACGTTAGTAATCATGTAAATGTTTAATGTTTTAAATTTTGTATTTAATGATCCATCATCATATGCTAGCATGGTCTTGTGATATTCATTCTTTAAAATATAATATTGTGTTAGCCATTGCATTGGAGCTCCTAATGGAGATTTTCTATTCTCGTCCATTTTAGGATATGCTTTCATAAAGTCCCTAATAACTTCGTGAATAATGTTTCTATGTTTTCTACTGATGCATGTATTTGCTTCGATTTTTTTATCCCATGTTTCATCTATCATAGATTTAAACGCAGTAATGCTCGCAACATTAACATCTTGAACCATTGGTACAATTCCGTTCCATAAATTTATAATGTTCGCCATTTATATAACTCATTTTTTGAATATACTTTTAATTGAACAAAAGAGTTAAGTTACTCATATGGATGCCGTCCAGTCTGTACATCAATCTTTTTAGCCAGAGATATCATAGCCGCTCTTAGAGTTTCAGCGTGATTTTCCAACCTAAATAGAACTTCATCGTTGCGTTTACAACACTTTTCTATTTGTTCAAACTTTGTTGTTATATTAGTAATCTTTTTTTCCAAATTAGTTAGCCGTTGTTTGAGAGTTTCCTCATTATCGTCTCCATAGGCTTTAACAATTGCTTCGCGTTTAGTCTCTGGATTTTTAGCAGCCTTTGTAGAGAAAAATTCAGTTGCTGGAATTGCAAGATCGTCATCTCCGGGGAAAAGAGTTCCGTCCATTTAAAGTACAGATTTTAGAAACTGACACTCTGTGTTATTTATATTTGGCGCAATACATGGATTATAAATATCGATGTTAATAACATCAGAAAATGTAAAGTCTATACATTGTCGCATCGTGTTAAATTTTCTAATGGATCTAGTATTATTGGGTCCAACTTCTGCCTGAAATCCAAATATGGAAGCGGATACAAAACCGTTTCCTGGATAAACCACACATCTCCACTTTTGCTTTACATCAGAAATTGTGTCATTGACATCTTGAACTCTCCTATCTAATGCCGGTGTTCCACCTATAGATTTTGAATACTCGAATGCTGCATGAGTAGCATTGAATTCCTTAATATTGCCATAATTTTCATATATTGAGTAACTCTGGATAAAAAGTAAACACACCGCAGCCGTCGCTACTACAATAAAAAAAATTGATAGAGAGTTCATTTATAATCTATTAGAAGCTGATAAAATTTTTTTACACGCGTCAGACAATGCTTTAATAAATAGTTCAACATCTACTTTTGTCATATCGAACCGATGGTATGATTCTAACCTAGAATTACATCCGAAAAAGTTGACTATGTTCATAGTCATTAAGTCATTAACGAACAACATTCCAGACTCTGGATTATAAGACGATACTGTTTCGTCACAATCACCCACCTTAATCATGTGATTATGAATATTGGCTATTAGAGTACCTTCTAAGAAATCTATAATATCTTTGAAACACGATTTAAAATCAAACCACGAATATACTTCTACGAAGAAAGTTAGTTTACCCATAGGAGAGATAACTATAAATGGAGATCTAGATACAAAATCCGGATCTATGATAGTTTTAACATTATTATATTCTCTATTAAATACCTCCACATCTAAAAATGTTAATTTTGAAACTATGTCTTCGTTTATTACCGTACCTGAACTAAACGCTATAAGCTCTATTGTTTGAGAACTCTTTAAACGATATTCTTGAAATACATGTAACAAAGTTTCCTTTAACTCGGTCGGTTTATCTACCATAGTTACAGAATTTGTATCCTTATCTATAATATAATAATCAAAATCGTATAAAGTTATATAATTATCGTGTTCAGATTGTGATCTTTTCAAATAGACTAAAAACCCCATTTCTCTAGTAAGTATCTTATGTATATGTTTGTAAAATATCTTCATGGTGGGAATATGCTCTACAGCAGTTAGCCATTCCTCATTGACAGCTGTAGATGTATTATACAAAACTACTCCAATGTTTAACAAGGGCCATTTTACGAGATTATTAAATCCTTGTTTGATAAATGTAGCCAATGCGGGTTCGAGTTCAACGACGATTGAATTCTCTTCCCGTGGATGCTGCATGATGAACGACGGGATGTTGTTGTTCTATTGATTTGGAATTCTTTTTCGACTTTTTGTTTATATTAAATATTTTAAAATTTATGGCTGATAGTAATTCATGTACTACGGATAATGTAGACGTGTATTGCATATCGATATCTTTATTATTAGATAAATTTATCAATAAATGTGAGAAGTTTGCCTCGTTAAGGTCTTCCATTTAAATATTATATAAATATTTGTGTTTGTATTTTATTCGTCTTTTATGGGATAGTTTTTAACTAGTAAAGCTGTAATTACATACTTTGTCCGTAAAACATAAATATAAATACCCGCTTTTATCAAACGTTCCAAAAAGTCGGCAGCTGACATTTTTAACATGACATCTATTTTAAATACACTTAGGTTTTTAGAAAAAACATCATTTTATAATTGTAACGATTCAATAACTAAAGAAAAGATTAAGATTAAACATAAGGGAATGTTATTTGTATTTTATAAGCCAAAGCATTCTACCGTTGTTAAATACTTGTCTGGAGGAGGTATATATCATGATGATTTGGTTGTATTGGGGAAGGTAACAATTAATGATCTAAAGATGATGCTATTTTACATGGATTTATCATATCATGGAGTGACAAGTAGTGGAGCAATTTACAAATTGGGATCGTCTATCGATAGACTTTCTCTAAATAGGACTATTGTTACAAAAGTTAATAACAATTATAACAATTATAACAATTATAACAATTATAATTGTTATAATAATTATAATTGTTATAATTATGATGATACATTTTTTGACGATGATGATTGATCACTATTACACAATTTTGTTTTTGTACTTTCTAATATAGTGTTTAGGTTCTTTTTCATATGAGAATATTGACTTACTAAAATATCTATGTTTAACTTTTGTTCTATAACGTCCTTATCGGCGGTATCGGTACATATACGTAATTCACCTTCACAAAATACGGAGTCTTCGATAATAATAGCCAATCGATTATTGGATCTAGCTGTCTGTATCATATTCAACATGTTTAATATATCCTTTCGTTTCCCCTTTACAGGCATCGATCGTAGCATATTTTCCGCGTCTGAGATGGAAATGTTAAAACTGCAAAAATGCGTAATGTTAGCCCGTCCTAATATTGGTACGTGTCTATAAGTTTGGCATAGTAGAATAATAGACGTGTTTAAATGCCTTCCAAAGTTTAAGAATTCTATTAGAGTATTACATTTTGATAGTTTATCACCTACATCATCAAAAATAAGTAAAAAGTGTGCTGATTTTTTATGATTTTGTGCGACAGCAATACATTTTTCTATGTTACTTTTAGTTCGTATCAGATTATATTCTAGAGCTTCCTGACTACTAACGAAATTAATATGATTTGGCCAAATGTATCCATCATAATCTGGGTTATAAACGGGTGTAAACAAGAATATATGTTTATATTTTTTAACTAGTGTAGAAAACAGAGATAGTAAATAGATAGTTTTTCCAGATCCAGATCCTCCTGTTAAAACCATTCTAAACGGCATTTTTAATAAATTTTCTCTTGAAAATTGTTTTTCTTGAAAACAATTCATAATTATATTTACAGTTACTAAATTAATTTGATAATAAATCAAAATATGGAAAACTAAGGTCGTTAGTAGGGAGGAGAACAACGAAGGCATATCGTGATATAAATAACATTTATTATCATGATGACACCAGAAAACGACGAAGAGCAGACATCTGTGTTCTCCGCTACTGTTTACGGAGACAAAATTCAGGGAAAGAATAAACGCAAACGCGTGATTGGTCTATGTATTAGAATATCTATGGTTATTTCACTACTATCTATGATTACCATGTCCGCGTTTCTCATAGTGCGCCTAAATCAATGCATGTCTGCTAACAAGGCTGCTATTACTGACTCCGCTGTTGCCGTTGCTGCGGCATCATCTACTCATAGAAAGGTTGTGTCTAGCACTACACAATATGATCACAAAGAAAGCTGTAATGGTTTATATTACCAGGGTTCTTGTTATATATTACATTCAGACTATAAGTCATTCGAGGATGCTAAAGCAAACTGCGCTGCGGAATCATCAACACTACCCAATAAATCCGATGTCTTGACTACCTGGCTCATTGATTATGTTGAGGATACATGGGGATCTGATGGTAATCCAATTACAAAAACTACATCCGATTATCAAGATTCTGATGTATCACAAGAAGTTAGAAAGTATTTTTGTACATAAATAAATGAAATCGCTTAATAGACAAACTGTAAGTAGGTTTAGGAAGTTGTCGGTGCCGGCCGCTATAATGATGTTACTCTCAACCATTATTAGCGGCATAGGAACATTTCTGCATTACAGAGAAGAACTGATGCCTAGTGCTTGCGCCAATGGATGGATACAATACGATAAACATTGTTATCTGGATACCAACATTAAAATGTCTACGGATAATGCAGTTTATCAGTGTCGCAAATTACGAGCTAGATTGCCTAGACCTGATACTAGACATCTGAGAGTATTGTTTAGTATTTTTTATAAAGATTATTGGGTAAGTTTAAAAAAGACCAATGATAAATGGTTAGATATTAATAATGATAAAGATATAGATATTAGTAAATTAACAAATTTTAAGCAACTAAACAGCACGACGGATTCTGAGGCGTGTTATATATACAAGTCTGGAAAACTGGTTAAAACAGTATGTAAAAGTACTCAATCTGTACTATGCGTTAAAAGATTCTACAAGTGACAACAAAAAATGAATTAATAGTAAGTCGTTAACGTACGCCGCCATGGACGCCGCGTTTGTTATTACTCCAATGGGTGTGTTGACTATAACAGATACATTGTATGATGATCTCGATATCTCAATCATGGACTTTATAGGACCATACATTATAGGTAACATAAAAATTGTCCAAATAGATGTACGGGATATAAAATATTCCGACATGCAAAAATGCTACTTTAGCTATAAGGGTAAAATAGTTCCTCAGGATTCTAATGATTTGGCTAGATTCAACATTTATAGTATTTGTACAGCATACAGATCAAAAAATACCATCATCATAGCATGCGACTATGATATCATGTTAGATATAGAAGGTAAACATCAACCATTTTATCTATTCCCATCTATATAGTGTTGCTGGAAGCACGCTGCTAATAAATAATGATCGTAATGAACAGACTATTTATCAGAATACTACAGTAGTAATTAATGATACAGAGACTGTTGAAATACTTAATGAAGATACCAAACAGATTCCTAGCTATTCTTCCAATCCTTTCGTAAATTATAATAAAACCAGTATTTGTAGCAAGTCAAATCCGTTCATTGCAGAACTCAACAATAAATTTAGTGATAATAATCCGTTTAGGAGAGCACATAGTGACGATTATCTTAATAAGCAACAAGATCATGAATACGATGATATAGAATCATCGGTTGTATCATTGGTCTGATTAGTTTCCTTTTTATAAAATTGAAGTAATATTTAGTATTAATTACCGCCGATGCATTATACAAATATGGAGATATTCCCTGTATTCGGCATTTCTAAAATTAGCAATTTTATTGCTAATAATGACTGTAGATATTATATAGATGTAGAGCATCAAAAAATTATATCTGATGAGATCAATAGACAGATGGATGAAACGGTACTTCTTACCAACATCTTAAGCGTAGAAGTTGTAAATGACAATGAGATGTACCATCTTATTCCCCATAGACTATCGACTATTATACTCTGTATTAGTTCTGTTGGAGGATGTGTTATCTCTATAGATAATGACGTCAATGACAAAAATATTCTAACATTTCCCATTGATCATGCTGTAATCATATCCCCACTGAGTAAATGTGTCGTAGTTAGCAAGGGCCCTACAACCATACTGGTTGTTAAAGCGGATATACCCAGCAAACGATTGGTAACATCGTTTACAAACGACATACTGTATGTAAACAATCTATCACTGATTAATTATTTACCGTCGTCTGTATTCATTATTAGACGAGTCACCGACTATTTGGATAGACACATATGTGATCAGATATTTGCTAATAATAAGTGGTATTCCATTATAACTATCGACGATAAGCAATATCCTATTCCATCAAATTGTATAGGTATGTCTTCTGCCAAGTACATAAATTCGAGCATCGAGCAAGATATTTTGATCCATGTTTGTAACCTCGAGCATCCATTCGACTCAGTCTACAAAAAAATGCAGTCGTACAATTCTCTACCTATCAAGGAACAAATATTGTATGGTAGAATTGATAATATAAATATGAGCATTAGTATTTCGGTGGATTAATAGATTTCTCTAGTATGGGATCATTAATCATCTCTAAATACATCATAAAAAAGCTATTATCAAATACTGTACTGAATGGATTCATTCTTTTCTCTTTTTATGAAACTCTGTTGTATATCTACGGATAAAACTAGAAGCAAAAAATCTGATAGGAAGAATAATGATTATATGGAGGAACACGATTATTATAAAATAACAATAGTTCCTGGTTCCTCTTCCACGTCTACTAGCTCGTGGTATTATACACATGCCTAGTAATAGTCTCTTTGCGTTGACGGAAAGCAGACTAGAAATAACAGGCCAAAATGTTCAGACACCATAATAGTTCCCAACCCAGATAATAACAGAGTTCCATCAACACATTCCTTTAAACTCAATCCCAAACCCAAAACCGTTAAAATGTATCCAGCCAATTGATAGTAGATAATGAGGTGTACAGCACATGATAATTTACACAGTAACCAAAATGAAAACACTTTAGTAATTATAAGAAATATAGACGGTAATGTCATCATCAACAATCCAATAATATGCCTGAGAGTAAACATTGACGGATAAAACAAAAATGCCCCGCATAACTCTATCATGGCAATAACGCAACCAAACACTTGTAAAATTCCTAAATTAGTAGAAAATACAACTGATATCGATGTATAAGCGATTTCGAGGAATAATAAGAACAAAGTAATTCCCGTAAAGATAAACATCAACATTGTTTGGTAATCATTAAACCAATTAGTATGACGTTGAATTAATTTCACAGTATATTTTATTCCAGTATTATCCCCGCATGTATACGTACCTGGTAAGATATCTTTATATTCCATAATCAATGAGACATCACTATCCGATAACGAATGAAGTCTAGCACTAGTATGCCATTTACTTAATATGGTCGTCTTGGAAGTTTTATTATAAGTTAAAATATCATGATTGTCCAATTTCCATCTAATATACTTTGTCGGATTATCTATAATACACGGAATAATGATGGTATCATTACATGCTGTATATTCTATAGTCTTTGTAGATGTTATAACCACAAAAGTACAGAGGTATATCAACAATATTCTAACTCTTAACATTTTTATTTATTTAAAATGATACCTTTGTTATTTATTTTATTCTTATTTTGCTAACGGTATCGAATGGCATAAGTTTGAAACGAGTGAAGAAATAATTTCTACTTACTTAATAGATTATGTGGTAACGGGTGTTATTAATGGGGATGTATATACATTTTCAAATAATGAACTAAACAAAACTGGGTTAACTAATAACAATAATTATATCACAACATCTATAAAAGTAGAGGATAAGGATACATTAGTAGTATGCGGAACCAATAACGGAAATCCCAAATGTTGGAAAATAGACGGTTCATACTACCCAAAACATATAGGTAGAGGATACGATCATCAAAATAGCAAAGTAACGATAATCAGTCACAATGAATGTGTACTATCCGACATAAACATATAAAAAGAAGGAATTAAACGATGGAGAAGATTTGACGGACCATGTGGTTATGATTAAACGAGTTAAGTTTTTTAAGAAGCCTTAGAAGAGAGGCTATTGGGTATGAGAATCCGAAATATTAAACCAGACAACCCCATATAATTTTATAGCTAAGAATGCCGCGAAGAATGGAACTAATAAAAACGGAAATATTTGTAGCACAACGAATAACTCCCAAACTGCATTCATGTTACACTATATAACACTACTTCGGTTAGATGTTTTAGAAAAAATAAATATCACCGTACCGTTTTGTTGTATAAAAATAACAATTAACAATTATCAATTTTTTTCTTTAATATTTTACGTGGTTGACCATTCTTGGTGGTAAAATAATCTCTTAGTGTTGGAATGGAATGCTGTTTAATGTTTCCACACTCATCGTATATTTTGACGTATGCAGTCACATCGTTTACGCAATAGTCAGACTGTAGTTCTATCATGCTTCCTACGTTAGAAGGAGGAACAGTTTTAAAGTCTCTTGGTTTTAATCTATTGTCATTAGTTTTCATGAAATCCTTTGTTTTATCCACTTCACATTTTAAATAAATGTCCACTATACATTCTTCTGTTAATTTTACTAGATCATCATGAGTCATAGAATTCATAGGTTCCGTAGTCCATGGATCCAAACTAGCAAACTTCGCGTATACGGTATCGCGATTAGTGTATACACCAACTGTATGAAAATTAAGAAAACAGTTTAATAAATCTACAGAAATATTTAATCCTCCGTTTGATACAGATGCGCCATATTTATGGATTTCGGATTCACACGTTGTTTGTCTAAGGGGTTCGTCTAGTGTTGCTTCTACATAGACTTCGATTCCCATATATTCTTTATTGCCAGAATCACATACCGATTTATCATACGCTGGTTCACTTGTTTGAAAACTAAATGGTAGTAGATACATCAAAATAATAAATAATAAGTACATTCTGCAATATTGTTATCGTAATTGGAAAATTGGTATTCAAGTGAGCTGGATTATGTGAGTATTGGATTGTATATTTTATTTTATATTTTATATTTTATATTTTTTATATTTTATATTTTATTTTATATTTTGTAGTAAGAATAGAATGCTAATGTCAAGTTTATTCGAATAGATGTCTTATTAAAAAACATATATAATAAATAACAATGGCTGAATGGCATAAAATTATCGAGGATATCTCAAAAAATAATAAGTTCGAGGATGCCGCCATCGTTGATTACAAGACTACAAAGAATGTTCTAGCGGCTATTCCTAACAGAACATTTGCAAAGATTAATCCGGGTGAAGTTATTCCCCTCATCACTAATCATAATATTCTAAAACCTCTTATTGGTCAGAAATTTTGTATTGTATATACTAACTCTCTAATGGATGAGAACACGTATGCTATGGAGTTGCTTACTGGGTACGCCCCTGTATCTCCGATCGTTATAGCGAGAACTCATACCGCACTTATATTTTTGATGGGTAAGCCAACAACATCCAGACGTGATGTGTATAGAACATGTAGAGATCACGCTACCCGTGTACGTGCAACTGGTAATTAAAATAAAAAGTAATATTCATATGTAGTGTCAATTTTAAATGATGATGAAATGGATAATATCCATATTGACGATGTCAATAATGCCGGTATTGACATACAGCTCATCGATTTTTAGATTTCATTCAGAGGATATTGAATTATGTTATGGGAATTTGTATTTTGATAGGATCTATAATAATGTAGTAAATATAAAATATATTCCTGAGCATATTCCATATAGATATAATTTTATTAATCGTACGTTCTCCGTAGATGAACTAGATGATAATGTCTTTTTTACACATGGTTATTTTTTAAAACACAAATATGGTTGTTCACTTAATCCTAGTTTGATTGTCTCATTATCAGGAAACTTAAAATATAATGATATACAATGCTCAGTAAATGTATCGTGTCTCATTAAAAATTTGGCAACGAGTACATCTACTATATTAACATCTAAACATAAGACTTATTCTCTATATCGGTCCATGTGTATTGCTATAATAGGATACGATTCTATTATATGGTATAAATATATAAATGACAGGTATAATGACATCTATGATTTTACTGCAATATGTATGCTAATAGCGTCTACATTGATAGTGATCATATACGTGTTTAAAAAAATAAAAATGAACTCTTAATTATGTTATACTATTAGAAATGGATAAAATCAAAATTACGATTGATTCAAAAATTGGTAATGTTGTTACCATATCGTATAACTTGGAAAAGATAACTATTGATGTCACGCCAAAAAAGAAAAAAGAAAAGGATGTATTATTAGCGCAATCAGTTGCTGTCGAAGAGGCAAAAGATGTCAAGGTGGAAGAAAAAAATATTATCGATATTGAAGATGACGATGATATGGATATAGAAAACACGTAATACGATCTATAAAAATAAGTATTAAATACTTTTTATTTACGGTACTCTTGTAGTGGTGATACCACTAATCGATTATTTTTTTTAAAAAAATACTTATTCTGATTCTTCTAGCCATTTCCGTGTTCGTTCGAATGCCACATCGACGTCAAAAATAGGGGAGTAGTTGAAATCTAGTTCTGCATTGTTGGTACGCACCTCAAATGTAGTGTTGGATATCTTCAACGTATAGTTGTTGAGTATTGATGGTTTTCTAAATAGAATTCTCTTCATATCATTCTTGCACGCGTACATTTTTAGCATCCATCTTGGAATCCTAGATCCTTGTTCTATTCCCAATGGTTTCATCAATAGAAGATTAAACATATCGTAAGAACACGATGGAGAGTAATCGTAGCAAAAGTAAGCATTTCCTTTAATCGCAGATCCCGGATACTGGATATATTTTGCAGCCAACACGTGCATCCATGCAACATTTCCTACATATACCCGGCTATGCACAGCGTCATCATCGACTGTACGATACATAATGTTACCGTGTTGCTTACATTGCTCGTAAAAGACTTTCGTCAATTTGTCTCCTTCTCCGTAAATTCCAGTGGGTCTTAGGCAACAAGTATACAATTTTGCGCCATTCATGATTACGGAATTATTGGCTTTCATAACCAGTTGCTCGGCCATACGTTTACTTTTTGCGTATACATGTCCTGGTGATATATCATAAAGGGTATGCTCATGACCGATGAATGGATTACCGTGTTTATTTGGTCCTATTGCTTCCATGCTACTAGTATAGATCAAATACTTGATTCCTAGGTCCACACAAGCTGCCAATATAGTCTGTGTTCCATAATAGTTTACTTTCATGATTTCATTATCAGTGTATTTTCCAAATACATCCACTAGAGCAGCCGTATGAATAATCAGATTTACCCCATCTAGCGCTTCTCTCACCTTATCAAAGTCGTTTATATCACATTGTATATAGTTTATAACCTTAACTTTCGAGGTTATTGGTTGTGGATCTTCTACAATATCTATGACTCTTATTTCTTGAACATCATCTGCGCTAATTAAAAGTTTTACTATATACCTGCCTAGAAATCCGGCACCGCCAGTAACCGCGTACACGGCCATTGCTGCCACTCATAATATCAGACTACTTATTCTATTTTACTAAATAATGGCTGTTTGTATAATAGACCACGATAATATCAGAGGAGTTATTTACGTTGAACAAGTCCATGGAAAAGATAAAGTTTTAGGATCAGTTATTGGATTAAAATCCGGAACGTATAGTTTGATAATTCATCGTTACGGAGATATTAGTCGAGGATGTGATTCCATAGGCAGTCCAGAAATATTTATCGGTAACATCTTTGTAAACAGATATGGTGTAGCATATGTTTATTTAGATACAGATGTAAATATATCTACAATTATTGGAAAGGCGTTATCTATTTCAAAAAATGATCAGAGATTAGCGTGTGGAGTTATTGGTATTTCGTACATAAATGAAAAGATAATACATTTTCTTACAATTAACGAGAATGGCGTTTGATATATCAGTTAATGCGTCTAAAACAATAAATGCATTAGTTTACTTTTCTACTCAGCAAGATAAATTAGTCATACGTAATGAAGTTAATGATATACACTACACTGTCGAATTTGATAGGGACAAAGTAGTTGATACGTTTATTTCATATAATAGACATAATGACTCCATAGAGATAAGAGGGGTGCTTCCAGAGGAAACTAATATTGGTCGCGTGGTTAATACGCCGGTTAGTATGACTTACTTGTATAATAAGTATAGTTTTAAACCGATTTTAGCAGAATATATAAGACACAGAAATACTATATCCGGCAACATTTATTCGGCATTGATGACGCTAGATGATTTGGTTATTAAACAGTATGGAGACATTGATCTATTATTTAATGAGAAACTTAAAGTAGACTCCGATTCGGGACTATTTGACTTTGTCAACTTTGTAAAGGATATGATATGTTGTGATTCTAGAATAGTAGTAGCTCTATCTAGTCTAGTATCTAAACATTGGGAATTGACAAATAAAAAGTATAGGTGTATGGCATTAGCCGAACATATAGCTGATAGTATTCCAATATCTGAGCTATCTAGACTACGATACAATCTATGTAAGTATCTACGCGGACACACTGATAGCATAGAGGATGAATTTGATCATTTTGAAGACGATGATTTGTCTACATGTTCTGCCGTAACCGATAGGGAAACGGATGTATAATTTTTTTTATAGTATGAAATAAAAAAATATAATTGTTGTATCCATTCCCATTCAAATCACCTTATATGATTCTGTAACACAATGAAGGAGTCTCATAGATATATAGAGGTCAGATACTGGTTTGATAAACTTTTTATTCCACATGAGCATGTTTGACTTATGGTTAGACACACATACTTTAACAAATCACTGAAAATTGGAGTTAGGTATTCCTCTCAGAATCAGTTGCCGTTCTGGAACATTAAATGTATTTTTTATGATATACTCCAACGCATTTATGTGGGTATACAACAAGTCATTAATAATGAGTATTTCCAAGAGTTTTAGTTGTCTAGTATTTAACAAGAGAAGAGATTTCAACAGACTGTTTATGAACTCGAATACCGCCTCATTGTCGCTTATATTGATGACATGACATCGAATTCCCAATATCAATCTCATCAGTGATGAGTAGCTCAATCTTGTTATCGGGATCCAATTTCTAAAGATGTCATTAAACCCTCGATCGTGAATGGATTTATCATCATCGTTTTTATGTTGGACATGAGCTTAGTCCGTTTGTCCACATCTATATACGATGATTTCTGAATTATTTCATATATCTCTCGTTAACTCCAGGAACTTGTCAGGGATCTAACTTTAATATGTTCTCGTCTAAGAGATGAAAATCTTTGGATGGTTGCATGTGACTTTTCTCTAAAGGATGATGTTACCCGATCCTCTCTTAAATGACTCCATCTTATCCTTGGACAAGATGGACAGTCTATTTTCCTTAGATGGTTTAATATTTTTTACCCATGATCTATAAAGGTAGACAGACCTAATCGTCTCGGATGACCATATATTATTTTCAGTTTTATTATACGCATAAATTGTAAAAAATATGTTAGGTTTACGAAAATGTCTCGTGGGGCATTAATCGTTTTTGAAGGATTGGACAAATCTGGAAAAACAACACAATGTATGAACATCATGGAATCTATACCGGCAAACACGATAAAATATCTTAACTTTCCTCAGCGATCCACAGTCACTGGAAAGATGATAGATGACTATCTAACTCGTAAAAAAACCTATAATGATCATATAGTTAATCTATTATTTTGTGCAAATAGATGGGAGTTTGCATCTTTTATACAAGAACAACTAGAACAGGGAATTACTTTAATAGTTGACAGATACGCGTTCTCTGGAGTAGCGTATGCCACCGCTAAAGGCGCGTCAATGACTCTCAGTAAGAGTTATGAATCTGGATTGCCTAAACCCGACTTAGTTATATTCTTGGAATCTGGTAGCAAAGAAATTAATAGAAACATCGGCGAGGAAATTTATGAAGATGTTGAATTCCAACAAAAGGTATTACAAGAATATAAAAAAATGATTGAAGAAGGAGATATTCATTGGCAAATTATTTCTTCTGAATTCGAGGAAGATGTAAAGAAGGAGTTGATTAAGAATATAGTTATAGAGGCTATACACACGGTTACTGGACCAGTGGGGCAACTGTGGATGTAATAAAATGAAATTACATTTTTATAAATAGATGTTAGTACAGTGTTATAAATGGATGAAGCATATTACTCTGGCAACTTGGAATCAGTACTCGGGGATACGTGTCCGATATGCATACCGAACTCGCATCAATATCTCAATTAGTTATTGCCAAGATAGAAACTATAGATAATGATTATTAAACAAGGACATTGTAAATTTTATCATGTGTAGATCAAACTTGGATAATCCATTTATCTCTTTCCTAGATACTGCATATACTATCATAGATCAAGAGATCTATCAGAACGAGTTGATTAATTCATTAGACGATAATGAAATTATCGATTGTATAGTTAACAAGTTTATGAGCTTTTATAAGGATAACCTAGAAAATATGGTAGATGCTATCATTACTCTAAAATATTATAATTAATAATCCAGATTTTAAAACTACGTATGTGGAAGTACTCGGTTCCAGAATAGCTGATATAGATATTAAACAAGTGATACGTAAGAATATAATACAATTGTCTAATGATCCGCGAACGATATTTGTGAAAATATTAAAAAAAAATACTTTTTTTATTAAATGACGTCTCTTCGCGAATTTAGAAAATTATGCTGTGATATATATCACGCATCAGGATATAAAGAAAAATCTAAATTAATTAGAGACTTTATAACAGATAGAGATGATACCGATACATATTTGATCATTAAGCTATTGCTTCCCGGATTAGACGATAGAATGTATAACATGAACGATAAACAAATTATAAAATTATATAGTATAATATTTAAACAATCTCAGGAAGATATGCTACAAGATTTAGGATACGGATATATAGGAGACACTATTAGGACTTTCTTCAAAGAGAACACGGAAATCCGTCCACGAGATAAAAGCATTTTAACTTTAGAAGAAGTGGATAGTTTTTTAACTACGTTATCATCAGTAACTAAAGAATCACATCAAATAAAATTATTGACTGATATAGCATCTGTTTGTACATGTAATGATTTAAAATGTGTAGTCATGCTTATTGATAAAGATCTAAAAATTAAAGCGGGTCCTCGGTACGTGCTTAACGCTATTAGTCCTCATGCCTATGATGTTTTTAGAAAATCTAATAACTTGAAAGAGATAATAGAAAATGCAGCTAAACAAAATCTAGACTCTATATCTATTTCTGTTATGACTCCAATTAATCCCATGTTAGCGGAATCATGTGATTCTGTCAATAAGGCGTTTAAAAAATTTCCATCAGGAATGTTTGCGGAAGTCAAATACGATGGTGAAAGAGTACAAGTTCATAAAAAAAATAACGAGTTTGCATTCTTTAGTAGAAACATGAAACCAGTACTCTCTCATAAAGTGGATTATCTCAAAGAATACATACCGAAAGCATTTAAAAAAGCTACGTCTATCGTATTGGATTCTGAAATTGTTCTTGTAGACGAACATAATGTACCGCTACCGTTTGGAAGTTTAGGTATACACAAAAAGAAAGAATATAAAAACTCTAACATGTGTTTGTTCGTATTTGACTGTTTATACTTTGATGGATTCGATATGACAGACATTCCATTGTATGAACGAAGATCTTTTCTCAAAGATGTTATGGTCGAAATACCCAATAGAATAGTATTCTCAGAGTTGACGAATATTAGTAACGAGTCTCAGTTAACTGATGTATTAGATGATGCACTAACGAGAAAATTAGAAGGATTGGTCTTAAAAGATATTAATGGCGTATACGAACCGGGAAAGAGAAGATGGTTAAAAATAAAGCGAGACTATTTGAACGAGGGTTCCATGGCAGATTCTGCCGATTTAGTAGTACTAGGTGCCTACTATGGTAAAGGAGGAAAGGGTGGTATCATGGCAGTCTTTCTAATGGGTTGTTACGACGATGAATCCGGTAAATGGAAGACGGTAACTAAATGTTCCGGTCACGATGATAATACGTTAAGGGTTTTGCAAGACCAATTAACGATGGTTAAAATTAACAAGGATCCCAAAAAAATTCCAGAGTGGTTGGTAGTTAATAAAATCTATATTCCCGATTTTGTAGTAGATGATCCGAAACAATCTCAGATATGGGAAATTTCAGGAGCAGAGTTTACATCTTCCAAGTCACATACAGCGAATGGAATATCGATTAGATTTCCTAGATTTACTAGGATTAGAGAAGATAAAACGTGGAAAGAATCTACTCATCTAAACGATTTAGTAAACTTGACTAAATCTCTTAATAGTTACATATAAACTGAAAAATAAAATAACACTATTTTAGTTGGTAGTCGCCATGGATGGTGTTATCGTATACTGTCTAAATGCGTTAGTAAAACATGGCGAGGAAATAAATCATATAAAAAATGATTTCATGATTAAACCATGTTGTGAAAGAGTTTGTGAAAAAGTCAAGAACGTTCACATCGGCGGACAATCTAAAAACAATACAGTGATTGCAGATTTGCCATATCTGGATAATGCTGTATCAGATGTATGCAAATCAATATATAAAAAGAATGTATCAAGAATATCCAGATTTGCTAATTTGATAAAAATAGATGACGATGACAAGACTCCTACCGGCGTATATAATTATTTTAAACCTAAAGATGCTATTCCTGTTATTATATCCATAGGAAAGGATAAAGATGTCTGTGAACTATTAATCTCATCTGATAAAGCGTGTGCGTGTATAAAGTTAAATTTATATAAAGTAGCCATTCTTCCCATGGATGTTTCCTTTTTTACCAAAGGAAATGCATCATTGATTATTCTCCTGTTTGATTTCTCTATCGATGCGGCACCTCTCTTAAGAAGTGTAACCGATAATAATGTTATTATATCTAGACACCAGCGCCTACATGACGAGCTTCCGAGTTCCAATTGGTTCAAGTTTTACATAAGTATAAAGTCCGACTATTGTTCTATATTATATATGGTTGTTGATGGATCTATGATGTATGCGATAGCTGATAATAGAACTCACGCAATTATTAGCAAAAATATATTAGACAATACTACGATTAACGATGAGTGTAGATGCTGTTATTCTGAACCACAGATTAGGATTCTTGATAGAGATGAGATGCTCAATGGATCATCGTGTTATATGAACAGACATTGTATTATGATGAATTTACCTGATGTAGGCGAATTTGGATCTAGTATGTTGGGGAAATATGAACCTGACATGATTAAGATTGCTCTTTCGGTGGCTGGTAATTTAATAAGAAATCGAGACTACATTCCCGGGAGACGAGGCTATAGCTACTACGTTTACGGTATAGCCTCTAGATAATTTTTTTTAAGCACGAAATAAAAACATAATTTTAAACAATCTATTTCATACTATTTTGTGTGCTCACCATGAACATAAAGATAGATATATTAGTATTTCTGGTGATAAATTTACGGCGACTGCTAGGAGGGAAAATGAAGAAAGAAAAAATATCTACCTCTCCAAAAAGAAAAACTACTGATGTTATCAAACCTGATTATCTTGAGTACAATGACTTGTTAGATAGAGATGAGATGTCTACTATTCTAGAGGAATATTAGGCCTTAGAATAAAATATGGACGACTCTTAACGAAATTAGAAAATTCGATAATGATGTTGAAGAACAATTCGGTACTATAGAAGAACTCAAGCAGAAGCTTAGATTAAATTCTGAAGAGGGAGCAGATAATTTTATAGATTATATAAAGGTACAAAAACAGGATATCATCAAACTTACTGTATACGATTGCATATATCTATGATAGGATTGTGTGCGTGCGTGGTAGATGTTTGGAGAAATGAGAAACTGTTTTCTAGATGGAAATATTGGTTACAAGCGATTAAACTGTTTATTGATGATCACATGCTTGATAAGATAAAATCTATTGTAGAATAGACTAGTGTATGTGGAAATGTCATAGAAAGTTAAAAGTTAATGAGAGCAAAAATATATAAGGTTGTATTCCATATTTGTTATTTTTTTCTGTAATAGTTAGAAAATACATTCGATGGTCTATCTACCAGATTATTATGTGTTATAAGGTACTTTTCTCATAATAAACTAGAGTATGAGTAAGATAGTGTTTTTCAAAAACATATAAATCTAAAATTGATGGATGAGATATACAGCTATTAATTTCGAAAATATATTTTAATCTGATAACTTTAAACATGGATTTTTGATGGTGGTTTAAGTTTAAAAAAGATTTTGTTATTGTAGTATGATAATATCAAAAAGATGGATATAAAGAATTTACTGACTACATGTACTATTTTACATTACTACATTGGCTACGGCATATATACCTATTTCGTCACTTCCACACGCTCCGGTAAACGGGTGTCATGTGACGAGGGAGAATCTTGATAAGAGGCATAATCAATGTTGTAATCCGATGTCCACCTGGAGAATTTGCCAAGGTCAGATGTAGAGTTGGTAGTGATAACACAAAATGTGAACACTGCCCACCTCATACATATACCGCAATCCCCAATTATTCTAATAGATGTCATCAATGTAGAAAATGCCCAACAGGATCATTTGATAAGGTAAAGTGTACCGGAACACAGAACAAATGTTCGTGTCATCCTGGTTGGTATACGCTACTGATTCTTCACAGACTGAAGATTGTCGAGATTTGTGTACCAAAAAAGGAGATGTCCATGCGGATACTTTGGTGGAATAGATGAAGGAAATCCTATTTGTAAATCGTGTTGTGTTGGTGAATATTGCGACTACCTACGTAATTATAGACTTGATCCATTTCCTCCATGCAAACTATCTATCTAAATGTAATTAATTATGATTTTGATGATAATGTTACCATACATTATATCACTACTTGGTTAGTGTGTATTATTTAGTATGGAAGACCTATTAATAATTACTTATCTTTTGACGATCTTGTTATAATTATAATATAAAAATACTTATGACATAGTAACTCATAATTGCTGACGCGATAAATTCGTAATAATCTGTTTTGTTCAAATTTTTATAAGGAATCTACAGGCATAAAAATAAAAATATAATCTATAATATACTCTTACAACGCCATCATGAATAGCAGTGAATTAATTGCTGTTATTATGGATTTAGAAATAGTGGACGATTTTGTGATATTAATATAGTTATTAATGATGAAAGGATAAACGCGCATAGACTCATCCTATCTGGAGCCTCCGAATATTTTTTCCATTCTGTTTTCCAATAATTTTATCGATTCTAATGAATACGAAGTTAATCTAAGTCATTTAGATTATCAAAGTGTTAACTATTTGATCGATTACATTTATGGGATACCTTTGAGCCTAACTAACAATAACGTGAAATATATTCTTTCAACCGCTGATTTTTTTACAAATTGGATCTGTCATTACTGAGTGCGAAAAATACATACTTAAAAATCTTTGTTTTAGAAACTGTATCGATTTCTACATATACGCTGATAAATATAATAACAAGAAAATAGAATTAGCATCGTTTAACACAATATTACGAAATATTTTGAGACTCATCAACAATGAAAACTTTAAATACTTAACAGAGGAATCAATGATAAAAATTTTAAGCGATGATATGTTATATATAAAAAATGAGGATTTCACCCCACTGATTCTCATTAAATGGTTAGAGAGTACACCAACCATGTACCGTCGAGTTACTTAGATGCCTCAGAATATCATTTCTTTCCCCACAAGTTATAAAATCACTTTATAGTCATCGACTGGTTAGTTCAATCTACGAATGTATAACATTCTTAAACAATATAGCATTCTTGGATAAATCATTTCCTAGATACCATATCATCGAGTTGATATCTATCGGTATAAGTAATTCACATGATAAGATTTCCATAAACTGCTACAATCATAAAAAAATTCATGGGAAATGATATCTTCACGTAGATATAGGTGTAGTTTCGCAGTGACCGTCCTGGATAATATTATCTATATGATGGGTGGATATGATCAGTCCCTGTATAGAAGTTCAAAGGTTATAGCGTACAATACATGTACTAATTCTTGGATATATGATATACCAGAGCTAAAAATATCATCGTTCTAATTGCGGAGGAGTTGCCAATGACGAATACATTTATTGTATAGGCGGTATACGCGATCAGGAGTCATCGTTGATATCTAGTATCGATAGATGGAAGCCATCAAAACCATATTGGCAGAAGTATGCTAAAATGTGCGAACCAAAATGTGATATGGGGTTGCGATTTTAAACGGATTAATATATGTCATAGGTGGAGTCGTTAAAGGTGACACACATATACCAACGCACTAGAGAGTTTATCAGAAGATGGATGGATGAATCATCAACGTCTTCCAATAAAAATGTCCAATATGTCGACGATTGTTCATGCTGGAAAGATTTATATATCTAGAGGTTACAACAATAGTAGTGTAGTTAATGTAATATCGAATCTAGTCCTTAGCTATAATCCGATATATGATGAATGGACCAAATTATCATCATTAAATATTCCTAGAATTAATCCTGCTCTATGGTCAGTGTATAATAAATTATATGTAGGAGGAGTAATATCTGATGATGTTCAAACTAATACATCTGAAACATACGATAAAGAAAAAGATTGTTGGACATTGGATAATGGTCACTTGTTACCACATAATTATATAATGTATAAATGCGAACCGTTTAAACATAGATATCCATTGGAAAAAACACAGTACACGAATGATTTTCTAAAGTATTTGGAAAGTTTTATAGGTAGTTGATAGAACAAAATACATAATTTTGTAAAAATAAATCACTTTTTATACTAATATGACACAATTACCAATACTTTTGTTACTAATATCATTAGTATACGCTACACCTTCTCCTCAGACATCTAAAAAAATAGGTGATGATGCAACTATATCATGTAGTCGAAATAATACAAATTACTACGTTGTTATGAGTGCTTGGTATAAGGAGCCCAATTCCATTATTCTCTTAGCTGCCAAAAGCGACGTCTTGTATTTTGATAATTATACCAAGGATAAAATATCTTACGACTCTCCATACGATGATCTAGTTACAACTATCACAATTAAATCATTGACTGCTGGAGATGCCGGTACTTATATATGTGCATTCTTTATGACATCGACTACAAATGATACTGATAAAGTAGATTATGAAGAATACTCCATAGAGTTGATTGTAAATACAGATAGTGAATCGACTATAGACATAATACTATCTGGATCTACACCAGAAACTATTTCTGAGAAACCAGAGGATATAGATAATTCTAATTGCTCGTCTGTATTCGAAATCACGACTCCGGAACCAATTACTGATAATGTAGACGACCATACAGACACCGTCACATACACTAGTGATAGCATTAATACAGTAAATGCATCATCTGGAGAATCCACAACAGACGAGATTCCGGAACCAATTACTGATAAAGAAGAAGATCATACAGTAACAGACACTGTCTCATACACTACAGTAAGTACATCATCTGGAATTGTCACTACTAAATCAACCACCGATGATGCGGATCTTTATGATACATACAATGATAATGATACAGTACCGCCAACTACTGTAGGTGGTAGTACAACCTCTATTAGCAATTATAAAACCAAGGACTTCGTAGAAATATTTGGTATTACCACATTAATTATATTGTCAGCAGTGGCGATTTTCTGTATTACGTATTATATATGTAATAAACACCCACGTAAATACAAAACAGAGAACAAAGTCTAGATTTTTGACTTACATAAATATCTGGGATAATAAAATCTATCATATTGAGAGGACCATCTGGTTCAGGAAAGACAGCCATAACCAAAAGACTGTTAAAAGACTATGGGAATATATTTGGATTTGTGGTGTCCCATACCACTAGATTTCCTCGTCCTATGGAACGAGAAGGTGTTGATTACCTTACGTTAACAGAGAGGCCATCTGGAAGGGAATAGCCGCCGGAAACTTTCTAGAACATACTGAGTTTTTAGGAAATATTTACGGAACTTCTAAAACAGCTGTAAATACAGCGGTTATTAATAATCGTATTTGCGCGATGGATTTAAACATCAACGGTGTTAGAAGTCTTAAAAATACTTACCTAATGCATTACTTGGGTATATAAGACCTACCTCTCTTAAAATGGTTGAGACCAATCTTCGTCGTAGAAACACTGAAGCGGACGACGAATCTCATCGTCGCGTGATGTTGGCAAAAAACGGATATGGATGAGGTCAACGAAGCAGGTCTATTCGACACTATTATTATTGAAGATGATGTGAATTTAGCATATAGTAAGTGTTAATTCAGATACTACAGGACCGTATTAGAATGTATTTTAACACTAATTAGAGACTTAAGATTTGACTTAAAACTTGATAATTAATAATATAACTCGTTTTTATATGTGGCTATTTCAACGTCTAATGTATTAGTTAAATATTAAAACTTACCACGTAAAACTTAAAATTTAAAATGGTATTTCATTGACAGATCATACATTATGAAGTTTCAAGGACTTGTGTTAATTGACAATTGCAAAAATCAATGGGTCGTTGGACCATTAATAGGAAAAGGTGGATTCGGTAGTATTTATACTACTAATGACAATAATTATGTAGTAAAAATAGAGCCCAAAGCTAACGGATCATTATTTACCGAACAGGCATTTTATACTAGAGTACTTAAACCATCCGTTATCGAAGAATGGAAAAAATCTCACAATATAAAGCACGTAGGTCTTATCACATGCAAGGCATTTGGTTTATACAAATCCATTAATGTGGAATATCGATTCTTGGTAATAAATAGATTAGGTGCAGATCTAGATGCGGTGATCAGAGCCAATAATAATAGACTACCAGAAAGGTCGGTGATGTTGATCGGAATCGAAATCTTAAATACCATACAATTTATGCACGAGCAAGGATATTCTCACGGAGATATTAAAGCGAGTAATATAGTCTTGGATCAAATAGATAAGAATAAATTATATCTAGTGGATTACGGATTGGTTTCTAAATTCATGTCTAACGGCGAACATGTTCCATTTATAAGAAATCCAAATAAAATGGATAACGGTACTCTAGAATTTACACCTATAGATTCGCATAAAGGATACGTTGTATCTAGACGTGGTGATCTAGAAACACTTGGATATTGTATGATTAGATGGTTGGGAGGTATCTTGCCATGGACTAAGATATCTGAAACAAAGAATTCTGCATTAGTAAGTGCCGCAAAACAGAAATATGTTAACAATACTGCGACTTTGTTAATGACCAGTTTGCAATATGCACCTAGAGAATTGCTGCAATATATTACCATGGTAAACTCTTTGACATATTTTGAGGAACCCAATTACGACGAGTTTCGTCGAGTATTAATGAATGGAGTTATGAAAAATTTTTGTTGATAAAAAAATTAAAAAAATAACTTAGTTATTATCACTCTCGTGAGTACAATAGAAACATGGCGATGTTTTACGCACACGCTTTCGGTGGGTACGACGAGAACCTTCATGCATTTCCTGGAATATCATCGACGGTTGCCAATGATGTCAGGAAATATTCTGTTGTGTCAGTTTATAATAAAAAGTATAACATTGTAAAAAACAAATATATGTGGTGTAACAGTCAAGTGAACAAGAGATATATTGGAGCACTACTGCCTATGTTTGAATGCAATGAATATCTACAAATTGGAGATCCAATCCATGATCTAGAAGGAAATCAAATCTCTATTGTCACATATCGCCACAAAAACTACTATGCTCTAAGTGGAATTGGGTACGAGAGTCTAGACTTGTGTTTGGAAGGAGTAGGGATTCATCATCACGTACTTGAAACAGGAAACGCGGTATATGGAAAAGTTCAACATGAGTATTCTACTATCAAAGAGAAGGCCAAAGAAATGAATGCACTCAAACCAGGACCTATCATCGATTACCACGTCTGGATAGGAGATTGTGTCTGCCAAGTTACTACTGTAGACGTGCATGGAAAGGAAATTATGAGAATGAGATTCAAAAGGGGTGCGGTGCTTCCGATTCCAAATCTGGTAAAAGTTAAAGTTGGGGAGGAAAATGATACAATAAATCTTTCCACTTCCATATCAGCTCTCCTAAATTCCGGTGGCGGCACCATCGAGGTAACATCTAAGGAAGAACGTGTAGATTATGTACTCATGAAACGTTTGGAATCTATACATCATTTGTGGTCTGTAGTGTATGATCATCTTAATGTTGTGAATGGCGAAGAACGATGTTATGTACATATGCATTCATCTCATCAAAGTCCTATGCTGAGTACTGTAAAAACAAATTTGTACATGAAGACTATGGGAGCATGTCTTCAAATGGACTCCATGGAAGCTCTAGAGTATCTTAGTGAACTGAAGGAATCAGGTGGGCGGAGTCCCAGACCAGAATTGCAGAAATTTGAATATCCAGATGGAGTGAAAGACACTGAATCAATTGAGAGATTGGCAGAGGAGTTCTTCAATAGATCAGAACTTCAGGCCGGTGAATCAGTCAAATTTGGTAATTCTATTAATGTTAAACATACATCTGTTTCAGCTAAGCAACTAAGAACACGTATACGACAGCAGCTTCCTTCTATACTCTCATCTTTTGCCAACACAAAGGGTGGATATTTGTTCATTGGAGTTGATAATAATACACACAAAGTAATTGGATTCACGGTGGGTCATGACTACCTCAAACTGGTAGAGAGTGATATAGAAAAGTATATCCAAAAACTTCCTGTTGTGCATTTCTGCAAGAAAAAAGAGGACATCAAGTACGCATGTAGATTCATCAAGGTGTATAAACCTGGTGATGAGACTACCTCGACATATGTGTGCGCAATCAAAGTGGAAAGATGCTGCTGTGCTGTGTTTGCGGATTGGCCAGAATCATGGTACATGGATACTAGTGGTAGTATGAAGAAGTATTCTCCAGATGAATGGGTGTCACATATAAAATTTTAATTAGGGTAAGGTAAAACTATATATAATAACTAACAATTTGTGTATCATATAGACAATTAATTAGGTAACTGTTATCTCTTTTTAACTAACTAACTAACTAACTAACTCTTATATACTATTAATAATACATCTATTAATCATTGATTAGCTTATTGCTTTAATTGTTTTTGTAAACTAACACTGTTCATTGAAAAGGGATAACATGTTACAGAATATAAATTATATATGGATTTTTTTAAAAAGGAAATACTTGACTGGAGTATATATTTATTTCTTCATTACATAACACGTCTGTGTTCTAATTCTTCCAATTCTTCCACATCTCATATAATACAGGAATATAATCTTGTTCGAAAATATGAGAAAGTGGATAAAACAATAGTTGATTTTTTATCTAGGTGGCCAAATTTATTCCATATTTTAGAATATGGGGAAAATATTCTACATATTTATTTTATAGATGCTGCTAATACGAATATTATGATTTTTTTTCTAGATAGAGTATTAAATATTAATAAGAACCGTGGGTCATTTATACATAATCTCGGGTTATCATCCATTAATATAAAAGAATATGTATATCAATTAGTTAATAATGATCATCTAGATAATAGTATAAGACTAATGCTTGAAAATGGACGTAGAACAAGACATTTTTTGTCTTATATATTGGATACAGTTAATATCTATATAAGTATTTTAATAAATCATAGATTTTATATAGATGCCGAAGACAGTTACGGTTGTACATTATTACATAGATGTATATATAACTATAAGAAATCAGAATCAGAATCATATAATGAATTAATTAAGATATTGTTAAATAATGGATCAGATGTAGATAAAAAAGATACGTACGGAAACACACCGTTTATCCTATTATGTAAACACGATATCGACAACGCGGAATTGTTTGAGATATGTTTAGAGAATGCTAATATAGACTCTGTAGACTTTAATGGATATACACCTCTTCATTATGTCTCATGTCGTAATAAATATGATTTTGTAAAGTTATTAATTTCTAAAGGAGCAAATGTTAATGCACGTAATAGATTCGGAACTACTCCATTTTATTGTGGAATTATACACGGTATCTCGCTTATAAAACTATATTTGGAATCAGACACAGAGTTAGAAATAGATAATGAACATATAGTTCGTCATTTAATAATTTTTGATGCTGTTGAATCTTTAGATTATCTATTGTCCAGAGGAGTTATTGATATTAACTATCGTACTATATACAACGAAACATCTATTTACGACGCTGTCAGTTATAATGCGTATAATACGTTAGTCTATCTATTAAACAGAAATGGTGATTTTGAGACGATTACTACTAGTGGATGTACATGTATTTCGGAAGCAGTCGCGAACAACAACAAAATAATAATGGATATACTATTGTCTAAACGACCATCTTTGAAAATTATGATACCATCTATGATAGCAATTACTAAACATAAACAACATAATGCAGATTTATTGAAAATGTGTATAAAATATACTGCGTGTATGACCGATTATGATACTCTTATAGATGTACAATCGCTACATCAATATAAATGGTATATTTTAAAATGTTTTGATGAAATAGATATCATGAAGAGATGTTATATAAAAAATAAAACTGTATTCCAATTAGTTTTTTGTATCAAAGACATTAATACTTTAATGAGATACGGTAGACATCCTTCTTTCGTGAAATGTAATATTCTTGACGTATACGGAAGTTGTGTACGTAATATCATAGCATCTATTAGATATCGTCAGAGATTAATTAGTCTATTATCCAAGAAGCTGGATGCTGGAGATAAATGGTCGTGTTTTCCTAACGAAATAAAATATAAAATATTGGAAAACTTTAACGATAACGAACTGACCACATATCTGAAAATCTTATAAACACTATTAAAATATAAAATCTAAGTAGGATAAAATCACACTACATCATTGTTTCCTTTTAGTGCTCGACAGTGTATACTATTTTTAACACTCATAAATAAAAATGAAAACGATTTCCGTTGTTACGTTGTTATGCGTACTACCTGCTGTTGTTTATTCAACATGTACTGTACCCACTATGAATAACGCTAAATTAACGTCTACCGAAACATCGTTTAATGATAAACAGAAAGTTACGTTTACATGTGATTCAGGATATCATTCTTTGGATCCAAATGCTGTCTGTGAAACAGATAAATGGAAATACGAAAATCCATGCAAGAAAATGTGCACAGTTTCTGATTATGTCTCTGAACTATATGATAAGCCATTATACGAAGTGAATTCCACCATGACACTAAGTTGCAACGGTGAAACAAAATATTTTCGTTGTGAAGAAAAAAATGGAAATACTTCTTGGAATGATACTGTCACGTGTCCTAATGCGGAATGTCAACCTCTTCAATTAGAACACGGATCGTGTCAACCAGTTAAAGAAAAATACTCATTTGGGGAATATATGACTATCAACTGTGATGTTGGATATGAGGTTATTGGTGTTTCGTATATAAGTTGTACGGCTAATTCTTGGAATGTTATTCCATCATGTCAACAAAAATGTGATATACCGTCCCTATCTAATGGATTAATTTCCGGATCTACATTTTCTATCGGTGGCGTTATACATCTTAGTTGTAAAAGTGGTTTTACACTAACGGGGTCTCCATCATCCACATGTATCGACGGTAAATGGAATCCCATACTCCCAACATGTGTACGATCTAACGAAGAATTTGATCCAGTGGATGATGGTCCCGACGATGAGACAGATCTGAGCAAACTCTCGAAAGACGTTGTACAATATGAACAAGAAATAGAATCGTTAGAAGCAACTTATCATATAATCATAATGGCGTTGACAATTATGGGTGTCATATTTCTAATCTCCATTATAGTATTAGTTTGTTCCTGTGACAAAAATAATGACCAATATAAGTTCCATAAATTGCTACCGTGAATATAAATCCGTTAAAATAATTAATAATTAATAATTAATAACGAACAAGTATCAAAAGATTAAAGAATTAGCTAGAATCAATTAGATGTCTTCTTCAGTGGATGTTGATATCTACGATGCCGTTAGAGCATTTTTACTCAGGCACTATTATGACAAGAGATTTATTGTGTATGGAAGAAGTAACACCATATTACATAATATATACAGGCTATTTACAAGATGCACCGTTATACCGTTCGATGATATAGTACGTACTATGCCAAATGAATCACGTGTTAAACAATGGGTGATGGATACACTTAATGGTATAATGATGAATGAATTCGATACTGTATGTGTGGGTACCGGACTACGATTCATGGAAATGTTTTTCGATTACAATAAAAATAATCCCAAAAATAGCATCAACAATCAAATAATGTATGATATAATTAATAGCGTAGCCATAATTCTAGCTAATGAGAGATATAGAAGCGCGTTTAACGACGATAGAATATACATCCGTAGAACTATGATGGACAAATTGTACGAATACGCATCTCTAACTACTATTGGTACGATCACTGGAGGTGTTTGTTATTTTATCTGTTGATGCATCTAGTTAGTTTGTATAAATAATTATTTCGATATACTAGTTAAAATTTTAAGATTTTAAATGTATAAAAAACTAATAACGTTTTTATTTGTAATAGGTGCAGTTGCATCCTATTCGAATAATGAGTACACTCCGTTTAATAAACTGAGTGTAAAACTCTATATAGATGGAGTAGATAATATAGAAAATTCATATACTGATGATAATAATGAATTGGTGTTAAATTTTAAAGAGTACACAATTTCTATTATTACAGAGTCATGTGACGTCGGATTTGATTCCATAGATATAGATGTTATAAACGACTATAAAATTATTGATATGTATACCATTGACTCGTCTACTATTCAACGCAGAGGACATACGTGTAGAATATCTACCAAATTATCATGCCATTATGATAAGTACCCTTATATCCACAAATATGAGGGTGATGAACGACAATATTCTATTACCGCAGAGGGAAAATGCTATAAAGGAATAAAATATGAAATAAGTATGATGAACGATGATACTCTATTGAGAAAACATACTCTTAAAATTGGATTTACTTATATATTCGATCGTCATGGGCATAGTAATACATATTATTCAAAATATGATTTTTAAAAATTTAAAATATATTATCACTTCAGTGACAGTAGTCAAATAACAAACAACACCATGAGATATATTATAATTCTCGCAGTTTTGTTCATTAATAGTATACATGCTAAAATAACTAGTTATAAGTTTGAATCCGTCAATTTTGATTCCAAAATTGAATGGACTGGGGATGGTCTATACAATATATCCCTTAAAAATTATGGCATCAAGACGTGGCAAACAATGTATACAAATGTACCAGAAGGAACATACGACATATCCGGATTTCCAAAGAATGATTTCGTATCTTTCTGGGTTAAATTTGAACAAGGCGACTATAAAGTGGAAGAGTATTGTACGGGACTATGTGTCGAAGTAAAAATTGGACCACCAACTGTAATATTGACTGAATATGACGATCATATCAATTTGTTCATCGAGCATCCGTATGCTACTAGAGGTAGCAAGAAGATTCCTATTTACAAACGCGGTGACATGTGTGATATCTACTTGTTGTATACGGCTAACTTCACATTCGGAGATTCTGAAGAACCAGTAACATATGATATCGATGACTACGATTGCACGTCTACAGGTTGCAGTATAGACTTTGCCACAACAGAAAAAGTGTGTGTGACAGCACAGGGAGCCACAGAAGGGTTTCTCGAAAAAATTACTCCATGGAGTTCGGAAGTATGTCTGACACCTAAAAAGAATGTATATACGTGCGCAATTAGATCTAAAGAAGATGTTCCCAATTTCAAGGACAAAATAGCCAGAGTTATCACGAGAAAATTTAATAAACAGTCTCAATCTTATTTGACTAAATTTCTCGGTAGCACATCGAATGATGTTACAACTTTTTTTAGCATTCTTGACTAAATATTCATAACTAATTTTTATTAATGATACAAAAATGAAATAAACTGTATATTATACACTGGTTAACGCCCTTGGCTCTAACCATTTTCAAGATGAGGTCCCTGATTATAGTCCTTCTGTTCCCCTCTATCATCTACTCAATGTCTATTAGACGATGCGAGAAGACTGAAGAGGAAACATGGGGATTAAAAATAGGGTTGTGTATAATTGCCAAAGATTTCTATCCCGAAAGAACTGATTGCAGTGTTCATCGCCCAACTGCAAGTGGAGGATTGATAACTGAAGGCAATGGATTCAGAGTAGTTATATATGATCAATGTACAGAACCCCATGACTTTATTATCACCGATACTCAACAAACACGTCTTGGATCATCTCATACATATATTAAATTCAGTAACATGAATACAGGTGTCCCATCTAGTATTCCAAAATGTTCCAGAACTCTCTGTATTTCTGTATATTGTGATCAAGAGGCGGGAGACATAAAATTTGAGGAGTATACTCAAGAATCAAGTGATATCAGTATTAGAGTTAAGTATGATTCATCATGTATTGATTATCTGGGTATTAATCAAAGTTTCATGAATGAATGTATTCGAAGAATTACAACATGGGATAGAGAATCATGCGTCAGAATTGATACACAGACTATAAATAAATATCTTAAGTCTTGCACCAACACAAAATTCGACCGTAATGTCTACAAAAGGTACATACTGAAGAGTAAAGCACTCCATGCTAAAACAGAGTTGTAATAGATATAAAATACTTTTTATAATAATTAGGCTAGAAAAATCTCACTCACATGTAATCTTAAAAAAATGATATGATAGTTCTTACAAGTAGCGATTGAGTTTTAAATGGATTCTATTAATTACCGGGGAACTTAACAATTCGTTCTGATCTACAGACATTGGTTAATAAATCATCTTATTTTGCCAATATATTAAAATGTGGAAACTCCACTAATAATATTACATTGTGCGACTTTCAAGATGATGTGATATATAGGGTTATACAGTTTTAACAATTATATAATAGAGATAGAAAGTACAAAAGATGTAGAATCAATGATATGGCACGCTAAACAGTTGGGTGTGGAATCATTGCTAAAAGAATGTCAAAATTATTTGCTTAGAATATTACGTATATAATTGTTTAGAAATTTATAGAATAACTAATATTAATACATTATCGTATATCTACAACGATATAAGAAACTTCATATTGGATAATATTACTATTAATATATAAGGATCCAGATTTTATATATTTGCCTAAATACATTATTATAGATTTACTAGGACAATCACCTAAATGTTTTTAACGAAGATAATGTGGTAAAGATTATATACACTTATATATCTTCCGATATCTACAAGGATATTCCATATCATCATTGTGTAAACTAAATAACGTTTTCTATGGCATTTAATAAGGACATTGGATATGTGGAAAAGTGATGTATGGAAGTTAGTACATTATCAACTTCTCCTTATTGATTGAAAATGAAAATATAAATAGTTTTTATGTATAGCGGTATCTACCCTATAGTTTTATTGCTTACTACTAACATGGATTCAGATACAGATACAGATACAGATACAGATACAG------ATACAGATACAGATGTAGAAGATATCATGAATGAAATAGATAGAGAGAAAGAAGAAATACTAAAAAATGTAGAAATTGAAAATAATAAAAACATTAACAAGAATCATCCCAGTGAATATATTAGAGAAGCACTTGTTATTAATACCAGTAGTAATAGTGATTCCATTGATAAAGAAGTTATAGAATATATCAGTCACGATGTAGGAATATAGATCATATCTACTAATTTTTATAATCGATACAAAACATAAAAACAACTCGTTATTACATAGCAGGTATGGAATCCTTCAAGTATTGTTTTGATAACGATGGTAAGAAATGGATTATCGGAAATACTTTATATTCTGGTAATTCAATACTCTATAAGGTCAGAAAAAATTTCACTAGTTCGTTCTACAATTACGTAATGAAGATAGATCATAAATCACACAAGCCATTGTTGTCCGAAATACGATTCTATATATCTGTATTGGATCCTTTGACTATCAACAACTGGACACGGGAACGTGGTATAAAGTATTTGGCTATTCCAGATCTGTATGGAATTGGAGAAACCGATGATTATATGTTCTTCATTATAAAGAATTTGGGAAGAGTATTCGCCCCAAAGGATAGTGAATCAGTTTTCGAAGCATGTGTCACTATGATAAACACGTTAGAGTTTATACACTCTCAAGGATTTACTCATGGAAAAATAGAACCGATGAATATACTGATTAGAAATAAACGTATTTCACTAATTGACTATTCTAGAACTAACAAACTATACAAAAGTGGAACACATATAGATTACAACGAGGACATGATAACTTCAGGAAATATCAATTATATGTGTGTAGACAATCATCTTGGAGCAACAGTTTCAAGACGAGGAGATTTAGAAATGTTGGGATATTGCATGATAGAATGGTTCGGTGGTAAACTTCCATGGAAAAACGAAAGTAGTATAAAAGTAATAAAACAAAAAAAAGAATATAAACAATTTATAGCTACTTTTTTTGAGGACTGTTTTCCTGAAGGAAATGAACCTCTGGAATTAGTTAGATATATAGAATTAGTATACATGTTAGATTATTCTCAAACTCCTAATTATGACAGACTACGTAGACTGTTTATACAAGATTGAAATTATATTCTTTTTTTTATAGAGTGTGGGGGTAGTGTTACGGATATCTAATATTAATATTAGACTATCTCTATCGCGCTACACGACCAATATCGATTACTATGGATATCTTCAGGGAAATCGCATCTTCTATGAAAGGAAAGAATGTATTCATTTCTCCAGCGTCAATCTCGTCAGTATTGACAATACTGTATTATGGAGCTAATGGATCCACTGCTGAACAGCTATCAAAATATGTAGAAAAGGAGGAGAACATGGATAAGGTTAGCGCTCAGAATATCTCATTCAAATCCATGAATAAAGTATATGGGCGATATTCTGCCGTGTTTAAAGATTCCTTTTTGGGAAAAATTGGCGATAAGTTTCAAACTGTTGACTTCACTGATTGTCGCACTATAGATGCAATCAATAAGTGTGTAGATATCTTTACTGAGGGAAAAATCAATCCACTATTGGATGAACCATTGTCTCCTGATACCTGTCTCCTAGCAATTAGTGCCGTATACTTTAAAGCAAAATGGTTGATGCCATTCGAAAAGGAATTTACCAGTGATTATCCCTTTTACGTATCTCCAACGGAAATGGTAGATGTAAGTATGATGTCTATTTACGGCGAGCCATTTAATCACGCATCTGTAAAAGAATCATTCGGTAACTTTTCAATCATAGAACTGCCATATGTTGGAGATACTAGTATGATGGTCATTCTTCCAAACAAGATTGATGGATTAGAATCCATAGAACAAAATCTAACAGATACAAATTTTAAGAAATGGTGTAACTCTCTGAAAGCTACGTTTATCGATGTGCACATTCCTAAGTTTAAGGTAATAGGTTCGTATAATCTTGTGGATACGCTAATAAAGTTGGGACTGACAGATGTGTTCTATTCAACTGGTGATTATATCAATATGTGTAATTCAGATGTGAGTGTTGACGCTATGATTCACAAAACGTATATAGATGTCAATGAAGAGTATACAGAAGCAGCTGCAGCAACTTCTGTACTAGTGGCAGACTGTGCATCAACAGTTACAAATGAGTTCTGTGCAGATCATCCGTTCATCTATGTGATTAGACATGTCGATGGTAAAATTCTTTTCGTTGGTAGATATTGCTCTCCAACAACTAATTAAGCACATTCTTAATATTAGAATATTATATAGTTAAGATTTTTACTAACAGGTTAACATTTTTTTTTAAAAATAGAAAAAACATGTGGTATTAGTGCAGGTCGTTATTCTTCCAATTGCAATTGGTAAGATGACGGCCAACTTTAGTACCCACGTCTTTTCACCACAACACTGTGGATGTGACAGACTGACCAGTATTGATGACGTCAGACAATGTTTGACTGAATATATTTATTGGTCGTCGTATGCATACCGCAACAGGCAATGCGCTGGACAACTGTATGACACACTCCTCTCTTTTAAAGATGATGCGGAATCAGTGTTCATCGACGTTCGTGAGCTGGTAAAAAATATGCCGTGGGATAATGTTAAGGATTGTACAGAGATCATCCGTTGTTATATACCGGATGAGCAAAAAACCATCAGAGAGATTTCGGCCATCATTGGACTTTGTGCATATGCTGCTACTTACTGGGGAGGTGAAGACCATCCCACTAGTAACAGTCTGAACGCATTGTTTGTGATGCTTGAGATGCTCAATTACATGGATTATACCATCATATTCTGGCGTATGAATTGATGAGTTACAGCTTGACATTTCTTCTTTCCTCCCTCTTCTTCTACCTTTCCCAGAAACAAACTTTTTTTACCCACTATAAAATAAAATGAGTATACTACCTGTTATATTTCTTCCTATATTTTTTTATTCTCCATTCGTTCAGACTTTTAACGTGCCTGAATGTATCGACAAAGGGCAATATTTTGCATCATTCATGGAGTTAGAAAACGAGCCAGTAATCTTACCATGTCCTCAAATAAATACGCTATCATCCGGATATAATATATTAGATATTTTATGGGAAAAACGAGGAGCGGATAATGATAGAATTATACAGATAGATAATGGTAGCAATATGCTAATTCTGAACCCGACACAATCAGACTCTGGTATTTATATATACATTACCACGAACGAAACCTACTGTGACATGATGTCGTTAAATTTGACAATCGTGTCTGTCTCAGAATCAAATATAGATCTTATCTCGTATCCACAAATAGTAAATGAGAGATCTACTGGTAAAATGGTATGTCCCAATATTAATGCATTTATTTCTAGTAACGTAAACACAGAATTATATGGAGCGGACATCGACGCCTTAGAAATAAGAGACTTAAACAACGGACACCTGGAATTATTACCATAGAAGATGTTAGAAAAAATGATGCTGGTTATTATACATGTGTTTTAGACGTAACCAGAATTATAAAATTAGAGGTACGGGATAGAATAATACCTCCTACTATGAAATTACCAGAAGGAGTAGTAACTTCAATAGGTAGTAATTTGACTATTGCATGTAGAGTATCGTTGAGACTTCCCACAACGGACACCGACGTCTTTTGGATAAGTAATGGTATATGTATTACGAAGAAGAAGACGAGGACGGAGACGGTAGAATAAGTGTAGCAAATAAAATCTATATGACCGATAAGAGACGTGTTATTACATCCTGGTTAAACATTAATCCTGTCAAGGAAGAAGATGCTACAACGTTTACGTGTATGGCGTTTACTATTCCTAGCATCAGCAAAACAGTTACTGTTAGTAAACGTGAATGTATGTTGTTACATTTCCATATCAATTGAGTTTATAAGAATTTTTTATACATTATCTTCCAACAAACAATTGACGAACGTATTGCTATGATTAACTCCCACAATACTATATATATTATTAATCATTAACTTGCAGACTATACCTAGTAGTGCTATTTTGACATACTCATGTTCTTGTGTAATCGCAGTATCTATATTATTAAAGTACGTAAATCTAGCTATAGTTTTATTATTTAATTTTAGATAATATACTGTCTCCGTATTTTTAAAAAATTACCACATCCTTTATTAAATCATGAATGGGAATTTCTGTGTCATCGTTAGTATATTGTGAACAACAAGAGCAGATATCTATAGGAAAGGGTGGAATGCGATACATTGATCTATGTAGTTTTAAAACATACGCGAACTTTGAAGAATTTATATAAATCATCTCACGAGATATTGCTCTCTGTCATATTCATACACCTGTATAAACTTTCTAGACATCTTACAATGTGTTATTTTATGATCATATTTACATATTTACTGGTATATCAAAGATGTTAGATTAGTTAATGGGAATCGTCTATAATAATGAATATTAAACAATTATAGGAGGAGTTTATACCTACAAAAACATCATAAAAATGAGTCATCGTCCGATTTATGTTTTAAATATACTAACATTACTACCTTCAGAAATTATATACGAAATATTATACATGCTGACAATTAACGATCTTTATAATATATAGTATCCACCTACCAAAGTATAATTGTATTTTTCTCATGTGATGTGTGTAAAAAACTGATATTATATAATTATCTTAGTACCTAT------GATGAAGATGAAGATGAAGATGAAGATGATGGTCCGTATATATTTTGTATCATTATCGTTATTGCTATTCCATAGTTACGCCATAGACATCGAAAATGAAATCACCGAATTCTTCAATAAAATGAGAGATACTCTACCAGCTAAAGACTCTAAATGGTTGAATCCAGTATGTATGTTTGGAGGCACAATGAATGATATGGCCGCTCTAGGAGAGCCATTCAGTGCAAAGTGTCCTCCTATTGAAGACAGTCTTTTATCGCATAGATATAAAGACTATGTGGTTAAATGGGAAAGGCTAGAAAAGAATAGACGGCGACAGGTTTCTAATAAACGTGTTAAACATGGTGATTTATGGATAGCCAACTATACATCTAAATTCAGTAACCGTAGGTATTTATGTACCGTAACCACAAAGAATGGTGACTGTGTTCAGGGTGTAGTTAGATCTCATGTGTGGAAACCTTCTTCATGCATTCCAAAAACATATGAACTAGGTACTTATGATAAGTATGGCATAGACTTATACTGTGGAATTCTTTATGCGAACCATTATAATAATATAACTTGGTATAAAGATAATAAGGAAATTAATATCGACGATTTTAAGTATTCACAAGCGGGAAAGGAATTAATTATTCATAATCCAGAGTTAGAAGATAGTGGAAGATACGACTGTTACGTTCATTACGACGACGTTAGAATCAAGAATGATATCGTAGTATCAAGATGTAAAATACTTACGGTTATACCGTCACAAGACCACAGGTTTAAACTAATACTAGATCCGAAAATCAACGTAACGATAGGAGAACCTGCCAATATAACATGCAGTGCTGTGTCAACGTCATTATTTGTCGACGATGTACTGATTGAATGGGAAAATCCATCCGGATGGATTATAGGATTAGATTTTGGTGTATACTCTATTTTAACTAGTAGAGGCGGTATCACCGAGGCGACTTTGTATTTTGAAAATGTTACTGAAGAATATATAGGCAATACATATACATGTCGTGGACACAACTATTATTTTGATAAAACTCTTACAACTACAGTAGTATTGGAGTAAATACACAATGCATTTTTATATACATTACTGAATTATTATTATTAATTATATCGTATTTGTGCTATAGAATGGATGAAGATACGCGACTATCTAGGTATTTGTATCTCACCGATAGAGAACATATAAATGTAGACTCTATTAAACAGTTGTGTAAAATATCAGATCCTAATGCATGTTATAGATGTGGATGTACGGCTTTACATGAGTACTTTTATAATTATAGATCAGTCAACGGAAAATACAAGTATAGATACAACGGTTACTATCAATATTATTCATCTAGCGATTATGAAAATTATAATGAATATTATTATGATGATTATGATAGAACTGGTATGAACAGTGAGAGTGATAATATATCAATCAAAACAGAATACGAGAATGAATATGAATTCTATGATGAAACACAAGATCAAAGTACACAACTAGTAGATTACGACATTAAACTCAAAACCAATGAGGATGATTTTGTTGATGAATTCTATGGTTATGATAGATCAGTGGGTGTCCATGATTATATAGATGTATCAATTAATAAAGTAGTATATGGAAGAGAGTCTCACGTAAGATGGTGGGATATATGGCAAGAACATAATGATGGCGTATACAGTATAGGAAAGGAGTGCATAGATAATATATACGAAGACAGACATACCGTAGACGAATTCTACAAGATAGACAGCGTATCAGATGTAGATGACGCAGAACATATATCTCAGATAACTAATGATGTATCTACACAAACATGGGAAAAGAAATCAGAGTTAGATAGATACATGGAAATGTATCCTCGTCATAGATATGGTAAGCATTCTGTCTTTAAGGGATTTTCTGACAAAGTTAGAAAAAATGATTTAGACATGAACGTGGTAAAAGAATTACTTTCTAACGGTGCATCTCTAACAATCAAGGATAGCAGTAATAAGGATCCAATTGCTGTTTATTTTAGAAGAACAATAATGAATTTAGAAATGATTGATATCATTAACAAACATACAACTATCTATGAACGCAGGTATATAGTACACTCCTATCTAAAAAATTATAGAAATTTCGATTATCCATTTTTCAGAAAGTTAGTTTTGACTAATAAACATTGTCTCAACAATTATTGTAATATAAGCGACGGCAAATATGGAACACCACTACATATATTAGCATCTAATAAAAAAATAATAACTCCTAATTACATGAAGTTATTAGTGTATAACGGAAATGATATAAACGCACGAGGTGAAGATACACAAATGCGAACTCCATTACACAAATATTTGTGTAAATTTGTATATCATAATATTGAATATGGTATCCGATACTATAATGAAAAGATTATAGACGCATTTATAGAGTTAGGAGCCGATCTAACTATTCCAAATGACGATGGAATGATACCAGTAGTTTACTGTATACACTCAAATGCCGAATATGGTTATAACAATATTACTAACATAAAGATAATACGTAAACTACTTAATCTTAGTAGACATGCGTCACATAATCTATTTAGAGATCGAGTCATGCACGATTATATAAGTAATACATATATTGATCTTGAGTGTTTAGATATCATTAGATCACTTGATGGGTACGATATTAATTGTTACTTTGAAGGACGTACACCACTTCATTGCGCTATACAATATAACTTCACTCAGATTGCTGAGTACTTATTAGATCGAGGAGCTGATATATCATTAAAGACAGACGATGGTAAAACTGTATTTGATTTATCGTTATGTAGTTACATTCCTCTTAAATGGACTAGCTTTTTGATTAGTCGTCTACCGCCTAAAAGTGTCATATGCTCACTGACTAACCATATAATAGATTATGTTCTTACGAACAATAGACGTATTATTTGGCAGAGTCAAATGATTAATAAGTACGTACTGTTACTGGACCCATCCTTTTATTATAGATTCAGAAATGTTATCGAAAACAAATTAGACCAATACAATAATCGTTATAATATGTTCGAACACGATAGGGACGTTAATGAAAAGTATGGCAAAGTCTTACATGACCTCGATACATATATCAAGGATGTACAAGTATTAAAATCTACTTCCATCACTAATAATATAACACTATACGACACTATTATAAATAATAAGTCAGAGTTTCCTATACGTCGTGTAAACGACAAACAATTAATTAATCTCATAAAATCCAATACATATCATAATCTTATCGAAAAAGTTATTAAAAATACATTAGAGAAATATACTTTAACTAATATAGTCCTCGAGTATATGATCTCATCTCGATCTCAATCATCTTATTTGAGTCGTATTCCTAATGAGATATTACTCGAAATATTATATAAACTCGACATGTACGATTTACGTAATCTATATACAAGATATATGAGAGAGAATGATATCACAGAGTATCATATAGAGAATACGAGGTCTGTTTCTACACAGACATGAATAATGAATACACATACAACGTTTTTTTTAATCTTAGATATAACACTAATTACATCAAGATTATATATTGAAATCGTAATTTGAGTTGTCTGATCATCATGGATATCGAAAATAATATACGTAACATTAGCAATCTTTTAGATGATTGATATATTATTATGCGATGTAATCATAACTATCGGAGATGTAGAAATTAAAGCGCATAAAACTATTTTGGTTGCCGGATCTACGTATTTTAAAACAATGTTCACAACATCTATGATAGCGAGAGATCTAGCAACTAGAGTAAATATACAGATGTTCGATAAAGATGCCGTCAAAAATATTGTACAGTACTTATACAATAGGTATATAAGTTCTATGAATGTGATAGACATATTAAAATGCACCGACTAAGAACGTAAAACGAACTATAGAATGTTATACAATGGGTGATGATAAGTAGAAGATGTTACCCGATATACCCATAGCATTATCTAGTTATGGCATGTGTGTATTAGATCAATACATATACATTATAAGCGGTCGTACCCAACACTGATTATACATCGGTACATACAGTAAATAGCATAGATATGGAGGAGGATACAAATATTTCAAATAAAGTTATGAGATACGCGCTGTCAATAATATATGGAAGACATTACCTAACTTCTGAACTGGAACTATAAATCCAGGCTCTCGCATAAAGATGAATATATATGTTGTATGCGACATCAAAGATGAAAAAATGTTAAGACTTATATATTTAGATATAACACGAATATGTATGACGGATGGGAATTGGTAACGATGACAGAAAGCAGATTGTCAGCTCTGCATACTATTCTTCATGACAATACCATAATGATGTTACATTGTTATGAAGCGTATATGTTACAAGATACATTTAATGTGCTTACGGAACATATATTTAGAAACATCTACTAACGATTTTTTATGCTTGTATTATTAATGGTATGTAATATGATTTAATTGATTGTGTACACGATACCAATTTGTCGAGTATGAATACGGAGTACAAACATAAACTGAAGTTTAACATTATTTATTTATGTTGTTTGGTCTATGCCATGGATATCTTTAAAGAACTAATCTTAAAACATACGGATGAAAATGTTTTGATTTCTCCAGTTTCCATTTTATCTACTTTATCTATTCTGAATCATGGAGCAGCTGGTTCTACAGCTGAACAACTATCAAAATATATAGAGAATATGAATGAGAATACACCCGATGATAAGAAGGATGACAATAATGACATGGACGTAGATATTCCGTATTGCGCGACACTAGCTACCGCAAATAAAATATACGGTAGTGATAGTATCGAGTTCCATGCCTCATTCCTACAAAAAATAAAAGACGATTTTCAAACTGTAAACTTTAATAATGCGAACCAAACAAAGGAACTAATCAACGAATGGGTTAAGACAATGACAAATGGTAAAATTAATTCCTTATTGACTAGTCCGCTATCCATTAATACTCGTATGATAGTTATTAGCGCCGTCCATTTTAAAGCAATGTGGAAATATCCATTTTCTAAACATCTTACATATACAGACAAGTTTTATATTTCTAAGAATATAGTTACCAGTGTTGATATGATGGTGGGTACCGAGAATGACTTGCAATATGTACATATTAATGAATTATTCGGAGGATTCTCTATTATCGATATTCCATACGAGGGAAACTCTAGTATGGTGATTATACTGCCGGACGACATAGAAGGTATATATAACATAGAAAAAAATATAACAGATGAAAAATTTAAAAAATGGTGTGGTATGTTATCTACTAAAAGTATAGACTTGTATATGCCAAAGTTTAAAGTGGAAATGACGGAACCGTATAATCTGGTACCGATTCTAGAAAATTTAGGACTTACTAATATATTTGGATATTATGCAGATTTTAGTAAGATGTGTAATGAAACTATCACTGTAGAAAAATTTCTACATACGACGTTTATAGATGTTAATGAGGAGTATACAGAAGTATCGGCCGTTACAGGAGTATTCATGACTAACTTTTCGATGGTATATCGTATGAAGGTCTACATAAACCATCCATTCATATACATGATTAAAGATAACACCGGACATACACTTTTTATAGGGAAATACTGCTATCCGCAATAAATATAAACAATAGACTTTTATCACGTTATCTCATGTATAAAATATTACAAATAGTATAGCATAAACTAAAGTCGATACATACATTAAAACTTAAATAATAATGTAATTTACAATTAATAGTATAAACTAAAAAAATTAAAAAATTAAAAACAATATCATTATTATAAGTAATATCAAAATGACGATATACGGATTAATAGCGTATCTTATATTCGTGACTTCATCCATCGCTAGTCCACTTTACATTCCCGTTATTCCGCCCATTTCGGAAGATAAATCGTTCAATAGTGTAGAGGTATTAGTTTCTTTGTTTCCCGATGACCAAAAAGACTATACAGTAACTTCTCAGTTCAATAACTACACTATCGGTACCAAA--GACTGGACTATCAACGTACTATCCACACCTGATGGTCTGGACATACCATTGACTAATATAACTTATTGGTCACGGTTTACTATAGGTCGTGCATTGTTCAAATCAGAGTCTGAGGATATTTTCCAAAAGAAAATGAGTATTCTAGGTGTTTCTATAGAATGTAAGAAGCCGTCGACATTACTTACTTTTTTAACCGTGCGTAAAATGACTCGAGTATTTAATAGATTTCCAGATATGGCTTATTATCGAGGAGACTGTCTAGAAGCCGTTTATGTAACAATGACTTATAAAAATACTAAAACTGGAGAGACTGATTACACGTACCTCTCTAATGGGGGGTTGCCTGCATACTATCGTAATGGGGTCGATGGTTGATTATTGATTAGTATATTCCTTATATTCCTTATTCTTTTTATTCACACAAAAAGAACATTTTTATAAACATGAAACCACTGTCTAAATGTAATTATGATCTTGATTTATAGATGATGATCAGCCTTCAGAGGATTTTGACCAGTATGTTTAATATGAAAAAAAACATAACTATTAAGCGCTATTGCGCTATTGTGCTTAATTATTTTGCTCTATAAACTGAATATATAGCCACAATTATTGACGGGCTTGTTTGTGACCGACAATCATGAATTTTCAGAAATTATCTCTGGCTATATATCTTACGGTGACATGTTCGTGGTGTTATGAAACATGTATGAGAAAAACTGCGTTGTATCATGACATTCAATTGGAGCATGTAGAAGACAATAAAGATAGTGTAGCATCGCTACCGTACAAGTATCTACAAGTAGTCAAACAAAGAGAACGTAGTAGATTGTTGGCTACATTTAATTGGACGGATATAGCTGAGGGTGTTAGAAATGAGTTCATTAAAATATGTGATATCAACGGAACATATCTATATAATTATACTATTGCTGTTAGTATAATTATTGATTCCACGGAAGAACTACCAACAGTTACTCCAATTACAACATATGAACCTTCTATATATAATTATACTATCGATTATAGCACTGTTATTACTACTGAAGAACTACAAGTGACTCCAACATATGCACCTGTAACAACTCCTCTTCCAACATCAGCAGTTCCTTATGATCAACGATCGAATAACAATGTAAGTACTATATCTATTCAGGTACTGAGTAAAATATTGGGAGTCAATGAAACAGAATTAACTAATTATCTTATTATGCATAAAAATGACACTGTTGACAATAACACCATGGTTGATGATGAGACATCTAACAATAACACATTACATGGTAATATAGGATTTTTGGAAATAAATAATTGTTATAATGTTTCTGTGTCAGATGCTAGTTTTAGAATAACATTAGTAAACGATACTTCTGAAGAAATTTTGCTAATGCTAACAGGAACTAGTTCATCCGACACCTTCATATCTTCCACCAATATCACTGAATGTTTGAAAACATTAATCAATAATGTGTCGATTAATGATGTACTTATAACACAAAATATGAATGTAACATCTAATTGTGATAAATGCTCAATGAATTTGATGGCATCCGTTATTCCTGCAGTTAATGAATTTAACAATACGTTGATGAAAATTGGTGTAAAAGATGATGAAAACAATACGGTATATAAATATTATAATTGTAAACTAACTACAAATTCTACATGTGATGAGTTAATCAATTTAGATGAAGTCATTAACAACATAACTCTGACAAATATTATACACAATAGTGTTTCGACAACTAACAGCAGAAAAAGACGAGATCTGAATGATGAGTTTGAATTTTCCACTTCCAAGGAATTAGATTGTCTTTACGAATCATATGGTGTAAACGATGATATAAGTCATTGTTTTGCATCACCTAGACGTAGACGATCTGACGACAAAAAGGAGTACATGGACATGAAATTATTCGACCACGCGAAAAAAGATTTAGGAATAGACAGTGTTATTCCTAGAGGTACAACCCATTTCCAAGTAGGTGCATCTGGTGCAAGTGGTGGTGTTGTAGGAGATAGTTTCCCATTTCAAAATGTTAAATCGCGTGCCAGTCTATTGGCGGAAAAAATAATGCCTAGAGTACCTATTACTGCTACCGAAGCTGATCTATATGCAACTGTAAATAGACAACCCAAGTTACCAGCAGGTGTTAAAAGTACTCCGTTTACAGAGGCGCTTGTGTCTACGATAAACCAAAAGCTTTCTAATGTTAGAGAGGTAACTTATGCTTCGCTCAATCTGCCAGGATCAAGTGGCTATGTTCATAGACCATCTGATTCTGTTATTTATAGCAGTATAAGACGGTCACGTTTACCTAGTGATAGCGATAGTGATTATGAGGATATACAAACTGTTGTTAAGGAATATAATGAAAGATATGGTAGATCAGTCAGTAGAACACAGTCATCAAGTAGTGAAAGCGATTTTGAAGATATAGATACTGTTGTTAGGGAATATAGACAAAAATATGGCAATGCAATGGCAAAAGGACGTAGTAGTTCCCCTAAACCTGATCCATTATATAGTACTGTTAAGAAAACAACTAAAAGTCTATCTACTGGTGTAGACATAGTTACAAAACAATCAGACTATTCTCTATTACCTGACGTTAATACTGGCAGTTCTATTGTGTCACCTCTCACCAGAAAAGGAGCTACTAGACGACGACCTAGACGCCCTACAAATGATGGTCTACAGAGTCCAAATCCTCCTCTCCGTAATCCACTTCCTCAACATGATGATTATTCTCCTCCACAAGTACACAGACCTCCACCACTTCCTCCTAAACCAGTCCAAAATCCGCCACAACTTCCCCCTAGACCAGTAGGTCAATTACTACCTCCTCCTATAGATCAACCAGATAAAGGATTTAGTAAGTTTGTATCACCTAGACGGTGTAGAAGAGCAAGCTCTGGAGTCATATGTGGTATGATACAATCAAAACCAAACGATGATACCTATTCACTTCTTCAACGATCAAAAATTGAACCAGAATATGTGGAGGTTGGTAATGGTATACCCAAGAACAATGTTCCTGTAATAGGTAATAAACATAGTAAAAAATATACATCGACGATGTCAAAAATATCAACAAAATTTGATAAATCTACGGCATTTGGAGCAGCAATGTTACTAACTGGTCAGCAGGCCATTAGCCAACAGACTAGATCAACTACGTTGAGTAGAAAAGATCAGATGAGTAAGGAAGAAAAGATATTCGAAGCAGTTACAATGAGTCTATCAACTATAGGTTCAACGTTGACGTCTGCAGGTATGACGGGTGGTCCAAAACTAATGATTGCAGGAATGGCTATAACGGCTATAACTGGTATAATAGATACGATAAAAGATATATATTACATGTTTTCAGGACAGGAGAGGCCAGTAGATCCTGTTATTAAATTATTTAATAAGTACACTGGCTTAATGTCCGATAATAATAAAATGGGTGTAAGAAAATGTTTGACACCCGGTGACGACACACTTATTTATATCGCATACAGAAACGATACCAGTTTTAAACAGAATACGGATGCGATGGCTTTGTATTTCTTAGATGTTATCGATTCAGAGATCCTATATCTAAACACATCAAATTTAGTTCTAGAGTATCAACTAAAGGTGGCTTGCCCCATAGGAACATTAAGATCTGTAGATGTGGACATAACTGCGTATACAATATTATATGATACAGCGGATAATATTAAGAAATACAAGTTTATCAGAATGGCAACGCTACTATCCAAACATCCAGTTATTAGATTGACATGTGGTTTAGCAGCAACATTGGTGATTAAACCGTACGAGGTACCCATCAGTGATATGCAACTACTAAAAATGGCGACGCCTGGTGAACCAGAATCCACTAAATCTATACCATCCGATGTCTGTGATAGGTATCCTCTAAAGAAATTCTATCTTTTAGCTGGTGGTTGTCCCTATGATACATCTCAAACTTTTATTGTACATACTACTTGCAGTATTCTACTAAGAACAGCTACACGGGATCAGTTTAGAAACAGATGGGTGTTACAAAATCCATTTAGACAAGAAGGGACATATAAGCAACTGTTTACCTTTAGCAAATACGATTTTAACGACACCATAATCGATCCTAATGGTGTGGTGGGTCATGCTAGCTTTTGTACCAATAGAAGCAGCAACCAATGTTTCTGGTCCGAACCTATGATATTGGAAGATGTATCATCGTGTAGTTCTAGAACTAGAAAAATATACGTAAAACTGGGAATATTTAATGCTGAAGGTTTTAATAGTTTTGTACTAAATTGTCCAACTGGGTCTACACCTACATACATCAAACATAAAAATGCGGACAGTAACAATGTTATCATAGAGCTACCTGTAGGTGATTACGGCACAGCCAAATTGTATTCAGCAACAAAACCATCGAGGATAGCTGTGTTCTGCACACATAACTATGATAAACGATTCAAATCAGATATTATAGTTCTAATGTTTAATAAAAACAGCGGTATTCCATTTTGGAGCATGTACACAGGAAGTGTAACTAGTAAAAATAGAATGTTTGCCACATTGGCTAGAGGAATGCCGTTTAGATCAACGTATTGCGATAACAGACGACGATCAGGTTGTTATTATGCAGGAATACCATTTCATGAAGATAGTGTAGAAACAGATATACATTATGGACCAGAAATAATGTTAAAGGAAACATATGACATAAACAGTATTGACCCACGAGTTATAACAAAGTCAAAGACCCATTTTCCTGCTCCATTGAGTGTAAAATTCATGGTTGACAATTTAGGAAATGGATATGACAACCCTAATTCATTTTGGGAAGATGCTAAAACTAAGAAACGGACATATAGTGCAATGACGATAAAAGTCCTACCATGTACAGTGAGAAATAAAAATATAGACTTTGGATATAACTATGGAGATATTATTTCTAATATGGTTTATCTACAATCTACTAGTCAGGATTATGGAGATGGTACCAAATATACATTTAAATCCGTAACTAGATCAGATCATGAGTGTGAATCTAGCTTAGATCTAACGTCTAAGGAAGTAACTGTGACATGTCCTGCGTTTAGTATACCAAGAAATATATCAACATATGAAGGTCTATGCTTTAGTGTTACTACATCTAAAGATCATTGTGCTACAGGTATTGGTTGGTTAAAATCTAGTGGTTATGGGAAGGAAGATGCTGATAAACCACGTGCTTGTTTTCATCATTGGAATTATTACACACTGTCGTTGGATTATTACTGTTCATACGAAGATATTTGGAGAAGCACCTGGCCTGACTATGATCCATGTAAGTCATATATCCATATAGAGTATAGAGATACATGGATAGAATCTAATGTGTTACAGCAACCTCCTTACACATTCGAATTCATTCATGACAATTCTAACGAATATGTGGATAAAGAAATTAGTAACAAATTAAATGATCTGTACAATGAATACAAGAAGATTATGGAATATAGCGACGGATCATTGCCGGCGTCTATAAACAGATTAGCAAAGGCATTGACTTCAGAGGGTAGAGAAATAGCAAGTGTTAATATAGATGGTAATCTGTTAGATATCGCATATCAAGCAGATAAGGAAAAGATGGCCGACATACAGACAAGAATAAATGATATTATTAGAGATTTGTTTATACACACTCTATCAGACAAAGATATAAAAGACATTATAGAATCCGAAGAAGGTAAGAGATGTTGTATAATAGATGTTAAGAACAATCTTGTTAAAAAGTACTATTCTATTGATAATTATCTATGTGATACTTTAGATGATTATATATACACCTCTGTAGAATATAACAAATCCTATGTGTTAGTAAACGATACTTATATAAGCTATGACTATCTTGAATCATCAGGTGTAGTTGTTCTATCATGTTATGAAATGACTATAATCTCCTTGGATACAAAAGACGCCAAAGATGCTATAGAAGATGTGATAGTAGCAAGTGCGGTAGCCGAAGCATTGAATGACATGTTTAAGGAATTTGATAAAAACGTAAGTGCTATTATAATAAAAGAAGAAGATAATTATCTAAACAGTTCGCCCGATATCTACCATATAATATATATCATAGGTGGCACTATTCTGCTACTGTTAGTCATTATTTTAATATTGGCAATTTATATAGCGCGCAATAAATACAGAACCAGGAAATATGAAATAATGAAATATGACAATATGAGCATTAAATCTGAGCATCATGATAGTCTTGAAACAGTGTCTATGGAAATTATTGATAATCGGTACTAATAAAATAGTTTAACTCTTTTAGAACCAGTTTGGTACTGTAATTTCAGTTCATTACTCGTTGAGAATATTGATGATTTTTTTTAAATGAGTATCGGTAGTTACATATTACCATATCATCCATTATATAATCGATGATGCATGTATTAGAATACTTTCCGAATAAGTCTTCTAAATATTGTATTAATTATGAAAAACTATGCTATGTGAGTATGATTCAAAGATGTTTAATGATACGATACTAGATTTTATCTCTAGCGAGATTGTTTAGAATCATTTATCATAACTATGTTTAATAAATTCATCAACGAATATCGATAAAGACCTCTTGTAATTCGAGTATAGGAAGTAGTATTACCATATCAACTTCCGAGTTAACAATTACTCTAAAACATGAGGATTGTACTCCTGTCTTTATTGGAGATCACTATTTAGTCGTTGATAAACTAGTAACCTCAGGTTTCTTTACAAACGATAAAGTACAACATCAAGACCTCACAACACAGTGCAAGATTAATCTAGAAATCAAATGTAATTCTGGAGGAGAATCTAGACAACTAACACCCACGGCGAAGTATACTTTATGCCTCATTCAGAAACGGTAACTGTAGTAGGAGACTGTCTCTCTAATCTCGATGTATATATAATATATACCAATACGGACGCGATATATTCCGACATGAATGGCGTCGCTTATCATATGTTATATCCTAAATGTTGATCATATTCCACAAATGATTGTGAACGAGATTAAATCATCTAACAAATAATTAGTTTTTTATGACATTAACATATAATAAATAAATTAATCATTATTGACTTAACGATGACGAAAGTTATCATTATCTTAGGATTCTTGATTATTAATACAAATTCGTTGTGTCTATGAAATGTGAACAAGGTGTCTCATATTATAATGCACAAGAATTAAAGTGTTGTAAACTATCTAGCCAGGAACATATTCAGATTATCGATGTGATAAATACAGCGATACCATCTGTGGACATTGTCCAAGTGACACATTCACGTCAATATATAATCGTTCTCCTCGGTGTCATAGTTGTAGAGGTCACACCTTGTACACCTACCACAAATAGAATATGTCATTGTGACTCGAATAGTTATCGTCTCCTTAAAGCTTCTGATGGTAACTGTGTTACATGTGCTCCTAAAACAAAATATGGTCGTGTGTACGGAAAGAAAGGAGAAAATGATATGGAATACCATTTGTAAGAAATGTCGGAAGGGTACTTATTCAGATATTGTATCTGACTCTGATCAATGTAAACCTATGACAAGATAAGACTTACTCGCATCTACTGGATAGACATAAATATCCTCCTCGTAATAATGAAATATAATATACACTAATTATTAATATCAATCGAGTATTAACATATAAGTTATTTTTAAACCCCTTTTGGGTTCCGTCCTAAACGGCGTTTCGGTCTGTGTCGCCACCATGGTCACACCGAGCCTCTGCGTGCTCCTCCATCGAGGACGACTTCAACTATGACAGCTCGGTGGCGTCTGCCAGCGTGTACATACGAATGGCATTTCTAAGAAAAGTCTACGGTATCCTTTCTACAATTTCCTTTAACAACGGCAACAGCTGCAGTATTTTTATACTTTGAATGCATCGGACATTTATACAAGGGAGTCCTGTTCTAATATTGGCATCAATGTTCGGATCTATAGGCTTGATTTTCGCATTGACTTTACACAGACATGAACATCCCCTGAATCTGTACATACTTTGTGGATTTACACTGTTAGAATCTCTAACGCTGGCCTCTGTTGTTACTTTCTATGATGCACGTATCGTTATGCAAGCTTTCATGTTGACTACTGCAGTGTTTCTTGCTCTGACTACATATACTCTACAATCAAAGAGAGATTTCAGTAAACTTGTAACAGGATTGTTTGCTGCTTTCTGGATTTTAATTTTGTCAGGAGTCTTGAGGATAAAGTTTAAAATAGAATTAATAAAGAACATATAGGTCATTTTTTAAACATGGATAGAAACCAAGGTTGTTAGTTAATAATATACAAGATATTTTTTCTCACTCTGATCCATGTAAACCAAGGACGAGAGACACTCTCATTCCTCATTCACGACACCATTAAAAATGGAAATTAAAGCCCTCTATTAAGCACAGACGGCTACAGGTCTACCATCAGGTTACCTTCGTCTACCTTCACAATGGCCTCTCCTTGTGCCCAGTTCAGTCCCTGTCATTGCCACGCTACTAAGGACTCCCTGAATACCGTGACTGACGTCAGACATTGTCTGACTGAATACATCCTGTGGGTTTCTCATAGATGGACCCATAGAGAAAGCGCAGGGCCTCTCTACAGGCTTCTCATCTCTTTCAGAATTGATGCAATGGAGCTATTTGGTAGCGAGTTGAAGGAGTTCTCGAATTCACTTCCGTGGGACAATATCGACAATTGCGTGGAGATCATTAAATGTTTCATCAGAAATGACTCCATGAAAACCGCCAAAGAACTTTGTGCAATAATTGGACTTTGTACTCAATCAGCTATTGTCACTGGAAGAGTCTTCAATGATAAGTATATCGACATACTACTTATGCTGCGAAAGATTCTGAACGAGAACGACTATCTCACCCTCTTGGATCATATCCTCACTGCTAAATACTAAATCTCCTTCATGCTCTCTCACTAATACTCTTACTCACTACACTTTTTATCATCTTATGATGAATGATTGCCTTCATCATTTTTTCGTGGAATATAATATAGGAATAATTAGCACCAGAATAGCTATGGATATCTCGTTAAGAATATTCTCTATAAGAGACATAATGTAGACATAGTTATTATATCCTTCTTAGATAAGTGTTACGCTACTGGAAAGTTTCCATCGTTATTATTACATGAAGATGATATAATTAAACCAACATTGAGATTGGCTCTTATGTTAGCTGGATTGAATTACTGTAATAAATGCATCGAGTATAGAGGGATATAGCAATTCTCGATAATAGTCATGCAATATTTGAATGAGACTGATAATTTAGGTAATACAGTACTACACACATATCTTTCTAGATTATATATCGTTAAAAATCTGTAAGATGTATATTTCTCATAAGTATCCACTGTGTAATATTATTAATGGATATATAGATAACGCAATAGGGACTAATAGTATTGTAAAAGATATAATCGACTATTTACGTACATATCCAGATATCTATATTCCTACTAGTTTGCTGCGTAGTTGCATCATTGATATGCATGATTTATCAGGATTCAGAGATGAATTACTAAGTAAACTACAATCCCACAATAAGTAAGAATCAAATATCAAAAACTCACTTTTGATTTTTCTAGTCTTAAGTAATACATATATTTATTAATAGACCTATGAAATAAAAAAAGGTAACAATGGATTCGCGTATAGCTATTTACGTATTAGTATCGGCATCTCTTTTGTATCTTGTTAATTGTCACAAACTAGTACATTACTTCAATCTGAAAATAAATGGAAGTGATATAACTAATACAGCAGATATATTGCTGGACAATTATCCAATTATGACCTTTGATGGAAAGGATATTTATCCATCTATCTCGTTCATGGTCGGTAATAAACTTTTCCTAGATCTTTATAAAAATATCTTTGAAGAATTTTTCAGACTATTTCGAGTATCTGTAAGTAGTCAATACGAGGAATTAGAATATTATTATTCATGTGATTATACTAACAACCGTCCTAC
>CA0064
ACCCAACTCATCCATTTTCAGATGAATAGAGTTATCGATTCAGACACATGCTTTGAGTTTTGTTGAATCGATGAGTGAAGTATCATCGGTTGCACCTTCAGATGCCGATCCGTCGACATACTTGAATCCATCCTTGACTTCAAGTTCAGATGATTCCTCACACATGTCTCCGATACGTACGCTAAACTCTAGGTTCTTGACACATTTTGTATCAACGATCGTTGAACCGATGATATCTTTGTAACTCACTTTCTTATGTGAGATGTTAGACCCAAGTACTGGATGGGTCTTGATGTCACTGTCTTTCTCTTCTTCGCTACATCTGATGTCGATAGACATCTCACAGTCTTTGATCATAGCCAGAGCTTCTTCACGCGTGATCGCGGGAGAGTCCTTACCTTGTCCCGGTGACACGCTGGACAATCTAGTATTCACAGTGTTTCCATCAGAGGATTCGGAGATGGATAAAATCTTTGGGCATTTGGTGAATCCAAAGTTCATGTTAAGACCCGCACCGACGATAGTGTAATAAGTGGTGGGATCTCCTTTTACAACTTCTTCGGATACCTCATCATCTTCGGTCTCTGTAACTTCCGTTACGGATTGACAAATCTTATCATTGGTCGGTGTTTGGTCTTGCTTTGTGACTTTGATAATAACATCGATTCCCATATGATGTTTGTTTTCTTCTTCAGTACACGAGGATGAAGATTGTTGAAGACTAGTAGGCATAGCAGCTGCCACTAGGCACATGCATGCCAGGACAATATATTGTTTCATGATTGCTATTGATTGATTACTGTTCTAGATGATTCTACTTTCTTACCATATAATAAATTAGAATATATTTTCTACTTTTACGAGAAATTAATTATTGTATTTATTATTTATAGGTAAAAAAACTTACTATAAGTGGGTGGGATTCTGGGAATTAGTGATCAGTTTATGTATATCGCAACTAGCGGGCATATGGCTATTGACATCGAGAACATTACCCATATGATAAGAGATTGTATCATTTTCGTAGTCTTGAGTATTGGTATTACTATATAGTATGTAGATGTCGACGCTAGATAGACAGTCGCCCACTAGAGTTACCGTCTCTGAATGCGGCATGATAGTATCATTCTTTGTTTTCGTTAACTGTTTGGAAGATGAATCTTTGTTGTTACATTTAATCTCGAAATTCAGAGTACATATCTTTGAAGTATTCTGATATCTATTTTCTCCTGTAAAGAATCCTGAAGTTGCTACATTATTAAGGACAGAGAAGTATTCTGCACGAAAGACTGGATCACAATCTTTATGATTCATGGTAATAGTTAGTTCCGACGTTGAGATGGATTCGCTGAGACCGGTAGTGGTCGTCCGAGTACACGATGTGTCGTTGACTGGATACAGGTTAATTTCCACATCGATATAGTTAAATGTATTGCTGGTTACGACGGGTTCGCATTTATCTGTGGAAGAGACGGTGTGAGAATATGTTCCGGGACCACACGGAGAACAGATGACGTCTCCGGTAGACGTGTATCCGGATACTCCGTATCCTATTCCACACTTTGTTTTAGAAATACATGTTCTACACCCTGATGCTCCTTTGAGAAGACAATAATATCCTGGAGAGCATTCACAGATTCTATTGTGAGTCGTGTTACACGATCGCGTCTCTACCTGATTACTATCACATCTTCCGTTACAACTTAGACAAGCCTGTAAATGATTATTGTGAGATGTAAAGGTATCCGAACCACACGGTGTACATTGTGTATTAGTCTTGCTATCACATAATCTGAAAGCGTAAGTTCCCGGAGGACACGATAGACAACATAGATTACGGCTTCTGTATTCGTTGTCTTTACACTTTCCATTGGATGGTGCATGTGGTGCTATATCTCTTCCGTTTATTATTATACATGAGAGAAACAATATATACGAGTATAATACGGACCTCATGATTTAATAATGTAGTAATCGTCGTCTTGTTACTGTTTGTTTCCTACTTCTCCAATCATATAGATTATTTTTTAAATATTTTCTTTCTATCATGGATAATATTTGTAATGGTTCTTTCCGTACAACATACTGTTTAGATGGTAGTCGCTTAGCTTGGTTATGATATTGCGCATAATTTCCGGAGGCAAATACGATAGTCTAGATTGACTATCGATGGTAGACTCTAATTTATTGAGTGCTTTGTCGACGAGTTTACTTTTATGCTCCATCGATAGATGACACTGTTCTATGAGATCGTCGTACATGGGAAATGAAATGCGTTTGTCTGAATGTATGGCTTCGAGATATGTGTGATACCGAATGTCTTCTGTTCTCAATACCGTATACAAGTCGGTGTCTGAGATTCGAATCTCTTTGAGGAGACTTATGTCACGACTACATTTTTCGATGATGGAATCTATCTTATCGAATGATATATTTTTCATAAATACACTTTTATAGTCCTCGTTTAAACAGAATTTAGTATGTAGTTCCGCAAATGACTCGTCCCTTAATAGGCAGTAGGCTATTATCTTCTTTACGTAGTGATCGTCGTAGGGAGAGAACTCCGACATCTTGTAGAACAACGATTTAATCATAGGTAGAGATACTTTCAGTCTGTGGTGGATAATGTCATTAACGACATCCGCCTTGTATATAATGTTTCTGTTTTCAAACACCAAGTCGAATACTGTCTTATCGTCTTTAGTCGGAAGGTTGATGTCGTATCCAATGTATACGAGGTATGAGGCAACATTGTTATTGCAATTCTGGAAGGCGGTATGAAGAGGAGTCATTGTATTATAGTATTCGTCTTTCTGAATGTCGAATCTATCTAGTAGATACCGTAGTATATTGAGAGAGCGACTTCCATATCCTTGATTATGTTTTATGAATAGATAAAGTAGATGTTGTCCTTCTTCCTTTTGTAATTTCCCGTATTTTTGTTCGTGCCAATTGAGTAACATTATGAGAATATGACCTGTTGCACAATCGTTCTTTATGTATTCCATGATGGGTGTACAATTAAGATTATTACGTATCCTCGTATCGGCTCCTCGAGATAAAAGAGCATACACCACACGAGGACTATGTTTGGTATACTGTTGAAGGTAAGTGTGTAACGGCGTATTTCCGATTTTCGTAACCGCGTTAATGTTTGCTCCATGATCTATTATCGCGTAGATGAATCGCTTCTCAGCTCGCATCTTAGTGTGACTCTTTGACTTGTAATAATTGCTTTCGTGGAACGCGGATATGTGTTTACAGTAGTAATGAAGAGAAGTGAGTCCATCCTCATCGACGCAATTAGGGTCAGATCCTTTAGTCAATAATTTGTACAGAACGTAATAGTTTAAGCTCCCATTGAATTTATATCTAAGATAACACAGCAATAGATCGGATGATTTACTAAAGTCATCAATGGGGTCCGTTAGTATATCAAAGATCTTGTTATCGATTGATAGTGAATGAATCAGATAGTGGTGTAGAGGAATATGTCCTTTTTTATCCTTGCTATCAAAGTTACGCATGCCGTGGCGTAACAATATCTTTAATACAGATGGATTAAATCGTGTATTCATCGTATAGCAATGTAATGGAGAGTTACCACATTTTAGTCGTTTATTCAGATCGCAGTGTTTAATAACTAATTTAAACAGATGAGATGATATATCCACATCAAAGAATGCGAGATACATATGACAGACATTATTGACAGAAATGTGACCTTCATTATCACCGTCGTCCATAAATGCGTTAGGTACGTACCACATACTATCGTTAACGATGCGCACAATCTCGTCCATTTCATCCATCTTCATAATGATTTACTTTTTCATAATTAGAGAAAAAGATCAAGGTATAAAAATTAGAAGTGTTAGACTATANNNNNNNGGTGGATAGAACTCTATATGACAGCTTGTGAAACAATTAGATCCCTAATTTCTAATGGAAGTTTTGATAGGAGATTGTCATCAGTTGATACATTGTTTATTATCTCATCTATTAGAGCACGTCTGTTTAGAGCTTTAGTGACCTGCTCGGTTACTTCTGTGTAAATCTTGAATCCTTTAGTGATACACTGTGTCAAAACTGGATGTTTAGAATACCTATGTAGAATATGGGAAGCATGCTTGTTTTTGTCTCTATTATAGATTAACTCATACATGGTTGTATTATGAATTTTCATCTGCCTAATGTACTCCAATTCTTGTTTACAATCAATTATATAATCAAAGAGTGATGATGCATACACATTACAAAGTGAATAATCTACCATCATAAAATACTTGATACAGAGCTTTATCACATCATGGTTTTCAATTGTATTATTAAGTATAGCTAATTTTATACAGTCAATAGACAATGGTTCTCTAAGCAATATTTCTAATATTTTAAGATGTGCTTCCCTACGGGCGATGACAGATCCCCTATCCACGGCCACGTCAAGACATGTATATCCATTACTCATTACTGCGTTGACATTTGCTCCATTTTCTAATAGCCATGATACTAAATCTATATAACCTGCATAGATAGCGCGATAAAGCAAGGTCCTTCCACCAGCATCTAGTTGATTGATATCTTCAATATATGGGATACAAAGCTTATAAATTTCTAATACTGTGGGTTCATCTACAAGGAATCCCCTAGTATACTGAATTATTTTATATAGATCTAATTTAACATCATTTTCATCTGGGATACCACAATTCAAAATAAACTCAACAACACTACTTTCCTTTTTACATATTCCCCTAAAATAGGCATTCAAGCATTCTATTTTATATATTACAGCCCCATGATCTACCATAAGATCAACAATGTCTATTTCTACATATGCATTAGATAGATAGTAAAGTAAGAGATCTTGCACAGAATTACAATTCTTAATAATTATAGAGAAAATATCTTCCATATAATTCTTTGACACTAATGCAGATATAATATCTTTATATGTAATATATGCAAACAGTCTATCTACTATATACTGATCAATATTATCTCTATGAATCCTAAAATAATCATACAGAACATCTACAGNNNNNNNNNNNNGTTCAAGGAGAAATCTATCAAATATTTTCCTGTCAACAACTGGTTCTAGAACATAACAGTCAACACCTAATCCATGTTTTTTATAATCATCTACCAAAGATAATGACCAAAGATCGAGGTCGTCGTGAAACTGCTCATCGACAGCCATGAAATCTACCGACTCCATGGTGCGAATCGCACTGTCTTATTCGCCATTGATTTTCATTTTTTATAATTATGTACATGTTTTCCTTCTATTCTCAAGAGTCTACAAAAATATATTTTTTCGATATCTAAGTACTAAGTTTTTTTACTGTTTTTGTTACTGTCTTCCATTCTTCTAACTAAAGATCTGAGATAAATTATACAATCTTCGCTATCGAACCATTTTTGTAGTCTAAAGCCTGAAGTAATTAACCAACTGTTTTTATTAGTGGCTTTTTTCGATCTATCCTCGTCCTCTCATCATCCTTATATTATTATCATTATTATCATAGTCTATTAAACACAAATCATCTACGTTTATAACAACATTCTCATTATTAATTAGTTCTGTAGAATATCTTTAATAATTTGGCTATACATCTGTTCAATANNNNNNNNNGATGATTTCTTTTTTAAGACTTAAACTAGTTATGGTAATGACGATGAAATCGAGTAGTAACTTCTAATAAAGACTTGATATCATTATCATATGTTTGATCGTCATAGTTAATAGTGTGGCTAAATGGTACTGTTAATAAGTTTATAGACAATATCATAGTATTTTCTTTCCAGAATTAGATTATTTTTTTAAATACTGATCCTCACAATTCCGTGATGTAGCAGTAGTTGGTGCATGGTCTATATCGTTAAAATGTATCATATATAATAGTTTTCTGACGTGGAGTACAGAATTTTCGATTAATGAGTTCATGGTAAGGAAGGGCAAATGCCTGTATATAATATACATAAGTTAATAGTTTTTTATCATATNNNNNNNNNNNNNNNNNNNNNNNNNNNNNNNNNNNNNNNNNNNNNNNNNNNNNNNNNNNNNNNNNNNNNNNNNNNNNNNNNCACTATATNNNNNNNNATTACAAACAACTGGATATTCGATAACAGCATTTGTGTAGTTTTTGTCTTTTACAGTATATACGTTATTGTCAAAATCTAAACAAATATTAGCATAATACATCTATCTATAAGATCAGGATCCATGTTCGAGCATACTAGCCATGTATATTTGNNNNNNNNNNNNNNNNNGTTAGATCAATAGAATAAACAATCGTGTGACGCAACTTTTTTACGATCTAGTTGTATGAGTTTATCGTTTACATNNNNNNNNNNCGGCTTTAACAGATGATCTGAGTAATAATATACCTCTGTTATACGTTTAATGTTCACGGTCTTAGTATTTTTAGATATCAATTGTGATTTACACCATATTCGACTCCCTTGTGTGTAACGTTAGAAATTCTAAATCTATATTATCTATTACAGCGTAAAACACATTCAATATTGTATTGTTATTTTTATATTATTTACACAATTAACAATGTATTATTAGTTTATATTACTGAATTAATAATATAAAATTCCCAATCTTGTCATAAACACAAAATCCATTAAAAATGTCGATAAAATATCTGATGTTGTTGTTCGCTGCTATGATAATCAGATCATTAGCCGATAGTGGTAATGCTATCGAAACAACATCGCCAGAAATTACAAACGCTACAACAGATATTCCAGCTATCAGATTATGTGGTCCAGNNNNNNNNNNNTATTGTTTACACGGTGACTGTATCCACNNNNNNGATATTGACGGTATGTATTGTAGNNNNNNNNNTGGTTATACAGGTATTAGATGTCAGCATGTAGTATTAGTAGACTATCAACGTTCAGGAAAACCAGACACTACAACATCATATATCCCATCTCTAGGTATTGTGCTTGTATTAGTAGGCATTATTATTACGTGTTGTCTATTATCTGTTTATATGTTCACTCGAAGAACTAAACTACCTATACAAGATATGGTNGTGTTATATTTTTTATAAAATTTTTTTATGAGTATTTTTACAAAAATGTATATGTATAAAAAAAATACTAAGTATACGATGTATCCTGTATTATTTGTATTTATCTAAACAATACTTCTGCCTCTAGATGGGATACAAAAATTTTTTATTTCAGCATATTAAAGTAAAATCTAGTTACCTTGAAAATGAATACAGTGGGTGGTTCCGTATCACCAGTAAGAACATAATAGTCGAATACAGTATCCGATTGAGATTTTGCATACAATACTAGTCTAGAAAGAAATTTGTAATCATCCTCTGTGACAGGAGTCCATATATCTGTATCATCGTCTAGTTTTTATCAGTGTCCTATGCTATATTCCTGTTATCATCATTAGTTAATGAAAATAACTCTCGTGCTTCAGAAAAGTCAAATATTGTATCCATACATATATCTCCAAAACTATCACTTATACGTTTATCTTTAACGAACATATACCTAGATGGTTATTTACTAACAGACATTTTTTCAAGATCTATTGACAATAACTCCTATAGTTTCCACATCAACCAAGTAATGATCATCTATTGTTATATAACAATAACATAACTCTTTTCCATTTTTATCAGTATCTATATCAACGTCGTTGTAGTGAATAGTAGTCATTGATCTATTATATGAAACGGATATGTCTAGTTAATATTTTCTTTGATTTAAAGTCTATAGTCTTTACAAACATAATATCCTTATCCGACTTTATATTTCCTGTAGGGTGGCATAATTTTATTCTGCCTCCACAATCAGTGTTTCCAAATATATTACTAGACAATATTCCATATAGTTATTAGTTAAGGGACCCAATTAGAACACGTACGCGCTTATTCATCATTTGGATCGTATTTCATAAAAGTTATTATGTTATAGATGTCAACACATTCTACATNNNNNNNATTGTCTATATAGTATTTTTCTGATATTTTCTATAATATCAGAATTGTCTTCCATAGGAAGTTGTATACTATTCGGAATCAGTTACATGTTTAAATAATTCTCTGATGTCATTCCTTATACAATCAAATTCATTATTAAACAGTTTAATAGTCTGTAGACCTTTATCGTCGTACATATCCATTGTCTTATTAGTTACGCTTATTTTTATGGGTTTTACGTTGCTTTATTATATTTTATAATAATGATTGTTTGACAATGTCGTAGTATAGATATATTATTAGAGGAGGTATAATTATAAAAAGTTTCTGAGTACGATGTTATAAGAGGAGAGGACACATTAACATCATACATCAATTAACTACATTCTTATAACATTGTAATCAAAAGAATTGCAATTTTGATGTATAACAACTGTCAATGGAATTGTATATTACAAATTACGGTATGTTGTAACAACAAATACCGATCGGTAATTGTCTCTGCCGCTGTAATAGAATTAATTATATATCTATTACACCGGCCTTGTATCATAATAAAGTTGTGGTAGTATGATCTCCATATTTATAATTTAGTACTTTGTATTTAGTTTTTTTGGAATCATAAAAAAAGTTTTACTAATTTAAAATTTAAAAAGTATTTACATTTTTCACTGTTTAGTCGCGGATATGGAATTCGATCCTGTCAAAATCAATACATCATCTATAGATCATGTAACAATATTACAATACATAGATGAACCAAATGATATAAGACTAACAGTATGCATTATCCGAAATGTTAATAACATTACATATTATATCAATATCACAAAAATAAATCCACATTTGGCTAATCGATTTCGGGCTTGGAAAAAACGTATCGCCGGAAGGGACTATATGACTAACTTATCTAGAGATACAGGAATACAACAATCAAAACTTACTGAAACTATACGTAACTGTCAAAAAAATAAAAACATATATGGTCTATATATACACTACAATTTAGTTATTAATGTGGTTATTGATTGGATAACCGATGTGATTGTTCAATCAATATTAAGAGGGTTGGTAAATTGGTACATAGCTAATAATACATATACTCCAAATACACCCAATAATACTACAACCATTTCTGAGTTGGATATCATCAAAATACTGGATAAATACGAGGACATGTATAGAGTAAGTAAAGAAAAAGAATGTGGAATTTGCTATGAAGTTGTTTACTCAAAACGATTAGAAAACGATAGATACTTTGGTTTATTGGATTCGTGTAATCATATATTTTGCATAACATGTATCAATATATGGCATAGAACACGAAGAGAAACCGGTGCGTCAGATAATTGTCCTATATGCCGTACNNNNNNNNNNNNNNNNNNNNNNNNNNNNNNCTATAAGCTAGTTAACTAATAAATAAAAAGTTTAATTATCGACGATATATGTCGTTATTTTTCTCTCATATGAAAGATTAATTTGATTCTAATATAATCTTCAGTATTGGATGAATCTCAATTCAAATTAATTCCATTAGATTAGATTAGATTAGATCATAAATAAAAATAGTAGCACGCACTACTTCAGCCAAATATTCTTTTTTGAAACGCCATCTAGCGTAATGAGAACACAAGTGAACCTATAATGAGCAAATTTATTAGTATCGGTTACATGAAGGACTTTACGTAGAGTGGTGATTCCTCCATCTGTGGTACGAACGGTTTCATCTTCTTTGATGCCACCACCCAGATGTTCTATAAACTTGGTATCCTCGTCCGATTTCATATCATTTGCCAACCAATACATATAGCTAAACCCAGGCATACGTTCCACACATCCGGAACAATGAAATTCTCCAGAAGATGTTACAATGGCTAGATTTGGACATTTGGTTTCAACCGCGTTAACATATGAGTGAACACACCCATACATGAAAGCGATGAGAAATAGGATTCTCATCTTGCCAAAATATCACTATAAAAAATTTATTTATCAATTTTAAAGGTATAAAAAAATACTTATTGTTGCTCGAATATTTTGTATTTGATGGTATACGGAAGATTAGAAATGTAGGTATTATCATCAACTGATTTTATGATGGTTTTATGAATTTTATTATGCTTCACTATTGCATCGGAAATAATATCATATGCTTCCACGTATATTTTATTTTGTTTTGACTCATAATACGCACGTAATTCTGGATTATTGGCATATCGATGAATAATTTTAGCTCCATGCTCAGTAAATATTAATGAGAACATAGTGTTGCCTCCTACCATTATTTTTTTCATCTCATTCAATTCTTGATTGCAGAGATCTATATAATCATTATAGCGTTGACTTATGGACNNNNNNNNNNNNNNNNNNNNNNNNNNNNNNNNNNNNNNNNNNNNNNNNNNNNNNNNNNNNNNNNNNNNNNNNNNGACGGCTTGATTCCGTGATTAATTAGACATTTAACAACTTCCGGACGCACATATGCTCTCGTATCCGACTCTGAATACAGATGAGCGATGATATACAGATGCAATACGGTACCACAATTTCGTGGTTGATAATCATCATACACGTATCCNNNNNNNNNNNNCTNNNAAAGAACACTGCNNNNNNNNTCTATGAACAAATCAATAATTTCAGGAACAGGATCATCTGTCATTACATAATTTTCTATAACNNNNNNNNNGTTTTCACATTTAACACTCAAGTCAAATCCATGTTCTACCAACACCTTTATCAAGTCAACGTCTACATNNNNNNNNNNNNNNNNNNNGAATATATTNNNNNNNNNNNNNNNGCTANNNNNNNNNNNNNNNNNNNNNGCCATCGCTATATCCTTATTGACTTTAACATGTCTACTATTTGTGTATTCTTCTATTGGGGTAAACTGTCTCCAATTTTTATGTAATGGATTAGTGCCACTATCTAGTAGTAGTTTGACGACCTCAACATTATTACAATACACCCGCACAACTAATGTCATTAAATATCATTTTTGAATGTATTTATACCATGTCAAAAACTTGTACAATTATTAATAAAAATAATTAGTGTTTAAATTTTACCAGTTCCAGATTTTACACCTCCGTTAACACCTCCATTAACCCCACTTTTTACACCACTGGACGATCCTCCTCCCCACATTCCACTGCCACTAGATGTATAAGTTTTAGATCCTTTATTACTACCATCATGTCCATGGATAAAGACACTCCACATGCCGCCACTACTACCCCCTTTAGACGACATATTAATAAGACAAGTTTAACAATAAAATTAATCACGAGTACCCTACTACCAACCACTATTATATGATTACAGTACCTTGACTAAAGTCTCTAGTCACAAGATCAATACTACCAACCTACGCTATTATATGATTATAGTTTCTATTTTTATAGGAACGCGTACGAGAAAATCAAATGTCTAAGTTCTAACGGTAGTGTTGATAAACGATTGTTATCCGCGGATACCTCATCTATCATGTTGTCTATTTTCTTACTTTGTTCTATTAACCTATTAGCATTATATATTATTTGATTATAAAACTTATATTGCTTATTAGCCCAATCTGTAAATATCGGATTATTAACATATCGTTTCTTTGTAGGNNNNNNNNNNNNNNNNNNNNNNNNAAGCATGTCCGTACCATTTATTTTNNNNNNNNNNNNNNNNNNNNNNNNNNNNNNNNNNNNNNNNNNNNNNNNNATATAAGATGGATACGTATCACATATGTACTTATAGTCTACTAATATGAAGTACTTAATACATATTTTCAGTAACGATTTAGCCTTATTACCTATTAATAAGTGCCTGTCGTTGGATAGGTAATCAACTGTTTTCTTAATACATTCGATGGTTGGTAATTTACTCAAAATAATTTCCAATATCTTAATATATATTTCTGCTATTTCTGGTATACATGCATGTGCCATTATAACACAAATACCAATACATGTAGACCCATATGTTGTTGTTATATTAATATCTGCGCCATTATCTATTAACCATTCTATTAGGTCAACACTATGCGACTCGATACAATAATAAAGTATACTACGTNNNNNNNNNNNNNNNNNNNNNNTATCATCGATATACGGCTTACAAATTTCTAGTATCGATAACACTTCTGACTCGTGAATAAATAAGGTAGGGAATAACGGCATAATATNNNNNNNNNNNNNNNNNNNNNNNNNNNNNNNNNNNNNNNNNNNNNNNNNCTCTACAACTTTAGGATCCCTATTGTCAAATCTTTTAAAATATTTATTTATATGCTTAAATCTATATAATATAGCTCCTTCCCTAATCATACATTTGATAACATTGATGTACACTGTATGATAAGATACATATTCTGACAATAGATCTTGTATAGAATCTGTATATCNNNNNNNNNNNNNNNNNNNNNNNNNNNNNNNNNNNNNNNNNNNNNNNNNNNNNNNNNNNNNNNNNNNNNNNNNNNNNNNNNNNNNNNNNNNNNNNNNNNNNNNNNNNNNNNNNNNNNNNNNNNNNNNATATTGTTTACGTAAATAGATAGATAGAATATGCATTAGTTCATTACCGCTATAGTTACTATCGAATAACACGTCAAATATTTCCCGTTTAATATCGCATTTGTCAACATAATAATAGAGTATGGTACGTTCACGATAAGTATAATGACACATCTCGTTTTCGTGCGAAATTAAATAGTTTATCACGTCCAAAGATGTCACANNNNNNNNNNNNNNNNNNNNNNNNNNNNNNNNNNNNNGAACTGTTTTACCCATTCTATTATCATAATCAGTGGTGTAGTCATAATCTAAATAATCAAACTCGTCATCCCAATTAAAATAAATATAATCAGTACATTGAATGGGTATGATATTGTACCCATACTGTATGTTGCTACATGTAGGTATTCCTTTATCCAATAATAGTTTAAATACATCTATATTAGGATTTGATGTTGTCGCGTATTTCTCTACAATATTAATACCATTTTTGATACTATTTATTTCTATACCTTTCGAAATTAGTAATTTCAATAAGTCTATATCGATGTTATCAGAACATAGATATTCAAATATATCAAAATCATTGATATTTTTATAGTCGACTGACGACAATAACAAAATCACAACATCGTTTTTGATATTATTATTTTTTTTGGTAACGTATGCCTTTAATGGAGTTTCACCATCATACTCATATAATGGATTTGCNNNNNNNNNNATTAATGATTGTGCACTACTGGCATCGATGTTAAATGTTTTACAACTATCATAGAGTATCTTATCGTTAACCATGATTGGTTGTTGATGTTATCACA-TTTTTTGGTTTCTTTCATTTCAGTTATGTATGGATTTAGCACGTTTGGGAAGCATGAGCTCATATGATTTCAGTACTGTAGTGTCAGTACTATTAGTTTCGATCAGATCAATGTCTAGATCTATAGAATCAAAACACAATAGGTCAGAAGATAATGAATATCTGTACGCTTCTTCTTGTACTGTAACTTCTGGTTTTGTTAGATGGTTGCATCGTGCTTTAACGTCAATGGTACAAATTTTATCCTCGCTTTGTGTATATCATATTCGTCTCTAGTATAAAATTCTATATTCAAATTATCATGCGATGTGTGTACGCTAACGGTATCAATAAACGGAGCACAGCATTTAGTCAACAGTAATCCAAAATTTTTTAAAGTATATCTTAACGAAAGAAGTTGTCATCGTTAGAGTGTGGTAAATNNNNNNNNNNNGTACTAGATCCTCATAAGTGTATATATCTAGAGTAATATTTAATTTATCAAATGGTTGATAATATGGATGTTGTGGCAANNNNNNNNNNNNNNNNNNNNNNNNNNNCACGCAATAAATCTAATTGCGGACATGTTACACTCCTTAAAAAATNNNNNNNNNNNNNNNNNCTTTTAGTAAGTGTCATTTAACACTATACNNNNNNNNNNNNNNNNNNNNNNNNNNNNNNNNNNNNNNNNNNNNNNGTTCTATATACGGGNNNNNGTAGTTCTCTTCTTTAACTTTATACTTTTTACTAATCATATTTAGACTGATGTATGGGTAATAGTGTTTGAAGAGCTCGTTCTCATCATCAGAATAAATCAATATCTCTGTTTTTTTGTTATACAGATGTATTANNNNNNNNNATATTACGTAATAGAACGTGTAATCTACCTTATTAACTTTCACCGCATAGTTGTTTGCAAATACGGTTAATCCTTTGACCNNNNNNNNNNNNNNNNNATCTGGGNNNNNNNNNNATCTTAACTTTAATTTCTTGTAATCATTCGAAATAATTTTTAGTTTGCATCCGTAGTTATCTCCTCTATGTAACTGTAAATTTCTCAACGCGATATCTCCATTAATAATGATGTCGAATTCGTGTTGTATACCCATACTGAATTGATGAACTAATACCGACGGTATTAATAGTAATTTACTTTTCATCTTTACATACTTGGTAATAGTTTTACTATCATAAGTTTATAAATTCCACAAGCTACTATGGAATATACCAACCATCTTAGTANNNNNNNNNNGTCTTAAAGNNNNNNNNNNNNNNNNNNNNNNNNNNNNNNNNNNNNNNAATTTAAACAGAGGAATCAGTTAGGAAGAAAAAATTATCTGTCATCATCATCATCTATTGGATAACATCTCTGTATTCTACGATAGAGTGCTATTTTAAGATGTGACAGATCCGTGTCATCAAATATATACTCCATTAAAATGATTATTCCGGCAGCGAACTTGATATTGGATACATCACGACCTTTGTTAATATCCACGACAATAGNCAGCAATCCCATTGTTCCATAAACAGTGAGTTTATCTTTCTTTGAAGTGATATTTTGTAGAGATCTTATAAAACTGTCGAATGACATCGTATTTATATCTTTAGCTAAATCATATATGTTACCATCATAATATCTAACAGCATCTATCTTAAACGTTTCCATCGCTGTAAAGACGTTTCCGATAGATGGTCTCGTTTCATCAGTCATACTGAGCCAACAAATGTAATCGTGTATAACATCTTTGATAGAATCAGACTCTAAAGAAAAGGAATCGGCTTTATTATACACATTCATGATAAACTTAATGAAAAATGTTTTTCGTTGTTTAAGTTGGATGAATAGTATGTCTTAATAATTGTTATTATTTCACTAATTAATATTTAGTAACGAGTACACTCTATAAAAACGAGAATGACATAACTAATCATAACTAGTTATCAAAGAATGTCTAGGACGCGTAATTTTTTATGGTATAGATCCTGTAAGCGTTGTCTGTATTCTGGAGCTATTTTCTCTATCGCATTAGTGAGTTCAGAATATGTTATAAATTTAAATCGAATAACGAACATAACTTTAGTAAAGTCGTCTATATTAACTCTTTTATTTTCTAGCCATCGTAATACCATGTTTAAGATAGTATATTCTCTAGTTACTACGATCTCATCGTTGTCTAGAATATCGCATACTGAATCTACATCCAATTTTAGAAATTGGTCTGTGCTACATATCTCTTCTATATTATTGTTGATGTATTGTCGTAGAAAACTATTACGTAGACCATTTTCTTTATAAAACGAATATATAGTACTCCAATTATCTTTACCGATATATTTGCATACATAATCCATTCTCTCAATCACTACATCTTTAAGAGTTTGGTTGTTAAGATATTTGGCTAAACTATATAATTCTATTAGATCATCAACAGAATCAGTATATATTTTTCTAGATCCAAAGATGAACTCTTTGGCATCCTCTATAATATTATCAGAAAAGATATTTTCGTGTTTTAGTTTATCAAGATTTAACCTGTTCATATCCATGATTAACGACGTCATATAACCACATAAAATAAAAATCCATTTTCATTTTTAGCACAATACTATTCATAATTGATATTGATGTAATATTTTGTTACTTTGAACGTAAAGACAGTACACGGGTCCGTATCTCCAACAAGCACGTAGTAATCAAATTTGGTGTTGTTAAACTTCGCAATATTCATCAATTTAGATAGAAACATATACTCATCATCTGTTTTAGGAATCCATGTATTATTACCACTTTCCAACTTATCATTATCCCAGGCTATGTTTCGCCCATCATCGTTGCACAGAGTGAATAATTCTTTTGTATTCGGTAGTTCAAATATATGATCCATGCATATATCGACAAAGCTATTGTAGATGTGATTTTTCCTAAATCTAATATAAAACTCGTTTACTAGCAAACATTTTCCTGATTTATCGACCAAGACACACATGGTTTCTAAATCTATCAAGTGGNNNNGATCCATAGTTATAACGCAGTAACATAAATTATTACCNNNNNNNNNNNNNNNNNNNNNNNNNNNNNNNNNNNNNNNNNNNNNNNNNNNNNNNNNNNNNNNNNNNNNNNNNNNNNNNNNNNNNNNNNNNNNNNNNNNNNNNNNNNNNNNNNNNNNNNNNNNNNNNNNNNNNNNNNNNNNNNNNNNNNNNNNNNNNNNNNNNNNNNNNNNNNNNNNNNNNNNNNNNNNNNNNNNNNNNNNNNNNNNNNNNNNNNNNNNNNNNNNNNNNNNNNNNNNNNNNNNNNNNNNNNNNNNNNNNNNNNNNNNNNNNNNNNNNNNNNNNNNNNNNNNNNNNNNNNNNNNNNNNNNNNNNNNNNNNNNNNNNNNNNNNTTTTTAAANNNNNNNNNNNNNNNNNNNNNAATACAATCAGATATATCTATTGTGTCGGTAGACGATACCGTTACATTTGAATTAATGGTGTTCCATTTTACAACTTTTAACAAGTTGACCAATTCATTTCTAATAGTATCAAACTCTCCATGATNNNNNNNNNNNNNNNNNNNNNNNNNNNNNNNNNNNNNNNNNNNNNNNNNNNNNNNNNNNNNNNNNNNNNNNNNNNNNNNNNNNNNNNNTAAGTTCCTGGATCGGATGTCACCGCAGTAATATTGTTGATTATTTCTGACATCGACGTATTATATAGTTTTTTAATTCCATATCTTTTAGAAAAGTTAAACATCCTTATACAATTTGTGGAATTAATATTATGAATCATGGTTTTTACACATAGATCTATTACAGGCGGAACATCAATTATTATGGCAGCAACTAGTATCATTTCTACATTGTTTATGGTGATGTTTATCTTCTTCCAGCGCATATAGTCTAATATCGATTCAAACGCGTGATAGTTTATACCATTCAATATAATCGCTTCATCCTTTAGATGGTGATCCTGAATGTGTTTAAAAAATTATACGGAGACGCCGTAATAATTTCCCCATTGATAGAAAATATCACGCTTTCCATTTTCTTGAAGTACTAAAAGTAATTATAATATAATGTAAAGGTTTATATATTCAATATTTTTTATAAAAAAAATCATTTTGACATTAATTCCTTTTTAAATTTCAGTCTATCATCTATAGAAACATATTCTATGAATTTATAAAATGCTTTTACGTATCCTATCGTAGGTGATAGAACCGCTAAAAAACCTATCGAATTTCTACAAAAGAATCTGTTATATGGTATAGGGAGAGTATAAAACATTAAATGTCCGTACTTATTAAAGTATTCAGTAGCCAATCCTAACTCTTTCGAATAATTATTAATGGCTCTTATTCTGTACGAATCTATTTTTTTGAACAATGGACCTAGTGGTATATCTTGTTCTATGTATCTAAAATAATGTCTGACTAGATCCGTTAGTTTAATATCCGCAGTCATCTTGTCTAGAATGGCAAATCTAACTGCGGGTTTAGGCGTAGGCGTTAGTTTAGTTTCTATATCTACATCTATGTCTTTATCTAACACCAAAAATATAATAGCTAATATTTTATTANNNNNNNNNNNNNNNNNNNNNNNNNNNNNNNNNNNNNNNNNTTCTTTGGTTATACTAGTATAGTCACGATCAGACAAATAAAGAAAATCAGATGATCGATGAATAATACATTTAAATTCATCATCTGTAAGATTTTTGAGATGTCTCATTAAAATATTATTAGTGTCAGTTCTCATTATCATATATTGACAGCAGCTATTACACTTATTTTATTTTTCTGTATTTTATTACTTTTCACCATATAGATCNNNNNNNNNNNNNNNNNNNNNNNNNNNNNNNNNNNNNNNNNNNNNNNNNNNNNNNNNNNNNNNNNNNNNNNNNNNNNNNNNNNNNNNNNNNNNNNNNNCTTTGGCACTAATAGCGATCATTCGCTTAACATCTTCTACATTATTAACTGGTTGATTCAATCTATCTAGCAATGGACCGTCGGATAGCGTCATTCTCATGTTCTTAATCAATGTACATACATCGTCATCATCTACCAATTCATCAAACAATATAAGCTTTTTAAAATCATCATTATAATAGGATGGATCGCCGTCATTTCTCCAAAGAATATATCTAATAAGTAGAGTCCTCATGCTTAGTAATTTAACTATTTTAGTTAACAACTATTTTTTATGTTAAATCAATTAGTAACACCGCTATGTTTAATACTTATTCATATTTTAGTTTTAGGATCGAGAATCAATACAAAAATTAATACATCAATTTTGGAAATACTTAGTTTCCACGTAGTCAATGAAACATTTGAGCTCATCGTAAAGGACGTTCTCGTACAAGACGTAACTATAAATTGGTTTATATTTGTTCAAGATAGATACAAATCCGATAACTTTTTTGACGAATTCTACGGGATTCACTTTAAAAGTGTCATACCGGGTTCTTTTTATTCTTTTAAACAGATCGATTGTGTGATGTTGATTAGGTCTTTTACGAATTTGATACAGAATAGCGTTTACATATCCACCATAGTAATCAATAGCCATTTGTTCGTATGTCATAAATTCTTTAATTATATGACACTGTGTATTATTTAGTTCGTCCTTGTTCATCATTAGGAATCTATCCAATATGGCAATTATATTAGAACTATAACTGCGTTGTATGCGCATGTTGATGTGTCTGTTTATACAATCAATTATACTAGGATCCATACCACTACAATCGGGTAAAATTGTAGCATCATATACCATTTCTAGTACTTTAGATTCATTGTTATCCATTGCAGAGGACGTCATGATCGAATCCAAAAAAATATATTATTTTTATGTTATTTTGTTAAAAATAATCATCAAATACTTCGTAAGATACTCCTTCATGAACATAATCAGTTACAAAACGTTTATATGAAGTAAAGTATCTACAATTTTTACAAAAGTCAGGATGCATAAGTACAAAGTACGCGATAAACGGAATAATAATAGATTTATCTAGTTTATCTTTTTCTATCTCTTTCATAGTTATATACATGGTCTCAGAAGTCGGATTATGTAACATCAGCTTCGATAAAATGACTGGGTTATTTAGTCTTACACATTCGCTCATACATGTATGACNNNNNNNNNNNNNNNNNNNNNNNNNNNNNNNNNNNNNNNNNNNNNNNNNNNNNNNNNNNNNNNNNNNTAGTACAGCGTAGTACATGGCATCTTCACAAATTATATCATTATCTAATAGATATTTGACGCATCTTATGGATCCCACTTCAACAGCCATCTTAAAATCGGTAGAATCATATTGCTTTCCTTTATCGTTAATAATTTCTAGAACATCATCTCTATCATAAAAGATACAAATATTAACTGTTTGATCAGTAATAACATTGCTAGTCGATATCAATTTGTTAATAAGATGCGCTGGGCTCAATGTCTTAATAAGAAGTGTAAGAGGACTATCTCCAAATTTGTTTTGTTTATTAACATCCGTTGATGGAAGTAAAAGATTTATAATGTCTACATACTTGACTGTTTTAGAGCATACAATATGGAGAGGCGTATTTCCATCATGATCTGGTTTTGAGGGACTAATTCCTAGTTTCATCATCCATGAGATTGTAGAAGCTTTTGGATTGTCTGACATAAGATGTCTATGAATATGATTTTTGCCAAATTTATCCACTATCCTGGCTNNNNNNNNNNNNNNNNNNNNNNNNNNNNNCACTCTTTCTGAAGGATCTGTACACGCCAACAACGGACCACATCCTTCTTCATCAACCGAGTTGTTAATCTTGGCTCCATACTGTACCAATAAATTTATTCTCTCTATGACTTCATCATCTGTTCCCGAGAGATAATATAGAGGTGTTTTATTATGTTTATCACATGCGTTTGGATCTGCGCCGTGCACCAGCAGCATCGCGACTATTCTATTATTATTAATTTTAGAAGCTATATGCAATGGATAATTTCCATCATCATCCGTCTCATTTGGAGAGTATCCTCTATGAAGAAGTTCTTCTATAAATCGTTCATCTAGTCCTTTAATGCCACAATACGCATGTAGAATGTGATAATTTCCAGAGGGTTCGATAACTTGTAGCATATTCCTAAATACATCTAAATTTTTACTATTATATTTGGCATAAAGAGATAGATAATACTCGACCGACATAATGTTGTGTTGTCCATTATAGTATAAAAATTAA------TATTTCTATTTCTATATATTTGCAACAATTTACTCTCTATAACAAATATCATAACTTAGTTCTTTTATGTCAAGAAGGCACTGGTTTAATTCATCTATAAATGTCACTCCATAACTACCACGCATACTATACTCAGAATTATGATAAAGATATTTATTCTTGGGGTGTAAGTAATGGGGATTAATCTTTGTTGGATCAGTCTCTAAGTTAACACATGTCACACATGATCCATTTATAGTTATATCACACGATGATGATTTATGAATTGATTCCGGAAGATCGCTATTGTATTTTGTAGTTCCACAATTCATTTCCATACATGTTATTGTCACACTAATATTATGATGAACTTTATCTAGCCGCTGAGTGGTAAACAACAGAACAGATAGTTTATTATCTTTACCAACACCCTCAGCCGCTGCCACAAATCTCTGATCCGTATCCATGATGGTCATGTTTACTTTTAGTCCGTATCCAGTCAACACTATGTTAGCATTTCTGTCGATATAGCTTTCACTCATATGACACTCACCAATAATTGTAGAATTAATGTCGTAATTTACACCAATAGTGAGTTCGGCGACAAAGTACCAGTACCGGTAATCTTGTCGATGAGGACATATAGTATTCTTGTATTCNNNNNNNNNNNNNNNNNNNNNNATACAAAAGAGTAAGACTAATTTGTAAACCATCTTACTCAAAAATATGCGACAATAGGAAATCTATCTTATACACATAATTATTCTATCAATTTTACCAATTAGTTAGTGTAATGTTAACAAAAATGTGGGATAATTTAATAGTTTTTCCTTACACAATTGACATACATGAGTCTGAGTTCCTCGTTTTTGCTAATTATTTCGTCCAATTTATTATTCTTGACATCGTCAAGATCTTTTGTATAGGAGTCAGACTTGTATTCAACATGTTTTTCTATAATCATCTTAGCTATTTCGGCATCATCCAATAGTACATTTTCCAGATTAACAGAATAGATATTAATGTCGTATTTGAACAGAGCCTGTAACATCTCAATGTCTTTATTATCTATAGCCAATTTGATGTCCGGAATGAAGAGAAGGGAATTGGTGTTTGTTGACGTCATATAGTCGAGCAAGAGAATCATCATATCCACGTGTCCATTTTTTATAGTGGTGTGAATACAACTAAGGAGAATAGCCAGATCAAAAGGAGATGGTATCTCTGAAAGAAAGTAGGAAACAATACTTACATCATTAAGCATGACAGCATGATAAAATGAAGTTTTCCATCCAGTTTTCCCATAGAACATCAGTCTCCAATTTTTCTTAACAAACAGTTTTACCGTTTGCATGTTACCACTATCAACCGCATAATACAATGCGGTGTTTCCTTTGTCATCAAATTGTGAATCATCCATTCCACTGAATAGCAAAATCTTTACTATTTTGGTATCTTCTAATGTGGCTGCCTGATGTAATGGAAATTCATTATCTAGAAGATTTTTCAATGCTCCAGCGTTCAACAACGTACATACTAGACGCACGTTATTATCAGCTATTGCATAATACAAGACACTATGACCATTGATATCCGCCTTAAATGCATCTTTGCTAGAGAGAAAGCTTTTCAGTTGCTTAGACTTCCAAGTATTAATTCGTGACAGATCCATGTCTGAAACGAGACGCTAATTAGTGTATATTTTTTCATTTTTTATAATTTTGTCATATTGTACCAGAATTAATAATATCTCTAATAGATCTGATTAGTAGATATATGNNNNNNNNNNNNNNNNNNNNNNNNNNNNNNNNNNNNNNNNNNNNNNNNNNNNNNNNNNNNNNNNNNNNNNNNNNNNNNNNNNNNNNNAAATAATTATTCCTTACATCGTACCCATAAACAATATATTAAGTATATTCCACCTTACCCATAAACAATATAAATCCAGTAATATCATGTCTAATGATGAACACAAATGGTGTATTAAATTCCAGTTCTTCAGGAGATGATCTCGCCGTAGCTACCATGATAGTAGATGCCTCCGCTACAGTTCCTTGTTCGTCTACATCTATCTTTACATTCTGAAACATTTTATAAATATATAATGGGTCCCTAGTCATATGTTTAAACGACGCCTTATCTGGATTAAACATACTAGGAGCCATCATTTCGGCTATCGACTTAATATCCCTCTTGTTTTCGATAGAAAATCTAGGGAGTTTAAGATTGTACATTTTATTCCCTAATTGAGATGACCAATATTCTAATTTTGCAGGCGTGATAGAATCTGTGAAATGGGTCATATTATCACCTATTGCCAGGTACATACTAATATTAGNNTCCTTATACNNNNNNNNNNNNNNATCATATTCTTCGTCATCGATTGTGATTGTATTTCCTTGCAATTTAGTAACTACGTTCATCATGGGAACCGTTTTCGTACCGTACTTATTAGTAAAACTAGCATTGTGTGTTTTAGTGATATCAAACGGATATTGCCACGTACCTTTAAAATATATAGTATTAATGNNNNNNNNNNNNNNNNNNNNNNNNNNNNNNNNNNNNNCAACTACATTAGACATACNNNNNNNNNNNNNNNNNNNNNNNNNNNNNNNNTTAACCGCATCTCGTCTAAAGTTTAATCTATATAGGCCGAATCTATGATATTGTTGATAATACGACGGTTTAATACACACAGTACTATCGNNNNNNNNNNNNNNCGTTAGATCTGTGTACGTATATTTAGATGTTTTCATCTTAGCTAATCCGGATATTAATTCTGTAAATGCTGGACCCAGATCTCTTTTTCTCAAATTCATAGTATTCAATAATTCTACTCTAGTATTACCTGATGCAGACAATAGCGACATAAACATAGAAAACGAATACCCAAACGGTGAGAAGACAATATTATCATTATCATCCTCATCCCCATTTTGAATATTTTTATACGCTAATATACCNNNNNNNNNNNNNNNCTGCAGACGATATGCGGATACTGAACACGCTAATGATAGTATCAATAACGCAATCATGATTTTTATGGTATTAATAATTAACCTTATTTTTATGTTTGGTATAAAAATTATTGATGTCTACACATCCTTTATAATCAACTCTAATCACTTTAACTTTTACAGTTTTCCCTACAAGTTTATCCCTATATTCAACATATCTATCCATATGCATCTCTTAACACTCTGCCAAGATAGCTTCAAAGTGAGGATAGTCAAAAAGATAAATATATAGAGTATAATCATTCTCGTATACTCTGCCCTTTATTACATCGCCCGCATTGGGCAACGAATAACAAAATGCAAGCATCGTGTTAACGGGCTCGTAAATTGGGATAAAATTATGTTTTTATTGTTTATCTATTTTATTCAAGAGAATATTCAGGAAGTTCCTTTTCTGGTTGTATCTCGTCGCAGTATATATCATTTGTACATTGTTTCATATTTTTTAATAGTCTACACCTTTTAGTNNGACTAGTATNNNNNNATTCATAGCTGTATTTTGAATTCCAATCACGTATAAAAATATCTTCCAATTGTTGACGAAGACCTAATCCATCATCCGGTGTAATATNNNNNNNNNNNCCACATATATCCGTAAAGTAATTTCCTGTCCAATTTGATGTACCTATATACNNNNNNNNNNNNNNNACCATATATTTTGCATGGTTTACCCTAGAATACGGAATGGGAGGATCAGCATCTGGTACAATAAATAGCTTTACTTCTATATCTATGTTTTTAGATTTTAGCATAGCTATAGATCTTAAAAAGTTTCTCATGATAAACGAAGATCGTTGCCAGCAACTAATCAATAGCTTAACGGATACTTGTCTGTCTATAGCGGATCTTCTTAATTCATCTTCTATATAAGGCCAAAACAAAATTTTACCCGCCTTTGAATAAATAATAGGAATAAAGTTCATAACAGATACATAAACGAATTTACTCGCATTTCCGATACATGACAATAAAGCGGTTAAATCATTGGTTCTTTCCATAGTACATAATTGTTGTGGTGCAGAAGCAATAAATACAGAGTGTGGAACACCGCTTACGTTAATACTAAGAGGATGATCTGTATTATAATACGACGGATAAAAGTTTTTCCAATTATATGGTAGATTGTTAACTCCAAGATACCAGTATACCTCAAAAATTTGAGTGAGATCCGCTGCCAAGTTCCTATTATTGAAGATCGCAATACCCAATTCCTTGACCTGAGTTAGTGATCTCCAATCCATGTTAGCGCTTCCTAAATAAATATGTGTATTATCAGATATCCAAAATTTTGTATGAAGAACTCCTCNNNNNNNNNNNNNNNNNNNNNNNNNNNNNNNNNNNNNNNNNNNNNNNNNNNNNNNNNNNNNNNNNNNNNNNNNNNNNNNNNNNNNNNNNNNNNNNNCTCTAACTCTTACTCCTCTTTTGGGTAATTGTACAATCTCGTTTAATATTACCGTGCCGAAATTCGTACCCACTTCATCCGATAANNNNNNNNNNNNNNATGATATATCTAGTGTTTNNATGGTATTGGATAGAATTTCCCTCCACATGTTAAATGTAGTCAAATATACTTTATCAAATTGCATACCTATAGGAATAGTCTCTGTAATCACTGCGATTGTATTATCCGGATTCATTTTATTTGTTAAAAAAATAATCCTATATCACTTCACTCTATTAAAAATCCAAGTTTCTATTTCTTTCATGACTGATTTTTTAACTTCATCCGTTTCCTTATGAAGATGATGTTTGGCGCCTTCATAAATTTTTATTTCCCTATTACAATTTGCATGTTGCATGAAATAATATGCACCTGAAACATCGCTAATCTCATTGTTTGTTCCCTGGAGTATGAGAGTCGGGGTGTTAATCTTGGGAATTATTTTTCTAACCTTGTTGGTAGCCTTCAAGACCTGANNNNNNNNNNNNNNNNNNNNNNNNNNNNNNNNNNCTAATGGATCGTATTGGTANNNNNNNNNNNNNNNNNNNTCTCTAGATACTGATTCTGGACATAGCTTTCCGACTGACGCATTTGGTGTAATGGTTCCCATAAGTTTTGCAGCTAGCAGATTCAGTCTTGGAACAGCGTCTGCATTAACTAGAGGAGACATTAGAATCATTGCTGTAAACAAGTTTGGATTATCGCAAGCAGCTAGTATAGAAATTGTTGCTCCCATGGAATGACCCAATAAGAAGACTGGAACTCCTGGATAAGTAGATTTAATAGTCACCACGTGCTGTACCACATCTCTAACATACTTACCAAAGTCATCAATCATCATTTTTTCACCATTACTTCTTCCATGGCCAATATGATCATGTGAGAATACTAAAATTCCTAACGATGATATGTTTTCAGCTAGTTCGTCATAACGTCCAGAATGTTCACCAGCTCCATGACNNNNNNATACTAATGCCTTAGGATATGTAATAGGTTTCCAATATTTACAATATATGTAATCATTGTCCAGATTGAACATACAGTTTGTACTCATGATTCACTATATAACTATCAATATTAACAGTTCGTTTAATGATCATATTATTTTTATGTTTTATTGATAATTGTAAAAATATACAATTAAATCAATATAGAGGAAGGAGACGGTACTGTATTTTGTGAGATAGTAATGGAGACTAAATCAGATTATGAGGATGCTGTTTTTTANNNNNNNNNNNNNNNNNNNNNNNNNAGTCGCGACTCCATCATTGATCTAATAGATGAATATATCACGTGGAGAAATCATGTTATAGTGTTTAATAAAGATATTACCAGTTGTGGAAGACTGTACAAGGAATTGATAAAGTTCGATGATGTCGCTATACGGTACTATGGTATTGATAAAATTAATGAGATTGTCGAGGCTATGAGTGAAGGAGACCACTACATCAATCTTACAGAAGTCCATGATCAGGAAAGTCTATTCGCTACCATAGGAATATGTGCTAAAATCACTGAACATTGGGGANNNNNNNNNNNNNNNNNNNNNNNNNNNNNNNNNNNNNNNNNNNNNNNNNNNNNNNNNNNNNNNNNNNNNNNNNNNNNNNNNNNNNNNNNNNNNN-NNNNNNNNNNNNNNNNNNNNNNNNNNNNNNNNNNNNNNNNNNNNNNNNNNNNNNNNNNNNNNNNNNNNNNNNNNNNNNNNNNNNNNNNCATGTATNNNNNNGTCTTATATGTAGCAAACATGATAACTGCAATACCCATAATCTTTAGATATTCACGCGTGCTATGGATGGCATTATCCCGCGGTGCGGAAATGTACGTTATATAATCTACAAAATAATCATCGCATATAGTATGAGATAGTAGAGTAAACATTTTTATCGTTTCTACTGGGTTCATACATCGTCTACCCAATTCGGTAATGAATGAAATTGTCGCCAATCTTACACCCAAACCCTTGTTGTTCATTAGTATAGTATTAACTTCATTATTTATGTCATAAACTGTAAATGATTCTGTAGATGCCATATCACACATGATATTCATGTCACTATTATAATCATTATTAACTTTATCACAATACGTGTTGATAATATCTACATATGATCTAGTTTTTGTGGGTAATTGTCTATACAAGTCGTCTAAACGTTGTTTACTCATATAGTATTGAACAGCCATCATTACATGGTCCCGTTCCGTTGATAGATAATCGAGTATGTTAGTAGACTTGTCAAATCTATATACCATATTTTCTGGAAGCGGATATACATAGTCGCGATCATCATTATCACTAGCCTCATCCTCTATATCATGTACATGTACATAATCTATGATATTATTATACATAAACATCGACAACATACTATTGTCTATTATCTAAGTCCTGTTGATCCAAACCCTTGATCTCCTCTATCTGTACTATCTAGAGATTGTACTTCTTCAAGTTCTGGATAATATATACGTTGATAGATTAGCTGAGCTATTCTATCTCCAGTATTTACATTAAACGTACATTTTCCATTATTAATAAGAATGACTCCTATGCTTCCCCTATAATCTTCGTCTATTACACCGCCTCCTATATCAATGCCTTTTAGGGACAGACCAGACCTAGGAGCTATTCTACCATAGCAGAACTTAGGCATGGACATACTAATATCTGTCTTAATTAACTGTCGTTCTCCAGGAGGGATAGTATAATCGTAAGCGCTATACAAATCATATCCGGCAGCACCCGGCGATTGCCTAGTAGGTGATTTAGCTCTGTTAGTTTCCTTAACAAATCTAACTGGTGAGTTAATATTCATGTTGAACATAAAAAATATCATTTTATTTCAAAATTATTTACCATTCCATTCCATCCCATATATTCCATGAATAAGTGCGATTATTGTACACTTCTATAGTATCTATATACGATCCACGATAAAATCCTCCTATCAATAGCAGTTTATTATCCACTATGATCAATTCTGGATTATCCCTCGGATAAATAGGATCATCTATCAGAGTCCATGTATTGCTGGATTCACAATAAAATTCCGCATTTCTACCAACCAAGAATAACCTTCTACCAAACACTAACGCACATGATTTATAATGAGGATAATAAGTGGATGGTCCAAACTGCCACTGATCATGATTGGGTAGCAAATATTCTGTAGTTGTATCAGTTTCAGAATGTCCTCCCATTACGTATATAACATTGTTTATGGATGCCNNNNNNNNNNNNNNNNNNNNNNTCAGAAGACTCGGCATATTAACCCAAGCAGCATCCCCGTGGAACCAACGCTCAACAGATGTGGGATTTGGTAGACCTCCTACTACGTATAATTTATTGTTAGCGGGTATCCCGCTAGCATACAGTCTGGGGCTATTCATCGGAGGAATTGGAATCCAATTGTTTGATATATAATTTACCGCTATAGCATTGTTATGTATTTCATTGTTCATCCATCCACCGATAAGATATACTACTTCTCCAACATGAGTACTTGTACACATATGGAATATATCTATAATTTGATCCATGTTCATAGGATACTCTATGAATGGATACTTGTATGATTTGCGTGGTTGTTTATCACAATGAAATATTATGTTACAGTCTAGTATCCATTTTACATTATGTATACCTCTGGGAGAAAGATAATTTGACCTGATTACATTTTTGATAAGAAGTAGCAGATTTCCTAATCTATTTCTTCGCCTCATATACCACTTAATGACAAAATCAACTACATAATCCTCATCTGGAACATTTAGTTCGTCGCTTTCTAGAATAAGTTTCATAGATAGATAATCAAAATTGTCTATGATGTCATCTTCCAGTTCCAAAAAGTGTTTGGTAATAAAGTCTTTAGTATGACATAAGAGNNNNNNNNNNNNNNNNNNNNNNCNNNNNNNNNNNNNNNNNNNNNNNNNNNNNNNNNNNNNNNNNNNNNGGATAAAGTTTATACAAGTGTAGATGATAAATTCTACAGATGTTAATATAGAAGCACGTAATAAATTGACGACGTTATGACTATCTATATATACCTTTCCAGTATATGAGTAAATAACTATAGAAGTTAGACTGTGAATGTCAAGGTCTAGACAAACCCTCGTAACTGGATCTTTATTTTTTGTGTATTTTTGGCGTAAATGTGTGCAAAAGTATGGNNNNNNNNNNNNNNNNNNNNNNNNNNNNNCTATTATATTACCTCCNNNNNNNNNNATAATTGTTTTGAATTTCTTAGTCGTGTACAATGCTAATATATTCTTACAGTACACAGTATTGACAAATATCGGCATTTATGTTTCTTTAAAAGTCAACATCTAAAGAAAAATGATTGTCTTCTTGAGACATAACTCCCATTTTTTGGTATTCACCCACACGTTTTTCGAAAAAATTAGTTTTTCCTTCCAATGATATATTTTCCATGAAATCAAACGGATTGGTAACATTGTAAATTTTTTTAAATCCCAATTCAGAAATCAATCTATCTGCGACGAATTCTATATATGTTTTCATCATTTCACAATTCATTCCTATGAGTTTAACTGGAAGAGCCACAGTAAGAAATTCTTGTTCAATGGATACCGCATTTGTTATAATAAATCTAACGGTTTCTTCACTCGGTGGATGCAATAAATGTTTAAACATCAAACATGCGAAATCGCAGTGCAGACCCTCGTCTCTACTAATTAATTCGTTAGAAAACGTGAGTCCGGGCATTAGGCCACGCTTTTTAAGCCAAAATATGGAAGCGAATGATCCGGAAAAGAAGATTCCTTCTACTGCAGCAAAGGCAATAAGTCTCTCTCCATAACCGGCGCTGTCATGTATCCACTTTTGAGCCCAATCGGCCTTCTTTTTTACACAAGGCATCGTTTCTATGGCATTAAAGAGGTAGTTTTTTTCATTACTATCTTTAACATAAGTATCGATCAAAAGACTATACATTTCCGAATGAATGTTTTCAATGGCCATCTGAAATCCGTAGAAACATCTAGCCTCGGTAATCTGCACTTCTGTACAAAATCGTTCTGCTAAATTTTCATTCACTATTCCGTCACTGGCTGCAAAAAACGCCAATACATGTTTTATAAAATATTTTTCGTCTGGTGTTAGTTTATTCCAGTCATTGATATCTTTAGATATATCCACTTCTTCCACTGTCCAAAATGATGCCTCTGCCTTTTTATACATATTCCAGATGTCATGATATTGGATTGGGAAAATAACAAATCTATTTGGATTTGGTGCAAGGATAGGTTCCATAACTAAATTAACAATAGTAGTAATTTTTTTTCAGTTATCTGTATGACGACTGTACTTGGATCTTTTGTATATCGCTATCGCCGCAATCACTACAATAATTACAAGTATTATTGATAGCATTGTTATTACTACTATCATAATTAAATTATCGACATTCATGGGTGTTGAATAATCGTTATCATCATTTTGTAATTGTGACGTCATACTAGATAAATCATTTGTGAGATTGTTGTGGGAAGCGGGCACGGAAGATGCATTATCATTATTATTTAACGCCTCCCATTCGGATTCACAAATGTTACGCACGTTCAAAGTTTTATGGAAACTATAATTTTGTGAAAACAGATAACAAGAAAACTCGTCATCGTTCAAATTTTTAACGATAGTAAACCGATTAAACGTCGAGCTAATTTCTAACGCTAGCGACTCTGTTGGATATGGGTTTCCAGATATATATCTTTTCAGTTCCCCTACGTATCTATAATCATCTGTAGGAAATGGAAGATATTTCCATTTATCTACTGTTCCTAATATCATATGCGGTGGTGTAGAACCATTAAGCGCGAAAGATGTTATTTCGCATCGTATTTTAACTTCGCAATAATTTCTGGTTAGATAACGCACTCTACCAGTCAAGTCAATGATATTAGCCTTTACAGATATATTCATAGTAGTCGTAACGATGACTCCATCTTTTAGATGTGATACTCCTTTGTATGTACCAGAATCTTCGTACCTCAAACTCGATATATTTAAACAAGTTAATGATATATTAACGCGTTTTATGAATGATGATATATAACCAGAAGTTTTATCCTCTGTGGCTAGCGCTATAACCTTATCATTATAATACCAACTAGTGTAATTAATATGTGACATGACAGTGTGGGTACAAATATGTACATTATCGTCTACGTCGTATTTGATACATCCGCATTCAGCCAACAAATATAAAATTACAAAAACTCTAACGACGTTTGTACACATCTTGATGCGGTTTAATAAATGTTTTGATTTCAATTTATTGTAAAAAAAGATTCGGTTTTATACTGTTCGATATTCTCATTGCTTATATTCTCATCTATCATCTCCACACAGTCAAATCCATGGTTAACATGTACCTCATCAACCGGTAAAAGACTATCGGATTCTTCTATCATCATAACTCGAGAATATTTAATTTGGTGGTCATTATTAATCAAGTCAATTATCTTATTTTTAACAAACGTAAGTATTTTACTCATTTTTTTATAAAAACTTTTAGAAATATACAGACTCTATCGTGTGTCTATATCTTCTTTTTATATCCAATGTATTTATGTCTGATTTTTCTTCATTTATCATATATAATGGTCCAAATTCTACACGTGCTTCGGATTCATCCAGATCATTAAGGTTCTTATAATCGCAACATCCTTCTCTTCCATCTTCTACATCTTCCTTCTTATTCTTAGCGTCACAGAATCTACCACAGCAGGATCCCATGACGAGAGTCACATTAAACTAATTCATTTTCAATTATAATATACTGATTAGTAATGACAATTAAAATAAAAATATTCTTCATAACCGGTAAGAAAGTAAAAAGTTCACATTGAAACTATGTCAGTAGTTATACATCATGAGATGATATACTCTATTTTGGTGGAGGATTATATGATATAATTCGTGGATAATCATTCTTAAGACACATTTCTTCATTCGTAAATCTTTTCACATTAAATGAGTGTCCATATTTTGCAATTTCTTCATATGATGGCGGTGTACGTGGACGAGGCTGCTCCTGTTCTTGTAGTCGTCGACTGTCGTGTTTGCGTTTAGATCCCTCCATTATCGCGATCGCGTAGTGAGTACTATTTATACCTTGTAATTAAATTTTTTTATTAATTAAACGTATAAAAACGTTCCGTATCTGTATTTAAGAGCCAGATTTCGTCTAATAGAACAAATAGCTACAGTAAAAATAACTAGAATAATCGCTACACCCACTAGAAACCACGGATCGTAATACGGCAATCGGTTTTCGATAATAGGTGGAACGTATATTTTATTTAAGGACTTAACAATTGTCTGTAAACCACAATTTGCTTCCGCCGATCCTGTATTAACTATCTGTAAAAGCATATGTTGACCGGGAGGAGCCGAACATTCTCCGATATTCAATTTTTGTATATCTATAATGTTATTAACCTCCGCATACGCATTACAGTTCTTTTCTAGCTTGGATACTACACTAGGTACATCATCTAAATCTATTCCTATTTCCTCAGCGATAGCTCTTCTATCCTTTTCCGAAAGTAATGAAATCACTTCAATAAATGATTCAACCATGAGTGTGAAACTAAGTCGAGAATTACTCATGCATTTGTTAGTTATTCGGAGCGCGCAATTTTTAAACTGTCCTATAACCTCTCCTATATGAATAGCACAAGTGACATTAGTAGGGATAGAATGTTGAGCTAATTTTTGTAAATAACTATCTATAAAAAGATTATACAAAGTTTTAAACTCTTTAGTTTCTGCCATTTATCCAGTCTGAGAAAATGTCTCTCATAATAAATTTTTCCAAGAAACTAATTGGGTGAAGAATGGAAACCTTTAATCTATATTTATCACAGTCTGTTTTGGTACACATGATGAATTCTTCTAATGCTGTACTAAATTCGATATCTTTTTCGATTTCTGGATATGTTTTTAATAAAGTATGAACAAAGAAATGGAAATCGTAATACCAGTTATGTTCAACTTTGAAATTGTTTTTTATTTTCTTGTTAATGATTCCAGCCACTTGGGAAAAGTCAAAGTCGTTTAATGCCGATTNNNNNNNNNNNNNNNNNNNNNNNNNNNNNNNNNNNNNNNNNATTATTATTGGTTCATTGGAATNAAAAAGTAAGATATTATCGGGTTTAAGATCTGCATGTAAAAAGTTGTCACAACAGGGTAGTTCGTAGATTTTAATGTATAACAGAGACATCTGTAAAAAGATAAACTTTATGTATTGTACCAAAGATTTAAATCCTAATTTGATAGCTAACTCGGTATCTACTTTATCTGCCGAATACAGTGCTAGGGGAAAAATTATAATATTTCCTCTTTCGTATTCGTAATTAGTTCTCTTTTCATGTTCGAAAAAGTGAAACATGCGGTTAAAATAGTTTATAACATTAATATTACTGTTAATAACTGCCGGATAAAAGTGGGATAGTAATTTCACGAATTTGATACTGTCCTTTCTCTCGTTAAACGCCTTTAGAAAAACTTTAGAAGAATATCTCAATGAGAGTTCCTGACCATCCATAGTTTGTATCAATAATAGCAACATATGAAGAACCCGCTTATACAGAGTATGTAAAAATGTTAATTTATAGTTTAATCCCATGGCCCACGCACACACGATTAATTTTTTTTCATCTCCCTTTAGATTGTTGTATAGAAATTTGGGTACTGTAAACTCCGCCGTAGTTTCCATGGGACTATATAATTTNNNNNNNNNNNNNNNNNNNNNNNNNNNNNNGTTATCTATCTTAAAGACTATACCATATCCTCCTGTAGATATGTGATAAAAATCGTCGTTTATAGGATAAAATCGTTTATCTTTTTGTTGGAAAAAGGATGAATTAATGTAATCATTCTCTTCTATCTTTAGTAGTGTTTCCTTATTAAAATTCTTAAAATAATTTAACAATCTAACTGACGGAGCCCAATTTTGGTGTAAATCTAATTGGGACATTATGTTGTTAAAATATAAACAGTCTCCTAATATAACAGTATCTGATAATCTATGGGGAGACATCCATTGATATTCAGGGGATGAATCATTGGCAACACCCATTTATTGTACAAAAAGCCCCAATTTACAAACGAAAGTCCAGGTTTGATAGAGATAAACTATTAACTATTTTGTCTCTGTTTTTAACACCTCCACAGTTTTTAATTTCTTTGGTAATGAAATTATTCACAATATCAGTATCTTCTTTATCTACCAGAGATTTTACTAACTTGATAACCTTGGCTGTCTCNNNCAATAGGGTAGTGATATTTGTATGTATGATATTGATATCTTTTTGAATTGTTTCTTTTAGAAGTGATTCTTTGATGGTATCAGCATACGAATTACAATAATGCAGAAACTCAGTTAACATGCAGGAATTATAGTAAGCCAATTCCAATTGTTGCCTGTATTGTATTAGAGTATTAATATGCGCAATGATGTCCTTGCGTTTCTCTGATAGAATGCGAGCAGCGATTTTGGCGTTATCATTTGACGATATTTCTGGAATGACGAATCCTGTTTCTACTAACTTCTTGGTAGGACAAAGTGAAACAATCAAGAAAATAGCTTCTCCTCCTATTTGTGGAAGAAATTGAACTCCTCTAGATGATCTACTGACGATAGTATCTCCTTGACAGATATTGGACCGAACTACGGAAGTACCTGGAATGTAAAGCCCTGAAACCCCCTCATTTTTTAAGCAGATTGTTGCCGTAAATCCTGCACTATGCCCAAGATAGAGAGCTCCTTTGGTGAATCCATCACTATGTTTCAGTTTAACCAAGAAACAGTCAGCTGGTCTAAAATTTCCATCTCTATCTAATACAGAATCCAACTTGATGTCAGGGACTATGACCGGTTTAATGTTATATGTAACATTGAGTAAATCCTTAAGTTCATAATCATCGTTGTCATCAGTTATGTACGATCCAAACAATGTTTCTACCGGCATGGTGGATACGAAGATGCTATCCATCAGAATGTTTCCCTGATTAGTATTTTCTATATAGCTATTCTTCTTTAAACGATTTTCCGAATCAGTAACTATGTTCATTTTTTTAGGAGTAGGACGTCTAGCCAGTATGGAAGAGGATTTTCTAGATACTCTCTTCAACATCTTTGATCTCAATGGAATGCAAAACCCCATGGTGTAACAACCAACGATAAAAATAATATTGTTTTTTCACTTTTTATAATTTTACCATCTGACTCATGGATTCATTAATATCTTTACAAGAGCTACTAACGTATAATTCTTTATAACTAAACTGAGATATATACACCGGATCTATGGTTTCCATAATTGAGTAAATGAATGCTCGGCAATAACTAATGGCAAATGTATAGAACAACGAAATTATACTAGAGTTGTTAAAGTTNNNNNNNTCTATGAGTTGTTCCAATAAATTATTTGTTGTGACTGCGTTCAAGTCATAAATTATCTTGATACTATCCAGTAAACAGTCTTTAAGTTCTGGAATATTATNNNNNNNNNNNNNNNNNNNNNNNNNNNNNNNNNNNNNNNNNNNNNNNNNNNNNNNNNNNNNNNNNNNNNNCGTCAATACTGTAATAAAGGTGGTAGTATTGTCATCATCGTGATAAACTACGGGAATATGGTCGTTAGTAGGTACCGTGACTTTACACAACGCGATATATAACTTTCCTTTTGTACCATTTTTAACGTAGTTGGGACGTCCTGCAGGGTATTGTTTTGAAGAAATGATATCGAGAACAGATTTGATANNATATTTGTTGGATTCCTGATTATTCACTATAATATAATCTAGACAGATAGATGATTCGATAAATAGAGAAGGTATATCGTTGGTAGGATAATACATCCCCATTCCAGTATTCTCGGATACTCTATTGATGACACTAGTTAAGAACATGTCTTCTATTCTAGAAAACGAAAACATCCTACATGGACTCATTAAAACTTCTAACGCTCCTGATTGTGTTTCGAATGCCTCGTACAAGGATTTCAAGGATGCCATAGATTCTTTGACCAACGATTTAGTATTGCGTTTAGCATCTGATTTTTTTATTAAATCAAATGGTCGGCTCTCTGGTTTACTACCCCAATGATAACAATAGTCTTGTAAAGATAAACCGCAAGAAAATTTATACACATCCATCCAAATAACCCTAGCACCGTCGGATGATATTAATGTATTATTATAGATTTTCCATCCACAGTTATTGGGCCAGTATACTGTTAGCAACGGTATATCGAATAGATTACTCATGTAACCTACTAGAATGATAGTTNNNNNNNNNNNNNNNNNNNNNNNNNNNNNNNNNNNNNNNNNNNNNNNNNNNNCTTTTACACTATTAAAGTTAACAAAGGTATTACCCGGGTACGTGGATATCATATATGGTATTGGTCCATTATCAGTAATGGCTCCATAAACTGATACGGCAATGGTTTTTATATGTGTTTGATCTAATGAGGACGAAATTCGCGCCCACAATTCATCTCTAGATATGCATTTAATATCGAACGGTAACACATCAATCTCGGGACGCGTATATGTTTCTAAATTCTTAATCCAAATATAATGATGACCTATATGCCCTATTATCATACTGTCAACTATAGTATACCTAGAGAACTTTCGATACATCTGCTGTTTCCTGTAATCGTTAAATTTTACAAATCTATAACATGCTAAACCTTTTGACGACAGCCATTCATTAATTTCTGATATGGAATCTGTATTCTTAATACCGTATCGTTCTAAAGCCAGTGCTATATCTCCCTGTTCGTGGGAACGCTTTCGTATAATATCGATCAATGGATAATATGAAGTTTTTGGAGAATAATATGATTCATGATCTATTTCGTCCATAAACAATCTAGACATAGGAATTGGAGGCGATGATCTTAATTTTGTGCAATGGGTCAATCCTATAACTTCTAATATTGTAATATTCATCATCGACATAACACTATCTATGTTATCATCGTATATTAGTATACCACGACCTTCTTCATTTCGTGCCAAAATGATATACAGTCTTAAATAATTACGCAATATCTCAATAGTTTCATAATTGTTAGCTGTTTTCATCAAGGTTTGTATCCTGTTTAACATGATGGCGTTCTATAACGTCTCTATTTTCTATTTTTAATTTTTTTAAATTTTTAACGATTTACTGTGGCTAGATACCCAATCTCTTTCAAATATTTTTTTAGCCTTGCTTACAAGCTGTTTATCTATACTATTAAAACTGACGAATCCGTGATTTTGGTAATGGGTTCCGTCGAAATTTGCCGAAGTGATATGAACATATTCGTCGTCGACTATTAACAATTTTGTATTATTCTGAATAGTGAAAACCTTCACAGATAGATCATTTTGAACACACAACGCATCTAGACTTCTGGCGGTTGCCATAGAATATACGTCGTTCTTATCCCAATTACCAACTAGAAGTCTGATCTTAACTCCTCTATTAATGGCTGCTTCTATAATGGAGTTGTAAATGTCAGGCCAATAGTAGCTATTACCGTCGACACGTGTAGTGGGAACTATGGCCAAATGTTCAATATCTATACTAGTCTTAGCCGACTTGAGTTTATCAATAACTACATCAGTGTCTAGATCTCTAGAATATCCCAATAGGTGTTCTGGAGAATCAGTAAAGAACACTCCACCTATAGGATTCTTAATATGATACGCAGTGCTAACTGGCAGACAACAAGCCGCAGAGCATAAATTCAACCATGAATTTTTTGCGCTATTAAAGGCTTTAAAAGTATCAAATCTTCTACGAAGATCTGTGGCCAGCGGAGGATAATCAGAATATACGCCTAACGTTTTAATCGTATGTATAGATCCTCCAGTAAATGACGCGTTTCCTACATAACATCTTTCATCATCAGACACCCAAAAACAACCGAGTAGTAGTCCCACATTATTTTTTTTATCTATATTAACGGTTATAAAATTTATATCCGGGGAGTGACTTTGTAGCTCTCCCAGATTTCTTTTCCCTCGTTCATCTAGCAAAACTATTATTTTAATCCCTTTTTCAGATACCTCTTTTAGTTTATCAAAAATAAGCGCTCCCCTAGTAGTACTCAGAGGATTACAACAAAAAGATGCTATGTATATATATTTCTTAGCTAGAGTGATAATTTCGTTAAAACATTCAAATGTTGTCAAATGATCGGATCTAAAATCCATATTTTCTGGTAGTGTTTCTACCAGCCTACATTTTGCTCCCGCAGGTACCGATGCAAATGGCCACATTTAGTTAACATAAAAACTTATATATCCTGTTCTATCAACGATTCTAGAATATCATCGGCTATATCGCTAAAATTTTCATCAAAGTCGACATCACAACCTAACTCAGTNNNNNNNNNNNNNNGTTCCATGATGTCATCTTCGTCTATTTCTATATCCGTATCCATTGTAGATTGTTGACCGATTATCGAGTTTAAATCATTACTAATACTCAATCCTTCAGAATACAATCTGTGTTTCATTGTAAATTTATAGGCGGTGTATTTAAGTTGGTAGATTTTCAATTATGTATCAATATAGCAACAGTAGTTCTTGCTCCTCCTTGATTTTAGCATCCTCTTCATTATTTTCTTCTACGTACATAATCATGTCTAATACGTTAGACAACACACCGACGATGGTGGCCGCCACAGACACGAATATGACTAGACCGATGACCATTTAAAAAATACTCTCTAGCTTTAACTTAAACTGTATCGATCATTCTTTTAGCACATGTATAATATAAAAACATTATTCTATTTCGAATTTAGGCTTCCAAAAATTTTTCATCCGTAAACCGATAATAATATATATAGACTTGTTAATAGTCGGAATAAATATATTAATGCTTAAACTATCATCATCTCCACGATTAGAGATACAATATTTACATTCTTTTTGNNNNNNNNNNNNNNNNNNNNNNNNCGTTAATACNNNNNNNNNNNNNNNNNNNNNNAACTGAGGCTGTTGAAAATGAAACGGCGAATACAATAATTCAGATAATGTAAAATCATGATTCCGTATTCTGATGATATTAGAACTGCTAATGGATGTCGATGGTATGTATCTAGGAGTATCTATTTTAACAAAGCATCGATTTGCTAATATACAATTATCCTTTTGATTAATTGTTATTTTATTCATATTCTTAAAAGGTTTCATATTTATCAATTCTTCTACATTAAAAATTTCCATTTTTAATTTATCTAGCCCCGCAATACTCCTCATTACGTTTCATTTTTTGTCTAGAATACCCATTTTGTTCATCTTGGTACATAGATTATCCAATTGAGAAGNNNNNNNNNNNNNNNNNNNNNNNNNNNNNNNNNNNNNNNNNNNNNNNNNNNNNNNNNNNGTTAACATTTTATTATTTGATACCCTGATATTAATACCCCTGCCGTTACTATTATTTATAACNGATGTAACCCACGTAACATTGGAATTAATTATCGATAGTAATGCATCGACACTTCCAAAATTGTCTATTATAAACTCACCGATAATTTTTTTATTGCATGTTTTCATATTCATTAGGATTATCAAATCTTTAATCTTATTACGATTGTATGCNNNNNNNNTACAAGACNNNNNNNNNNNNNNNNNNGGATTTCCATCAAATGCCAGACAATNNNNNNNNNNNNNNNNNNNNNNNNNNNNNNNNNNNNNNNNNNNNNNNNNNNNNNNNNAAACACCCGTAGAAATACTAATTTGTTTTACTCTATAAAATACTATTGCATCTATTTCATCGTTTTGTATAACGTCTTTCCAAGTGTCAAATTCCAATTTTTTTNNNNNNNNNNNNNNNNNNNNNNNNNNCTCTTTAACTACTTGCATAGATAGGTAATTACAGTGATGCCTACATGCCGTTTTTNNNNNNNNNNNNNNNNNNNNNNNAAGNNATGCTACACTAGTCACGATCACCACTTTCATATTTAGAATATATGTATGTAAAAATATAGTAGAATTTCATTTTGTTTTTTTCTATGCTATAAATGAATTCTCATTTTGTATCCGCACATACTCCGTTTTATATCAATACCAAAGAAGGAAGATATCTGGTTCTAAAAGCCGTTAAAGTATGCGATGTTAGAACTGTAGAATGCGAAGGAAGTAAAGCTTCCTGCGTACTCAAAGTAGATAAACCCTCATCACCCACGTGTGAGAGAAGACCTTCGTCCCCGTCCAGATGCGAGAGAATGAATAACCCTGGAAAACAAGTCCCGTTTATGAGAACGGACATGTTACAAAATATGTTTGCTGCTAATCGCGACAACGTAACGTCAAGACTTTTGAACTAAAATACAATTATATCTTTTTCGATATTAATAAATCCGTGTCTCCCGGGTTTTTTATCTCTTTCAGTATGTGAATAGATAGGTATTTTATCTCTATTCATCATCGAATTTAAGAGATCCGATAAACATTGTTTGTATTCTCCAGATGTCAGCATCTGATACAACAATATATGTGCACATAAACCTCTGGCACTTATTTCATGTACCTTCCCCTTATCACTAAGGAGAATAGTATTTGAGAAATATGTATACATGATATTATCATGTATTAGATATACAGAATTTGTAACACTCTCGAAATCACACGATGTGTCGGCGTTAAGATCTAATATATCACTCGATAACACATTTTCATCTAGATACACTAGACATTTTTTAAAGCTAAAATAGTCTTTAGTAGTAACAGTAACTATGCGATTATTTTCATCGATGATACATTTCATCGGCATATTATTACGCGTACCATCAAAGACTATACCATGTGTATATCTAACGTATTCTAGCATAGTTGCCATACGTACATTAAACTTTTCAGGATCTTTGGATAGATCTTCCAATCTATCTATTTGAGAAAACATTTTTATCATGTTCAATAGTTGAAACGTCGGATCCACTATATAGATATTATCTATAAAGATTTTAGGAACTATGTTCATGGTATCCTGGCGAATATTAAAACTATCAATGATATGATTATCGTTTTCATCTTTTATCACCATATAGTTTCTAAGATATGGGATTTTACTTAATATAATATTANNNNNNNNNNNNNNNNNNNNNNNNNNTGCCAAATCTATAAGAAAAGTCCTAGAATTAGTCTGAAGAATATCTATATCACCGTACCGTATATTTGGATTAATTAGATATAGAGAATATGATCCGTAACATATACAACTTTTATTATGACGTCTAAGATATTCTTCCATCAACTTATTAACATTTTTGACTAGGGAAGATACATTATGACGTCCCATTACTTTTGCCTTGTCTATTACAGCGACGTTCATAGAATTTAGCATATCTCTTGCCAATTCTTCCATTGATGTTACATTATAAGAAATTTTAGATGAAATTACATTTGGAGCTTTAATAGTAAGAACTCCTAATATATCCGTGTATGTGGTCACTAATACAGATTGTAGTTCTATAATCGTAAATAATTTACCTATATTATATGTTTGAGTTTGTTTAGAAAAGTAGCTAAGTATACGATCTTTTATTTCTGATGCCGATGTATCAACATCGAAAAAAAATCTTTTTTTATTCTTTTTTACTAACGATACGAATATGTCTTTGTTAAAAACAGTTATTTTCTGAATATTTCTAGCTTGTAATTTTAACATATGATATTCGTTCACACTAGGTACTCTGCCTAAATAGGTTNNNNNNNNNNNNNNNNNNNNNNNNNNNNNNNNNNNNNNNNNNNNNNNNNNNNNNNNNNNNNNNNNNNNNNNNNNNNNNNNNNNNNNNNNNNNNNNNNNNNNNNNNNNNNNNNNNNNNNNNNNNNNNNNNNNNNNNNNNNNNNNNNNNNNNNNNNNNNNNNNNNNNNNNNNNNNNNNNNNNNNNNNNNNNNNNNNNNNNNNNNNNNNNNNNNNNCTCCTGATACTGGTTCAGAAAGTAATTCATTAATTTTCAGTCCTTTATAGAAGATATTTAATATAGATAATACAAAATCTTCAGTTCTTGATATCGATCTGATTGATCCTAGAACTAGATATATTAATAACGTGCTCATTAGGCAGTTTATGGCAGCTTGATAATTAGATATAGTATATTCCAGTTCATATTTATTAGATACCGCATTGCCCAGATTTTGATATTCTATGAATTCCTCTGAAAATAAATCCAAAATAACTAGACATTCTATTTTTTGTGGATTAGTGTACTCTCTTCCCTCTATCATGTTCACTACTGGTGTCCACAATGATAAATATCTAGAGGGAATATAATATAGTCCATATGATGCCAATCTAGCAATGTCGAATAACTGTAATTTTATTCTTCGCTCTTCATTATGAATTGAATCTTGAGGTATAAACCTAACACAAATTATATCATTAGACTTTTCGTATGTAATGTCTTTCATGTTATAAGTTTTTAATCCTGGAATAGAATCTATTTTAATGAGGCTTTTAAACGCAGCGTTCTCCAACGAGTCAAAGCATAATACTCTGTTGGTTTTCTTATATTCAATATTACGATTTTCTTCTTTGAATGGAATAGGTTTTTGAATTAGTTTATAATTACAACATAATAGATAAGGAAGTGTGTAAATAGTACGCGGAAAAAACATAATAGCTCCCCTGTTTTCATCCATGGTTTTAAGTAAATGATCACTGGCTTCTTTAGTCAATGGATATTCGAACATTAACCGTTTCATCATCATTGGACAGAATCCATATTTCTTAATGTAAAGAGTGATCAAATCATTGTGTTTATTGTACCATCTTGTTGTAAATGTGTATTCGGTTATCGGATCTGCTCCTTTTTCTATTAAAGTATCGATATCGATCTCGTCTAAGAATTCAACTATATCGACATATTTCATTTGTATACACATAACCATTACTAACGTNNNNNGTATAGGAAGAGATGTAACGGGAACAGGGTTTGTTGATTCGCAAACTATTCTAATACATAATTCTTCTGTTAATACGTCTTGCACGTAATCTATTATAGATGCCAAGATATCTATATAATTATTTTGTAAGATGATGTTAACAATGTGATCTATATAAGTAGTGTAATAATTCATGTATTTCGATATATGTTCCAACTCTGTCTTTGTGATGTCTAGTTTCGTAATATCTATAGCGTCCTCAAAAAATATATTCGCATATATTCCCAAGTCTTCAGTTCTATCTTCTAAAAAATCTTCAACGTATGGAATATAATAATCTATTTTACCTCTTCTGATGTCATTAATGATATAGTTTTTGACACTATTTTCCGTCAATTGATTCTTATTCACTATGTCTAAAAACCGGATAGCGTCCCTAGGACGAACTACTGCCATTAATATCTCTATTATAGCTTCTGGACATAAATCATCTATTATACCAGAATTAATGGGAACTATTCCGTATCTATCTAACATAGTTTTAAGAAAGTCAGAATCTAAGACCTGATGTTCATATATTGGTTCATACATGAAATGATCTCTATTGATGATAGTGACTATTTCATTCTCTGAAAATTGGTAACTCATTCTATACACGCTTTCCTTGTTGATAAAGGATAGTATATACTCAATGGAATTTGTACCAACAAACTGTTCTCTTATGAATCGTATATCATCATCTGAAATGATCATGTAAGGCATACATTTAACAATAAGAGACNNNNNNNNNNNNNNNNNNNNNNNNNNNNNNNNNNNNNNNNNNNNNNNNNNNNNNNNNNNNNNNNNNNNNNNNNNNNNNNNNNNNNNNNNNNNNNNNNNNNNNNNNNNNGTTCTTGGCTTAAACAGATATAGTTTTTCTGGAACGAATTCTACAACATTATTATAAAGGACTTTGGGTATATAAGTGGGATGAAATCCTATTTTAATTAATGCGATAGCCTTGTCCTCGTGCAGATATCCAAACGCTTTTGTGATAGTATGGCATTCATTGTCTAGAAACGCTCTACGAATATCTGTAACAGATATCATCTTTAGAGAATACTAGTCGCGTTAATAGTACTAAAATTTGTATTTTTTAATCTATCTCAATAAAAAATTAATATGTATGATTCAATGTATAACTAAACTACTAACTGTTATTGATAACTAGAATCAGAATCTAATNNNNNNNNNNNNNNNNNNNNNNNNNNCAGCCAATTTAGCTGCATTATTTTTAGCNNNNNNNNNNNNNNNNNNNNNNNNNNNATCGAATACTCTTCCGNNNNNNNNNNNNNNGGCATAAAATGTAGGAGAGTTACTAGGCCCCACTGATTCAATACGAAAAGACCAATCTCTCCTAGTTATTTGACAGTACTCATTAATAACGGTGACAGGGTTAACACCTTTCCAATAAATAATTTTTTTAACCGGAATAACATCATCAAAAGACTTATGATCCTCTCTCATTGATTTTTCGCGGGATACATCATCTATTATAGCATCAGCATCAGAATCTGTAGGCCGTGTATCAGCATCCATTGTCGTAGACCAACGAGGAGGAGTATCGTTGGAGCTGTAAACCATAGCACTACGTTGAAGATCATACAGAGCTTTATTAACTTCTCGCTTCTCCATATTAAGTTGTTTAGTTAGTTGTACAGCAGTAGCTCCTTAGTCCAATGTTTTTAATAACCGCACACAATCTCTGTGTCAGAACGCTCGTCAATATAGATCTTAGAAATTTTTTTAGAGAGAACTAACGCAACTAGCAATAAAACTGATCTTATTTTATCATTTTTTTTATTCATCATCCTCTGGTGGTTCGTCGTTCCTATCGAATGTAGCTCTGATTAACCCGTCATCTATAGGTGATGCTGGTTCTGGAGATTCTGGAGGAGATGGATTATTATCTGGAAGAATCTCTGTTATTTCCTTGTTTTCATGTATCGATTGCGTTGTAACATTAAGATTGCGAAATGCTCTAAATTTGGGAGGCTTAAAGTGTTGTTTACAATCTCTACACGCGTGTCTAACTAATGGAGGTTCATCAGCGGCTCTAGTTTGAATCATCATCGGTGTAGTATTCCTACTTTTACAGTTAGGACACGGTGTATTGTATTTCTCGTCGAGAACGTTAAAATAATCGTTGTAACTCACATCCTTTATTTTATCTATATTGTATTCTACTCCTTTCTTAATGCATTTTATACCGAACAAGAGATAGCGAAGGAATTCTTTTTCGGTACCGCTAGTACCCTTAATCATATCACATAGTGTTTTATATTCTAAATGTGTGGCAATGGACGGTTTATTTCTATACGATAGTTTGTTTTTGGAATCCTTTGAGTATTCTATACCAATATTATTCTTTGATTCGAATTTAGTTTCTTCGATATTAGATNNNNNNNNNNNNNNNNNNNNNATGTAGTACTTTGATGATTTTTCCATGGCCCATTCTATTAAGTTTTCCAAGTTGGCATCATCCACATATTGTGATAGTAATTCTCGGATATCAGTAGTGACTACCGCCATTGATATTTGTTCATTTGATGAGTAACTACTAATGTATACATNNNNNNNNNNNNNNNNNNNNNNNNNNNNNNNNTTNNNNNNNNNNNNNNNNNNATTATGTTGATATTAATAATCGTATTGTGGTTATATGGCTACAATTTCATAATGAGTTGAAGTCAGTGTCCTATGATCAATGACGATAGCTTTACTCTGAAAAGAAAGTATCAAATCGATAGTGCAGAGTCAACAATGAAAATGGATAAGACGATGACAAAGTTTCAGAATAGAGTCAAAATGGTAAAAGAAATAAATCAGACGATAAGAGCAGCACAAACTCATTACGAGACATTGAAACTAGGATATATAAAATTTAAGGGAATGATTAGGACTACTACTCTAGAAGATATAGCACCATCTATTCCAAATAATCAGAAAACTTATAAACTATTCTCGGACATTTCAGTCATTGGCAAAGCATCACAGAATCCGAGTAAGATGATATATGCTCGCTGCTTTACATGTTTCCCAATTTGTTTGGAGATGACCATAGATTCATTTGTTATAGAATGCATCCAACATTGTTCATGATATAGTTGAATCATGTATGCCTGTTCGTATGCCTGTGGCTAAGATACTGTGTAAAGAAATGGTAAATAAATACTTTGAGAATCTTTAAGAGTGCATTGACTTTGTTAGTGAATAGGCATTCCATCTTTCTCCAATACTAATTCAAATTGTTAAATTAATAATGGAATAGTATAAATAGTTATTAGTGATAGGATAGTAAACATAATTATTAGAATAGTAGTGTAGTATCATAGATAACTCTCTTCTATAAAAAATGGATTTTATTCGTAGAAAGTATCTTATATACACAGTAGAAAATAATATAGATTTTTTAAAGGATGATACATTAAGTAAAGTAAACAATTTTACCCTCAATCATGTACTAGCTCTCAAGTATCTAGTTAGCAATTTTCCTCAACATGTTATTACTAAGGATGTATTAGCTAATACCAATTTTTTTGTTTTCATACATATGGTACGATGCTGTAAAGTATACGAAGCGGTTTTACGACACGCATTTGATGCACCCACGTTGTACGTTAAAGCATTGACTAAGAATTATTTATCGTTTAGTAACACAATACAGTCGTACAAGGAAACAGTGCATAAACTAACACAAGATGAAAAATTTTTAGAGGTTGCCGAATACATGGACGAATTAGGAGAACTTATAGGCGTAAATTATGACTTAGTTCTTAATCCATTATTTCACGGNGGGGAACCCATCAAAGATATGGAAATCATTTTTTTAAAACTGTTTAAGAAAACAGACTTCAAAGTTGTTAAAAAATTAAGTGTTATAAGATTACTTATTTGGGCATACCTAAGCAAGAAAGATACAGGCATAGAGTTTGCGGATAATGATAGACAAGATATATATACTCTATTTCAACAAACTGGTAGAATAGTCCATAGCAATCTAACAGAAACGTTTAGGGATTATATCTTTCCCGGAGATAAGACTAGCTATTGGGNNNNNNNNNNNNNNNNNNNNNNNNNNNNNNNNNNNNNNGTTATTAATAGACCCGCCATTACCATGTATGATAAAATTCTTAGTTATATATACTCTGAGATAAAACAGGGACGCGTTAATAAAAACATGCTTAAGTTAGTTTATATCTTTGAGCCNNNNNNNNNNNNNNNNNNNNNNNNNNNNNNNNNNATATATGATATTCCTGGAGATATCCTATCTATTATTGATGCAAAAAACGACGATTGGAAAAAATATTTTATTAGTTTTTACAAAGCTAATTTTATTAACGGTAATACATTTATTAGTGATAGAACGTTTAACGATGACTTATTCAGAGTTGTTGTTCAAATAGATCCCGAATATTTCGATAATGAACGAATTATGTCTTTATTCTATACGAGTGCTGCGGACATTAAACGATTTGATGAGTTAGATATTAATAACAGTTATATATCTAATATAATTTATGAGGTGAACGATATCACATTAGATACAATGGATGATATGAAGAAGTGTCAAATCTTTAACGAGGATACGTTGTATTATGTTAAGGAATACAATACATACCTGTTTTTGCACGAGTCGGATCCCATGGTCATAGAGAACGGAATACTAAAGAAACTGTCATCTNNNNNATCCAAGAGTAGACGGCTGAACTTGTTTAGCAAAAACATTTTAAAATATTATTTAGACGGACAATTGGCTCGTCTAGGTCTTGTGTTAGATGATTATAAAGGAGACTTATTAGTTAAAATGATAAACCATCTCAAATCTGTGGAGGATGTATCCGCATTCGTTAGATTTTCTACAGATAAAAACCCTAGTATTCTTCCATCGCTAATCAAAACTATTTTAGCTAGTTATAATANNNNNNNNNNNNNNNNNNNNNNNNNNNNNNNNNNNNNNNNNNNNNNNNNNNNNNNNNNNNNNNNNNNNNNNNNNNNNNNNNNNNNNNNNNNNNNNNNGAAATATATACTTCAATTGATAAGGCACGGTAGATCATAGAACAAACCAAATATATTATTAATAATTTGTATATACATAGATATAATTATCACATATTAAAAAATAACACATTTTTGATAAATGGAAACCGTTGCAACAATTCAGACTCCCACCAAATTAATGAATAAAGAAAATGCAGAAATGATTTTGGAAAAAATTGTTAATCATATAGCTATGTATATTAGTGACGAATCAATATATTCAGAAAATAATCCTGAATATATTGATTTTCGTAACAGATACGGAGACTATAGATCTCTCATTATAAAAAGTGATCACGAGTTTGTAAAGCTATGTAAAGATCATGCAGAGAAAAGTTCTCCAGAAACGCAACAAATGATTATCAAACACATATACGAACAATATCTTATTCCAGTATCTGAAGTACTATTAAAACCTATAATGTCCATGGGTGACATATTTACATATAACGGATGTAAAGACAATGAANNNNNNNNNNNNNNNNNNNNNNNNNNNNNNNNNNNNNATCTCTACACATGGAACTCATGTAGCATAGGCAATGTAACGCGTCTGTTTTATACATTTTTTAGTTATCTGATGAAAGATAAACTAAATATATAAGTATAATCCCATTCTAATACTTTAACCTGATGTATTATTACCTGCATCTTATTAGAATATTAACCTAACTAAAAGACATAAAAAGCGGTAGGATATAAATATTATGGCCGCAACCGTTCCGCGTTTTGACGATGTGTACAAAAATGCACAAAGAAGAATTCTAGATCAAGAAACATTTTTTAGTAGAGGTCTAAGTAGACCGTTAATGAAAAACACATATCTATTTGATAATTACGCGTATGGATGGATACCAGAAACTGCAATTTNNNNNNNNNNNNNNNNNNNNNNNNNNNNNNNNNNNNNNNNNNNNNNNNNNNNNNNNNNNNNNNNNNNNNNNNNNNNNNNNNNNNNNNNNNNNNNNNNNNNNNNNNNCGTATATGAAGAAAAAGTAAATACTGAATTCATTGCTAATGGATCTTTCTCCGGTAGATACGTATCATATCTTAGAAAGTTTTCTGCCCTTCCAACAAACGAGTTTATTAGTTTTTTATTATTGACCTCCATCCCTATCTATAATATCTTATTCTGGTTTAAAAACACACAGTTTGATATTACTAAACACACATTATTCAGATACGTCTATACAGATAATACCAAACACCTTGCGTTGGCTAGGTATATACATCAAACAGGAGACTATAAGCCTTTGTTTAGTCGTCTCAAAGAGAATTATATATTTACTGGTCCCGTTCCAATAGGTATCAAAGATATAGATCACCCTAATCTTAGTAGAGCAAGAAGTNNNNCCGATTATGAGACATTAGCTAATATTAGTACTATATTGTACTTTACCAAGTATGATCCAGTATTAATGTTTTTATTGTTTTACGTACCTGGGTATTCAATTACTACAAAAATTACTCCAGCCGTAGAATATCTAATGGATAAACTGAATCTAACAAAGAGCGACGTACAACTGTTGTAAATTATTTTATGCTTCGTAAAATGTAGGTCTTGAACCAAACATTCTTTGAAAAAATGAGATGCATAAAACTTTATTATCCAATAGATTAACTATTTCAGACGTCAATCGTTTAAAGTAAACTTCGTAAAATATTCTTTGATTGCTGCCGAGTTTAAAACTTCTATCGATAATTGTTTCATATGTTTTAATATTTACAAGTTTTTTGGTCCATGGTACATTAGCTGGACAGATATATGCAAAATAATATCGTTCTCCAAGTTCTATAGTCTCTGGATTGTTTTTATTATATTCAGTAACCAAATACATATTAGGGTTATCTGCGGATTTATAATTTGAGTGATGCATTCGACTCAACATAAATAATTCTAGAGGAGACGATCTACTATCAAATTCGGATCGTAAATCTGTTTCTAAAGAACGGAGAATATCTATACATACCTGATTAGAATTCATCCGTCCTTCAGACAACATCTCAGACAGTCTGGTCTTGTATGTCTTAATCATATTCTTATGAAACTTGGAAACATCTCTTCTAGTTTCACTAGTACCTTTATTAATTCTCTCAGGTACAGATTTTGAATTCGACGATGCCGAGTATTTCATCGTTGTATATTTCTTCTTCGATTGCATAATCAAATTCTTATATACCGCCTCAAACTCTATTTTAAAATTATTAAACAATACTCTACTATTAATCAGTCGTTCTAACTCCTTTGCTATTTCTATGGACTTATCTACATCTTGACTGTCTATCTCTGTAAACACGGAGTNGGTATCTCCATACACGCTACGAAAACGAAATCTATAATCTATAGGCAACGATGTTTTCACAATCGGATTAATATCTCTATCGTCCATATAAAATGGATTACTTAATGTATTGGCAAACCGTAACATACCGTTGGATAACTCTGCTCCATTTAGTACCGATTCTAGATACAATATCATTCTACGTCCTATGGATGTGCAACTCTTAGCCGAAGCGTATGAGTATAGAGCACTATTTCTAAATCCCATCAGACCATATACTGAGTTGGCTACTATNNNNNNNNNNNNNNNNNNNNNNNNATAGATGGCCTTTTCAGTTGAACTGGTAGCCTGTTTTAACATCTTTTTATATCTGGCTCTCTCTGCCAAAAATGTTCTTAATAGTCTAGGAATGGTTCCTTCTATTGATCTATCGAAAATTGCTATTTCAGAGATGAGGTTCGGTAGTCTAGGTTCACAATGAACCGTAATATATCTAGGAGGTGGATATTTCTGAAGCAAGAGTTGATTATTTATTTCTTCTTCCAATCTATTGGTACTAACAACGACACCGACTAATGTTTCCGGAGATAGATTTCCAAAGATACACACATTAGGATACAGACTGTTATAATCAAAGATTAATACATTATTACTAAACATTTTTTGTTTTGGAGCAAATACCTTACCGCCTTCATAAGGAAACTTTTGTTTTGTTTCTGATCTAACTAAGATAGTTTTAGTTTCCAACAATAGCTTTAACAGTGGACCCTTGATGATTGTACTCGCTCTATATTCGAATACCATGGATTGAGGAAGCACATATGTTGCCGCACCAGCGTCTGTTTTTGTTTCTACTCCATAATACTCCCACAAATACTGACACAAACAAGCATCATGAATACAGTATCTAGCCATATCTAAAGCTATGTTTAGATTATAATCCTTATACATCTGAGCTAAATCAATGTCATCCTTTCCGAAAGATAATTTATATATATCATTAGGTAAAGTAGGACATGATNNTACGACTTTAAATCCATTTTCCAANNTATNNNNNNNNNNNNNNNNNNNNATAATATCCTCATCAACAGTCACGTAATTACCTGTGGTTAAAACCTTTGCAAATGTATCGGCTTTGCCTTTCGCGTCCGTAGTATCGTCACCGATGAACGTCATTTCTCTAACTCCTCTATTTAATACTTTACCCATGCAACTGAACGCGTTCTTGGATATAGAATCCAATTTGTACGAATCCAATTTTTCAGATTTTTGAATGAATGAATATAGATCGAAAAATATAGTTCCATTATTGTTATTAACGTGAAACGTAGTATTGGCCATGCCGCATACTCCCTTATGACTAGACTGATTTCTCTCATAAATACAGAGATGTACAGCTTCCTTTTTGTCTGGAGATCTAAAGATAATCTTCTCTCCTGTTAATAACTCTAGACGATTAGTAATATATCTCAGATCAAAGTTATGTCCGTTAAAGGTAACGACGTAGTCGAACGTTAGTTCCAACAATTGTTTAGCTATTCGTAACAAAACTATTTCAGAACATAGAACTAGTTCTCGTTCGTAATCCATTTCCATTAGCGACTGTATCCTCAAACATCCTCTATCGACGGCTTCTTGTATTTCCTGTTCCGTTAACATCTCTTCATTAATGAGCGTAAACAGTAATCGTTTACCACTTAAATCGATATAACAGTAACTTGTATGCGAGATTGGGTTAATAAATACAGAAGGAAACTTCTTATCGAAGTGACACTCTATATCTAGAAATAAGTACGATCTTGGGATATCGAATCTAGGTATTTCTTTAGCGAAACAGTTACGTGGATCGTCACAATGATAACATCCATTGTTAATCTTTGTCAAATATTGCTCGTCCAACGAGTAACATCCGTCTGGAGATATCCCGTTAGAAATATAAAACCAACTAATATTGAAAAATTCATCCATGGTGGCATTTTGTATGCTGCGTTTCTTTGGCTCTTCTATCAACCACATATCTGCGACGGAGCATTTTCTATCTTTAATATCTAGATTATAACTTATTGTCTCGTCAATGTCTATAGTTCTCATCTTTCCCATCGGCCTCGCATTAAATGGAGGAGGAGATAATGACTGATATATTTCGTCCGTCACTACGTAATAAAAGTAATGAGGAAATCGTATAAATACGGTCTCGCCATTTCGACATCTGGATTTCAGATATAAAAATCTGTTTTCACCGTGACTTTCAAACCAATTAATACACCTAACATCCATTTCTAGAATTTAGAAATATATTTTCATTTAAATGAATCCCAAACATTGGGGAAGAGCCGTATGGACCATTATTTTTATAGTACTTTCGCAAGCGGGTTTAGACGGCAACATAGAAGCGTGTAAACGAAAACTATATACTATAGTCAGCACTCTTCCATGTCCTGCATGTAGACGACACGCGACTATCGCTATAGAGAACAATAATGTCATGTCTAGCGATGATCTGAATTATATTTATTATTTTTTCATCAGATTATTTAACAATTTGGCATTTGATCCCAAATACGCAATCGATGTGTCAAAGGTTAAACCTTTATAAACTTAACCCATTATAAAACTTATGATTAGTCACGACTGAAATAACCGCGTGATTATTTTTTGGTATAATTCTACACGGCATGGTTTCTGTGACTATGAATTCAACACCTGTTATCTTAGTGAAATCTTTAACAAACAGCAAGGGTTCGTCAAAGACATAAAACTCATTGTTTACGATCGAAATAGACCCCCTATCACACTTAAAATAAAAAATATCCTTATCCTTTACCACCAAATAAAATTCTGATTGGTCAATGTGAATGTATTCACTTAACAGTTCCACAAATTTATTTATTAACTCCGAGGCACATACATCGTCGGTATTTTTTATGACAAACTTTACTCTTCCAGCATCCGTTTCTAAAAAAATATTAACAAGTTCCATTTATATCATCCAATATTATTGAAATGACGTTGATGGACAGATGATATAAATAAGAAGGTACAGTACCTTTGTCCACCATCTCCTCCAATTCATACTCTATTTTGTCATTAACTTTAATGTGTGAAAACAGTACGCCACATGCTTCCATGACAGTGTGTAACACTTTGGATACAAAATGTTTGACATTAGTATAATTGTCCAAGACTGTCAATCTATAATAGATAGTAGCTATAATATATTCTATGATGGTATTGAAGAAGATGACAACCTTGGCATATTGATCATTTAACACAGACATGGTATCANNNNATAGCTTAAATGAAAGAGAATCAGTAATTGGAATAAGCGTCTTCTCGATGTAGTGTCCGTATACCAACATGTCTGATATTTTGATGTATTCCATTAAATTATTTAGTTTTTTCTTTTTATTCTCGTTAAACAGAATTTCTGTCAATGGACCCCAACATCGTTGACCTATTAAGTTTTGATTGATTTTTCCGTGTAAGGCGTATCTAGTCAGATCGTATAGCCTATCCAATAATCCATCGTCTGTGCGTAGATCACATCGTACACTTTTTAATTTTCTATAGAAGAGTGACAGACATCTGGAGCAATTACAGACAGCAATTTCTTTATTCTCTACAGATGTAAGATACTTGAAGATATTCCTATGATGATGCAGAATTTTGGATNNNNNNNNNNNNNNNNNNNNNNNNNNNNNNNNNNNNNNNNNNNNNNNNNNNNNNNNNNNNGATTTCCAATCTTTTGCAATTTTCAGTACCATTATCTTTGTTTTGATATCTATATCAGACAGCATGGTACGTCTGACAACACAGGGATTAAGACGGAAAGATGAAATGATTCTCTCAACATCTTCAATAGATACCTTGCTATTTTTTTTGGCATTATCTATATGTGAGAGAATATCCTCTAGAGAATCAGTATCCTTTTTGATGATAGTGGATCTCAATGACATGGGACGTCTAAACCTTCTTATTCTATCACCAGATTGCATGGTGATTTGTCTTCTTTCTTTTATCATGATGTAATCTCTAAATTCATCGGCAAATTGTCTATATCTAAAATCATAATATGAGATGTTTACCTCTACAAATATCTGTTCGTCCAATGTTAGAGTATCTATATCAGTTTTGTATTCCAAATTAAACATGGCAACGGATTTAATTTTATATTCCTCTATTAAGTCCTCGTCGATAATAACAGAATGTAGATAATCATTTAATCCATCGTACATGGTTGGAAGATGCTCGTTGACAAAATCTTTAATTGTCTTGATGAAGGTGGGACTATATCTAACATCTTGATTAATAAAATTTATAACATTGTCCATAGGATACTTTGTAACTAGTTTTATACACATCTCTTCATTGGTAAGTTTAGACAGAATATCGTGAACAGGTGGTATATTATATTCATCAGATATACGAAGAATAATGTCCAAATCNNNNNNNNNNNNNNNNNNATATAGATGTAGTGTAGCTCCTACAGGAATATCTTTAACTAAGTCAATGATTTCATCAACAGTTAGATCTATTTTAAAGTTAATCATATAGGCATTGATTTTTAAAAGGTATGTAGCCTTGACTACATTCTCATTAATTAACCATTCCAAGTCACTGTGTGTAAGAAGATTATATTCTATCATAAGCTTGACTACATTTGGTCCCGATACCATTAAAGAATTCTTATGATATAAGGAAACAGCTTTTAGGTACTCATCTACTCTACAAGAATTTTGGAGAGCCTTAACGATATCAGTGACGTTTATTATTTCAGGAGGAAAGAACCTAACATTGAGAATATCTGAATTAATAGCTTCCAGATACAGTGATTTTGGCAATAGTCCGTGTAATCCATAATCCAGTAACACGAGCTGGTGCTTGCTAGACACCTTTTCAATGTTTAATTTTTTTGAAATAAGCTTTGATAAAGCCTTCCTCGCAAATTCCGGATACATGAACATGTCGCCAACATGATTAAGTATTGTTTTTCATTATTTTTATATTTTCTCAACAAGTTCTCAATACCCCAATAGATAATAGAATATCACCCAATGCGTCCATGTTGTCTATTTCCAACAGGTCGCTATATCCACCAATAGAAGTTTTCCCAAAAAAGATTCTAGGAACAGTTCTACCACCAGTAATTTGTTCAAAATAGTCACGCAATTCATTTTCGGGTTTAAATTCTTTAATATCTACAATTTCATACGCTCCTCTTTTGAAACTAAACTTATTTAGAATATCCAGTGCGTTTCTACAAAAAGGACATGTAAACTTGACAAAAATTGTCACTTTGTTATTGGCCAACCTTTGTTGTACAAATTCCTCGGCCATTTTTAATATTTAAGTGATACAAAACTATCTCGACTTATTTAACTCTTTAGTCGAGATATATGGACANNNNNNGCTATATGATAACCAACTACAGAAGACAAACGCTATAAAAAACATAATTACGACGAGCANNNNNNNNNATATTTTTATTCAGTATTACTTGATATAGTAATATTAGGCACAGTCAAACATTCAACCACTCTAGATACATTAACTCTCTCATTTTCTTTAACANNNNNNNNNNNNNNNNNNNNNNNNNNNNNNNNNNNNNNNNNNNNNNNNNNNNNNNNNNNNNNNNNNNNNNNNNNNNNNNNNNNNNNNNNNNNNNNNNNNNNNNNNNNNNNCATTTTAACAGTTTCTAGTGACAAAATGCTAGCGATCCTAGGATCCTTTAGAATCACATAGATTGACGATTCGTCTCTCTTAGTAACTCNNNNNNNNNNNNNNNNNNATCTAGTANNNNAAATNNNNNNNTCCTTGACTTGAGGAGATCTAAACAATCTAGTTTTGAGAACATCGATAAGTTCATCGGGAATTACATACATACTATCTTTAATAGAACTCTTTTCATCCAGTTGAATGGATTCGTCCTTAACCAACTGATTAATGAGATCTTCTATTTTATCATTTTCTAGATGATATGTATGTCCATTAAAGTTAAATTGTGTAGCGCTTCTTTTTAGCCTAGCAGCCAATACTTTAACATCACTAATATCGATATACAAAGGAGATGATTTATCGATGGTATTAAGAATTCGTTTTTCGACATCCGTCAAAACCAATTCCTTTTTGCCTGTATCATCCAGTTTGCCATTCTTTGTAAAGAAATTATTTTCTACTAGACTATTAATAAGACTGATAAGGATTCCTCCATAATTGCACAATCCAAACTTTTTCACAAAACTAGACTTTACGAGATCTACAGGAATGCGTACTTCAGGTTTCTTAGCTTGTGATTTTTTCTTTTGTGGACATTTTCTAGTGACCAACTCATCTACCATTTCATTGATTTTAGCAGTGAAATAAGCTTTCAATGCACGGGCACTGATACTATTGAAAACGAGTTGATCTTCAAATTCCGCCATTTAAGTTCACCAAACAACTTTTAAATACAAATATATCAATAGTAGTAGAATAAGAACTATAAAAAAAATAATAATTAACCAATACCAACCCCAACAACCTGTATTATTAGTTGATGTGACAGTTTTCTCATCACTTAGAACAGATTTAACAATTTCTATAAAGTCTGTCAAATCATCTTCCTGAGAACCCATAAATACACCAAATATAGCAGCGTACAACTTATCCATTTATNCATTGAATATTGGCTTTTNNNNNNNNNNNNNNNNNNNNNNNNNNNNNNNNATATCAACAAGTCCCAGATTACGAACCAGATCTTCTTCTACATTTTCAGTCATTGATACGCGTTCACTATCTCCAGAGAGTCCGATAACGTTAGCCACTACTTCTCTATCAATGATTAGTTTCTTGAGCGCGAATGTAATTTTTGTTTCCGTTCCGGATCTATAGAAAACTACAGGTGTAATAATTGCCTTGGCTAATTGTCTTTCTCTTTTACTGAGTGATTCTAGTTCACCTTCTATAGATCTGAGAATGGATGATTCTCCAGTCGAAACATATTCTACCATGGCTCCGTTTAATTTGTTGATGAAGATGGATTCATCCTTAAATGTTTTCTCTGTAATAGTTTCCGCCGAAAGACTATGCAAAGAATTTGGAATGCGTTCCTTGTGTGTAATGTTTCCATAGACAGCTTCTAGAAGTTGATACAACATAGGACTAGCCGCGGTAACTTTTATTTTTAGAAAGTATCCATCGCTTCTATCTTGTTTAGATTTATTTTTATAAAGTTTAGTCTCTCCTTCCAACATAATAAAAGTGGAAGTCATCTGACTAGATAAACTATCAGTAAGTTTTATAGAGATAGATGAACAATTAGCGTATTGAGAAGCATTTAGTGTAACGCATTCGATACATTTTGCATTAGATTTACTAATCGATTTTGCATACTCTATAACACCCGCACAAGTCTGTAGAGAATCGCTAGATGCTGTAGGTCTTGGTGAAGTTTCAACTCTCTTCTTGATTACCTTACTCATGATTAAACCTAAATAATTGTACTTTGTAATATAATGATATATATTTTCACTTTATCTCATTTGAGAATAAAAATGTTTTTGTTAACCACTGCATGATGTACAGATTTCGGAATCGCAAACCACTTGTGGTTTTATTTTATCCTTGTCCAATGTGAATTGAATGGGAGCGGATGCGGGTTTCGTACGTAGATAGTACATTCCCGTTTTTAGACCGAGACTCCATCCGTAAAAATGCATACTCGTTAGTTTGGAATAACTCGGATCTGCTATATGGATATTCATAGATTGACTTTGATCGATGAAGGCTCCCCTGTCTGCAGCCATTTTTATGATCGTCTTTTGTGGAATTTCCCAAATAGTTTTATAAACTCGCTTAATATCTTCTGGAAGGTTTGTATTCTGAATGGATCCACCATCTACCATAATCCTATTCTTGATCTCATCATTCCATAATTTTCTCTCGGTTAAAACTCTAAGGAGATGCGGGTTAACTACTTGGAATTCTCCAGACAATACTCTCCGAGTGTAAATATTACTGGTATACGGTNNNNNNNNNNNNNNNNNTCCCAAAATTTGAGCNGTTGATGCAGTCGGCATAGGTGCCACCAATAAACTATTTCTAAGACCGTATGTTCTGATTTTATCTTTTAGAGGTTCCCAATTCCAAAGATCCGACGGTACAACATTCCAAAGATCATATTGTAGAATACCGTTACTGGCGTACGATCCTACATATGTATCATATGGTCCTTCCTTCTCAGCTAGTTTACAACTCGCCTCTAATGCACCGTAATAAATGGTTTCAAAGATCTTCTTATTTAGATCTTGTGCTTCCAGGCTATCAAATGGATAATTTAAGAGAATAAACGNNNNNNNNNNNNNNNNNNNNCCAATACCGATAGGTCTATGTCTCTTATTAGAGATTTCAGCTTCTGGAATAGGATAATAATTAATATCTATAATTTTATTGAGATTTCTGACAATTACTTTGACCACATCCTTCAGTTTGAGAAAATCAAATCGCCCATCTATTACAAACATGTTCAATGCAACAGATGCCAGATTACACACGGCTACCTCATTAGCATCCGCATATTGTATTATCTCAGTGCAAAGATTACTACACTTGATGGTTCCTAAATTTTGTTGATTACTCTTTTTGTTACACGCATCCTTATAAAGAATGAATGGAGTACCAGTTTCAATCTGAGATTCTATAATCGCTTTCCAGACGACTCGAGCCTTTATTATACATTTGTATCTCCTTTCTCTTTCGTATAGTGTATACAATCGTTCGAACTCGTCTCCCCAAACATTGTCCAATCCAGGACATTCATCCGGACACATCAACGACCACTCTCCGTCATCCTTCACTCGTTTCATAAAGAGATCAGGAATCCAAAGAGCTATAAATAGATCTCTTGTTCTATGTTCATCGTTTCCTGTATTCTTTTTAAGATCGAGGAACGCCATAATATCAGAATGCCACGGTTCCAAGTATATGGCCATAACTCCAGGCCGTTTGTTTCCTCCCTGATCTATGTATCTAGCGGTGTTATTATAAACTCTCAACATTGGAATAATACCGTTTGATATACCATTGGTACCGGAGATATAGCTTCCACTGGCACGAATATTACTAATTGATAGACCTATTCCCCCTGCCATTTTAGAGATTAATGCGCATCGTTTTAACGTGTCATAGATGCCTTCTATGCTATCATCGATCATGTTAAGTAGAAAACAGCTAGACATTTGGTGACGAGTAGTTCCCGCATTAAATAAGGTAGGAGAAGCGTGCGTAAACCATTTTTCAGAAAGTAGATTGTACGTCTCAATAGCTGAGTCTATATCCCATTGATGAATTCCTACTGCGACACGCATTAACATGTGCTGAGGTCTTTCAACAATTTTGTTGTTTATTTTCAACAAGTAGGATTTTTCCAAAGTTTTAAAACCAAAATAGTTGTATGAAAAGTCTCGTTCGTAAATAATAACCGAATTGAGCTTATCCTTATATTTGTTAACTATATCCATGGTAATACTTGAAATAATCGGAGAATGTTTCCCATTTTTAGGATTAACATAGTTGAATAAATCCTCCATCACTTCACTAAATAGTTTTTTTGTTTCCTTGTGTAGATTTGATATGGCTATTCTGGCGGCTAGAATGGCATAATCCGGATGTTGTGTAGTACAAGTGGCTGCTATTTCGGCTGCCAGAGTGTCCAATTCTACCGTTGTTACTCCATTATATATTCCTTGAATAACCTTCATAGCTATTTTAATAGGATCTATATGATCAGTGTTTAAGCCATAGCACAATTTTCTAATACGAGACGTGATTTTATCAAACATGACATTTTCCTTGTATCCATTTCGTTTAATGACAAACATTTTTGTTGGTGTAATAAAAAAAATTATTTAATTTTTCATTAATAGGGATTTGACGTATGTAGCGTACAAAATTATCGTTCCTGGTATATAGATAAAGAGTCCTATATATTTGAAAATCGTTACGGTTCGATTAAACTTTAATGATTGCATTGTGAATATATCATTAGGATTTAACTCCTTGACTATCATGGCGGTGCCAGAAATTACCATCAAAAGCATTAATACAGTTATGCAGATCGCAGTTAGAACGGTTATAGCATCCACCATTTATATCTAAAAATTAGATCAAAGAATATGTGACAACGTCCTAGTTGTATACTGAGAATTGACGAAACAATGTTTCTTACATATTTTTTTCTTATTAGTAACCGACTTAATAGTAGGAACTGGAAAACTAGACTTGATTATTCTATAAGTATAGATACCCNNNNNNNNNNNNNNNNNNNNNNTAAAAGTTCCAGAAAATGTAGAATTTTTTAAAAAGTTATCTTTTGCTATTACTAATATCGTGGTTAGACGCTTATTATTAATATGAGTGATGAAATCCACACCGCTTCTAGATATCGCTTTTATTTCCACATTAGATGGTAAATCCAATAGTGAAACTATCTTTTTAGGAATGTATGGACTCGCGTTTAGAGGAGTGAACGTCTTCGGAGTAGTAAAGGATGATTCGTCAAATGAATAAACAATTTCACAAATGGATGTTAATGTATTAGTAGGAAATTTTTTGACGCTAGTGGAATTGAAGATTCTAATGGATGATGTTCTACCTATTTCATCCGATAACATGTTAATTTCCAATACCAACGGTTTTAATATTTCGATGATATACGGTAGTCTCTCTTTCGGACTTATATAGCTTATTCCACAATACGAGTCATTATATACTCCAAAAAACAAAATAACTAGTATAAAATCTGTATCGAATGGGAAAAACGAAATTATCGATATAGGTATAGAANNNNNNNNNNNNNNNNNNNNNNNNNNNNNNNNNNNNNNNNNNNNNNNAACCGATAGGTTATTGACATTGTATGGTTTTAAATATTCTATAACTTGAGACTTGATNNNNNNNNNNNNNNNNNNGAAAATTATTTTTATCACCACGTGTGTTTCAGGATCATCGTCGACGCCAGTTAACCAACCGAATGGAGTAAAATAAATATCATTAATATATGCTCTAGATATTAGTATTTTTATTAATCCTTTGATTATCATCTTCTCGTACGCGAATGATTCCATGATCAAGAGTGATTTGAGAACATCCTCCGGAGTATTAATGGGTTTAGTAAACAGTCCATCGTTGCAATAATAAAAGTTGTCCAAGTTAAAGGATATTATGCATTCGTTTAAAGATATCACCTCATCTAACGGAGACAATTTTTTGGTAGGTTTTAGAGACTTTGAAGCTACTTGTTTAACAAAGTTATTCATCGTCGTCTACTATTCTATTTAATTTTGTAGTTAATTTATCACATATCACATTAATTGACTTTTTGGTCCACTTTTCCATACGTTTATATTCTTTTAATCCTGCGTTATCCGTTTCCGTTATATACAGGGATAGATCTTGCAAGTTAAATAGAATGCTCTTAAATAATGTCATTTTTTTATCCGCTAAAAATTTAAAGAATGTATAAACTTTTTTCAAAGATTTAAAACTTTTAGGTGGAGTTCTGGTACACAATATCATAAACAAACTAATAAACATCCCACATTCAGATTCCAACAATTGATTAACTTCCACATTAATACAGCCTATTTTCGCTCCAAATGTACATTCGAAAAATCTGAATAAAACATCAATATCGCAATTTGTATTATCCAATACAGAATGTCTGTGATTCGTGTTAAAACCATCGGAAAAAGAATAGAAATAAAAATTATTATAATGGTGGAATTCAGTTGGAATATTGCCTCCGGAGTCATAAAAGGATACTAAACATTGTTTTTTATCGTAAATTACACATTTCCAATGAGACAAATAACAAAATCCAAACATTACAAATCTAGAGGTAGAACTTTTAATTTTGTCTTTAAGTATATACGATAAGATATGTTTATTCATAAACGCGTCAAATTTTTCATGAATAGCTAAGGAGTTTAAGNNNNNNNNNNNNNNNNGTCCTATATAATCCACTTCGGATCCATAAGCAAACTGAGAGACTAAGTTCTTAATACTTCGATTGCTCATCCAGGCTCCTCTCTCAGGCTCTATTTTCATCTTGACGACCTTTGGATTTTCACCAGTATGTATTCCTTTACGTGATAAATCATCAATTTTCAAATCCATTTGTGAGAAGTCTATCGCCTTAGATACTTTTTCCCGTAGTTGAGGTTTAAAGAAATACGCTAACGGTATACTAGTAGGTAACTCAAAGACATCATATATAGAATGGTAACGCGTTGTTAACTCGTCGGTTAACTCTTTCTTTTGATCGAGTTCATCGCTACTATTGGGTCTGCTCAGGTGCCCCGACTCTACTAGTTCCAACATCATACCGATAGGAATACAAGACACTTTGCCAGCGGTTGTAGATTTATCATATTTCTCCACCACATATCCGTTACAATTTGTTAAGAATTTAGATACATCTATATTGCTACATAATCCAGCTAGTGAATATATATGACATAATAAATTGGTAAATCCTAGTTCTGGTANNNNNNNNNNNNNNNNNNNNNTATATCTTTCCATTTATCATGGAAAAGAATTTACCAGATATCTTCTTTTTTCCAAANNNCGTTAATGTATTCTCTTACAAATATTCACAAGATGAATTCAGTAATATGAGTAAAACGGAACGTGATAATTTCTCATTGGCTGTGTTTCCAGTGATAAAACATAGATGGCATAACGCNNNNNTTGTAAAACATAAAGGAATATACAAAGTTAGTACAGAAGCACGTGGAAAAAAAGTATCTCCTCCATCACTAGGAAAACCCGCACATATAAACCTAATGTCGAAGCAATATATATATAGTGAGTATGCAATAAGCTTTGAATGTTATAGTTTTCTAAAATGTATAACAAATACAGAAATCAATTCGTTCGATGAGTATATATTAAGAGGACTATTAGAAGCTGGTAATAGTTTACAGATATTTTCCAATTCCGTAGGTAAACGAATAGATACTATAGGTGTACTAGGGAATAAGTATCCATTTAGCAAAATTCCATTGGCCTCATTAACTCCTAAAGCACAACGAGAGATATTTTTAGCGTGGATTTCTCATAGACCTGTAGTTTTAACTGGAGGAACCGGAGTGGGTAAGACGTCACAGGTACCCAAGTTATTGCTTTGGTTTAATTATTTATTTGGTGGATTCTCTTCTCTAGATAAAATCACTGACTTTCACGAAAGACCAGTCATTCTATCTCTTCCTAGGATAGCTTTAGTTAGATTGCATAGCAATACCATTTTAAAATCATTGGGATTTAAGGTACTAGATGGATCTCCTATCTCTTTACGGTACGGATCTATACCGGAAGAATTAATAAACAAACAACCAAAAAAATATGGAATTGTATTTTCTACCCATAAGTTATCTCTAACAAAACTATTTAGTTATGGCACTATTATTATAGACGAAGTTCATGAGCATGATCAAATAGGAGATATTATTATAGCAGTAGCGAGAAAACATCATACGAAAATAGATTCTATGTTTTTAATGACTGCCACGTTAGAGGATGACAGGGAACGTCTAAAAATATTTTTACCTAATCCCGCATTTATACATATTCCTGGAGATACACTGTTTAAAATTAGCGAGGTATTTATTCATAATAAGATAAATCCATCTTCCAGAATGGCATATATAGAAGAAGAAAAGAGAAATTTAGTTACTGCTATACAGATGTATACTCCTCCTGATGGATCATCCGGTATAGTCTTTGTGGCATCCGTTGCACAGTGTCACGAATATAAATCATATTTAGAAAAAAGATTACCGTATGATATGTATATTATTCATGGTAAGGTCTTAGATATAGACGAAATATTAGAAAAAGTGTATTCATCACCTAATGTATCGATAATTATTTCTACTCCTTATTTGGAATCCAGCGTTACTATACGCAATGTTACACACATTTATGATATGGGTAGAGTTTTTGTCCCCGCTCCTTTTGGAGGATCACAACAATTTATTTCTAAATCTATGAGAGATCAACGAAAAGGAAGAGTAGGAAGAGTTAATCCTGGAACATACGTATATTTCTATGATCTGTCTTATATGAAATCTATACAGCGAATAGATTCAGAATTTCTACATAATTATATATTGTACGCTAATAAGTTTAATCTAACACTCCCCGAAGATTTGTTTATAATCCCTACAAATTTGGATATTCTATGGCGTACAAAGGAATATATAGACTCGTTCGATATTAGTACAGAAACATGGAATAAATTATTATCCAATTATTATATGANGATGATAGAGTATGCTAAACTTTATGTACTAAGTCCTATTCTCGCTGAGGAGTTGGATAACTTTGAGAGGACGGGAGAATTAACTAGTATTGTACAAGAAGCCATTTTATCTCTAAATTTACAAATTAAGATTTTAAAATTTAAACATAAAGATGATGATACGTATATACACTTTTGTAGAATATTATTCGGTGTCTATAACGGAACAAACGCTACTATATATTATCATAGACCTCTAACGGGATATATGAATATGATTTCAGATACTATATTTGTTCCTGTAGATAATAACTAAAAATCAAAATCTAATGACCACATCTTTTTTTAGAGATGAAAAATTTTCCACATCTCCTTTTGTAGACACGACTAAACATTTTGCAGAAAAAAGTTTATTATTATTTAGATAATCGTATACTTCATCAGTGTAGATAGTAAATGTGAACAGATAAAAGGTATTCTTGCTCAATAGATTGGTAAATTCCATAGAATATATTAATCCTTTCTTCTTGAGATCCCACATCATTTCAACCAAAGACGTTTTATCCAATGATTTACCTCGTACTATACCACATACAAAACTAGATTTTGCAGTGATGTCGTACCTGGTATTCCTACCAAACAAAATTTTACTTTTAGTTCTTTTAGAAAATTCTAAGGTAGAATCTCTATTTGTCAATATGTCATCTATGGAATTACCACTAGCAAAAAATGATAGAAATATATATTGATACATCGCAGCTGGTTTTGATCTACTATACTTTAAAAACGAATCAGATTCCATAATTGCTTGTATATCATCAGCTGAAAAACTATGTTTTACACGTATTCCTTCGGCATTTCTTTTTAATGATATATCTTGTTTAGACAATGATAAAGTTATCATGTCCATGAGAGACGCGTCTCCGTATCGTATAAATATTTCATTAGATGTTAGACGCTTCATTAGGGGTATACTTCTATAAGGTTTCTTAATTAGTCCATCATTGGTTGCGTCAAGAACTACTATCTGATGTTGTTGGGTATCTCTAGTGTTACACATGGCCTTACTAAAGTTTGGGTAAATAACTATGATATCTCTATTAATTATAGATGTATATATTTCATTCGTCAAGGATATTAATATNNNNNNNNNNNNNNNNNNNNNNCGTGTAATGTAATCATATAAATCATGCGATAGCCAAGGAAAATTCAAATAGATGTTCATCATATAATNNNNNNNNNNNNNCNTATTAATACTTTGACATTGACTAATTTGTAATATAGCCTCGCCACGAAGAAAGCTCTCGTATTCAGTTTCATCGATAAAGGATACCGTTAAATATAACTGGTTGCCGATAGTCTCATAGTCTATTAAGTGGTAAGTTTCGTATAAATACAGAATCCCTAAAATATTATCTAATGTGGGATTAATCCTTACCATAACTGTATAAAATGGAGCCGGAGTCATAACTATTTTACCGTTTGTACTTACTGGAATAGATGAAGGAATAATCTCCGGACATGATGGTAAAGACCCAAATGTCTGTTTGAAGAAATCCAATGTTCCAGGTCCTAATCTCTTGACAAAAATTACGATATTCGATCCCGATATCCTTTGCATTCTATTTACCAGCATATCACGAACTATATTAAGATTATCTATCATGTCTATTCTCCCACCGTTATATAAATCGCCTCCGCTAAGAAACGTTAGTATATCCATACAATGGAATACTTCATTTCTAAAATAGTATTCGTTTTCTAATTCTTTAATGTGAAATCGTATACTAGAAAGGGAAAAATTATCTTTGAGTTTTCCATTAGAAAAGAACCACGAAACTAATGTTCTGATTGCGTCTGACTCCGTCGCTGAATTAATAGATTTACACCAAAAACTCATATAACTTCTAGATGTAGAAGCATTCGCTAAAAAATTAGTAGAATCAAAGGATATAAGTAGATGTTCCAACAAGTGAGCAATTCCCAAGATTTCATCTATATCATTCTCGAATCCGAAATTAGAAATTCCCAAGTAGATATCCTNNNNNNNNNNNNNNNNNNNNNNNNNNNNNNNNNNNNNNNNNNNNNNNNNNNNNNNNNNNGGAGTAAAATAGGAAGTAACGTTCGTATATCGTTATCGTCGTATAAATTAAAGGTGTGTTTTTTGCCATTAAGAGACATTATAATTTTACCAATATTGGAATTATAATATAGGTGTATTTGAGCACTAGAAACGGTCGATGCATCGGTAAATATAGCTGTATCTAATGTTCTAGTCGGTATTTCTTCATTTCGCTGTCTAATGATAGCGTTTTCTCTATCTGTTTCCATTACAGCTGCCTGAAGTTTATTGGTCGGATAATATGTAAAATAATAAGAAATACATACGAATAACAAAAATAAAATAAGATATAATAAAGATGCCATTTAGAGATCTAATTTTGTTCAACTTGTCCAAATTCCTACTTACAGAAGATGAGGAATCGTTGGAGATAGTATCTTCCTTATGTAGAGGATTTGAAATATCTTACGATGACTTAATATCGTACTTTCCAGATAGGAAATACCATAAATATATTTCTAAGGTATTTGAACATGTAGATTTATCGGAGGAATTAAGTATGGAATTCCATGATACAACTCTGAGAGATTTAGTATATCTTAGATTGTACAAGTATTCCAAGTATATACGGCCGTGTTATAAATTAGGAGATAATCTAAAAGGTATAGTTGTTATAAAGGACAGAAATATATATATTAGAGAAGCAAATGANNNNNNNNNNNNNNNNNNNNNNNNNNAATACACTCCTCAGATTTATACNNATTCTAATGANNNAGTTCCCATAGCTGGTTCAAAATTAATTCTTTGTGGATTTTCTCAAGTTACATTTATGGCGTATACAACGTCGCATATAACAACAAATAAAAAGGTAGATGTTCTCGTTTCCAAAAAATGTATAGATGAACTAGTCGATCCAATAAATTATCAAATACTTCAAAATTTATTTGATAAAGGAAGCGGAACAATAAACAAAATACTCAGGAAGATATTTTATTCGGTAACAGGTGGCCAAACTCCATAGGTAGCTTTTTCTATTTCGGATTTTAGAATTTCCAAATTCACCAGCGATTTATCGGTTTTGGTGAAATCCAAGGATTTATTAATGTCCACAAATGCCATTTGTTTTGTCTGTGGATTGTATTTGAAAATGGAAACGATGTAGTTAGATAGATGCGCGGCGAAGTTTCCTATTAGGGTTCCGCGCTTCACGTCACCCAACATACTTGAATCACCATCCTTTAAAAAAAATGATAAGATATCAACATGGAGTATATCATACTCGGATTTTAATTCTTCTACTGCCTCACTGACATTTTCACAAATACTACAATACGGTTTACCGAAAATAATCAGTACGTTCTTCATTTATGGGTATCAAAAACTTAAAATCGTTACTGCTGGAAAATAAATCACTGACGATATTAGATGATAATTTATACAAAGTATACAATGGAATATTTGTGGATACAATGAGTATTTATATAGCCGTCGCCAATTGTGTCAGAAACTTAGAAGAGTTAACTACGGTATTCATAAAATACGTAAACGGATGGGTAAAAAAGGGAGGACATGTAACCCTTTTTATCGATAGAGGAAGTATAAAAATTAAACAAGACGTTAGAGACAAGAGACGTAAATATTCTAAATTAACCAAGGACAGAAAAATGTTAGAATTAGAAAAGTGTACATCCGAAATACAAAATGTTACCGGATTTATGGAAGAAGAAATAAAGGCAGAAATGCAATTAAAAATCGATAAACTCACATTTCAAATATATTTATCTGATTATGATAACATAAAAATATCATTGAATGAGATACTAACACATTTCAACAATAATGAGAATGTTACATTATTTTATTGTGATGAACGAGACGCAGAATTCGTTATGTGTCTAGAGGCTAAAACACAGTTCTCTACCACAGGAGAATGGCCGTTAATAATAAGTACCGATCAGGATACTATGCTATTCGCGTCTGCTGATAATCATCCTAAGATGATAAAAAACTTAACTCAACTGTTTAAATTTGTTCCCTCGGCAGAGGATAACTATTTAGCAAAATTAACTGCATTAGTGAATGGATGTGATTTCTTTCCTGGACTCTATGGGGCATCTATAACACCCAACAACTTAAACAAAATACAATTGTTTAGTGATTTTACAATCGATAATATAGTCACTAGTTTGGCAATTAAAAATTATTATAGAAAGACTAACTCTACCGTAGACGTGCGTAATATTGTTACGTTTATAAACGATTACGCTAATTTAGACGATGTCTACTCGTATATTCCTCCTTGTCAATGCACTGTTCAAGAATTTATATTCTCCGCATTAGATGAAAAATGGAATGAATTTAAATCATCTTATTTAGAGAGCGTGCCGTTACCCTGCCAATTAATGTACGCATTAGAACCACGTAAGGAGATTGATGTTTCAGAAGTTAAAACTTTATCATCTTATATAGATTTCGAAAATACTAAATCAGATATCGATGTTATAAAATCTATATCCTCGATTTTTGGATATTCTAACGAAAACTGTAACACCATAGTGTTNNNNNNNNNNNNNNNNNATTTACTACTGAGTATAAATAATTCATTTTACTTTAACGATAGTCTGTTAATAACCAATACTAAAAGTGATAATATAATAAATATAGGTTACTAGATTAAAAAATGGTGTTCCAGCTCGTGTGTTCTACATGCGGCAAAGATATTTCTCACGAACGATATAAATTGATTATACGAAAAAAATCATTAAAGGATGTACTAGTCAGTGTAAAGAACGAATGTTGTAGGTTAAAATTATCTACACAAATAGAACCTCAACGTAACTTAACAGTGCAACCTCTATTGGATATAAACTANNNNNTCCGGTTAATTTTATCAAGACATATGCGCCTAGAGGTTCTATTATTTTTATTAATTATGCCATGTCATTAACTAGTCATTTGAATCCATCGATAGAAAAACATGTGGGTATTTATTATGGTACGTTATTATCGGAACACTTGGTAGTTGAATCTACCTATAGAAAAGGAGTTAGAATAGTCCCATTGGATAGATTTTTTGAAGGATATCTTAGTGCAAAAGTATACATGTTAGAGAATATTCAAGTTATGAAAATAGCAGCTGATATGTCGTTAACTTTACTAGGTATTCCATATGGATTTGGTCATGATAGAATGTATTGTTTTAAATTGGTAGCTGAATGTTATAAAAATGCCGGTATTGATACATCGTCTAAACGAATATTAGGTAAAGATATTTTTCTGAGCCAAAACTTTACAGATGATAATAGATGGATAAAGATATATGATTCTAATAATTTAACATTTTGGCAAATTGATTACCTTAAAGGGTGAGTTAATANNCATAACTACTCCTCCGTTGTTTTTTCCCTCGTTCTTTTTCTTAACGTNNNNNNNNNNNNNNNNNNNNNNNNNNNNNNNNNNNNNNNNNNNNNNCTTTTGCATATCGGATGCAGAAATTGGTATAAATGTTGTAATTGTATTATTTCCCGTCAATGGACTAGTCACAGCTCCATCAGTTTTATATCCTTTAGAGTATTTCTCACTCGTGTCTAGCATTCTAGAGCATTCCATGATCTGTTTATCGTTGATATTGGCCGGAAAGATAGATTTTTTATTTTTTATTATATTACTATTGGCAATTGTAGATATAACTTCTGGTAAATATTTTTCTACCTTTTCAATCTCTTCTATTTTCAAGCCGGCTATATATTCTGCTATATTGTTACTAGTATCAATACCTTTTCTGGCTAAGAAGTCATATGTGGTATTCACTATATCAGTTTTAACTGGTAGTTCCATTAGCCTTTCCACTTCTGCAGAATAATTAGAAATTGGTTCTTTACCAGAAAATCCAGCTACTATAATAGGCTCACCGATGATCATTGGCAAAATCCTATATTGTACCAGATTAATGAGAGCATATTTCATTTCCAATAATTCTGCTAGTTCTTGAGACATTGATTTATTTGATGAATCTATTTGGTTCTCTAGATACTCTACCATTTCTGCCGCATACAATAACTTGTTAGATAAAATCAGGGTTATCAAAGTGTTTAGTGTGGCTAGAATAGTGGGCTTGCACGTATTAAAGAATGCTGTAGTATGAGTNNNNNNNNNNNNNNNNNNATATAGTCTCCAGAAATCTGTGGCGTNNNNNNCATGAACTGAATGACATCGAAGATTGTCCAATATTTTTAATAGCTGCTCTTTGTCCATTATTTCTATATTTGACTCGCAACAATTGTAGATACCATTAATCACTGATTCCTTTTTCGATGCCGGACAATAGCACAATTGTTTAGCTTTGGACTCTATGTATTCAGAATTAATAGATATATCTCTCAATACAGATTGCACTATACATTTTGAAACTATGTCAAAAATTGTAGAACGACGCTGTTCTGTAGCCATTTAACTTTAAATAATTTACAAAAATTTAAAATGAGCATCCGTATAAAAATCGATAAATTGCGCCAAATTGTGGCATATTTTTCAGAGTTCAGCGAAGAAGTGTCTATAAATGTAGACTTGACGGATGAATTAATGTATATTTTTGCCGCCTTGGGCGGATCTGTAAACATTTGGGCCATTATACCTCTCAGTGCATCAGTGTTCTACCGCGGAGCCGAAAATATTGNNNNNNACCTTCCAGTGTCCAAGGTNNNNNNNNNNNNNNNNNNNNNNNNNNNNNNNNNNATCATAAATATAGAACCNGATCTGGAAAATAATCTAGTAAAACTTNNNNGTTATCATGTAGTAAGTGTCGATTGTAACAAGGAACTGATGCCTATTAGGACAGATACTACTATTTGTCTAAGTATAGATCAAAAGAAATCTTACGTATTTAATTTTCACAAGTATGAAGAAAAATGTTGTGGTAGAACCGTCATTCATCTAGAATGGTTGTTGGGCTTTATCAAGTGTATTAGTCAGCATCAGCATTTGGCTATTATGTTTAAAGANNNCAATATTATTATGAAGACTCCTGGTAATACTGATGCGTTTTCCAGGGAATATTCTATGACTGAATGTTCTCAAGAACTACAAAAGTTTTCTTTCAAAATAGCTATCTCGTCTCTCAACAAACTACGAGGATTCAAAAAGAGAGTCAATGTTTTTGAAACTAGAATCGTAATGGATAATGACGATAACATTCTAGGAATGTTGTTTTCGGATAGAGTTCAATCCTTTAAGATTAACATCTTTATGGCGTTTTTAGACTAATACTTTCAATGAGATAAATATGGGTGGCGGAGTAAGTGTTGAGCTCCCTAAACGGGATCCACCTCCGGGAGTACCCACTGATGAGATGTTATTAAACGTGGATAAAATGCATGACGTGATAGCTCCCGCTAAGCTTTTAGAATATGTGCATATAGGACCACTAACAAAAGATAAAGAGGATAAAGTAAAGAAAAGATATCCAGAGTTTAGATTAGTCAACACAGGACCCGGTGGTCTTTCGGCATTATTAAGACAATCATATAATGGAACCGCACCCAATTGCTGTCGCACTTTTAATCGTACTCATTATTGGAAGAAGGATGGAAAGATATCAGATAAGTATGAAGAGGGTGCAGTATTAGAATCGTGTTGGCCCGACGTCCACGACACTGGAAAATGCGATGTTGATTTATTCGACTGGTGTCAGGGGGATACGTTCGATATAAACATATGCCATCAGTGGATCGGTTCAGCCTTTAATAGGAGTGATAGAACTGTAGAGGGTCGACAATCGTTAATAAATCTGTATAATAAGATGCAAAGATTATGTAGTAAAGATGCTAGTGTACCAATATGTGAATTATTTTTGCATCATTTACGCGCACACAATACAGAAGATAGTAAAGAGATGATCGATTATATTCTAAGACAACAGTCGGCGGACTTTAAACAGAAATATATGAGATGTAGTTATCCCACTAGAGATAAGTTAGAAGAGTCATTAAAATATGCGGAACCTCGAGAATGTTGGGATCCAGAGTGTTCGAATGCCAATGTTAATTTCTTACTAACACGTAATTATAATAATTTAGGACTTTGCAATATTGTACGATGTAATACGAGCGTGAATAACTTACAGATGGATAAAACTTCCTCATTAAGATTATCATGTGGATTAAGCAATAGTGATAGATTTTCTACTGTTCCCGTCAATAGAGCAAAAGTAGTTCAACATAATATTAAACATTCGTTCGACCTAAAATTGCATTTGATCAGTTTATTATCTCTCTTGGTAATATGGATACTAATTGTAGCTATTTAAATGGGTGCCGCAGCAAGCATACAGACGACTGTGAATACACTCAGTGAACGTATCTCGTCTAAATTAGAACAAGAAGCGAACGCTAGTGCTCAAACAAAATGTGATATAGAAATCGGAAATTTTTATATCCGACAAAACCATGGATGTAACATCACTGTTAAAAATATGTGCTCTGCGGACGCGGATGCTCAGTTGGATGCTGTGTTATCAGCCGCTACAGAAACATATAGTGGATTAACACCGGAACAAAAAGCATACGTACCAGCTATGTTTACTGCTGCGTTAAACATTCAGACGAGTGTAAACACTGTTGTTAGAGATTTTGAAAATTATGTGAAACAGACTTGTAATTCTAGCGCTGTTGTCGATAACAAATTAAAGATACAAAACGTAATTATAGATGAATGTTACGGAGCCCCAGGATCTCCAACAAATTTGGAATTTATTAATACAGGATCTAGCAAAGGAAATTGTGCCATTAAGGCGTTGATGCAATTGACTACTAAGGCCACTACTCAAATAGCACCTAGACAAGTTGCTGGTACAGGAGTTCAGTTTTATATGATTGTTATCGGTGTTATAATATTGGCAGCGTTGTTTATGTACTATGCCAAGCGTATGCTGTTCACATCCACCAATGATAAAATCAAACTTATTTTAGCCAATAAGGAAAACGTCCATTGGACTACTTACATGGACACATTCTTTAGAACTTCTCCGATGATTATTGCTACCACGGATATACAAAACTGAAAATATATTGATAATATTTTAATAGATTAACATGGAAGTTATCGCTGATCGTCTAGACGATATAGTGAAACAAAATATAGCGGATGAAAAATTTGTAGATTTTGTTATACACGGTCTAGAGCATCAATGTCCTGCTATACTTCGACCATTAATTAGGTTGTTTATTGATATACTATTATTTGTTATAGTAATTTATATTTTTACGGTACGTCTAGTAAGTAGAAATTATCAAATATTGTTGGTGTTGGTGGCGCTAGTCATCACATTAACTATTTTTTTATTACTTTATACTATAATAGTACTAGACTGACTTCTAACAAACATCTCACCTGCCATAAATAAATGCTTGATATTAAAGTCTTCTATTTCTAACACTATTCCATCTGTGGAAAATAATACTCTGACATTATCGCTAATTGATACATCGGTAAGTGATATGCCTATAAAGTAATAATCTTCTTTGGGCACATATACCAGTGTACCAGGTTCTAACAACCTATTTACTGGTGCTCCTGTAGCATACTTTTTTTTTACCTTGAGANNNNNNNNNNNNNNNNNGGTCAATAGTGATATGTGATTTTTTATCAACCACTCAAAAAAGTAATTGGAGTGTTCATATCCTCTACGGGCTATTGTCTCATGACCGTGTATGAAATTTAAGTAACACGACTGTGGTAGATTTGTTCTATAGAGCCGGTTGCCGCAAATAGATAGAACTACCAATATGTCTGTACAAATGTTAAACATTAATTGATTAACAGAAAAAACAATGTTCGTTCTGGGAATAGAAACCAGATTAAAACAAAATTCATTAGAATATATGCCACGTTTATACATGGAATATAAAATAACTACAGTTTGAAAAATAACAGTATCATTTAAACATTTAACTTGCGGGGTTAATCTCACAACTTTACTGTTTTTGAACTGTTCAAAATATAGCATAGATCCATGAGAAATACGTTTAGCCGCCTTTAATAGAGGAAATCCAACCGCCTTTCTGGATCTCACCAACGACGATAGTTCTGACCAGCAACTCATTTCTTCATCATCCACCTGTTTTAACATATAATAGGCAGGAGATAGATATCCATCATTGCAATATTCCTTCTCGTAGGCACACAATCTAATATTGATAAAATCTCCATTCTCTTCTCTGTATTTATTATCTTGTCTCGGTGGCTGATTAGGCTGTGGTCTATCGTTGTTGAATCTATTTTGGTCATTAAATCTTTCATTTCTTCCTGGTATATTTCTATCACCTCGTTTGGTTGGATTTTTGTCTATATTATCGTTTGTAACATCGGTACNGGTATTCATTTATCACAAAAAAAACTTCTCTAAATGAGTCTACTACTAGAAAACCTCATCGAAGAAGATACCATATTTTTTGCAGGAAGTATATCTGAGTATGATGATTTACAAATGGTTATTGCTGGTGCAAAATCCAAATTTCCAAGATCTATGCTTTCTATTTTTAATATAGTACCTAGAACGATGTCAAAATATGAGTTGGAGTTGATTCATAACGAGAATATCACAGGGGCAATGTTTACCACAATGTATAATATAAGAAACAATTTGGGTCTAGGCGATGATAAACTAACTATTGAAGCCATTGAAAACTATTTCTTGGATCCTAACAATGAGGTTATGCCTCTTATCATTAATAATACGGATATGACTACCGTCATTCCTAAAAAAAGTGGTAGGAGAAAGAATAAGAACATGGTTATCTTCCGTCAAGGATCATCACCTATCTTGTGTATTTTCGAAACTCGTAAAAAGATTAATATTTATAAAGAAAATATGGAATCCGTATCGACTAAGTATACACCTATCGGAGACAACAAGGCTTTGATATCTAAATATGCGGGAATTAATATNNNNNNNNNNNNTTCTCCTTCCACGTCCATGAGATTGAATGCCATTTACGGATTCACCAATAAAAATAAACTAGAGNNNNNNNNNNNNNNNNNNNNNNNNNNNNNNNNNNGTTCTAGCCCTCTTCAAGAACCCATTAGGTTAAATGATTTTCTGGGACTATTGGAATGTGTTAAAAAGAATATTCCTCTAACAGATATTCCGACAAAGGATTGATTACTATAAATGGAGAATGTTCCTAATGTATACTTTAATCCTGTGTTTATAGAGCCCACGTTTAAACATTCTTTATTAAGTGTTTATAAACACAGATTAATAGTTTTATTTGAAGTATTCGTTGTATTCATTCTAATATATGTATTTTTTAGATCTGAATTAAATATGTTCTTCATGCCTAAACGAAAAATACCCGATCCTATTGATAGNNNNNNNNNNNNNAATCTAGCGTGTGAAGACGATAAATTAATGATCTATGGATTACCATGGATAACAACTCAAACATCTGCGTTATCAATAAATAGTAAACCGATAGTGTATAAAGATTGTGCAAAGCTTTTGCGATCAATAAATGGATCACAACCAGTATCTCTTAACGATGTTCTTCGCAGATGATGATTCATTTTTTAAGTATTTTGCNNNNNNNNNNNNNNNNNNNNCATTATCTNNNATATTGCAAATCACTCAATATCTAGACNNNNNNNNNNNNNNNNNNNNNNNNNNNNNNNNNNNNNNNNNNNNNNNNNNNNNNNNNNNNNNNNNNNNNNNNGAGGAATACAGACAATTGACAAAATTCACAGACTCTCAAGATTTTAAAAAACTGTTTAACAAGGTCCCTATTGTTACAGATNNNNNNNNNNNNNNNNATNNNNNNNNNNNNNNNNNNNNNNNNNNNNNNNNNNNNNNNNNNNNNNNNNNNNNNGCTCTAGCTACCACCGCAATAGATCCTGTTAGATACATAGATCCTCGTCGTGATATCGCATTTTCTAACGTGATGGATATATTAAAGTCGAATAAAGTTGAAAAATAATTAATTCTTTATTGTTATCATGAACGGCGGACATATTCAGTTGATAATCGGCCCCATGTTTTCAGGTAAAAGTACAGAATTAATTAGACGAGTTAGACGTTATCAAATAGCTCAATATAAATGTGTGACTATAAAATATTCTAACGATAATAGATACGGAACGGGACTATGGACACATGATAAGAATAATTTTGCAGCATTGGAAGTAACTAAACTATGTGATGTCTTGGAAGCAATTACANNNNNNNNNNNNNNNNNNNNNNNNNNNNNNNNNNNNNNNNNNNNNNTTGTTGAATTCNNNNNGCGTATGGCAAACGAAGGAAAAATAGTTATAGTAGCCGCGCTCGATGGGACATTTCAACGTAGACCGTTTAATAATATTTTGAATCTTATTCCATTATCTGAAATGGTGGTAAAACTAACTGCAGTGTGTATGAAATGCTTTAAGGAGGCTTCCTTTTCTAAACGATTAGGTACAGAAACCGAGATAGAAATAATAGGAGGTAATGATATGTATCAATCTGTGTGTAGAAAGTGTTACATCGACTCATAATATTATATTTTTTATCTAAAAAACTAAAAATAAACATTGATTAAATTTTAATATAATACTTAAAAATGGATGTTGTGTCGTTAGATAAACCGTTTATGTATTTTGAGGAAATTGATAATGAGTTAGATTACGAACCAGAAAGTGCAAATGAGGTCGCAAAAAAACTGCCGTATCAAGGACAGTTAAAACTATTACTAGGAGAATTATTTTTTCTTAGTAAGTTACAGCGACACGGTATATTAGATGGCGCCACCGTAGTGTATATAGGATCTGCTCCAGGTACACATATACGTTATTTGAGAGATCATTTCTATAATTTAGGAGTGATCATCAAATGGATGCTAATTGACGGCCGCCATCATGATCCTATTCTAAATGGATTGCGTGATGTGACTCTAGTGACTCGGTTTGTTGATGAGGAATATCTACGATCCATCAAAAAACAACTACATCCTTCTAAGATTATTTTAATTTCTGATGTGCGATCCAAACGAGGAGGAAATGAACCTAGTACTGCGGATTTACTAAGTAATTATGCTCTACAAAATGTCATGATTAGTATTTTAAACCCCGTGGCGTCTAGTCTTAAATGGAGATGCCCGTTTCCAGATCAATGGATCAAGGACTTTTATATCCCACACGGTAATAAAATGTTACAACCTTTTGCTCCTTCATATTCAGCTGAAATGAGATTATTAAGTATTTATACCGGTGAGAATATGAGACTGACTCGAGTTACCAAATCAGACGCTGTAAATTATGAAAAAAAGATGTATTACCTTAATAAGATAGTCCGCAACAAAGTAGTTATTAACTTTGATTATCCTAATCAGGAATATGACTATTTTCACATGTACTTTATGTTGAGGACCGTATACTGCNNNNNNNNNNNNNNNNNNNNNNNNNNNNNNNNNNNNNTTCTACAACANNNNNNNNNNNNNNNNNNNNNNNNNNNNACGACATCAACTGAAAAAGTTAGTCANNNNCCAATACAACGTAAAATATCTAGCAAAGATTCTATGTCTAAAAACAGAAATAGCAAGAGATCCGTACGCGGTAATAAATAGAAANNNNNNNNNNNNNNNNNNNNNNNATATAGAGTATAATNNNNNNNNNNCTTTAATAACCGTTAGACATAAAATTGATTCTATGAAAACTGTGTTTCAGGTATTTAACGAATCATCCATAAATTATACTCCGGTTGATGATGATTATGGAGAACCNNNNNTTATAACATCGTATCTTCAAAAAGGTCATAACAAGTTTCCTGTAAATTTTCTATACATAGATGTGGTAATATCTGACTTATTTCCTAGCTTTGTTAGACTAGATACTACNNNNNNNNNNNNAGTTAATAGNNNNNNNNNNNNNNNNNNNGGTAAAAAGACTCTTCGTCTTCCTAAAATGTTAGAGACGGAAATAGTTGTCAAGATTCTCTATCGTCCTAATATACCATTAAAAATTGTTAGATTTTTCCGCAATAACATGGTANNNNNNNNAGAGATAGCCGATAGATCTGTTATTTCAGTCGCTGATTAATCAATTAGTAGAGATGAGATAAGAACATTATAATAATCAATAATATATCTTATATCTGTTTAGAAAAATGCTAATATTAAAATAGCTAACGCTAGTAATCCAATCGGAAGCCATTTGATATCTATAATAGGGTATCTAATTTCCTGATTCAGATAGCGTACGGCTATATTCTCGGTAGCTACTCGTTTGGAATCACAGACATTATTTACATCTAATTTACTATCTGTAATGGAAACGTTTCCCAATGAAATGGTACAATCAGATACATTACATCTTGATATATTTTTTTTTAAAGAGGCTGGTAACAACGCATCGCTTCGTTTACATGGCTCGTACCAACAATAATAGGGTAATCTTGTATCTATTCCTATCCGTACTATACTTTTATCAGGATAAATACATTTACATCGTATATCGTCTTTGTTAGTATCACAGAATGCATAAATTTGTTCGTCCGTCATGATAAAAATTTAAAGTGTAAATATAACTATTATTTTTATAGTTATAATAAAAAGGGAAATTTGATTGTATACCTTCGGTTCTTTAAAAGAAACTGACTTGATAAAAATGGCTGTAATCTCTAAGGTTACGTATAGTCTATACGATCAAAAAGAGATTAATGCCACAGATATTATCATTAGTCATATTAAAAATGACGACGATATCGGTACCGTTAAAGATGGTAGACTAGGTGCTATGGATGGGGCATTATGTAAAACTTGTGGGAAAACGGAATTGGAATGTTTCGGTCACTGGGGTAAAGTAAGTATTTATAAAACTCATATAGTTAAGCCTGAATTTATTTCAGAAATTATTCGTTTACTGAATCATATATGTATTCATTGCGGATTATTGCGTTCACGAGAACCGTATTCCGACGATATTAACCTAAAAGAGTTATCGGTACACGCTCTTAGGAGATTAAAGGATAAAATATTATCCAAGAAAAAGTCATGTTGGAACAGCGAATGTATGCAACCGTATCAAAAAATTACTTTTTCAAAGAAAAAGGTTTGTTTCGTCAACAAGTTGGATGATATTAACGTTCCTAATTCTCTCATCTATCAAAAGTTAATTTCTATTCATGAAAAGTTTTGGCCATTATTAGAAATTCATCAATATCCAGCTAACTTATTTTATACAGACTACTTTCCCATCCCTCCGTTGATTATTAGACCGGCTATTAGTTTTTGGATAGATAGTATACCCAAAGAGACAAATGAATTAACTTACTTATTAGGTATGATCGTTAAGAATTGTAACTTGAATGCTGATGAACAGGTTATCCAGAAGGCGGTAATAGAATACGATGATATTAAAATTATTTCTAATAACACTACCAGTATCAATTTATCATATATCACATCCGGCAAAAATAATATGATTAGAAGTTATATCGTCGCTCGGCGAAAAGATCAGACCGCTAGATCCGTAATTGGTCCCAGTACATCTATCACCGTTAATGAGGTAGGAATGCCCACATATATTAGAAATACACTTACAGAAAAGATATTTGTTAATGCCTTTACAGTGGATAAAGTTAAACAACTATTAGCATCAAACCAAGTTAAATTTTACTTTAATAAACGATTAAACCAATTAACAAGAATACGTCAAGGAAAGTTTATCAAAAATAAAATACATTTATTGCCTGGTGATTGGGTAGAAGTAGCTGTTCAAGAATATACAAGTATTATTTTTGGAAGACAACCGTCTCTACATAGATACAACGTCATCGCTTCATCTATCAGAGCTACCGAAGGAGATACTATCAAAATATCTCCCGGAATTGCCAACTCTCAAAATGCTGATTTTGACGGAGATGAAGAATGGATGATATTGGAGCAAAATCCTAAAGCCGTAGTTGAACAAAGTATTCTTATGTATCCGACAACGTTACTCAAACACGATATTCATGGAGCCCCCGTTTATGGATCTATTCAAGATGAAATCGTAGCAGCGTATTCATTGTTTAGGATACAAGATCTTTGTTTAGATGAAGTATTGAACATCTTGGGGAAATATGGAAGAGAGTTCGATCCTAAAGGTAAATGTAAATTCAGCGGTAAAGATATCTATACTTACTTGATAGGTGAAAAGATTAATTATCCGGGTCTCTTAAAGGATGGTGAAATTATTGCAAACGACGTAGATAGTAATTTTGTTGTAGCTATGAGGCATCTGTCATTGGCTGGACTCTTATCCGATCATAAATCGAACGTGGAAGGTATCAACTTTATTATCAAGTCATCTTATGTTTTTAAGAGATATCTATCTATATACGGTTTTGGGGTGACATTCAAAGATCTGAGACCAAATTCGACGTTCACTAATAAATTGGAGGCTATCAACGTAGAAAAAATAGAACTTATCAAAGAAGCATACGCCAAATATCTCAAAGATGTAAGAGACGGGAAAATAGTTCCATTATCTAAAGCTTTAGAGGCGGACTACTTGGAATCCATGTTATCCAACTTGACAAATCTTAATATCAGAGAGATAGAAGAACATATGAGACAAACGCTGATAGATGATCCAGATAATAACCTCCTGAAAATGGCCAAAGCGGGTTATAAAGTAAATCCCACAGAACTAATGTATATTCTAGGTACTTATGGACAACAGAGGATAGATGGCGAACCAGCAGAGACTCGAGTATTGGGTAGAGTCTTACCTTACTATCTTCCAGACTCTAAGGATCCAGAAGGAAGAGGTTATATTCTTAATTCTTTAACAAAAGGATTAACGGGTTCTCAATATTACTTTTTGATGCTGGTTGCAAGATCTCAATCTACTGATATTGTCTGTGAAACATCACGTACCGGAACACTGGCTAGAAAAATCATTAAAAAGATGGAGGATATGGTGGTCGACGGATACGGACAAGTAGTTATAGGTAATACGCTCATCAAGTACGCAGCCAATTATACCAAAATTCTAGGCTCAGTATGTAAACCTGTAGATCTTATCTATCCAGATGAGTCCATGACTTGGTATTTGGAAATTAGTGCTTTGTGGAATAAAATAAAACAGGGATTCGTTTACTCTCAGAAACAGAAACTTGCAAAGAAGACATTGGCGCCGTTTAATTTCCTAGTATTCGTCAAACCCACCACTGAGGATAATGCTATTAAGGTTAAGGATCTGTACGATATGATTCATAACGTCATTGATGATGTGAGAGAGAAATACTTCTTTACGGTATCTAATATAGATTTTATGGAGTATATATTCTTGACGCATCTTAATCCTTCTAGAATTAGAATTACAAAAGAAACGGCTATTACTATCTTTGAAAAGTTCTATGAAAAACTCAATTATACTCTAGGTGGTGGAACTCCTATTGGAATTATTTCTGCACAGGTATTGTCTGAGAAGTTTACACAACAAGCCCTGTCCAGTTTTCACACTACTGAAAAGAGTGGTGCTGTAAAACAAAAACTTGGTTTCAACGAGTTTAATAACTTGACTAATTTGAGTAAGAATAAGACCGAAATTATCACTCTGGTATCCGATGATATCTCTAAACTTCAATCTGTTAAGATTAATTTCGAATTTGTATGTTTGGGAGAATTAAATCCAGACATCACTCTTCGAAAAGAAACAGATAGATATGTAGTAGACATAATAGTCAATAGATTATACATCAAGAGAGCAGAAATAACCGAATTAGTCGTCGAATATATGATTGAACGATTTATCTCCTTTAGCGTCATTGTAAAGGAATGGGGTATGGAGACATTCATTGAGGACGAGGATAATATTAGATNNNNNNNNNNNNNNNNNNNNNNNNNNNNNNNNNNNNNNNNNNNNNNNNNGTTTATGATGGTTCTTCCAGGTGCCGCCAACAAGGGCAAGATTAGTAAATTCAAGATTCCTATCTCTGACTATACGGGATATAACGACTTCAATCAAACAAAAAAGCTCAATAAGATGACTGTAGAACTCATGAATCTAAAAGAATTGGGTTCTTTCGATTTGGAGAACGTCAACGTGTATCCTGGAGTATGGAATACATACGATATCTTTGGTATTGAGGCCGCTCGTGGATACTTGTGCGAAGCCATGTTAAACACCTATGGAGAAGGTTTCGATTATCTGTACCAGCCTTGTGATCTTCTCGCTAGTTTACTATGTGCTAGTTACGAACCAGAATCAGTTAATAAATTCAAGTTCGGTGCAGCTAGTACTCTTAAGAGAGCTACGTTCGGAGATAATAAAGCATTGTTAAACGCGGCTCTTCATAAAAAGTCAGAACCTATTAACGATAATAGTAGCTGCCACTTTTTTAGCAAGGTCCCTAATATAGGAACTGGATATTACAAATACTTTATCGACTTGGGTCTTCTCATGAGAATGGAAAGGAAACTATCTGATAAGATATCTTCTCAAAAGATCAAGGAGATAGAAGAAACAGAAGACTTTTAATTCTTATCAATAACATATTTTTCTATGATCTGTCTTTTAAACGATGGATTTTCCACAAATGCGCCTCTCAAGTCCCTCATAGAATGATACNNNNNNNNNNNNNNNNNNNNNGNNNNNNNNNNNNNNNNNNNNNNNNNNNNNNNNNNNNNNNTCATAGCCCCGCTTCTATTTACTCCTGCAACACAATGAACCAACACGNNNNNGTTTCGTTGATCACATTTAGATAAGAAGGCGGTCACGTCGTCAAAATATTTACTAATATCAGTAGTTGTATCATCTACCAACGGTATATGAATAATATTAATATTAGAGTTAGGTAATGTATATTTATCCATCGTCAAATTTAAAACATATTTGAACTTAACTTCAGATGATGGTGCATCCATAGCATTTTTATAATTTCCCAAATACACATTATTTGTTACTCTTGTCATTATAGTGGGAGATTTGGCTCTGTGCATATCTCCAGTTGAACGTAGTAGTAAGTATTTATACAAACTTTTCTTATCCATTTATAACGTACAAATGGATAAAACTACTTTATCAGTAAACGCATGCAATTTAGAATACGTTAGAGAAAAGGCTATAGTAGGCGTACAAGCAGCCAAGACATCAACACTTATATTTTTTGTTATTATATTGGCAATTAGTGCGCTATTACTCTGGTTTCAGACGTCTGATAATCCAGTCTTTAATGAATTAACGAGATATATGCGAATTAAAAATACGGTTAACGATTGGAAATCATTAACGGATAGCAAAACAAAATTAGAAAGCGATAGAGGTAGACTTCTAGCCGCTGGTAAGGATGATATATTCGAATTCAAATGTGTGGATTTCGGCGCCTATTTTATAGCTATGCGATTGGATAAGAAAACATATCTGCCGCAAGCTATTAGGCGAGGTACTGGAGACGCGTGGATGGTTAAAAAGGCGGCAAAAGTCGATCCATCTGCTCAACAATTTTGTCAGTATTTGATAAAACACAAGTCTAATAATGTTATTACTTGTGGTAATGAGATGTTAAATGAATTAGGTTATAGCGGTTATTTTATGTCACCGCATTGGTGNNNNGATCTTAGTAATATGGAATAAGTGTTAGATAAATGCGGTAACAAATGTTCCTGTAAGGAACCATAACAGTTTAGATTTAACATTAAAGATGAGCATAAACATAATAAACAAAATTACAATCAAACCTATAACATTAATATCAAACAATCCAAAAAATGAAATCAATGGAGTAGTAAACGTGTACATAACTCCTGGATAACGTTTAGCAGCTACCGTTCCTATTCTAGACCAAAAATTTGGTTTCATGGTTTCGAAGCGGTGTTCTGCAACAAGACGAGGATCGTGTTCTACATATTTGGCAGAGTTATCCATTATTTGCCTGTTAATCTTCATTTCGTTTTCGATTCTGGCTATTTCAAAATAAAATCCCGATGATAGACCTCCAGACTTTATAATTTCATCTACGATGTTCAGCGCCGTAGTAACTCTAATAATATAGGCGGATAAGCTAACATCATACCCTCCTGTATATGTAAATATGGCATGATCTTTGTCTATTACAAGCTCGGTTTTAACTTTATTTCCTGTAATAATTTCTCTCATCTGTAGGATATCTATTTTCTTGTCATGTATTGCCTTCAAGACGGGACGAAGAAACGTAATATCCTCAATAACGTTATCGTTTTCTATAATAACTACATATTCTACATTTTTATTTTCTAGCTCGGTAAAAAATTTAGAATCCCATAGGGCTAAATGTCTAGCGATATTTCTTTTCGTTTCCTCTGTACACATAGTGTTACAAAACCCTGAAAAGAAGTGAGTATACTTGTCATCATCTCTAATATTTCCTCCAGTCCATTGTATAAACACATAATCCTTGTAATGATCTGGATCATCATTGACTATCACAACATCTCTTTTTTCTTGCATAACTTCATTGTCCTTCACATCATCGAACTTCTGATCATTAATATGCTCATGAACATTAGGAAATGTTTCTGATGGAGGTCTATCAATAACTGGCACAACAATAACAGGAGTTTTCACCGCCGCCATTTAGTTATTGAAATTAATCATATACAACTCTCTAATACGAGTTATATTTTCGTCTATCCATTGTTTCACATTGACATATTTCGACAAAAAGATATAAAATGCGTATTCCAATGCTTCTCTGTTTAATGAATTACTAAAATATACAAACACGTCACTGTCTGGTAATAAATAATATCTTAGAATATTGTAACAATTTATTTTGTATTGCACATGTTCGTGATCTATGAGTTCTTCTTCAAATGGCATAGGATCTCCGAATCTGAAAACGTATAAATAGGAGTTAGAATAATAATATTTGAGAGTATTGGTAATGTATAAACTCTTTAGCGGTATAATTAGTTTTTTTCTCTCGATTTCTATTTTTAGATGTGATGGAAAAATGACTAATTTTGTAGCATTAGTATCATGAACTCTAATCAAAATCTTAATANNNNNNNNNNNTGTTAGCTCTTTGAAGTTTTTAAGAGATGCATCAGTTGGTTTTACAGATGGAGNNNNNNNNNNNNNNNNNNNNNNNNNNNNNNNNNNNNNNNGAGCCATTGTCTTAACTATAATGGTGCTTGTATCGAAAAACTTTAATGCGGATAACGGAAGCTCTTCGCCGCGACTTTCTACGTCGTAATTGGGTTCTAATGCCGATCNNNNNNNGGATACTAGNNNNNNNNNNNNNNNNNNNNNNNNNNNNNNNNNNNNNNNNNNNNNNNNNNNNNNNNNNNNNNNNNNNNNNNNNNNNNNNNNNNNNNNNNNNNNNNNNNNNNNNNNNNNNNNNNNNNNNNNNNNNNNNNNNNNNNNNNNNNNNNNNNNNNNNNNNNNNNNNNNNNNNNNNNNNNNNNNNNNNNNNNNGTTCTTGGATTTCATATAAGAAACTATAAAGTCCGCACTACTGTTAAGAATGATCACTAACGCAACTATATAGTTCAAATTAAGCATCTTGGAAACATAAAATAACTCTGTAGATGATACTTGACTTTCGAATAAGTTTGCAGACAAACGAAGAAAGAACAGACCTCTCTTAATTTCAGAAGAAAACTTTTTTTCGTATTCCTGACGTCTAGAGTTTATATCAATAAGAAAGTTAAGAATTAGTCGGTTAATGTTGTATTTCATTACCCAAGTTTGAGATTTCATAATATTGTCAAAAGACATGATAATATTAAAGATAAAGCGCTGACTATGAACGAAATAGCTATATGGTTCGCTCAAGAATATAGTCTTGTTAAACGTGGAAACGATAACTGTATTTTTAATCACGTCAGCGGCATCTAAATTAAATATAGGTATATTTATTCCACACACTCTACAATATGCCACACCATCTTCATAATAAATAAATTCGTTAGCAAAATTATTAATTTTAGTGAAATAGTTAGCGTCAACTTTCATAGCTTCCTTCAATCTAATTTGATGCTCACATGGCGCGAATTCTACTCTAACATCCCTTTTCCATGCCTCAGGTTCATCGATCTCTATAATATCTAGTTTCTTGCGTTTCACAAACACAGGCTCGTCTCTCGCGATGAGATCTGTATAGTAACTATGTAAATGATAACTAGATAGAAAGATGTAGCTATATAGATGACGATCCTTTAAGAGAGGTATAATAACTTTACCCCAATCAGATAGACTGTTGTTATGGTCTTCGGAAAAAGAATTTTTATAAATTTTTCCAGTATTTTCTAAATATACGTACTTGATATCTAAGAAATCCTTAATAATAATAGGAATGGATAATCCGTCTATTTTATAAAGAAATACATATCGCATATTATACTTTTTTTTGGAAATTGGAATACCGATGTGTCTACATAAATACGCAAAGTCTAAATATTTTTTAGAGAATCTTAGTTGGTCCAAATTCTTTTCCAAGTACGGTAATAGATTTTTCATATTGAACGGTATCTTCTTGATCTCTGGTTCTAATTCCGCATTAAATGATGAAACTAAGTCACTATNAAAATTCCTACTCATTNNNNNNATGTAGTAGTATATGAACAAACGTGGGAAGAGGCATTAACTAGATTAATTTTTGTGGGAAGTGATTCAAAAGGACGTAGACNNNNNNNTTACGGAAAAATGCATATACAGAATCGCAATGCTAAAAGAGNNNNNNNNNNNNNNNNNGTATATAACGTTATGAAACGAATTAATTGTTTTATAAACAAAAATATAAAGAAATCGTCCACAGATTCCAATTATCAGTTGGCGGTTTTTATGTTAATGGAAACTATGTTTTTTATTAGATTTGGTAAAATGAAATATCTTAAGGAGAATGAAACAGTAGGGTTATTAACACTAAAAAATAAACACATAGAAATAAGTCCCGATGAAATAGTTATCAAGTTTGTAGGAAAGGACAAAGTTTCACATGAATTTGTTGTTCATAAGTCTAATAGACTATATAAACCGCTATTGAAACTGACTGATGATTCTAGTCCCGAAGAATTTCTGTTCAACAAACTAAGTGAACGAAAGGTATATGAATGTATCAAACAGTTTGGTATTAGAATCAAGGATCTCCGAACGTATGGAGTCAATTATACGTTTTTATATAATTTTTGGACAAATGTAAAGTCCGTATCTCCTCTTCCATCACCAAAAAAGTTGATAGCATTAACTATCAAACAAACTGCTGAAGTGGTAGGTCATACTCCATCAATTTCAAAAAGAGCTTATATGGCAACGACTATTTTAGAAATGGTAAAGGATAAAAATTTTTTAGACGTAGTATCTAAAACTACGTTCGATGAATTCCTATCTATAGTCGTAGATCACGTTAAATCATCTACGGATGGATGATAATAGATCTTTACACAAATAATTACAAGACCGATAAATGGAAATGGATAAACGGATGAAATCTCTCGCTATGACAGCTTTCTTCGGAGAGCTAAACACGTTAGATATTATGGCATTGATAATGTCTATATTTAAACACCATCCAAACAATACCATTTNNNNNNNGGATAAGGATGGTCAATTTATGATTGATTTCGAATACGATAATTATAAGGCTTCTCAATATTTGGANNNGACCCTCACTCCGATATCTGGAAATGAATGCAAGACTCACGCATCTAGTATAGCCGAACAATTGGCGTGTGTGGATATTATTAAAGAGGATATTAGCGAATATATCAAAACTACTCCCCGTCTTAAACGATTTATAAAAAAATACCGCAATAGATCATATACTCGTATCAGTCGAGATACAGAAAAGCTTAAAATAGCTCTAGCTAAAGGCATAGATTACGAATATATAAAAGACGCTTGTTAATAAGTAAATGAAAAAAAACTAGTCGTTTATAATAAAACACAATATGGATGCCAACATAGTATCATCTTCTACTATTGCGACGTATATAGACGCTTTAGCGAAGAATGCTTCAGAATTAGAACAGAGGTCTACCGCATACGAAATAAATAATGAATTGGAACTAGTATTTATTAAACCGCCATTGATTACGTTGACAAATGTAGTAAATATCTCCACGATTCAGGAATCGTTTATTCGATTTACCGTTACTAATAAGGAAGGTATCAAAATTAGAACTAAGATTCCATTATCTAAGGTACATGGTCTAGATGNNNNNNNNNNNNNNNNNNNNNNNNCTANNNNNNNNNNNNNNNNNNNNNNNNNNNNNNNNNNNNNNNNNNNNNNNNNNNNNNNNNNNNNNNNNNNNNNNNNNNNNNNNNNNNNNNNNNNNNNNNNNNNNNNNNNNNNNNNNNNNNNNNNNNNNNNNNNNNNNGAATTAGTCAATCTTATTCAAGCAAAAACAAAAAACTTTACGATAGACTTTAAGCTAAAATATTTTCTAGGATCTGGCGCTCAATCTAAAAGTTCTTTATNNNNNNCTATTAATCATCCAAAGTCAAGGCCTAATACATCTCTGGAAATAGAATTTACACCTAGAGACAATGAAACAGTTCCATATNNNNNNNNNNNNNNGGAATTGACGACTCTCTCGCGTCATATATTTATGGCTTCTCCAGAGAATGTAATTCTTTCTCCACCTATTAACGCACCTATAAAGACTTTTATGTTGCCTAAACAAGATATAGTAGGTCTGGATCTGGAAAATCTATATGCCGTAACTAAGACTGACGGCATTCCTATAACTATCAGAGTTACATCAAAAGGGTTGTATTGTTATTTTACACATCTTGGTTATATTATTAGATATCCAGTTAAGAGAACAATAGATTCCGAAGTAGTAGTCTTTGGTGAGGCAGTTAAGGATAAGAACTGGACCGTATATCTCATTAAGCTAATAGAGCCCGTAAATGCAATCAGTGATAGACTAGAAGAAAGTAAGTATGTTGAATCTAAACTAGTGGATATTTGTGATCGGATAGTATTCAAGTCAAAGAAATACGAAGGTCCGTTTACTACAACTAGTGAAGTCGTCGATATGTTATCTACATATTTACCAAAGCAACCAGAAGGTGTTATTCTGTTCTATTCAAAGGGACCTAAATCTAACATTGATTTTAAAATCAAAAAGGAGAATACTATAGACCAAACTGCAAATGTAGTATTTAGGTACATGTCCAGTGAACCAATTATCTTTGGAGAGTCGTCTATCTTTATAGAGTATAAGAAATTTACCAACGATAAAGGCTTTCCTAAAGAATATGGTTCTGGTAAGATTGTGTTATATAACGGCGTTAATTATCTAAATAATATCTATTGTTTGGAATATATTAATACACATAATGAAGTGGGTATTAAGTCCGTTGTTGTACCTATTAAGTTTATAGCAGAATTCTTAGTCAATGGAGAAATACTTAAACCTAGAATCGATAAAACCATGAAATATATTAACTCAGAAGACTATTATGGAAATCAACATAATATCATAGTCGAACATTTAAGAGATCAAAGCATCAAAATAGGAGATGTCTTTAACGAGGATAAACTATCGGATGTTGGACATCAATACGCTGCCAACAACGATAAATTTAGATTAAATCCAGAAGTTAGTTATTTTACTAATAAACGAACTAGAGGGCCGTTGGGAATTTTATCAAACTACGTCAAGACTCTTCTTATTTCTATGTATTGTTCCAAAACATTTTTAGACGATTCCAACAAACGAAAGGTATTAGCGATTGATTTTGGAAACGGTGCTGACCTGGAAAAATACTTTTATGGAGAGATTGCGTTATTGGTAGCGACGGATCCGGATGCTGATGCTATAGCTAGAGGAAATGAAAGATACAACAAATTAAATTCTGGAATTAAAACCAAGTACTACAAATTTGACTACATTCAGGAAACTATTCGATCCGATACATTTGTCTCTAGTGTCAGAGAAGTATTCTATTTTGGAAAGTTTAATATCATTGACTGGCAGTTCGCTATTCATTATTCTTTTCATCCAAGACATTATGCTACAGTCATGAATAACTTATCCGAACTAACTGCTTCTGGAGGCAAGGTATTAATTACTACCATGGATGGAGACAAATTATCAAAATTAACCGATAAAAAGACTTTTATAATTCATAAGAATCTACCTAGTAGCGAAAACTATATGTCTGTAGAAAAAATAGCTGATGATAGAATAGTGGTATATAATCCATCAACAATGTCTACTCCAATGACTGAATACATTATCAAAAAGAACGATATAGTCAGAGTGTTTAACGAATACGGATTTGTTCTTGTAGATAATGTTGATTTCGCTACAATTATAGAACGAAGTAAAAAGTTTATTAATGGCGCATCTACAATGGAAGATAGACCGTCTACAAGAAACTTTTTCGAACTAAATAGAGGAGCCATTAAATGTGAAGGTTTAGATGTCGAAGACTTACTTAGTTACTATGTTGTTTATGTCTTTTCTAAGCGGTAAATAATAATATGGTATGGGTTCTGATATCCCCGTTCTAAATGCATTAAATAATTCCAATAGAGCGATTTTTGTTCCTATAGGACCTTCCAACTGTGGATACTCTGTATTATTAATAGATATATTAATACTTTTGTAGGGTAACAGAGGTTCTACGTCTTCTAAAAATAAAAGTTTTATAACATCTGGCCTGTTCATAAATAAAAACNNNNNNNNNNNATATATACTCTTATTATCAAATCTAGCCATTGTCTTATAGATGTGAGCTACTGTAGGTGTACCATTTGATTTTCTTTCTAATACTATATATTTCTCTCGAAGAAGTTCTTGCAGATCATCTGGGAATAAAATACTACTGTTGAGTAAATCAGTTATTTTTTTTATATCGATATTGATGGACATTTTTATAGTTAAGGATAATAAGTATCCCAAAGTAGATAACGACGATAACGAAGTATTTATACTTTTAGGAAATCACAATGACTTTATCAGATCAAAATTAACAAAATTAAAGGAGCATGTATTTTTTTCTGAATATATTGTGACTCCAGATACATATGGATCTTTATGCGTCGAATTAAATGGGTCTAGTTTTCAGCACGGTGGTAGATNNNNNNNNNNNNNNNNNNNNNNNNNNNNNNNNNGACAAGTTAGATGGTGTTCTACATCCAATCATATATCTGAAGATATACACACTGATAAATTTGTCATTTATGATATTTATACGTTTGATTCGTTCAAGAATAAACGATTGGTATTTGTACAGGTACCTCCATCATTAGGAGATGATAGCTATTTAACTAATCCGTTATTGTCTCCGTATTATCGTAATTCAGTAGCCAGACAAATGGTCAATGATATGATTTTTAATCAAGATTCATTTTTAAAATATTTATTAGAACATCTGATTAGAAGCCACTATAGAGTTTCTAAACATATAACAATAGTTAGATACAAGGATACCGAAGAATTAAATCTAACAAGAATATGTTATAATAGAGATAAGTTTAAGGCGTTTGTATTCGCTTGGTTTAACGGCGTTTCGGAAAATGAAAAGGTACTAGATACGTATAAAAAGGTATCTGATTTGATATAATGAATTCAGTGACTATATCACACGCACCATATACTATTACTTATCACGATGATTGGGAACCAGTAATGAGTCAATTGGTAGAGTTTTATAACGAAGTAGCCAGTTGGTTGCTACGCGACGAGACGTCGCCTATTCCTGATAAGTTCTTTATACAATTGAAACAGCCGCTTAGAAATAAACGAGTATGTGTGTGTGGTATAGATCCGTATCCAAAAGATGGAACTGGTGTACCGTTCGAATCACCAAATTTTACAAAAAAATCAATTAAGGAGATAGCTTCATCTATATCTAGATTAACCGGAGTAATTGATTATAAAGGTTATAACCTTAATATAATAGACGGGGTTATACCCTGGAATTATTACTTAAGTTGTAAATTAGGAGAAACAAAAAGTCACGCGATTTACTGGGATAAGATTTCCAAGTTACTGCTACAGCATATAACNNNNNNNNNNNNNNNNNNNNNNTGTTTGGGTAAAACAGATTTCTCGAATATACGGGCAAAGTTAGAATCCCCGGTAACTACCATAGTGGGATATCATCCAGCGGCCAGAGACCACCAATTCGAGAAAGATCGATCATTTGAAATTATCAACGTTTTACTGGAATTAGACAACAAGACACCTATAAATTGGGCTCAAGGGTTTATTTATTAATGCTTTAGTGAAATTTTAACTTGTGTTCTAAATGGATGCGGCTATTAGAGGTAATGATGTTATCTNNNNNNNNNNNNNNNNNNNNNNNNNNNNNNNNNNNNNNNNNNNNNNNNNTCCAAGATTCGTAGAAGCATTTAAATGCGACGAGTTAGAAAGATATATTGATAATAATCCAGAATGTACACTATTCGAAAGTCTTAGGGATGAGGAAGCATACTCTATAGTCAGAATTTTCATGGATGTAGATTTAGACGCGTGTCTAGACGAAATAGATTATTTAACGGCTATTCAAGATTTTATTATCGAGGTGTCAAACTGTGTAGCTAGATTCGCATTTACAGAATGCGGTGCCATTCATGAAAATGTAATAAAATCCATGAGATCTAATTTTTCATTGACTAAGTCTACAAATAGAGATAAAACAAGTTTTCATATTATCTTTTTAGACACGTATACCACTATGGATACATTGATAGCTATGAAACGAACACTATTAGAATTAAGTAGATCATCTGAAAATCCACTAACAAGATCGATAGACACTGCCGTATATAGGAGAAAAACAACTCTTCGGGTTGTAGGTACTAGGAAAAATCCAAATTGCGACACTATTCATGTAATGCAACCACCTCACGATAATATAGAAGATTACCTATTCACTTACGTGGATATGAACAACAATAGTTATTACTTTTCTCTACAACGACGATTGGAGGATTTAGTTCCTGATAAGTTATGGGAACCAGGGTTTATTTCGTTCGAAGACGCTATAAAAAGAGTTTCAAAAATATTCATTAATTCTATAATAAACTTTAATGATCTCGATGAAAATAATTTTACAACGGTACCACTGGTCATAGATTATGTAACACCTTGTGCATTATGTAAAAAACGATCGCATAAACATCCGCATCAACTATCGTTGGAAAATGGTGCTATTAGAATTTACAAAACTGGTAATCCACATAGTNNNNNNNNNNNNNNNNNNNNNNNNNNNNNNNNNANNNNNNNNNNNNNNNNNNNNNNNNNNNNNNNNNCTAACTCTGTTTTATTAACCGAACGAGGAGACCATATAGTTTGGATTAATAATTCATGGAAATTTAACAGCGAAGAACCCTTGATAACAAAACTAATTCTATCAATAAGACATCAACTACCTAAGGAATATTCAAGCGAATTACTCTGTCCGAGGAAACGAAAGACTGTAGAAGCTAACATACGAGACATGTTAGTAGATTCAGTAGAGACCGATACCTATCCGGATAAACTTCCGTTTAAAAATGGTGTATTGGACCTGGTAGACGGAATGTTTTACTCTGGAGATGATGCTAAAAAATATACGTGTACTGTATCGACCGGATTTAAATTTGACGATACAAAATTCGTCGAAGACAGTCCAGAAATGGAAGAGTTAATGAATATCATTAACGATATCCAACCATTAACGGATGAAAATAAGAAAAATAGAGAGCTGTATGAAAAAACATTATCTAGTTGTTTATGTGGTGCTACCAAAGGATGTTTAACATTCTTTTTTGGAGAAACCGCAACTGGGAAGTCGACAACCAAACGTTTGTTAAAGTCTGCTATCGGTGACCTGTTTGTCGAGACGGGTCAAACAATTTTAACAGATGTATTGGATAAAGGACCTAATCCATTTATCGCTAATATGCATTTAAAAAGATCTGTATTCTGTAGCGAACTACCTGATTTTGCATGTAGTGGATCAAAGAAAATTAGATCTGATAATATTAAAAAGTTGACAGAACCTTGTGTCATTGGAAGACCGTGTTTCTCCAATAAAATTAATAATAGAAACCATGCGACAATCATTATCGATACTAATTACAAACCTGTCTTTGATAGGATAGATAACGCATTAATGAGAAGAATTGCCGTCGTGCGATTCAGAACACACTTTTCTCAACCTTCTGGTAGAGAGGCTGCTGAAAATAATGACGCGTACGATAAAGTCAAACTATTAGACGAGGGATTAGATGGTAAAATACAGAATAATAGATATAGATTCGCATTTCTATACTTGTTGGTTAAATGGTACAAAAAATATCATATTCCTATTATGAAACTATATCCTACACCGGAAGAGATTCCGGACTTTGCATTCTATCTCAAAATAGGTACTCTGTTGGTATCTAGCTCTGTAAAGCATATTCCATTAATGACGGACCTCTCCAAAAAGGGATATATATTGTACGATAATGTGGTTACTCTTCCGTTGACTACTTTCCAACAGAAAATATCCAAGTATTTTAATTCTAGACTATTTGGACACGATATAGAGAGCTTCATCAATAGACATAAGAAATTTGCCAATGTTAGTGATGAATATCTGCAATATATATTCATAGAGGATATTTCATCTCCGTAAATATATGCCATATATTTATAGAATATATCACATATCTAAATGAATACCGGAATCATAGATTTATTTGATAATCATGTTGATAGTATACCAACTATATTACCTCATCAGTTAGCTACTTTAGATTATCTAGTTAGAACTATCATAGATGAGAACAGAAGCGTGTTATTGTTCCATATTATGGGATCGGGTAAAACAATAATCGCTTTGTTGTTCGCCTTGGTAGCTTCCAGATTTAAAAAGGTTTACATTTTAGTACCGAACATCAACATCTTAAAAATTTTCAATTATAATATGGGTGTAGCTATGAACTTGTTTAATGACGAATTCATAGCTGAGAATATCTTTNNNNNNNNNNNNNNNNNNNNNNNNNNNNNNNNTTATAACGATAACGTCATTAATTATAACGGATTAAGTCGCTACAATAACTCTATTTTTATCGTTGATGAGGCACATAATATTTTTGGGAATAATACTGGAGAACTTATGACCGTGATAAAAAATAAAAACAAGATTCCTTTTCTACTATTGTCTGGATCTCCCATTACTAACACACCTAATACGCTGGGTCATATTATAGATTTAATGTCCGAAGAGACGATAGATTTTGGTGAGATTATTAGNNNNNNNNNNNNNNNNNNNNNNNNNNNNNNNNNNNNNNNNNGAGTGAATGTACTCAAGGATTTGCTTAAAGGAAGAATATCATATTACGAAATGCCGGACAAAGATCTACCAACAATAAGATATCACGGACGTAAATTTCTAGATACTCGAGTAGTATATTGTCACATGTCTAAACTTCAAGAGAAAGATTATATGATTACTAGACGGCAGCTATGTTATCATGAAATGTTTGATAAAAATATGTATAACGTGTCAATGGCAGTATTGGGACAACTTAATCTGATGAATAATTTAGATACGTTATTTCAGGAACAGGATAAGGAATTGTACCCAAATCTGAAAATAAATAATGGAGTGTTATACGGTGAAGAATTGGTAACGTTAAACATTAGTTCCAAATTTAAGTACTTTATCAATCGGATACAGACACTCAAGGGAAAACACTTTATATACTTCTCTAATTCTACATATGGTGGATTGGTAATTAAATATATCATGCTCAGTAATGGATATTCTGAATATAATGGTTCTCAGGGAACTAATCCACATATGATAAACGGCAAACCAAAAACATTTGCTATCGTTACTAGTAAAATGAAATCGTCTTTAGAGGATCTATTAGATGTGTATAATTCTCCTGAAAACGATGATGGCAATCAATTGATGTTTTTGTTTTCGTCAAACATTATGTCTGAATCCTATACTCTGAAAGAGGTAAGGCATATTTGGTTTATGACTATCCCGGATACTTTTTCTCAATACAACCAAATTCTTGGACGATCTATTAGAAAATTCTCTTACGTCGATATTTCTGAACCCGTTAATGTATATCTTTTAGCAGCCGTATATTCAGATTTCAATGACGAAGTGACGTCATTAAACGATTATACACAGGATGAATTGATTAATGTTTTACCCTTTGACATCAAAAAGCTGTTGTATCTAAAATTTAAGACTAAAGAAACGAATAGAATATACTCTATTCTTCAAGAGATGTCTGAAACGTATTCTCTTCCACCACATCCATCAATTGTAAAAGTTTTATTGGGAGAATTGGTCAGACAATTTTTTTATAATAATTCTCGTATTAAGTATAACGACTCCAAGTTACTTAAAATGGTTACATCAGTTATAAAAAATAAAGAAGACGCTAGGAATTACATAGATGATATTGTAAACGGTCACTTCTTTGTATCGAATAAAGTATTTGATAAATCTCTTTTATACAAATACGAAAACGATNNNNTTACAGTACNNNNNNNNNNNNNNNNNNNNNNNNNNNNNNNNNNNNNNNNNNNNNNNNNNNNNNNNNNNNNNNNNNNNNNNNNNNNNNNNNNNNNNNNNNNNNNNNNNNNNNNNNNNNNNNNNNNNNNNNCAATGGATATCTTCCAGTTACANNNNAACCACATGAGTTGACGTTAGACATAAAAACTAATATTAGGAATGCCGTATATAAGGCGTATCTCCATAGAGAAATTAGTGGTAAAATGGCCAAGAAAATAGAAATTCGTGAAGACGTGGAATTACCTCTCGGTGAAATAGTTAATAATTCTGTAGNNNNNNNNNNNNNGTGTGTAATAACCTACGCATATTATCACGTTGGGGATATAGTCAGAGGAACATTAAACATCGAAGATGAATCAAATGTAACTATTCAATGTGGAGATTTAATCTGTAAACTAAGTAGAGATTCGGGTACTGTATCATTTAGCGATTCAAAGTACTGCTTTTTTCGAAATGGTAATGCGTATGATAACGGCATCGAAGTCTCCGCCGTTCTAATGGAGGCTCAACAAGGTACCGAATCTAGTTTTGTTTTTCTCGCGAATATCGTTGACTCATAAGAAAGAGAATAGCGGTGAGTATAAATACGAATACTATGGCAATAATTGCGAATGTTTTATTCCCTTCGATATATTTTTGATAATATGAAAAACATGCCTCTCTCAAATCAGACAACCATTTCATAAAATAGTTCTCTCGCACTGGTGAGGTGGTTGCAGCTCGTATAATCTCCCCAGAATAATATACTTGCGTGTCGTCGTTCAATTTATACGGATTTCTATAATTCTCTGTTATATAATGAGGTTTACCCTCATGATTAGACGACGACAATAGTGTTCTGAATTTAGATAGTTGATCAGAATGAATGTTTATTGGTGTTGGAAAAATTATCCATGCTGCGTCTGCAGAGTGGTTGATAGTTGTTCCTAGATATGTAAAATAATCCAACGTACTAGGTAGCAAATTGTCTAGATAAAATACTGAATCAAATGGCGCAGACATATTAGCGGATCTAATGGAATCCAATTGATTGACTATCTTTTGAAAATATACATTTTTATGATCTGATACTTGTAAGAATATAGCAATAATGATAATTCCATCATCGTGTTTTTTTGCCTCTTCATAAGAACTATATTTTTTCTTATTCCAATGAACCAGATTAATCTCTCCAGAGTATTTGTATACATCTATCAAGTGATTGGATCCATAATCGTCTTCCTTTCCCCAATATATATGTATTGTTGATAACACATATTCATTGGGGAGAAACCCTCCACTTATATATCCTCCTTTAAAATTAATCCTTACTAGTTTTCCAGTATTCTGGATAGTGGTTGGTTTCGACTCATTATAATGTATGTCTAACGTCTTCAATNNNNNNNNNNNNNNNNNNNNNNNNNNNNNNNNNNNNNNNNGAGATAGTTGTTGAGGCATAGTAAAAATGAAATGATAACTGTCTAGAAATAGCTCTTAGTATGGGATTTACAATGGATGAGGAAGTGATATTTGAAACTCCTAGAGAATTAATATCTATTAAACGAATAAAAGATATTCCAAGATCAAAAGACACGCACGTGTTTGCTGCGTGTATAACAAGTGACGGATATCCGTTAATAGGAGCTAGAAGAACTTCATTCGCATTCCAGGCGATATNNNNNNNNNNNNNNNNNNNNNNNNNNNNNNNNNNNNNNNNNNNNNNNNNNNNNNNNNNNNNNNNNNNNNNNNNNNNNNNNATCTTTAGACGGTTGAGAAAAGGTTCTATCAACAATATCGATCCTCACTTCGAAGAGTTAATATTATTGGGTGGTAAACTAGATAAAAAGGAATCTATTAAAGATTGTTTAAGAAGAGAATTAAAAGAGGAAAGTGATGAACATATAACAGTAAAAGAATTNNNNNNNNNNNNNNNNNNNNNNNNNNNNNNNNNNNNNNNNNNNNNNNNNNNNNATATAGGTTATTGCATGGCATGTTTTATTAATCAATCGTTGGAGGATTTATCACATACTAGTATTTACAATGTAGAAATTAGAAAGATTAAATCGTTAAATGATTGTATTAACGACGATAAATACGAATATCTGTCTTATATTTATAATATACTAATTAATAGTAAATGAGCTTTTACAGATCTAGTATAATTAGTCAGATTATTAAGTATAATAGACGACTAGCTAAGTCTATTATTTGCGAGGATGACTCTCAAATTATTACACTCACGGCATTCGTTAACCAATGCCTATGGTGTCATAAACGAGTATCCGTGTCCGCTATTTTATTAACTACTGATAACAAAATATTAGTATGTAACAGACGAGATAGTTTTCTCTATTCTGAAATAATTAGAACTAGAAACATGTATAGAAAGAAACGATTATTTCTGAATTATTCCAATTATTTNNNNNNNNNNNNNNNNNNNNNNNNNNNNNNNNNNNNNNNNNNNNNNNNNNCTACTGCTGATAATGATAGAATAAACGCTATTTATCCGGGNNGTATACCCAAAAGGGGTGAGAACGTTCCAGAGTGTTTATCCAGGGAAATCAAAGAAGAAGTTAATATAGACAATTCTTTTGTATTCATAGACACTCGTTTTTTTATTCATGGTATCATAGAAGATACCATTATTAACAAATTTTTTGAGGTAATTTTCTTTGTTGGACGAATATCTCTAACGAGTGATCAAATTATTGATACCTTTAAAAGTAATCATGAAATAAAGGATCTAATATTTTTAGATCCAAATTCAGGTAATGGACTCCAATACGAAATTGCAAAATATGCTCTAGATACTGCAAAACTTAAATGTTACGGTCATAGAGGATGTTATTATGAATCATTAAAAAAATTAACTGAGGATGATTGATTAGAAAATATAAATTAATTTACCATCGTGTATTTTTATAACGGGATTGTCTGGCATATCATGTAGATAGTTACCGTCTACATCGTATACTCTACCATCTACGCCTTTAAATCCTCTATTTATTGATATTAATCTATTAGAATTGGAATACCAAATATTNNNNNNNNCAATTAGTTTATTGGTAATATTTTTTTTAGACGATAGATCGATGGCTCTTGAAACCAAGGTTTTCCAACCGGACTCATTGTCTATCGGTGAGAAGTCTTTTTCATTAGCATGAATCCATNCTAATGATGTATGTTTAAACACTCTAAACAATTGTACAAATTCTTTTGATTTGTTTTGAATGATTTCAAATAGGTCTTCGTCTACAGTAGGCATACCATTAGATAATCTAGCCATTATAAAGTGCACGTTTACATATCTACGTTCTGGAGGAGTAAGAACGTGACTATTGAGACGAATGGCTCTTCCTACTATCTGACGAAGAGACGCCTCGTTCCATGTCATATCTAAAATGAAGATATCATTGATTGAGAAGAAACTAATACCCTCGCCTCCGCTAGAAGAGAATACGCATGTTTTAATGCATTCTCCGTTAGTGTTTGATTCTTGGTTAAACTCAGCCACCGCCTTGATTCTAGTATCTTTTGTTCTAGATGAGAACTCTATATTAGAGATACCAAAGNCTTTGAAATATAGTAATAAGATTTCTATTCCTGACTGATTAACAAATGGTTCAAAGACTAGACATTTACCATGGGATGCTAATATTCCCAAACATACATCTATAAATTTGACGCTTTTCTCTTTTAATTCAGTAAATAGAGAGATATCAGCCGCAATAGCATCCCCTCCCAATAGTTCTCCCTTTTTAAAGGTGTCTAATGCGGATTTAGAAAATTCTCTATCTCTTAATGAATTTTTAAAATCATTATATAGGGTTGCTATCTCTNGTGCGTATTCTCCCGGATCACGATTTTGTCTTTCAGGAAAGCTATCGAATGTAAACGTAGTAGCCATACGTCTCAGAATTCTAAATGATGATATACCAGTTTTTATTTCTGCGAGTTTAGCCTTTTGATAAATCTCTTCTTGCTTTTTTGACATATTAACGTATCGCATTAATACTGTTTTCTTAGCGAATGATGCAGACCCTTCCACATCATCAAAAATAGAAAACTCGTTATTAACTATGTACGAACATAGGCCTCCTAGTTTGGAGACTAATTCTTTTTCATCGACTAGACGTTTATTCTCAAATAGCGATTGGTGTTGTAAGGATCCTGGTCGCAGTAANNNNNNNNNNNNNNNNNNNNNNNNNNNNNNNNNNNCGATAGGTGTAGCCGATAAACAAATCATCTTATGGTTTTTTAACGCAATGGTCTTAGATNNNNNNNNNNNNNNNNNNNNNNNNNNNNNNNNNNNNNNNNNNNNNNNNNNNNNNNNNNNNNNNNNNNNNTTATGANNNNNNNNNNNNNNNNCGCATATTCTACTCTTGGAATTAATAGTTTTGATATTAGTAAAAAATTTATTTCTAAAATTTTGATCATCGTAATTAATAAAAATACAATCCTTCGTTATCTCTGGAGCGTATCTGAGTATAGTGTTTATCCAAGGATCTTCTATCAAAGCCTTTTTTACCAATAAGATAATTGCCCAATTCGTATAAATATCCTTAAGATGTTTGAGAATATATACAGTAGTCATTGTTTTACCGACACCTGTTTCATGGAACAATAAAAGAGAATGCATACTGTCTAATCCTAAGAAAACTCTTGCTACAAAATGTTGATAATCCTTGAGGCGTACTACGTCTGACCCCATCATTTCAACGGGCATATTAGTAGTTCTGCGTAAGGCATAATCGATATAGGCCGCGTGTGATTTACTCATTTATGAGTGATAAGTAATAACTATGTTTTAAAAATCACAGCAGTAGTTTAACTAGCCTTCTCTGATGTTTGTTTTCGATACTTTTTGAATCAGAAGTCATACTAGAATAAAGCAGCGAGTGAACGTAATAGAGAGCTTCGTATACTCTATTCGAAAACTCTAAGAACTTATTAATGAATTCCGTATCCACTGGATCGTTTAAAATACTAAATTGAACAGTGTTCACATCCTTCCAAGACGAAGACTTAGTGACGGACTTAACATGAGACATAAATAAATCCAAATTTTTTTTATAAACATCACTAGCCACCATAATGGCGCTATCTTTCAACCAACTATCGCTTACGCATTTTAACAGTCTAACATTTTTAAAGAGACTACAATATATTCTCATAGTATCGATTACACCTCTACCGAATAGAGTGGGAAGTTTAATAATACAATATTTTTCGTTTACAAAATCAAATAATGGTCGAAACACGTCGAAGGTTAACATCTTATAATCGCTAATGTATAGATTGTTTTCAGTGAGATGATTATTAGATTTAATAGCATCTCGTTCACGTTTGAACAGTTTATTGCGTGCGCTGAGGTCGGCAACTACGGCATCCGCTCTAGTACTCNNCCCATAATACTTTACGCNNNNNNNNNNNNNNNNNNNNNNNNNNNNNNNNNNNNNNNNNNNNGGTAACATGATATCATGTGTAAAAAGTTTTAACATGTCGGTCGGCATTCTATTTAGATCNNNNNCTCTAGAAANNNNNNNNNNNNNNNNNNNNNNNNNNNNNNNNNNNNGTAATGGGCTTTTACCTAAAGACAAGTTAAGTTCTGGCAATGTTTCATAANNNNNNNNAAGGACATGTGTCCCCTCCCGGATATTTTTTACAATTTCATCCATTTACAACTCTATAGTTTGTTTTCATTATTATTAGTTATTATCNCCCATAATCTTGGTAATACTTACACCTTGATCATAAGATACCTTATACAGGTCATTACATACAACTACCAATTGTTTTTGTACATAATAGATTGGATGATTGATATCCATGGTGGAATAAACTACTCGAACAGATAGTTTATCTTTCCCCCTAGATACATTGGCCGTAATAGTTGTCGGCCTAAAGAATATCTTTGGTGTAAAGTTAAAAGTTAGGGTTCTTGTTCCATTATTGCTTTTTGTCAGTAGTTCGTTATAAATTCTCGAGATGGGCCCGTTCTCTGAATATAGAACATCATTTCCAAATCTAACTTCTAGTCTAGAAATAATATCGGTCTTATTTTTAAAATCTATTCCCTTGATGAATGGATCGTTAATAAACAAATCCTTGGCCTTTGATTCGGCTGATCTATTATCTCCGTTATAGACGTTACGTTGACTAGTCCAAAGNNNNNNNNNNATAGATGTATCGATGATGTTGATAGTATGTGATATGTGAGCAAAGACTGTTCTCTTGGTGGCGTCGCTATATGTTCCAGTAATGGCGGAAAACTTTTTAGAAATGTTATATATAAAAGAATTTTTTCGGGTTCCAAACATTAACAGATTAGTATGAAGATAAACACTCATATTATCAGGAACATTATCAATTTTTACATAAACATCGGCATCTTGAATAGAAACAACACCATCTTCTGGAACCTCTACGATCTCGGCAGATTCCGGATAACCAGTCGGTGGACCATCACTAACAATAACTAGATCATCCAACAATCTACTCACATATGCGTCTATATAATCTTTTTCATCTTGTGAGTACCCTGGATACGAAATAAATTTGTTATCAGTATTTCCATNNNNNGGTTTAGTATAAACAGAGAGAGATGTTGCTGCATGAACTTCGGTTACTGTCGCCGTTGGTTGGTTTATTTGACCTATTACTCTCCTAGGTTTCTCTATAAATGATGGTTTAATTTGTACATTCTTAACCATATATCCAATAAAGCTCAATTCAGGAACATAAACAAATTCTTTGTTGAACGTTTCAAAGTCGAACGAAGAGTCACGAATAACGATATCGGATACTGGATTGAAGGTCACCGTTACGGTAATTTTTGAATCGGATAGTTTAAGACTACTGAATGTATCTTCCACATCAAACGGAGTTTTAATATAAACGTATACTGTAGATGGTTCTTTAATAGTGTCATTAGGAGTTAGGCCAATAGAAATATCATTAAGTTCACTAGAATATCCAGAATGTTTCAAAGCAATTGTATTATTGATACAATTATTATATAATTCTTCGCCCTCAATTTCCCAAATAACACCGTTACACGAAGAGACAGATACATGATTAATACATTTATATCCAACATATGGCACGTAACNGAATCTTCCCATACCTTTAACTTCTGGAAGTTCCAAACTCAGAACCAAATGATTAAGCGCAGTAATATACTGATCCCTAATTTCGAAGCTAGCGATAGCCTGATTGTCTGGCCCATCGTTTGTCATAACTCCGGATAGAGAAATATATTGCGGCATATATAAAGTTGGAATTTGACTATCAACTGCGAAGACATTAGACCGTTTAATAAAGTCATCCCCACCGATCAAAGAATTAATGATAGTATTATTCATTTTCTATTTAAAATGGAAAAAGCTTACAATAAACTCCGTAGAGANNNNNNNNNAATTTGTGAGTTTTCCTTAAAGTAACAGCTTCCGTAAACACCGTCTTTATCTCTTAGTAAGTTTATTGTATTTATGACCTTTTCCTTATCTTCATAGAATACTAAAGGCAATAAAGAAATTTTTGGTTCTTCTCTAAGAGCTACGTGAGACTTAACCATAGACGCCAACGAATCCCTACATATTTTAGAACAGAAATACCCAACTTCACCACCCTTGAATGTCTCAATACTAATAGGTCTAAAAACCAAATCTTGATTACAAAACCAACACTTATCAATTACACTATTTGTCTTAATAGACATATCTGCCATAGATTTATAATACTTTGGTAGTATACAAGCGAGTGCTTCTTCTTTAGCGGGCTTAAAGACTGCTTTAGGTGCTGAAATAACCACATCTGGAAGACTTACTCGCTTAGCCATTTAATTACGGAACTATTTTTTTATACTTCTAATGAACAAGTAGAAAACCTCTCATCTACAAAAACATACTCGTGTCCATAATCCTCTACCATAGTAACACGTTTTTTAGATCTCATATGTGCTAAAAAGTTTTCCCATACTAATTGGTTACTATTATTTTTCGTATAATTTTTAACAGTTTGAGGTTTTAGATTTTTAGTTACAGAAGTGATATCGAATATTTTATCCAAAAAGAATGAGTAATTAATTGTCTTAGAAGGAGTGTTTTCTTGGCAAAAGAATACCAAGTGCTTAAATATTTCTACTACTTCATTAATCTTTTCTGTACTCAGATTCAGTTTCTCATCTTTTACTTGATTGATTATTTCAAAGACTAACTTATAATCCTTTTTATTTATTCTCTCGTTAGCCTTAAGAAAACTAGATACAAAATTTGCATCTACATCATCCGTGGATATTTGATTTTTTTCCATGATATCCAATAGTTCCGAGATAATTTCTCCAGAACATTGATGAGACAATAATCTCCGCAATACATTTCTCAAATGAATAAGTTTATTAGACACGTGGAAGTTTGACTTTTTTTGTACCTTTGTACATTTTTGAAATACAGACTCGCAAAAAATACAATATTCATATCCTTGTTCAGATACTATACCGTTATGTCTACAACAGCTACATAATCGTAGATTCATGTTAACACTCTACGTATCTCGTCGTCCAATATTTTATATAAAAACATTTTATTTCTAGACGTTGTCAGAAAATCCTGTAATATTTTTAGTTTTTTTGGTTGTGAATAAAGTATCGCCCTAATAATATTGGTACCGTCTTCCGACAATATAGTNNNNNNNNNNNNNNNNNNNGTAGAAGAACACCGCTTAGGCGGATTCAGTACAATGTTATATTTTTCGTACCAACTCATTTAAATATCATAATCTAAAATAGTTCTGTAATATGTCTAGCGCTAATATATTGATCATAATCCTGTGCATAAATTAAGATACAACAATGTCTTGAAATCATCGACATGGCTTCTTCCATAGTTAGAAGATCATCGTCAAAGTTAGCAACGTGATTCATCAACATTTGCTGTTTTGAGGCAGCAAATACTGAACCATCACCATTCAACCATTCATAAAAACCATCGTCTGAATCCATTGATAATTTCTTGTACTGGTTTTTGAGAGCTCGCATCAATCTAGCATTTCTAGCTCCCGGATTGAAAACAGAAAGAGGATCGTACATCCAAGGTCCATTTTCTGTAAATAGAATNNNNNNNNNNNNNNNNNNNNNNNNNNNNNNNNNNNNNNNNNNNNNNNNNNNNNNNNNNNNNNNGTAACAGACTGCGGACTTTAACCTATACATGATACCGTTTAGCATGATTTCTGGTGATACGTCAATCGGAGTATCATCTATTAGAGATCTAAAGCCGGTGTAACATTCTCCGCCAAACATATTCTTATTCTGACGTCGTTCTACATAAAACATCATTGCTCCATTAACGATAACAGGTGAATGAACAGCACTACCCATCACATTAGTTCCCAATGGATCAATGTGTGTAACTCCAGAACATCTTCCATAGCCTATGTTAGGAGGAGCGAACACCACTCTTCCACTATTGCCATCGAATGCCATAGAATAAATATCCTTGGAATTGATAGAAATCGGACTGTCGGATGTTGTTATCATCTTCATAGGATTAACAACGATGTATGGTGCAGCCTGAAGTTTCATATCGTAACTGATGCCGTTCATAGGTCTAGCCACAGAAACCAACGTAGGTCTAAATCCAACTATAGACAAAATAGAAGCTAATATCTGTTCCTCATCTGTCATAACTTGAGAGCATCCAGTATGAATAATCTTCATTAGATGGGGATCTACCGCATCATCATCGTTACAATAAAAAATTCCCATTCTAATGTTCATAATTGCTTTTCTAATCATGGTATGAATGTTTGCTCTCTGAATCTCTGTGGAAATTAGATCTGATACACCTGTAATCACTATCGGATTATCCTCCGTAAGACGATTAACCAACAACATATAATTATAAGACTTTACTCTTCTAAATTCATAAAGTTGCTGGATTAGACTATATGTGTCTCCATGTACATACGCGTTCTCGAGCGCAGGAAGTTTAATACCGAATAGTGCCATCAGAATAGGATGAATGTAGTAATTAGTTTCTGGTTTTCTATAAATAAAAGACAAATCTTGTGAACTAGACATATCGGTAAAATGCATGGATTGGAATCGTGTAGTCGACAGAAGAATATGATGATTAGATGGAGAGTATATTTTATCTAACTCTTTGAGTTGGTCACCGATTCTAGGACTAGCTCGAGAATGAATAAGTACTAAGGGATGAGTACATTTCACAGAAACACTGGCGTTGTTCAACGTACTCTTTACATGGGAAAGGAGTTGAAATAGCTCGTTTCTATTTGTCCTGACAATATTTAGTTTATTCATAATATTAAGCATATCCTGAATAGTAAAGTTAGATGTGTCATACTTGTTAGTAGTTAGANNNNNNNNNNNNNNNNNNNNNNNNTTTCTCAATCTCGTACTCCAATNNNNNNNNNNNNNNNNNNNNNNNNNNNNNNCCATACAATCCTTTTTGATAGGCTGTTGAGATTGATCATTTCCTGTACGTTTAGGTTTGGTACGTTGATTTCTAGCCCCTGCTGATATAAAGTCATCGTCTACAATTTGGGATAATGAATTACATACACTACAAGACAAAGATTTATCAGAAGTGTGAATATGATCTTCATCTACCAAAGAAAGAGTTTGATTAGTATAACTAGATTTTAGTCCCGCGTTAGATGTTAAAAAAACATCGCTATTGACCACGGCTTCCATTATTTATATTCGTAGTTTTTACTCGAAAGCGTGATTTTAATATCCAATCTTATTACTTTTGGAATCGTTCAAAACCTTTGACTAGTTGTAGAATTTGATCTATTGCCCTACGCGTATACTCCCTTGCATCATATACGTTCGTCACCAGATCGTTTGTTTCGGCCTGAAGTTGACGCATATCTTTTTCAACACTCGACATGAGATCCTTAAGGGTCATATCGTCTAGATTTTGTTGAGATGCTGCTCCTGGATTTGGATTTTGTTGTGCTGTTGTACATACTGTACCACCAGTAGGTGTAGGAGTACATACAGTGGCCACAATAGGAGGTTGAAGAGGTGTAACCGTTGGAGTAGTACAAGAAATACTTCCATCCGATTGTTGTGTACATGTGGTTGTTGGTAACGTCTGAGAAGGTTGGGTAGATGGCGGTGTCGTCATCTTTTGATCTTTATTAAATTTAGAGATAATATCCTGAACAGTATTGCTCGGCGTCAACGCTGGAAGGAGTGTACTCGCCGGCGCATCAGTATCTGTAGACAACCAATCAAAAAGATTAGACATATCAGATGATGTATTAGTTTGTTGACGTGGTTTTAGTACAGGAGCAGTACTACTAGGTAGAAGAATAGGAGCCGGTGTAGGTGTCGGAACCGGCTGTGGAGTTATATGAATAGTTGGTTGTAGCGGTTGGGTAGGCTGTCTGCTGGCGGTCATCATATTATCTCTAGCTAGTTGTTCTCGCAACTGTCTTTGATAATACGACTCTTGAGACTTTAGTCCTATTTCAATCGCTTCATCCTTTTTCGTATCCGGATCCTTTTCTTCAGAATAATAGATTGACGACTTTGGTGTAGAGGATTCTGCCAGCCCCTGTGAGAACTTGTTAAAGAAGTCCATTTAAGGCTTTAAAATTGAATTGCGATTATAAGATTAAATGGCAGACACGGACGATATTATCGACTATGAATCCGATGATCTCACCGAATACGAGGATGATGAAGAAGATGGAGAGTCACTAGAAACTAGTGATATAGATCCCAAATCTTCTTATAAGATTGTAGAATCAACATCCACTCATATAGAAGATGCGCATTCCAATCTTAAACATATAGGGAATCATATATCTGCTCTTAAACGACGCTATACTAGACGTATAAGTCTATTTGAAATAGCGGGTATAATAGCAGAAAGCTATAACTTGCTTCAACGAGGAAGATTACCTCTAGTTTCAGAATTTTCTGACGAAACGATGAAGCAAAATATGCTACATGTAATTATACAAGAGATAGAGGAGGGTTCTTGTCCTATAGTCATCGAAAAGAACGGAGAATTGTTGTCGGTAAACGATTTTGATAAAGATGGTCTAAAATTCCATCTAGACTATATTATCAAAATTTGGAAACTTCAAAAACGATATTAGAATTTATACGAATATCGTTCTCTAAATGTCACAATCAAGTCTCTCATATTCAGCAGTTTATTGTCGTACTTTATATCGTGTTCATTAACGATATTTTGCAAAATAGTAATGATTCTATCTTCCTTCGATAGATATTCTTCAGAGATTATTGTCTTATATTCTTTCTTGTTATCCGATATGAATTTGATAAGACTTTGAACATTATTAATACCCGTCTGTTTAATTTTTTCTATAGATATTTTAGTTTTGGTAGATTCTATGGTGTCTGTTAATAGGCATCCAACATCGACATTCGACGTCAATTGTCTATAAATCAGAGTATAAATTTTAGAAATAACATTAGCAAATTGTTGTGCGTTGATGTCGTTATTCTGAAACAGTATGATTTTAGGTAGCATTTTCTTAACAAAGAGAACGTATTTATTGTTACTCAGTTGAACAGATGATATATCCAGATTACTAACGCATCTGATTCCATATACCAAACTTTCAGAAGAAATGGTGTACAATTGTTTGTATTCATTCAATGTCTCCTTTTCAGAAATTAGTTTAGAGTCGAATACTGCAATAATTTTCAAGAGATAGTTTTCATCAGATAAGATTTTATTTAGTGTAGATATGATAAAACTATTGTTTTGTTGGAGAACTTGATACGCCGCATTCTCTGTAGTCGACGCTCTCAAATGGGAAACAATCTCTATTATTTTTTTGGAATCGGATACTATATCTTCGGTATCTTGACGCAGTCTAGTATACATAGAGTTAAGAGAAATTAGAGTTTGTACATTAAGCAACATGTCTCTAAATGTGGCTACAAACTTTTCTTTTTCCACATCATCTAGTTTATTATATACCGATTTCACAACGGCACCAGATTTAAGGAACCAGAATGAAAAACTCTGATAACTACAATATTTCATCATAGTTACGATTTTATCATCTTCTATAGTTGGTGTGATAACACATACCTTTTTCTCCAAGACTGGAACCAACGTCATAAAAATGTTTAAATCAAAATCCATATCAACATCTGATGCGCTAAGACCAGTCTCGCGTTCAAGATTATCTTTACTAATGGTGACGAACTCATCGTATAGAACTCTAAGTTTGTCCATTATTTATTTACAGATTTAGTTGTTTAATTTNNNNNNNNNCTTCCAGAGTTGGGATAGTATTTTTCTAACGTCGGTATTATATTATTAGGATCTACGTTCATATGTATCATAATATTAATCATCCACGTTTTGATNNNNNNNNNNNNNNNNTCTGAAATAACGTATTTAAACAAAGGAGAAAAATATTTAGTTACGGCATCAGACGCGATAACATTTTTTGTAAATGTAACGTATTTAGACGACAGATCTTCGTTAAAAAGTTTTCCATCTATGTAGAATCCATCGGTTGTTAACACCATTCCCGCGTCAGAGTGAATAGGAGTTTGAATAGTTTGTTTTGGAAATAGATCCTTCAATAACTTATAGTTGGGTGGGAAAAAATCGATTTTATCACTAGACTCTTTCTTTTTTACTATCATTACCTCATGAACTATTTCTTGAATGAGTATATGTATTTTCTTTCCTATATCGGTCGCGTTCATTGGAAAATATATCATGTCGTTAACTATAAGAATATTTTTATCCTCGTTTACAAACTGAATAATATCAGATATAGTTCGTAAACGAACTATATCATCACCAGCACAACATCTAACTATATGATATCCACTAGTTTCCTTTAGCCGTTTATTATCTTGTTCCATATTAGCAGTCATTCCATCATTTAAGAAGGCGTCAAAGATAATAGGGAGAAATGACATTTTGGATTCTGTTACGACTTTACCAAAATTAAGGATATACGGACTTACTATCTTTTTCTCAACGTCGATTTGATGAACACACGATGAAAATGTACTTCGATGAGATTGATCATGTAGAAAACAACAAGGGATACAATATTTCCGCATATCATGAAATATATTAAGAAATCCCACTTTATTATATTTCCCCAAAGGATCAATGCATGTAAACATTATACCGTTATCATTAATAAAGACTTCTTTCTCATCGGATCTGTAAAAGTTGTTACNNNNNNNNNNNNNNNNNNNNNNNNNNNNNNNNNNNATAATGGGTTTTCTATTCTTATTCTTTGTATTTTGACATATCCTAGACCAGTAAACAGTTTCCACNNNNNNNNNNNNNNNNNNNNNNNNNNNNNNNNNNNNCNNNNNNNNNNTGGCAATAACTAAAAATGTAAAATATTTTTCTATGTTAGNNNNNNNNNNNNNCACTTTAATAGATATATGGTTTTTTGCCAAAATGATAGATATTTTTTTATCCGATGATAGTAAAATATTATTAGTCGCCGTCTCTATAAAAATGAAGCTAGTCTCGATATCCAATTTTATTCTAGAATTGATAGGAGTCGCCAAATGTACCTTATACGTTATATCTCCCTTGATGCGTTCCATTTGTGTATCTATATCGGACACAAGATCTGTAAATAGTTTTACGTTATTAATCATCACGGTATCGCCATCGCTAGATAATGCTAATGTACTATCCAAGTCCCAAATGGAGAGATTTAACTGTTCATCGTTTAGAATAAAATGATTACCTGTCATATTAATAAAGTGTTCATCGTATCTAGATAACAACGACTTATAATTAATGTCCAAGTCTTGAACTCGCTGAATGATCTTTTTTAACCCAGTTAGTTTTAGATTGGTACGAAATATATTGTTAAACTTTGATTCTACAGTAATGTCCAAATCTAGTTGTGGAAATACTTCCATCAACATTGTTTCAAACTTGATAATATTATTATCTACATCTTCGTACGATCCAAATTCCGGAATAGATGTATCGCACGCTCTGGCCACCCAGATAACCAAANAGTCACACGCTCCAGAATATACATTGTATAAAAAGCTATCGTTTTTTAGTAGTGTTTTTTTCTGAGTATATACGAAAGGATTAAAAATAGTATTATCAACGTAACTATATTCCAAATTATTCTTATGAGAATAGATAATAATATCGTCCTTAATATCTAACAAATTTCCTAAATATCCCTTTAATTGAGTCATTCGAAGCGTTAATAAAATATGTCTCTTAACTATTTCCGGCCGTTGTATATTTAAATGACTTCGTAAGAAATAATATATAGGCGACTTCTCATCTATGTAATCATATGGAGTGAGATATAGGGCTCGTTCTACCTNNNGCCCCTTACCCACCTGTAATACCAANNNNNNNNNNNCTATATATCGCATATTTATATCGTGGGGTAAAGTGAAAATCTACTACCGATGATGTAAGTCTTACAATGTTCGAACCAGTACCAGATCTTAATTTGGAGGCCTCCGTAGAACTAGGGGAGGTAAATATAGATCAAACAACACCTATGATAAAGGAGAATAGCGGTTTTATATCCCGTAGTAGACGTCTATTCGCCCATAGATCTAAGGATGATGAGAGAAAACTAGCACTACGATTCTTTTTACAAAGACTTTATTTTTTAGATCATAGAGAGATTCATTATTTGTTCAGATGCGTCGACGCTGTAAAAGACGTCACTATTACCAAAAAAAATAACATTATCGTGGCGCCTTATATAGCACTTTTAACTATCGCATCAAAAGGATGCAAACTTACAGAAACAATGATTGAAGCATTCTTTCCAGAACTATATAATGAACATAGTAAGAAATTCAAATTCAACTCTCAAGTATCCATCATCCAAGAAAAACTCGGATACCAGTCTGGAAACTATCACGTTTATGATTTTGAACCGTATTACTCTACAGTAGCTCTGGCTATTCGAGATGAACATTCATCTGGCATTTTTAATATCCGTCAAGAGAGTTATCTTGTAAGTTCATTATCTGAAATAACATATAGATTTTATCTAATTAATCTAAAATCTGATCTTGTTCAATGGAGTGCTAGTACGGGCGCTGTAATTAATCAAATGGTAAATACTGTATTGATTACAGTGTATGAAAAATTACAACTGGCCATAGAAAATGATTCACAATTTACATGTTCATTGGCTGTGGAATCAGAACTTCCAATAAAATTANNNNNNNNNNNNNNNNNNNNNNNNNNNNNNNNCATTAACGAGTTAAAAAAGACCAGTTCATTCAAGATAAGCAAACGTGATAAGGATACGCTATTAAAACATTTTACTTATGACTGGAGTTAGAATTTATAGACGACACATTTCGTTTATCATTGTTACTATTACTATCATTATTAGTATTCTTCTTGTCATCTTGTTCAGAAATATACAGCAATGCTATACCTAATACTAAATACATTATCATGCTTGCAATGGCTCTAACAACAACGAACCAAAATGAATTTGGTCGTAGCTTTTGTTCACAAAAATACATAAAGAAATGTCTACATAAATCTATGGCGCCATTGGCTACTTGAAATAGCGCCAGTCCTCCTACAGATTTTAATATAGCTGTATAACATGACATTTATTCATCATCAAAAGAGACAGAGTCACCATCTGTCATATTTAGATTTTTTTTCATGTGTTCAAAGTATCCTCTACTCATTTCATTATAATAGTTTATCATGCTTAGAATTTTAGGACGGATCAATGAGTAAGACTTGACTAGATCGTCAGTAGTAATTTGTGCATCATCTATTCTGCATCCGCTTCGTCGAATAATGTATAGCATCGCTTTGAGATTCTCCATAGCTATCAAGTCTTTATATAATGACATGGAAATATCTGTGAATGCTTTATACTTCTCCAACATCGATGCCTTAACATCATCACATACTTTAGCATTGAAAATACGTTCTATTGTGTAGATGGATGTAGCAAGATTTTTAAACAACAATGCCATCTTACATGATGATTGTCTCAAGTCTCCAATCGTTTGTTTAGAACGATTAGCTACAGAGTCCAATGCTTGGCTAACTAGCATATTATTATCTTTAGAAATTGTATTCTTCAATGAGGCGTTTATCATATCTGTGATTTCGTTAGTCATATTACAGTCTGACTGGGTTGTAATGTTATCCAACATATCACCTATGGATACGGTACACGTACCAGCATTTGTAATAATCCTATCTAAGATGTTGTATGGCATTGCGCAGAAAATATCTTCTCCTGTAATATCTCCACTCTCGATAAATCTACTCAGATTATTCTTAAATGCCTTATTCTCTGGAGAAAAGATATCAGTGTCCATCATTTCATTAATAGTATACGCAGAAAAGATACCACGAGTATCAATTCTATCCAAGATACTTATCGGTTCCGAGTCACAGATAATTGTTTCCTCTCCTTCGGGAGATCCTGCATAGAAATATCTAGGACAATAGTTTCTATACTGTCTGTAACTCTGATAATCTCTAAAGTCACTAACTGATACCATGAAATTGAGAAGATCAAACGCTGAAGTAATCAATTTTTCTGCCTCGTTTTTACTACAACTAGTTTTCATCAATGTAGTGACGATGTATTGTTTAGTTACTCTTGGTCTAATACTGATGATAGAGATATTATTGCTTCCCATAATGGATCTTCTAGTAGTCACCTTAAAGCCCATTGATGCGAATAGCAGATAGATAAAGTCTTGGTATGACTCCTTTCTAATATAGTACGGACTACCTTTGTCACCCAACTTTATACCCACATAAGCCATAACAACCTCTTTAATAGCCGTTTCATGAGGTTTATCAGCCATGAGCCTGAGTAGTTGAAAGAATCGCATGAATCCCGTCTCAGAAAGTCCTATATGCATGATAGATTTATCTTTCCTGGGAAACTCTCGTATAGTTATAGATGAAATACTCTTCAAAGTTTCTGAAATAAGATTAGTAACAGTCTTACCTCCGACTACTCTGGGTAACAAACATACTCTAATAGGTGTTTTCTCTGCGGAGATAATATCAGAAAGGATAGAGCAATAAGTAGTATTATTGTGATTATAAAGACCGAATACATAACAGGTAGAATTTATAAACATCATGTCCTGAAGGGTTTTAGACTTGTATTCCTCGTAATCTATACCGTCCCAAAACATGGATTTGGTAACTTTGATAGCCGTAGATCTTTGTTCCTTCGCTAACAGGTTAAAGAAATTAATAAAGAATTTGTTGTTTCTATTTATGTCCACAAATTGCACGTTTGGAAGCGCCACGGTTACATTCACTGCAGCATTTTGAGGATCGCGAGTATGAAGTACGATGTTATTGTTTACTGGTATATCTGGAAAGAAATCTACCAGTCTAGGAATAAGAGATTGATATCGCATAGAAATAGTAAAGTTTATAATCTCATCATTGAAGATTACTCTGTTACCATTGTAATAAATTGGTACTCTATCATAATCATCGACAAAGTACTGTTCATACATGATGAGATGTTTATATGTTGGCATAGTAGTGAGATCGACGTTTGGTAATGGCAATGTATTAAGATTAACTCCATAATGTCTAGCAGCATCTGCGATGTTATAAGTGATGTCAAAGCGGGGTTGATCTTGTGCTGTTATATATTGTCTAACACCTATAAGATTATCAAAATCTTGTCTGCTTAATACACCGTTAACAATTTTTGCCTTGAATTCTTTTATTGGTGCATTAATAACATCCTTATAGAGGATGTTAAACAAATAAGTATTATCAAAGTTAAGATCTGGGTATTTCTTTTCTGCTAGAACATCCATTGAGTCGGAGCCATCTGGTTTAATATAACCACCGATAAATCTAGCTCTGTATTCTGTATCCGTCAATCTAATATTAAGAAGGTGTTGAGTGAAAGGTGGAAGATCGTAAAAGCTGTGAGTATTAATAATAGGGTTAGTTTCCGAACTAATGTTAATTGGATGATTAATAATATTTATATTTCCAGCGTTAAGTGTAACATTAAACAGTTTTAATTCACGTGACGTGGTATCAATTAAATAATTAATGCCCAATTTGGATATAGTAGCCTGAAGCTCATCTTGTTTAGTTACGGATCCTAATGAGTTATTAAGAAATACATCGAACGGATGAACGAAGGTTGTTTTAAGTTGGTCACATACTTTGTAATCTAGACATAGATGTGGAAGAACGGTAGAAACTATACGAAATAGATATTCAGAGTCCTCTAATTGATCAAGAGTAACTATTGACTTAATAGGCATCATTTATTTAGTATTAAATGACGACCGTACCAGTGACAGATATACNNNNNNNNNNNNNNNNNNNNNNNNNNNNNNNNNNNNNNNNNNNNNNNNNNNNNNNNNNNNNNNNNNNNNNNNNNNNNNNNNNNNNNNNNNNNNNNNNNNNNNNNNNNNATAGAGAACATAATGCCGCCGTAGTGTCATCTCCAGAGGAAATATCATCACAACTTAATGAAGATCTATTTCCAGATGATGATTCACCGGCCACTATTATCGAACGAGTACAACCTCATACTACTATTATTGACGATACGCCACCTCCTACTTTTCGTAGAGAGTTATTGATATCGGAACAACGTCAACAACGAGAAAAAAGATTTAATATTACAGTATCAAAAAATTCTGAAGCAATAATGGAATCTAGATCTATGATAACTTCTATGCCAACACAAACACCATCCTTGGGAGTAGTTTATGATAAAGATAAAAGAATTCAGATGCTAGAGGATGAAGTGGTTAATCTTAGAAATCAACGATCTAATACAAAATCATCTGATAATTTAGATAATTTTACCAGAATACTATTTGGTAAGACTCCGTATAAATCAACCGAAGTTAATAAGCGTATAGCCATCGTTAATTATGCAAATTTGAACGGGTCCCCCTTATCAGTCGAGGACTTGGATGTCTGTTCGGAGGATGAAATAGATAGAATCTATAAAACGATTAAACAATATCACGAAAGTAGAAAACGAAAAATTATCGTCACTAACGTGATTATTATTGTCATAAACATTATTGAGCAGGCATTGCTAAAACTCGGATTTGAAGAAATCAAAGGACTGAGTACCGATATCACTTCAGAAATTATCGATGTGGAGATCGGAGATGACTGCGATGCTGTAGCATCAAAACTAGGAATCGGTAACAGTCCGGTTCTTAATATTGTATTGTTTATACTCAAGATATTCGTTAAACGAATTAAAATTATTTAATTTAATACATTCCCATATCCAGACAACAATCGTCTGGATTAATCTGTTCCTGTCGTCTCATACCGGACGACATATTAATCTTTTTATTAGTGGGCATCTTTTTAGATGGTTTCTTTTTCCCAGCATTAACTGATTCGATACCTAGAAGATCGTGATTGATTTCTCCGACCATTCCACGAACTTCTAATTGGCCGTCTCTAACGGTACCATAAACTATTTTACCAGCATTAGTAACAGCTTGGACAATCTGACCATCCATTGCGTTGAATGATGTAGTTGCTGTTGTTCTACGTCTAGGAGCACCAGAGGTATTTTTAGAGCTCTTGGATGTTGATGTAGAAGACGAGGATTTTGATTTTGGTTTACATGTAATACATTTTGAACTCTTTGATTTTGTATCACATGCACCGGCAGTCACATCTGTTTGAGAATTAAGATTATTGTTGCCTCCTTTGACGGCTGCATCTCCACCGATCTGCGCTAGTAGATTTTTAAGCTGTGGTGTAATCTTATTAACTGTTTCAATATAATCATCGTAACTACTTCTAACGGCTAAATTTTTTTTATCCGCCATTTAGAAGCTAAAAATATTTTTATTTATGCAGAAGATTTAACTAGATTATACAATGAACTAATATGATCCTTTTCTAGATTATTTACGAACTTGGTATTTCTTGTTTCTGGAGGAGGAGAATTTAAATTCGGACTTGGATTCGGATTTTGTGGGTTCTTGATCTTATTATACAGCGTGTATAGGATGGTGACGGTAACTGCTACACAAATACCGATCAACAGAAGAATACCAATCATTTATTGACAATAACTTCACTATGATCAAGTATGTAATAATCATCTTTTCACTAAGTAAGTAGTAATAATGATTCAACAATGACACGATATATGGACGATAATAATTTAGTTCATGGAAATATCGCTATGATTGGTGTGAATGACTCCGCTAACTCTGTGGGGTGCACAGTGCTTTCCCCACATAGAATAAATTAGCATTCCGACTGTGATAATAATACCAAGTATAAACGCCATAATACTCAATNNNNNCCATGTACGAGTGGGACTGGTAGACTTACTAAAGTCAATAAAGGCGAAGATACACGAAAGAATCAAAAGAATGATTCCAGCGATTAGCACGCCAGAAAAATAATTTCCAATCATAAGCATCATGTCCATTTAACTAATAAAAATTTTAAATCGCCGAATAAACAAAGTGGAATATAAACCATATAAAAACAATAGTTTGTACTGCAAAAATAATATCTATTTTTGTTTTCGAAGATATGGTAAAATTAAATAGTAGTACACAGCATGTTATAACTAACAGCAGCAACGGCTCGTAATTACTTATCATTTACTAGACGAAAAGGTGGTGGGATATTTTCTTGCTCAAATAATACGAATATATCACCCATCCATTTTATACGATGTTTATATACTCTAATCTTTAATAGATCTATAGATGACGGGTTTACCAATAATATAGATTTTATCGATTCATCTAATTTAAACCCTTCCTTAAACGTGAATGATCTATTATCTGGCATAATGATGACCCTACCTGATGAATCTGACAATGTACTGGGCCATGTAGAATAAATTATCAACGAATTATCGTCTACGAACATTTATATCATTTGTTTTAATTTTAGGACGTGAATAAATAGATATAAAATAGAAAATAACAGATATTACAACCAGTGTTATGGACGCACCCAACCATGTAGGCAGTTTTATTTTATCGTTTACTACAGGTTCTCCTGGATGTACGTCACCAACTGCAGACGTAGTTCTAGTACAATTAGACGTAAGTTCCGCTTGGGAATTTTTTAACGCTAAAGAGTTAACGTTGATCGTACACCCAACGTATTTACATCTAGTTCTTTGAACATCTTGATTATAATATAACCANNNNNNNNNNNNNNNNNNNNNNNNNNNNNNNNNNNNNNNNNNNNNNNNNNNNNNNNNNNNNNNNNNNNNNNNNNNNNNNNNNNNNNNNNNNNNNNNNNNNNNNNNNNNNNNNNNNNNNNNNNNNNNNNNNNNNNCGTATAATGCCGTATCCCCAAAAGTAAAATAATCAGGACGAATAATTCTAATAAACTCAGAACAATATCTCGCATCCATATGTTTGGAGCAAATATCGGAATAAGTAGACATAGCCGGTTTCCGTTTTACACGTAACCATTCTAAACAATTGGGGTTTCCAGGATCGTTTCTACAAAAACCAGTCATGAAATCGTCACAATGTTCTGTCTTGTAATTATTATTAAATATTTTTGGACAGTGTTTGGTATTTGTCTTAGAACAACATTTTGCCACGCTATCACTATCACCCAGGAGATAATCCTTTTTTATAAAATGACATCGTTGCCCGGATGCTATATAATCAGTAGCATATTTTAAATCCTTAATATATTCAGGAGTTACCTCGTTCTGATAATAGATTAATGATCCAGGACGAAATTTGAAAGAACTACATGGTTCTCCATGAATTAATACATATTGTTTAGCAAATTCAGGAACTATAAAACTACTACAATGATCTATCGACATACCATCTATCNNNNNNNNNNNNNNNNNNNNNNNNNNNNNNNNNNNNNNNNNATAATACATATAACTTTCTTCGGCAAACCTAACAGCTCTATTATATTCAGGATAATTAAAATCTAATACCATATATTTGTCTCGTATATCTGCTATTCCTGTCNNNNNNNNNNNNCTATTAAGAGTAACAGCTGCCCCCATTCTTAATAATCATCAGTATTTAAACTGTTAAATGTTGGTATATCAACATCTATCTTATTTCCCGCAGTATAAGGTTTGTTGCAGGTATACTGTTCAGGAATGGGTACATTTATACTTCTTTTATAGTCCTGTCTTTCGATGTTCATCACAAATGCAAAGAACAGAATAAACAAAATAATGTAAGAAATAATATTAAATATCTGTGAATTCGTAAATACATTGATTGCCATAATAATTACAGCAGCTACAATACACANNATAGACATTCCCACAGTGTTGCCATTACCTCCACGATACATTTGAGTTACTAAGCAATAGGTAATAACTAAGCTAGTAAGAGGCAATAGAAAAGATGAGATAAATATCATCAATATAGAGATTAGAGGAGGGCTATATAGAGCCAAGACGAACAAAATCAAACCGAGTAACGTTCTAACATCATTATTTTTGAAGATTCCCAAATAATCATTCATTATTCCTCCATAATCGTTTTGCATCATACCCCCATCTTTAGGCATAAACGATTGCTGCTGTTCCTCTGTAAATAAATCTTTATCAAGCACTCCAGCACCCGCAGAGAAGTCATCAAGCATATTGTAATATCTTAAATAACTCATTTATATATTAAAAAATGTCACTATTAAAGATGGAGTATAATCTTTATGCCGAACTAAAAAAAATGACTTGTGGTCAGACCATAAGTCTTTTTAATGAAGACGGCGATTTCGTAGAAGTTGAACCAGGATCATCCTTTAAGTTTCTAATACCTAAGGGATTTTACTCCTCTCCTTGTGTAAAGACGAGTCTAGTATTCAAGACATTAACAACGACCGATAATAAAATTACTAGTATCAATCCAACAAATGCGCCAAAGTTATATCCTCTTCAACGCAAAGTCGTATCTGAAGTAGTTTCTAATATGAGGAAAATGATCGAATTAAAACGTCCTCTATACATCACTCTTCACTTGGCATGTGGATTTGGTAAGACTATTACCACGTGTTATCTTATGACCACACACGGCAGAAAAACCATCATTTGCGTACCCAATAAAATGTTAATACATCAATGGAAGACACAGGTAGAGGCAGTCGGATTGGAACATAAGATATCTATAGATGGAGTTAGTAGTCTATTAAAGGAACTAAAGACTCAAAGTCCGGATGTATTAATCGTAGTCAGTAGACATCTGACAAACGATGCATTTTGTAAATATATCAATAAGCATTATGATTTGTTTATCTTGGATGAATCACATACGTATAATCTGATGAACAATACAGCAGTTACAAGATTTTTAGCGTATTATCCTCCGATGATGTGTTATTTTTTAACTGCTACACCTAGACCAGCTAACCAAATTTATTGTAATAGTATTATTAATATTGCCAAGTTATCCGATCTAAAAAAAACTATCTATATAGTAGATAGTTTTTTTGAGCCATATTCCACAGACAATATTAGAAATATGGTAAAACGACTAGATGGACCATCTAATAAATATCATATATATACCGAGAAGTTATTATCTGTAGACGAGCCTAGAAACCAACTTATTCTTGATACCCTGGTAGAAGAATTCAAGTCAGGAACTATTAATAGAATTTTAGTTATTACTAAACTACGTGAACATATGGTATTCTTCTACAAACGATTATTAGATCTTTTCGGAGCAGAGGNNNNATTTATAGGAGACGCCCAAAATAGACGTACTCCAGATATGGTCAAATCGATTAAGGAACTAAATAGATTTATATTCGTATCCACCTTATTTTATTCCGGCACTGGTTTAGATATTCCGAGTTTGGATTCTTTGTTCATTTGCTCGGCAGTAATCAACAATATGCAAATAGAGCAATTACTAGGGAGGGTATGTCGAGAAACAGAACTATTAGATAGGACGGTATATGTATTTCCTAACACATCCATCAAAAAAATAAAGTACATGATAGGAAATTTCGTGCAACGAATTATTAGTCTGTCTGTAGATAAACTCGGATTTAAACAAGAAAGTTATCAGAAACATCAGGAATCTGAACCCGCTTCCGTACCAACATCCTCCAGAGAAGAACGTGTATTAAATAGAATATTTAACTCGCAAAATCGTTAAGAAGTTTAAGAGACGATCCACATGCTGAGCAGGCCAGTGTATTACCCCTCATAGTATTAATATAATCCAATGATACTTTTGTGATGTCGGAAATCTTAACCAATTTAGACTGACAGGCAGAACACGTCATACAATCATCATCGTCATCGATAACTGTAGTCTTGGGCTTCTTTTTGCGACTCTTCATTCCGGAACGCATATTGGTGCTATCCATTTAGGTAGTAAAAAATAAGTCAGAATATGCCCTATAACACGATCGTGCAAAACCTGGTATATCGTCTCTATCTTTATCACAATATAGTGTATCAACATCTTTATTATTGACCTCGTTTATCTTGGAACATGGAATGGGAACATTTTTGTTAACGGCCACCTTTGCCTTAATTCCAGATGTTGTAAAATTATAACTAAACAGTCTATCATCGACACAAATGAAATTCTTGTTTAGACGTTTGTAGTTTACGTATGCGGCTCGTTCTCGTCTCATTTTTTCAGATATTGCAGGTACTATAATATNNNNNNNNNNNNNNNNNNNNNNNNNNNNNNNNNNNNNNNNNNNNNNNNNTTCTAGTGCNNNNNNNNCTAACTTAAAAGAATTACTTAGTCTGTACAAAAGTTTGAGATTTTCAGATTCTGTGGCTATAGAGAAGTATAATTCTTTGGTAGAATGGGGAACATCTACTTACTGGAAAATAGGCGTACAAAAGGTAACTAATGTCGAGACGTCCATATCTGATTATTATGATGAGGTAAAAAATAAACCGTTTAATATTGATCCGGGGTATTATATTTTCTTACCAGTATATTTTGGAAGCGTCTTTATTTATTCAAAGGGTAAAAATATGGTAGAACTTGGATCTGGAAACTCTTTTCAAATACCGGATGAGATTCGAAGTGCGTGTAACAAAGTATTAGATAGTGATAACGGAATAGACTTTCTGAGATTTGTTTTGTTAAACAATAGATGGATAATGGAAGACGCTATATCAAAATACCAGTCTCCAGTNNNNNNNNNNNNNNNNNNNNNNNNNNNNNGATTAAACATACCCAACTATTTAGAAATTGAAATAGAGGAAGACNNNNNNNNNNNNNNNGAGTTATACTCTATTATGGAACGCTCTTTCGATGATACATTTCCAAAAATATCTATATCGTATATTNNNNNNNNNNNNCTTAAGCGGCAAGTTGTAGACTTTTTCAAATTCTCATTCATGTATATTGAGTCAATCAAGGTAGATCGTATAGGAGATAATATTTTTATTCCTAGCGTTATAACAAAATCAGGAAAAAAGATATTAGTAAAAGATGTAGACCATTTAATACGATCCAAGGTTAGAGAACATACATTTGTAAAAGTAAAAAAGAAAAACACATTTTCCNNNTTATACGACTATGATGGGAACGGAACAGAAACTAGAGGAGAAGTAATAAAACGAATTATAGACACTATAGGNNNNNNNNNNNNNNNNNNNNNNNNGTATNNCTCTAAGGTTGGTATTGCAGGCTTAAAGCAATTGACTAATAAATTAGATATTAATGAGTGTGCAACTGTCGATGAGTTAGTTGATGAGATTAATAAATCCGGAACTGTAAAACGAAAAATAAAAAACCAATCAGTATTTGATTTAAGCAGAGAATGTTTGGGATATCCAGAAGCGGATTTTATAACGTTAGTTAATAACATGCGGTTCAAAATAGAAANTTGTANNNNNNNNNNNNNNNNNNNNNNNNNNNNNNNNNGTTTAAATAACCCGAGTATTGAAACTATATATGGAAACTTCAACCAGTTCGTCTCAATCTTTAATACCGTTACCGATGTCAAAAAAAGATTATTCGAGTGAAATAATATGCGCCTTTGATATAGGTGCAAAAAATCCTGCCAGAACTGTTTTAGAAGTCAAGGATAACTCCGTTAGGGTATTGGATATATCAAAATTAGACTGGAGTTCTGATTGGGAAAGGCGCATAGCTCAAGATTTGTCACAATATGAATACACTACAGTTCTTCTAGAACGTCAGCCTAGAAGGTCACCGTACGTCAAATTTATCTATTTTATTAAAGGCTTTTTATATCATACATCTGCTGCCAAAGTTATTTGCGTCTCACCTGTCATGTCTGGTAATTCATATAGAGATCGAAAAAAGAGATCTGTTGAAGCATTTCTTGATTGGATGGACACATTCGGATTGCGAGACTCCGTTCCGGATAGACGCAAATTAGACGATGTAGCGGATAGTTTCAATTTGGCTATGAGATACGTATTAGATAAATGGAATACTAATTATACACCTTATAATAGGTGTAAATATAGAAATTACATAAAAAAAATGTAATAACGTTAGTAACGCCATTATGGATAATCTATTTACCTTTCTACATGAAATAGAAGATAGATATGCCAGAACTATTTTTAACTTTCATCTAATAAGTTGTGATGAAATAGGAGATATATATGGTCTTATGAAAGAACGCATTTCCTCAGAGGATATGTTTGACAATATAGNNNNNNNNNNNNNNNNNNNNNNNNNNNNNNNNNNNNNAGTTTATTGCGACATCCAACTTACTAAACATATTATTAATCAGAATACGTATCCGGTATTTAACNNNNNNNNNCAAGTGAAATGNNNNNNNNNNNNNNATATAAACTCAAATAATAGCAATATTAGCTCTCGTACAGTAGAGATATTTGAGAGTGAAAAGTCATCTCTTGTATCATATATTAAAACTACCAATAAGAAGAGAAAGGTCAATTACGGCGAAATAAAGAAAACTGTACATGGAGGCACTAATGCAAATTACTTTTCCGGTAAAAAGTCTGATGAGTATCTGAGCACTACAGTCAGGTCCAACATTAATCAACCTTGGATCAAAACCATTTCTAAGAGAATGAGAGTAGATATCATTAATCACTCTATAGTAACGCGTGGAAAAAGCTCTATATTACAAACTATAGAAATTATTTTTACTAATAGAACATGTGTGAAAATATTCAAGGATTCTACTATGCACATTATTCTATCCAAGGACAAGGATGAAAAGGGATGTATAAACATGATTGATAAATTATTCTATGTATATTATAATTTATTTCTGTTGTTCGAGGATATCATCCAAAACGATTACTTTAAAGAAGTAGCTAATGTTGTAAACCATGTACTCATGGCTACGGCATTAGATGAGAAATTATTCCTAATTAAGAAAATGGCTGAACACGATGTTTATGGAGTTAGCAATTTCAAAATAGGGATGTTTAACCTGACATTTATTAAGTTGTTGGATCATACCGTTTTCCCCTCTCTGTTAGATGAGGATAGCAAAATAAAGTTTTTTAAGGGGAAAAAGCTCAATATTGTAGCATTACGATCTCTGGAGGATTGTACAAATTACGTGACTAAATCCGAGAATATGATAGAAATGATGAAGGAAAGATCGACTATTTTAAATAGCATAGATATAGAAACGGAATCGGTAGATCGTCTAAAAGAATTGCTTCTAAAATGAAAAAAAACACTGATTCAGAAATGGATCAACGACTCGGGTATAAGTTTTTGGTGCCTGATCCTAAAGCCGGAGTTTTTTATAGACCGTTACATTTCCAATATGTATCGTATTCTAATTTTATATTGCATCGATTGCATGAAATCTTGACCGTCAAGCGGCCACTCTTATCGTTTAAGAATAATACAGAACGAATTATGATAGAAATTAGCAATGTTAAAGTGACTCCTCCAGATTACTCACCTATAATTGCGAGTATTAAAGGTAAGAGTTATGACGCATTAGCCACGTTCACTGTAAATATCTTTAAAGAGGTAATGACCAAAGAGGGTATATCCATCACTAAAATAAGTAGTTATGAGGGAAAAGATTCTCATTTGATAAAAATTCCGCTACTAATAGGATATGGGAATAAAAATCCACTTGATACAGCCAAGTATCTTGTTCCTAATGTCATAGGTGGAGTCTTTATCAATAAACAATCTGTCGAAAAAGTAGGAATTAATCTAGTAGAAAAGATTACAACATGGCCAAAATTTAGGGTTGTTAAGCCAAACTCATTCACTTTCTCGTTTTCCTCCGTATCCCCTCCTAATGTATTACCGACAAGATATCGCCATTACAAGATATCTCTGGATATATCACAATTGGAAGCGTCGAATATATCATCGACAAAGACATTTATAACGGTCAATATTGTTTTGCTGTCTCAATATTTATCTAGAGTGAGTCTAGAATTCATTAGACGTAGTTTATCATACGATATGCCTCCAGAAGTTGTCTATCTAGTAAACGCGATAATAGATAGTGCTAAACGACTTACCGAATCTATTACTGACTTTAATATTGATACATACATTAATGACCTGGTGGAAGCTGAACACATTAAACAAAAATCTCAGTTAACGATTAACGAGTTTAAATATGAAATGCTGCATAACTTTTTACCTCATATGAACTATACACCNNNNNNNNNNNNNNNNNNNNNNNNNNNNNNNTTACTAAGAAAGTTTCTCTACTGTATCTNNNNNNNNNNNNNNNNNNNNNNNNNNNNNNNNNNNNTTTGTCATCGCATCCTAACGTACGGCAAATATTTTGAGACGTTAGCACATGATGAATTAGAGAATTACATAGGTAACATCCGAAACGATATCATGAACAATCACAAGAACAGAGGCACTTACGCAGTAAACATTCATGTACTAACAACTCCTGGACTTAATCATGCATTTTCTAGTCTATTGAGTGGAAAGTTCAAAAAGTCAGACGGTAGTTATCGAACACATCCTCACTATTCATGGATGCAGAATATTTCTATTCCTAGAAGTGTTGGATTTTATCCGGATCAAGTAAAGATTTCAAAGATGTTTTCTGTCAGAAAATACCATCCAAGCCAATATCTTTACTTTTGTTCATCAGACGTTCCGGAAAGAGGTCCTCAGGTAGGTTTAGTATCTCAATTGTCTGTCTTGAGTTCCATTACAAATATACTAACGTCTGAGTATTTGGATTTGGAAAAGAAAATTTGTGAGTATATCAGATCATATTATAAAGATGATATAAGTTACTTTGAAACAGGATTTCCAATCACTATAGNNNNNNNNNNNNNNNNATCTCTTAATCCAAATATGATATGTGATTTTGTAACTGACTTTAGACGTAGAAAACGGATGGGATTCTTCGGTAACTTGGAGGTAGGTATTACTTTAGTTAGGGATCACATGAATGAAATTCGCATTAATATTGGAGCAGGAAGATTAGTCAGACCATTCTTGGTTGTGGATAACGGAGAGCTCATGATGGATGTGTGTCCGGAGTTAGAAAGCAGATTAGACGACATGACATTCTCTGACATTCAGAAAGAGTTTCCACATGTCATCGAAATGGTAGATATAGAACAATTTACTTTTAGTAACGTATGTGAATCGGTTCAAAAATTTAGAATGATGTCAAAGGATGAAAGAAAGCAATACGATTTATGTGACTTTCCTGCCGAATTTAGAGATGGATATGTAGCATCTTCACTAGTGGGAATCAATCACAATTCTGGACCCAGAGCTATTCTTGGATGTGCTCAAGCTAAACAAGCTATCTCTTGTCTGAGTTCGGATATACGAAATAAAATAGACAATGGAATTCATTTGATGTATCCAGAGAGGCCAATTGTGATTAGTAAGGCTTTAGAAACTTCAAAGATTGCGGCTAATTGCTTCGGACAACATGTTACTATAGCATTAATGTCGTACAAAGGTATCAATCAAGAGGATGGAATTATCATCAAAAAACAATTTATTCAGAGAGGCGGTCTCGATATTGTTACAGCCAAGAAACATCAAGTAGAAATTCCATTGGAAAACTTTAATAACAAAGAAAGAGATAGGTCTAACGCCTATTCGAAATTAGAAAGTAATGGATTAGTTAGACTGAATGCTTTCTTGGAATCCGGAGACGCTATGGCAAGAAATATCTCATCAAGAACTCTTGAAGATGATTTTGCTAGAGATAATCAGATTAGCTTTGATGTTTCCGAGAAATATACAGATATGTACAAATCTCGCGTTGAACGAGTACAAGTAGAACTTACTGACAAAGTTAAGGTGCGAGTATTAACCATGAAAGAAAGAAGACCCATTCTAGGAGACAAATTTACTACTAGAACGAGTCAAAAGGGAACAGTCGCGTATATCGCAGATGAAACGGAACTTCCGTACGACGAAAATGGTATCACACCAGATGTCATTATTAATTCTACATCCATCTTCTCTAGAAAAACTATATCTATGTTGATAGAAGTTATTTTAACAGCCGCATATTCTACTAAGCCGTACAACAATAAGGGAGAAAACCGACCTGTCTGTTTTCCTAGTAGTAACGAAACATCTATCGATGCATATATGCAATTCGCTAAACAATGTTATGAGTATTCAAATCCGAAATTGTCCGAGGAAGAATTATCGGATAAAATCTTTTGTGAAAAGATTCTCTATGATCCTGAAACGGATAAGCCTTATGAATCCAAAGTATTTTTTGGACCAATTTATTACTTGCGTCTGAGACATTTAACTCAGGACAAGGCAACCGTTAGATGTAGAGGTAAAAAGACGAAGCTCATTAGACAAGCGAATGAGGGACGAAAACGTGGAGGAGGTATCAAGTTTGGAGAAATGGAGAGAGACTGTTTAATAGCACATGGTGCAGCCAATACTATTACAGAAGTTTTAAAAGACTCAGAAGAGGATTATCAAGATGTGTATATTTGTGAAAATTGTGGAGACATAGCAGCACAAATCAAAAGTATTAATACATGTCTTAGATGTTCAAAACTTAATCTCTCTCCTCTCTTAACAAAAATTGATACCACGCACGTATCTAAAGTATTTCTTACTCAAATGAACGCCAGAGGCGTAAAAGTTAAATTAGATTTCGAACGAAGGCCTCCTTCGTTTTATAAACCATTAGATAAAGTTGATCTTAAACCGTCTTTTCTGGTATAATATTGTTTAGTAGATACTCATCAAGATAAGCTAATTCACTAAACATATTATCGGATTCGGTATTGTTACTCGAGAATAGAGTTCGTTATGCTCCTGATANNNNNNNNNNNNNNNNNNNNNNNNNNNNNNNNNNNNNNNNNNNNNNNNNNNNNNNNNNNNNNNNNNNNNNNNNNNAGAGTTGTGGATGTTCGGGTTCGACATCCACCGATGGTGTCACGCCACTAATCGGTTCGGTAACGTCTGTGGATGGAGGTGCTACTTCTACAGAACCTGTAGCCTCAGTTGTCAACGGAGATACATATTCAATGCGCGGAAATGTATAATTTGGTAATGGTTTCTCATGTGGATCTTAAGAAGAAGAGGTAAGATATCTACGAAAGATACCGATCACGTTTCTAGTTCTCTTTTGTAGAACTTTAACTTTTTCTTTCTCAGCATCTAGTTGATATTCCGACCTCTTCACGTTTCGCATGGGTTACCTCCGCAGTTTTTACAAGCGATTTCACGTTCCAGATCACGTTCAGCCTTCATACGTCTCTCCCTCTCTCTATCGAGTTTATCAGAGCAGTCTTTCTGAAGGCGATCGAACTCCATAAATTTCTCCAACGCTTTGATTGTTTCCATAGATTTCCGAATTCACGGGGTACAACCGTTTCCATTACCACCATCTCTATGTTTCTTTTCTAGATCGG----------CAATCTTTCTCAACATTTCATCCCCATACCTTTTCATTCCTCGAGTCTATTGTCGTCGAAATATCGTTCCAGCTCCTTTTCGACCTCAATAACTTTAGCACGTTGTTTCATCAAGCTCTCTCTTGTAGTACTATCATTTTTATCTGATTCCCTGACACGTTTAAGATCTTCATGTAATTGAGTCAGCTCTTGACGCAATCTCTTAACTAACTTCCTCTCTTGCTTCTTCGTCATAGTACTTACAATCACTATGGGATCCATTGTTACCACGTCTGTACTCGACGAGCTCACGTTTAAGAGATTCAATTTCCAGTTTGTATCGGTCCATGTCTCCATTGCTACACCACCATTAGATTTACAGGCTGCTAGTTGTCGTTCGAGATCAGAAATACGTGTTTTCTTGGAATGGATTTCGTCGATGTACTTGTCATGATTGGCATCGAAACACTTATTAAGTTCTTTTTTTCAATTCTACGATTTTATTTCTTTCGCGAGTCAATTCCCTCCTGTAGTAACTATCAGTTTTGTCAGATTCACGCTCTCTACGTAGACTTTCTTGTAAGTTACTAATTTGTTCCCTGGCATTACCGAGTTCAGTTTTATATGCCGAATAGAGTTCTGATTCATCCTTTGAGAAGATCTCTAGCGATCGTTCAAGATCCCTGATTCTAGTCTTTAGCCTATTTACCTCCTCAGAAGATGCTCCGTTACCGTTTTTACAATCGTTAAGATGTCTATCAAGATCCATGATTCTATCTCTTTTCCATATCAGCATTGATTTCATTATTACGTTCGCAGTCGTTCAACTGTATTTCAAGATCTGAGATTCTAGATTGTAATCTCTGTAGCATTTCCACGGCATTCACTCAGTTGTCTTTCAAGATCTGAGATTCTAGATTGGAGTCTGCTAATCTCTGTAAGATTTCCTCCTCCGCTCTCGATGCAGTCGGTCAACTTATTCTCTAGTTCTCTAATACGCGAACGCAGTGCATCAACTTCTTGTGTGTCTTCTTGATTGCGTGTGCATTCATCGAGTCTAGATTCGAGATCTCTAACGTGACGTCGTTCTTCCTCAAGTTCTCTGTGTACTACAGAAAGCGTGTCCCTATCTTGTTGATATTTAGCAATTTCTGATTCTAGAGTACTGATTCTACTCACGTATGTACTAATAGTTGTCTTAGCCTTATCAAGATCCTCCTTGTATTTGTCACATTCCTTGATATCCATACGAAGTCTGGACAGTTCCCATTCGACATTACGACGTTTATCGATTTCAGCTCGGAGATCGTCGTCGCGTTGTTTTAGCCACATACGACTAAGTTCAAGTTCTCGTTGACAAGATCCATCTACTTTTCCATCCCTAATAGTATCCAGTTCCTTTTCTAGTTCTGACCGCATTTCTCGTTCCATATCAAGAGATTCTCTCAATTCTCGTATAGTCTTCTTATCAATTTCTGATGAATCTGAACCATCATCTGTCCCATTTTGTTGCATATCCCTGAGTTCTTTGATCTCTGTTGTAAGTCTGTCGATTCTTTCGGTTTTATAAACAGAATCCCTTTCCAAAGTCCTAATCTTACTGAGTTTATCATTAAGTTCTTCATTCAATTCAGTGAGTTTTCTCTTGGCTTCTTCCAAGTCTGTTTTAAACTCTCCATCATTTCCGCATTCTTCCTCGCATTTATCTAACCATTCAATTAGTTTATTAATAACTAGTTGGTAATCAGCGATTCCTATAGCCGTTCTTGTATTTGTGGGAACATAATTAGGATCTTCTAATGGATTGTATGGCTTGATAGCATCATCTTTATCATTATTAGGTGGGGGATGGACAACCTTAATTGGTTGGTCCTCCTTATCTCCTCCAGTAGCATGTGGTTCTTCAATACCAGTATTAGTAATAGGCTTAGACAAATGCTTGTCGTACGCGGGCACTTCCTCATCCATCAAGTATTTATAATCGGGTTCTGTTTCAGAATATTCTTTTCTAAGAGACGCGACTTCAGGAGTTAGTAGAAGAACTCTGTTTCTGTATCTATCAACGCTGGAATCGATACTNNNNNNNNNNNNNGCGAATACCTCATCGTCATCATCCGTATCTTCTGAAACGCCATCATATGACATTTCATGAAGTCTAACGTATTGATAAACAGAATCAGATTTAGTATTAAACAGATCCTTGACCTTTTTAGTAAATGCATATGTATATTTTAGATCTCCAGATTTCATAATATGATCGCATGCCTTAAATGTCAATGCTTCCATGATATAGTCTGGAACACTAATGGGTGACGAAAAAGATACAGCACCATATGCTACGTTGATAAATAGATCTGAACCACTAAGTAGATAATGATTAATGTTAAGGAAGAGGAAATATTCAGTATATAGATATGCCTTAGCATCATATCTTGTACTAAACACGCTAAACAGTTTATTGATGTGATCAATTTCCAACAGAACAATTAGAGCGGCAGGAATACCAACAAACATATTACCACATCCGTATTTTCTATGAATATCACATATCATATTAAAAAATCTTGATAGAAGAGCGAATATCTCGTCTGACTTAATGAGATGTAGTTCAGCAGCATAAGTCATAACTGTAAATAGAACATACTTTCCTGTAGTGTTGATTCTAGACTCCACATCAACACCATTATTAAAAATAGTTTTATATACATCTTTAATCTGCTCTCCGTTAATCGTCGAACGTTCTAGTATACGGAAACACTTTGATTTCTTATCTGTAGTTAATGACTTAGTGATATCACGAAGAATATTACGAATTACATTTCTTGTTTTTCTTGAGAGACCTGATTCAGAACTCAACTCATCGTTCCATAGTTTTTCTACCTCAGTGGCGAAATCTTTGGAGTGTTTGGTACATTTTTTAATAAGGTTCGTGACCTCCATTTATTATAAAAAATTTTTATTCAAAACTTAACTACAATCGGGTAATTATAAGATCGTAGATCTCCCATGTGGTGGAATACTACCATCTATCGCATGTTGATGGACAGTAGGTAATGGCCATGGGAACAGTAATGTTTGCATATTTATCTTTCTTGCTAGTATTACTGTATATTGTCCCAATGTTTCAATGTGATGTTCTAACCTATCAACTGCCACTGTATCACAACAATAATGTCCGATGGAATTAAGATTATGATCCAATGTGTTTAATATATGATTATCAAGTCTTATACGATCCGCGTCTTTTTTGACAGGATCAGGCTCTTCTACAGGAAGAAGTTTCGGCCTCTTATGATAGTCATGTCTGGGAAATGGTGGTCTAGGATGAGGATCAGGTATCGGAGTAGGTTTTGGATTATATCATCATCTTCGATATTTATTTTGCTATCTTGATAATGTCCTATATCAGTTGCATTTTCAGCACTCGACTGAATATTAGTACATTCATTGTCTATTATTAACGTATTTCTAAACCCAAAATGTATATGTTGAACATCACTACTATAGTNNNNNNGTCTTATAGCATGAATTCGCTTATCGTTATCGGGTTTATCTTCTGTCACCTTAACAATTCCTTTTTTATTAAACTCTGCATAATCATAACCATTTCTATTGTTTGTTCTAATATAAACGAGTATAGCATCATTGCTAAATTTTTCAATAGTATCAAAAACAGAATATCCTAAACCATATAATATATATTCAGGAACACTCAAACTAAATGTCCAGGATTCTCCTAAATACGTAAACTTTAATAGTGCTAAATCATTCAAAAATCTACCGCTTATAGATAGATAGTACATGAATGCGTATAGTAGTCTACCTATCTCTTTATTATGAAAACCGACATTACGATCATATATTTCGTGATATACATGTGACCCGTTTACGTTAAACCATAAATACATGGGTGATCCTATAAACATGAATTTATTTCTAATTCTCAGAGCCATAGTTAATTGACCGTGTAATATTTGTTTACATGCATACTTGATACGATCATTAATAAGATTTTTATCATTGCTCGTTATTTCAGAATCGTATATATNNNNNNNNNNNNNNNNNNNNNNNNNNNNNNNNNNNNNNNNNNNNATATATAAAATATATTGACCCACGTTAGTAATCATGTAAATGTTTAATGTTTTAAATTTTGTATTTAATGATCCATCATCATATGCTAGCATGGTCTTGTGATATTCATTCTTTAAAATATAATATTGTGTTAGCCATTGCATTGGAGCTCCTAATGGAGATTTTCTATTCTCGTCCATTTTAGGATATGCTTTCATAAAGTCCCTAATAACTTCGTGAATAATGTTTCTATGTTTTCTACTGATGCATGTATTTGCTTCGATTTTTTTATCCCATGTTTCATCTATCATAGATTTAAACGCAGTAATGCTCGCAACATTAACATCTTGAACCATTGGTACAATTCCGTTCCATAAATTTATAATGTTCGCCATTTATATAACTCATTTTTTGAATATACTTTTAATTGAACAAAAGAGTTAAGTTACTCATATGGATGCCGTCCAGTCTGTACATCAATCTTTTTAGCCAGAGATATCATAGCCGCTCTTAGAGTTTCAGCGTGATTTTCCAACCTAAATAGAACTTCATCGTTGCGTTTACAACACTTTTCTATTTGTTCAAACTTTGTTGTTATATTAGTAATCTTTTTTTCCAAATTAGTTAGCCGTTGTTTGAGAGTTTCCTCATTATCGTCTCCATAGGCTTTAACAATTGCTTCGCGTTTAGTCTCTGGATTTTTAGCAGCCTTTGTAGAGAAAAATTCAGTTGCTGGAATTGCAAGATCGTCATCTCCGGGGAAAAGAGTTCCGTCCATTTAAAGTACAGATTTTAGAAACTGACACTCTGTGTTATTTATATTTGGCGCAATACATGGATTATAAATATCGATGTTAATAACATCAGAAAATGTAAAGTCTATACATTGTCGCATCGTGTTAAATTTTCTAATGGATCTAGTATTATTGGGTCCAACTTCTGCCTGAAATCCAAATATGGAAGCGGATACAAAACCGTTTCCTGGATAAACCACACATCTCCACTTTTGCTTTACATCAGAAATTGTGTCATTGACATCTTGAACTCTCCTATCTAATGCCGGTGTTCCACCTATAGATTTTGAATACTCGAATGCTGCATGAGTAGCATTGAATTCCTTAATATTGCCATAATTTTCATATATTGAGTAACTCTGGATAAAAAGTAAACACACCGCAGCCGTCGCTACTACAATAAAAAAAATTGATAGAGAGTTCATTTATAATCTATTAGAAGCTGATAAAATTTTTTTACACGCGTCAGACAATGCTTTAATAAATAGTTCNNNNNNNACTTTTGTCATATCGAACCGATGGTATGATTCTAACCTAGAATTACATCCGAAAAAGTTGACTATGTTCATAGTCATTAAGTCATTAACGAACAACATTCCAGACTCTGGATTATAAGACGATACTGTTTCGTCACAATCACCCACCTTAATCATGTGATTATGAATATTGGCTATTAGAGTACCTTCTAAGAAATCTATAATATCTTTGAAACACGATTTAAAATCAAACCACGAATATACTTCTACGAAGAAAGTTAGTTTACCCATAGGAGAGATAACTATAAATGGAGATCTAGATACAAAATCCGGATCTATGATAGTTTTAACATTATTATATTCTCTATTAAATACCTCCACATCTAAAAATGTTAATTTTGAAACTATGTCTTCGTTTATTACCGTACCTGAACTAAACGCTATAAGCTCTATTGTTTGAGAACTCTTTAAACGATATTCTTGAAATACATGTAACAAAGTTTCCTTTAACTCGGTCGGTTTATCTACCATAGTTACAGAATTTGTATCCTTATCTATAATATAATAATCAAAATNNNNNNNNNNNNNNTAATTATCGTGTTCAGATTGTGATCTTTTCAAATAGACTAAAAACCCCATTTCTCTAGTAAGTATCTTATGTATATGTTTGTAAAATATCTTCATGGTGGGAATATGCTCTACAGCAGTTAGCCATTCCTCATTGACAGCTGTAGATGTATTATACAAAACTACTCCAATGTTTAACAAGGGCCATTTTACGAGATTATTAAATCCTTGTTTGATAAATGTAGCCAATGCGGGTTCGAGTTCAACGACGATTGAATTCTCTTCCCGTGGATGCTGCATGATGAACGACGGGATGTTGTTGTTCTATTGATTTGGAATTCTTTTTCGACTTTTTGTTTATATTAAATATTTTAAAATTTATGGCTGATAGTAATTCATGTACTACGGATNNNNNNNNNNNNNNNNNNNNNNNNNNNNNNNNNNNNNNNNNNNNNNNNNNNNNNNNNNNNNNNNNNNNNNNNNNNNNNNNNNNNNNNNNNNNNNNNNNNNNNNNNNNNNNNNNNNNNNNNNNNNNNNNNNNNNNNNNNNNNNNNNNNNNNNNNNNNNNNNNNNNNNNNNNNNNNNNNNNNNNNNNNNNNNNNNNNNNNNNNNNNNNNNNNNNNNNNNNNNNNNNNNNNNNNNNGCTGACATTTTTAACATGACATCTATTTTAAATACACTTAGGTTTTTAGAAAAAACATCATTTTATAATTGTAACGATTCAATAACTAAAGAAAAGATTAAGATTAAACATAAGGGAATGTTATTTGTATTTTATAAGCCAAAGCATTCTACCGTTGTTAAATACTTGTCTGGAGGAGGTATATATCATGATGATTTGGTTGTATTGGGGAAGGTAACAATTAATGATCTAAAGATGATGCTATTTTACATGGATTTATCATATCATGGAGTGACAAGTAGTGGAGCAATTTACAAATTGGGATCGTCTATCGATAGACTTTCTCTAAATAGGACNNNNNNNNNNNNNNNNNNNNNNNNNNNNNNNNNNNNNNNNNNNNNNNNNNNNNNNNNNNGTTATAATAATTATAATTGTTATAATTATGATGATACATTTTTTGACGATGATGATTGATCACTATTACACAATTTTGTTTTTGTACTTTCTAATATAGTGTTTAGGTTCTTTTTCATATGAGAATATTGACTTACTAAAATATCTATGTTTAACTTTTGTTCTATAACGTCCTTATCGGCGGTATCGGTACATATACGTAATTCACCTTCACAAAATACGGAGTCTTCGATAATAATAGCCAATCGATTATTGGATCTAGCTGTCTGTATCATATTCAACATGTTTAATATATCCTTTCGTTTCCCCTTTACAGGCATCGATCGTAGCATATTTTCCGCGTCTGAGATGGAAATGTTAAAACTGCAAAAATGCGTAATGTTAGCCCGTCCTAATATTGGTACGTGTCTATAAGTTTGGCATAGTAGAATAATAGACGTGTTTAAATGCCTTCCAAAGTTTAAGAATTCTATTAGAGTATTACATTTTGATAGTTTATCACCTACATCATCAAAAATAAGTAAAAAGTGTGCTGATTTTTTATGATTTTGTGCGACAGCAATACATTTTTCTATGTTACTTTTAGTTCGTATCAGATTATATTCTAGAGCTTCCTGACTACTAACGAAATTAATATGATTTGGCCAAATGTATCCATCATAATCTGGGTTATAAACGGGTGTAAACAAGAATATATGTTTATATTTTTTAACTAGTGTAGAAANNNNNNNNNNNNNNNNNNNNNNNNNNNNNNNNNNNNNNNNNNNNNNNNNNNNNNNNNNNNNNNNNNNNNNNNNNNNNNNNNNNNNNNNNNNNNNNNNNNNNNNNNNNNNNNNNNNNNNNNNNNNNNNNNNNNNNNNNNNNNNNNNNNNNNNNNNNNNNNNNNNNNNNNCTAAGGTCGTTAGTAGGGAGGAGAACAACGAAGGCATATCGTGATATAAATAACATTTATTATCATGATGACACCAGAAAACGACGAAGAGCAGACATCTGTGTTCTCCGCTACTGTTTACGGAGACAAAATTCAGGGAAAGAATAAACGCAAACGCGTGATTGGTCTATGTATTAGAATATCTATGGTTATTTCACTACTATCTATGATTACCATGTCCGCGTTTCTCATAGTGCGCCTAAATCAATGCATGTCTGCTAACAAGGCTGCTATTACTGACTCCGCTGTTGCCGTTGCTGCGGCATCATCTACTCATAGAAAGGTTGTGTCTAGCACTACACAATATGATCACAAAGAAAGCTGTAATGGTTTATATTACCAGGGTTCTTGTTATATATTACATTCAGACTATAAGTCATTCGAGGATGCTAAAGCAAACTGCGCTGCGGAATCATCAACACTACCCAATAAATCCGATGTCTTGACTACCTGGCTCATTGATTATGTTGAGNNNNNNNNNNNATCTGATGGTAATCCAATTACAAAAACTACATCCGATTATCAAGATTCTGATGTATCACAAGAAGTTAGAAAGTATTTTTGTACATAAATAAATGAAATCGCTTAATAGACAAACTGTAAGTAGGTTTAGGAAGTTGTCGGTGCCGGCCGCTATAATGATGTTACTCTCAACCATTATTAGCGGCATAGGAACATTTCTGCATTACAGAGAAGAACTGATGCCTAGTGCTTGCGCCAATGGATGGATACAATACGATAAACATTGTTATCTGGATACCAACATTAAAATGTCTACGGATAATGCAGTTTATCAGTGTCGCAAATTACGAGCTAGATTGCCTAGACCTGATACTAGACATCTGAGAGTATTGTTTAGTATTTTTTATAAAGATTATTGGGTAAGTTTAAAAAAGACCAATGATAAATGGTTAGATATTAATAATGATAAAGATATAGATATTAGTAAATTAACAAATTTTAAGCAACTAAACAGCACGACGGATTCTGAGGCGTGTTATATATACAAGTCTGGAAAACTGGTTAAAACAGTATGTAAAAGTACTCAATCTGTACTATGCGTTAAAAGATTCTACAAGTGACAACAAAAAATGAATTAATAGTAAGTCGTTAACGTACGCCGCCATGGACGCCGCGTTTGTTATTACTCCAATGGGTGTGTTGACTATAACAGATACATTGTATGATGATCTCGATATCTCAATCATGGACTTTATAGGACCATACATTATAGGTAACATAAAAATTGTCCAAATAGATGTACGGGATATAAAATATTCCGACATGCAAAAATGCTACTTTAGCTATAAGGGTAAAATAGTTCCTCAGGATTCTAATGATTTGGCTAGATTCAACATTTATAGTATTTGTACAGCATACAGATCAAAAAATACCATCATCATAGCATGCGACTATGATATCATGTTAGATATAGAAGGTAAACATCAACCATTTTATCTATTCCCATCTATATAGTGTTGCTGGAAGCACGCTGCTAATAAATAATGATCGTAATGAACAGACTATTTATCAGAATACTACAGTAGTAATTAATGATACAGAGACTGTTGAAATACTTAATGAAGATACCAAACAGATTCCTAGCTATTCTTCCAATCCTTTCGTAAATTATAATAAAACCAGTATTTGTAGCAAGTCAAATCCGTTCATTGCAGAACTCAACAATAAATTTAGTGATAATAATCCGTTTAGGAGAGCACATAGTGACGATTATCTTAATAAGCAACAAGATCATGAATACGATGATATAGAATCATCGGTTGTATCATTGGTCTGATTAGTTTCCTTTTTATAAAATTGAAGTAATATTTAGTATTAATTACCGCCGATGCATTATACAAATATGGAGATATTCCCTGTATTCGGCATTTCTAAAATTAGCAATTTTATTGCTAATAATGACTGTAGATATTATATAGATGTAGAGCATCAAAAAATTATATCTGATGAGATCAATAGACAGATGGATGAAACGGTACTTCTTACCAACATCTTAAGCGTAGAAGTTGTAAATGACAATGAGATGTACCATCTTATTCCCCATAGACTATCGACTATTATACTCTGTATTAGTTCTGTTGGAGGATGTGTTATCTCTATAGATAATGACGTCAATGACAAAAATATTCTAACATTTCCCATTGATCATGCTGTAATCATATCCCCACTGAGTAAATGNNTCGTAGTTAGCAAGGGCCCTACAACCATACNNNNNNNNNNNNNNGATATACCCAGCAAACGATTGGTAACATCGTTTACAAACGACATACTGTATGTAAACAATCTATCACTGATTAATTATTTACCGTCGTCTGTATTCATTATTAGACGAGTCACCGACTATTTGGATAGACACATATGTGATCAGATATTTGCTAATAATAAGTGGTATTCCATTATAACTATCGACGATAAGCAATATCCTATTCCATCAAATTGTATAGGTATGTCTTCTGCCAAGTACATAAATTCGAGCATCGAGCAAGATATTTTGATCCATGTTTGTAACCTCGAGCATCCATTCGACTCAGTCTACAAAAAAATGCAGTCGTACAATTCTCTACCTATCAAGGAACAAATATTGTATGGTAGAATTGATAATATAAATATGAGCATTAGTATTTCGGTGGATTAATAGATTTCTCTAGTATGGGATCATTAATCATCTCTAAATACATCATAAAAAAGCTATTATCAAATACTGTACTGAATGGATTCATTCTTTTCTCTTTTTATGAAACTCTGTTGTATATCTACGGATAAAACTAGAAGCAAAAAATCTGATAGGAAGAATAATGATTATATGGAGGAACACGATTATTATAAAATAACAATAGTTCCTGGTTCCTCTTCCACGTCTACTAGCTCGTGGTATTATACACATGCCTAGTAATAGTCTCTTTGCGTTGACGGAAAGCAGACTAGAAATAACAGGCCAAAATGTTCAGACACCATAATAGTTCCCAACCCAGATAATAACAGAGTTCCATCAACACATTCCTTTAAACTCAATCCCAAACCCAAAACCGTTAAAATGTATCCAGCCAATTGATAGTAGATAATGAGGTGTACAGCACATGATAATTTACACAGTAACCAAAATGAAAACACTTTAGTAATTATAAGAAATATAGACGGTAATGTCATCATCAACAATCCAATAATATGCCTGAGAGTAAACATTGACGGATAAAACAAAAATGCCCCGCATAACTCTATCATGGCAATAACGCAACCAAACACTTGTAAAATTCCTAAATTAGTAGAAAATACAACTGATATCGATGTATAAGCGATTTCGAGGAATAATAAGAACAAAGTAATTCCCGTAAAGATAAACATCAACATTGTTTGGTAATCATTAAACCAATTAGTATGACGTTGAATTAATTTCACAGTATATTTTATTCCAGTATTATCCCCGCATGTATACGTACCTGGTAAGATATCTTTATATTCCATAATCAATGAGACATCACTATCCGATAACGAATGAAGTCTAGCACTAGTATGCCATTTACTTAATATGGTCGTCTTGGAAGTTTTATTATAAGTTAAAATATCATGATTGTCCAATTTCCATCTAATATACTTTGTCGGATTATCTATAATACACGGAATAATGATGGTATCATTACATGCTGTATATTCTATAGTCTTTGTAGATGTTATAACCACAAAAGTACAGAGGTATATCAACAATATTCTAACTCTTAACATTTTTATTTATTTAAAATGATACCTTTGTTATTTATTTTATTCTTATTTTGCTAACGGTATCGAATGGCATAAGTTTGAAACGAGTGAAGAAATAATTTCTACTTACTTAATAGATTATGTGGTAACGGGTGTTATTAATGGGGATGTATATACATTTTCAAATAATGAACTAAACNNNNNNNNNNNNNNNNNNNNNAATAATTANNNNNNNNNNNNNNNNNNNNNNNNGGATAAGGATACATTAGTAGTATGCGGAACCAATAACGGAAATCCCAAATGTTGGAAAATAGACGGTTCATACTACCCAAAACATATAGGTAGAGGATACGATCATCAAAATAGCAAAGTAACGATAATCAGTCACAATGAATGTGTACTATCCGACATAAACATATAAAAAGAAGGAATTAAACGATGGAGAAGATTTGACGGACCATGTGGTTATGATTAAACGAGTTAAGTTTTTTAAGAAGCCTTAGAAGAGAGGCTATTGGGTATGAGAATCCGAAATATTAAACCAGACAACCCCATATAATTTTATAGCTAAGAATGCCGCGAAGAATGGAACTAATAAAAACGGAAATATTTGTAGCACAACGAATAACTCCCAAACTGCATTCATGTTACACTATATAACACTACTTCGGTTAGATGTTTTAGAAAAAATAAATATCACCGTACCGTTTTGTTGTATAAAAATAACAATTAACAATTATCAATTTTTTTCTTTAATATTTTACGTGGTTGACCATTCTTGGTGGTAAAATAATCTCTTAGTGTTGGAATGGAATGCTGTTTAATGTTTCCACACTCATCGTATATTTTGACGTATGCAGTCACATCGTTTACGCAATAGTCAGACTGTAGTTCTATCATGCTTCCTACGTTAGAAGGAGGAACAGTTTTAAAGTCTCTTGGTTTTAATCTATTGTCATTAGTTTTCATGAAATCCTTTGTTTTATCCACTTCACATTTTAAATAAATGTCCACTATACATTCTTCTGTTAATTTTACTAGATCATCATGAGTCATAGAATTCATAGGTTCCGTAGTCCATGGATCCAAACTAGCAAACTTCGCGTATACGGTATCGCGATTAGTGTATACACCAACTGTATGAAAATTAAGAAAACAGTTTAATAAATCTACAGAAATATTTAATCCTCCGTTTGATACAGATGCGCCATATTTATGGATTTCGGATTCACACGTTGTTTGTCTAAGGGGTTCGTCTAGTGTNNCTTCTACATAGANNNNNNNNCCCATATATTCTTTATTGCCAGAATCACATACNNNNNNATCATACGCTGGTTCACTTGTTTGAAAACTAAATGGTAGTAGATACATCAAAATAATAAATAATAAGTACATTCTGCAATATTGTTATCGTAATTGGAAAATTGGTATTCAAGTGAGCTGGATTATGTGAGTATTGGATTGTATATTTTATTTTATATTTTATATTTTATATTTTTTATATTTTATATTTTATTTTATATTTTGTAGTAAGAATAGAATGCTAATGTCAAGTTTATTCGAATAGATGTCTTATTAAAAAACATATATAATAAATAACAATGGCTGAATGGCATAAAATTATCGAGGATATCTCAAAAAATAATAAGTTCGAGGATGCCGCCATCGTTGATTACAAGACTACAAAGAATGTTCTAGCGGCTATTCCTAACAGAACATTTGCAAAGATTAATCCGGGTGAAGTTATTCCCCTCATCACTAATCATAATATTCTAAAACCTCTTATTGGTCAGAAATTTTGTATTGTATATACTAACTCTCTAATGGATGAGAACACGTATGCTATGGAGTTGCTTACTGGGTACGCCCCTGTATCTCCGATCGTTATAGCGAGAACTCATACCGCACTTATATTTTTGATGGGTAAGCCAACAACATCCAGACGTGATGTGTATAGAACATGTAGAGATCACGCTACCCGTGTACGTGCAACTGGTAATTAAAATAAAAAGTAATATTCATATGTAGTGTCAATTTTAAATGATGATGAAATGGATAATATCCATATTGACGATGTCAATAATGCCGGTATTGACATACAGCTCATCGATTTTTAGATTTCATTCAGAGGATATTGAATTATGTTATGGGAATTTGTATTTTGATAGGATCTATAATAATGTAGTAAATATAAAATATATTCCTGAGCATATTCCATATAGATATAATTTTATTAATCGTACGTTCTCCGTAGATGAACTAGATGATAATGTCTTTTTTACACATGGTTATTTTTTAAAACACAAATATGGTTGTTCANNNNNNNNNNNNNNNNNNNNNNNNNNNNNNNNNNNNNNNNNNNNNNNNNNNNNNNNNNNNNNNNNNNNNNNNNNNNNNNNNNNNNNNNNNNNNNNNNNNNNNNNNNNNNNNNNNNNNNNNTCTAAACATAAGACTTATTCTCTATATCGGTCCATGTGTATTGCTATAATAGGATACGATTCTATTATATGGTATAAATATATAAATGACAGGTATAATGACATCTATGATTTTACTGCAATATGTATGCTAATAGCGTCTACATTGATAGTGATCATATACGTGTTTAAAAAAATAAAAATGAACTCTTAATTATGTTATACTATTAGAAATGGATAAAATCAAAATTACGATTGATTCAAAAATTGGTAATGTTGTTACCATATCGTATAACTTGGAAAAGATAACTATTGATGTCACGCCAAAAAAGAAAAAAGAAAAGGATGTATTATTAGCGCAATCAGTTGCTGTCGAAGAGGCAAAAGATGTCAAGGTGGAAGAAAAAAATATTATCGATATTGAAGATGACGATGATATGGATATAGAAAACACGTAATACGATCTATAAAAATAAGTATTAAATACTTTTTATTTACGGTACTCTTGTAGTGGTGATACCACTAATCGATTATTTTTTTTAAAAAAATACTTATTCTGATTCTTCTAGCCATTTCCGTGTTCGTTCGAATGCCACATCGACGTCAAAAATAGGGGAGTAGTTGAAATCTAGTTCTGCATTGTTGGTACGCACCTCAAATGTAGTGTTGGATATCTTCAACGTATAGTTGTTGAGTATTGATGGTTTTCTAAATAGAATTCTCTTCATATCATTCTTGCACGCGTACATTTTTAGCATCCATCTTGGAATCCTAGATCCTTGTTCTATTCCCAATGGTTTCATCAATAGAAGATNNNNNNTATCGTAAGAANNNNNNNGAGAGTAATCGTAGCAAAAGTAAGCATTTCCTTTAATCGCAGATCCCGGATACTGGATATATTTTGCAGCCAACACGTGCATCCATGCAACATTTCCTACATATACCCGGCTATGCACAGCGTCATCATCGACTGTACGATACATAATGTTACCGTGTTGCTTACATTGCTCGTAAAAGACTTTCGTCAATTTGTCTCCTTCTCCGTAAATTCCAGTGGGTCTTAGGCAACAAGTATACAATTTTGCGCCATTCATGATTACGGAATTATTGGCTTTCATAACCAGTTGCTCGGCCATACGTTTACTTTTTGCGTATACATGTCCTGGTGATATATCATAAAGGGTATGCTCATGACCGATGAATGGATTACCGTGTTTATTTGGTCCTATTGCTTCNNNNNNACTAGTATAGATCAAATACTTGATTCNNNNNNNNNNNNNNNNNGCCAATATAGTCTGTGTTCCATAATAGTTTACTTTCATGATTTCATTATCAGTGTATTTTCCAAATACATCCACTAGAGCAGCCGTATGAATAATCAGATTTACCCCATCTAGCGCTTCTCTCACCTTATCAAAGTCGTTTATATCACATTGTATATAGTTTATAACNNNNNNNNNCGAGGTTATTGGTTGTGGATCTTCTACAATATCTATGACTCTTATTTCTTGAACATCATCTGCGCTAATTAAAAGTTTTACTATATACCTGCCTAGAAATCCGGCACCGCCAGTAACCGCGTACACGGCCATTGCTGCCACTCATAATATCAGACTACTTATTCTATTTTACTAAATAATGGCTGTTTGTATAATAGACCACGATAATATCAGAGGAGTTATTTACGTTGAACAAGTCCATGGAAAAGATAAAGTTTTAGGATCAGTTATTGGATTAAAATCCGGAACGTATAGTTTGATAATTCATCGTTACGGAGATATTAGTCGAGGATGTGATTCCATAGGCAGTCCAGAAATATTTATCGGTAACATCTTTGTAAACAGATATGGTGTAGCATATGTTTATTTAGATACAGATGTAAATATATCTACAATTATTGGAAAGGCGTTATCTATTTCAAAAAATGATCAGAGATTAGCGTGTGGAGTTATTGGTATTTCGTACATAAATGAAAAGATAATACATTTTCTTACAATTAACGAGAATGGCGTTTGATATATCAGTTAATGCGTCTAAAACAATAAATGCATTAGTTTACTTTTCTACTCAGCAAGATAAATTAGTCATACGTAATGAAGTTAATGATATACACTACACTGTCGAATTTGATAGGGACAAAGTAGTTGATACGTTTATTTCATATAATAGACATAATGACTCCATAGAGATAAGAGGGGTGCTTCCAGAGGAAACTAATATTGGTCGCGTGGTTAATACGCCGGTTAGTATGACTTACTTGTATAATAAGTATAGTTTTAAACCGATTTTAGCAGAATATATAAGACACAGAAATACTATATCCGGCAACATTTATTCGGCATTGATGACGCTAGATGATTTGGTTATTAAACAGTATGGAGACATTGATCTATTATTTAATGAGAAACTTAAAGTAGACTCCGATTCGGGACTATTTGACTTTGTCAACTTTGTAAAGGATATGATATGTTGTGATTCTAGAATAGTAGTAGCTCTATCTAGTCTAGTATCTAAACATTGGGAATTGACAAATAAAAAGTATAGGTGTATGGCATTAGCCGAACATATAGCTGATAGTATTCCAATATCTGAGCTATCTAGACTACGATACAATCTATGTAAGTATCTACGCGGACACACTGATAGCATAGAGGATGAATTTGATTATTTTGAAGACGATGATTTGTCTACATGTTCTGCCGTAACCGATAGGGAAACGGATGTATAATTTTTTTTATAGTATGAAATAAAAAAATATAATTGTTGTATCCATTCCCATTCAAATCACCTTATATGATTCTGTAACACAATGAAGGAGTCTCATAGATATATAGAGGTCAGATACTGGTTTGATAAACTTTTTATTCCACATGAGCATGTTTGACTTATGGTTAGACACACATACTTTAACAAATCACTGAAAATTGGAGTTAGGTATTCCTCTCAGAATCAGTTGCCGTTCTGGAACATTAAATGTATTTTTTATGATATACTCCAACGCATTTATGTGGGTATACAACAAGTCATTAATAATGAGTATTTCCAAGAGTTTTAGTTGTCTAGTATTTAACAAGAGAAGAGATTTCAACAGACTGTTTATGAACTCGAATACCGCCTCATTGTCGCTTATATTGATGACATGACATCGAATTCCCAATATCAATCTCATCAGTGATGAGTAGCTCAATCTTGTTATCGGGATCCAATTTCTAAAGATGTCATTAAACCCTCGATCGTGAATGGATTTATCATCATCGTTTTTATGTTGGACATGAGCTTAGTCCGTTTGTCCACATCTATATACGATGATTTCTGAATTATTTCATATATCTCTCGTTAACTCCAGGAACTTGTCAGGGATCTAACTTTAATATGTTCTCGTCTAAGAGATGAAAATCTTTGGATGGTTGCATGTGACTTTTCTCTAAAGGATGATGTTACCCNNNNNNNNNNNNNNNNNNNNNNNNNNNNNNNNNNNNNNNNNNNNNNGTCTATTTTCCTTAGATGGTTTAATATTTTTTACCCATGATCTATAAAGGTAGACAGACCTAATCGTCTCGGATGACCATATATTATTTTCCGTTTTATTATACGCATAAATTGTAAAAAATATGTTAGGTTTACGAAAATGTCTCGTGGGGCATTAATCGTTTTTGAAGGATTGGACAAATCTGGAAAAACAACACAATGTATGAACATCATGGAATCTATACCGGCAAACACGATAAAATATCTTAACTTTCCTCAGCGATCCACAGTCACTGGAAAGATGATAGATGACTATCTAACTCGTAAAAAAACCTATAATGATCATATAGTTAATCTATTATTTTGTGCAAATAGATGGGAGTTTGCATCTTTTATACAAGAACAACTAGAACAGGGAATTACTTTAATAGTTGACAGATACGCGTTCTCTGGAGTAGCGTATGCCACCGCTAAAGGCGCGTCAATGACTCTCAGTAAGAGTTATGAATCTGGATTGCCTAAACCCGACTTAGTTATATTCTTGGAATCTGGTAGCAAAGAAATTAATAGAAACATCGGCGAGGAAATTTATGAAGATGTTGAATTCCAACAAAAGGTATTACAAGAATATAAAAAAATGATTGAAGAAGGAGATATTCATTGGCAAATTATTTCTTCTGAATTCGAGGAAGATGTAAAGNNNNNNNNNNNNNNNNNNNNNGTTATAGAGGCTATACACACGGTTACTGGACCAGTGGGGCAACTGTGGATGTAATAAAATGAAATTACATTTTTATAAATAGATGTTAGTACAGTGTTATAAATGGATGAAGCATATTACTCTGGCAACTTGGAATCAGTACTCGGGGATACGTGTCCGATATGCATACCGAACTCGCATCAATATCTCAATTAGTTATTGCCAAGATAGAAACTATAGATAATGATTATTAAACANNNNNNNNNNNNNNNNNNNNNNNNNNNNNNNNNNNNNNNNNNNNNNNNNNNNNNNNNNNNNNNNNNNNGCATATACTATCATAGATCAAGAGATCTATCAGAACGAGTTGATTAATTCATTAGACGATAATGAAATTATCGATTGTATAGTTAACAAGTTTATGAGCTTTTATAAGGATAACCTAGAAAATATGGTAGATGCTATCATTACTCTAAAATATTATAATTAATAATCCAGATTTTAAAACTACGTATGTGGAAGTACTCGGTTCCAGAATAGCTGATATAGATATTAAACAAGTGATACGTAAGAATATAATACAATTGTCTAATGATCCGCGAACGATATTTGTGAAAATATTAAAAAAAAATACTTTTTTTATTAAATGACGTCTCTTCGCGAATTTAGAAAATTATGCTGTGATATATATCACGCATCAGGATATAAAGAAAAATCTAAATTAATTAGAGACTTTATAACAGATAGAGATGATACCGATACATATTTGATCATTAAGCTATTGCTTCCCGGATTAGACGATAGAATGTATAACATGAACGATAAACAAATTATAAAATTATATAGTATAATATTTAAACAATCTCAGGAAGATATGCTACAAGATTTAGGATACGGATATATAGGAGACACTATTAGGACTTTCTTCAAAGAGAACACGGAAATCCGTCCACGAGATAAAAGCATTTTAACTTTAGAAGAAGTGGATAGTTTTTTAACTACGTTATCATCAGTAACTAAAGAATCACATCAAATAAAATTATTGACTGATATAGCATCTGTTTGTACATGTAATGATTTAAAATGTGTAGTCATGCTTATTGATAAAGATCTAAAAATTAAAGCGGGTCCTCGGTACGTGCTTAACGCTATTAGTCCTCATGCCTATGATGTTTTTAGAAAATCTAATAACTTGAAAGAGATAATAGAAAATGCAGCTAAACAAAATCTAGACTCTATATCTATTTCTGTTATGACTCCAATTAATCCCATGTTAGCGGAATCATGTGATTCTGTCAATAAGGCGTTTAAAAAATTTCCATCAGGAATGTTTGCGGAAGTCAAATACGATGGTGAAAGAGTACAAGTTCATAAAAAAAATAACGAGTTTGCATTCTTTAGTAGAAACATGAAACCAGTACTCTCTCATAAAGTGGATTATCTCAAAGAATACATACCGAAAGCATTTAAAAAAGCTACGTCTATCGTATTGGATTCTGAAATTGTTCTTGTAGACGAACATAATGTACCGCTACCGTTTGGAAGTTTAGGTATACACAAAAAGAAAGAATATAAAAACTCTAACATGTGTTTGTTCGTATTTGACTGTTTATACTTTGATGGATTCGATATGACAGACATTCCATTGTATGAACGAAGATCTTTTCTCAAAGATGTTATGGTCGAAATACCCAATAGAATAGTATTCTCAGAGTTGACGAATATTAGTAACGAGTCTCAGTTAACTGATGTATTAGATGATGCACTAACGAGAAAATTAGAAGGATTGGTCTTAAAAGATATTAATGGCGTATACGAACCGGGAAAGAGAAGATGGTTAAAAATAAAGCGAGACTATTTGAACGAGGGTTCCATGGCAGATTCTGCCGATTTAGTAGTACTAGGTGCCTACTATGGTAAAGGAGGAAAGGGTGGTATCATGGCAGTCTTTCTAATGGGTTGTTACGACGATGAATCCGGTAAATGGAAGACGGTAACTAAATGTTCCGGTCACGATGATAATACGTTAAGGGTTTTGCAAGACCAATTAACGATGGTTAAAATTAACAAGGATCCCAAAAAAATTCCAGAGTGGTTGGTAGTTAATAAAATCTATATTCCCGATTTTGTAGTAGATGATCCGAAACAATCTCAGATATGGGAAATNNNNNNNNNNNNNNNNNNNNNTTCCAAGTCACATACAGCGAATGGAATATCGATTAGATTTCCTAGATTTACTAGGATTAGAGAAGATAAAACGTGGAAAGAATCTACTCATCTAAACGATTTAGTAAACTTGACTAAATCTCTTAATAGTTACATATAAACTGAAAAATAAAATAACACTATTTTAGTTGGTAGTCGCCATGGATGGTGTTATCGTATACTGTCTAAATGCGTTAGTAAAACATGGCGAGGAAATAAATCATATAAAAAATGATTTCATGATTAAACCATGTTGTGAAAGAGTTTGTGAAAAAGTCAAGAACGTTCACATCGGCGGACAATCTAAAAACAATACAGTGATTGCAGATTTGCCATATCTGGATAATGCTGTATCAGATGTATGCAAATCAATATATAAAAAGAATGTATCAAGAATATCCAGATTTGCTAATTTGATAAAAATAGATGACGATGACAAGACTCCTACCGGCGTATATAATTATTTTAAACCTAAAGATGCTATTCCTGTTATTATATCCATAGGAAAGGATAAAGATGTCTGTGAACTATTAATCTCATCTGATAAAGCGTGTGCGTGTATAAAGTTAAATTTATATAAAGTAGCCATTCTTCCCATGGATGTTTCCTTTTTTACCAAAGGAAATGCATCATTGATTATTCTCCTGTTTGATTTCTCTATCGATGCGGCACCTCTCTTAAGAAGTGTAACCGATAATAATGTTATTATATCTAGACACCAGCGCCTACATGACGAGCTTCCGAGTTCCAATTGGTTCAAGTTTTACATAAGTATAAAGTCCGACTATTGTTCTATATTATATATGGTTGTTGATGGATCTATGATGTATGCGATAGCTGATAATAGAACTCACGCAATTATTAGCAAAAATATATTAGACAATACTACGATTAACNNNNNNNNNNNNNNCTGTTATTCTGAACCACAGATTAGGATTCTTGATAGAGATGAGATGCTCAATGGATCATCGTGTTATATGAACAGACATTGTATTATGATGAATTTACCTGATGTAGGCGAATTTGGATCTAGTATGTTGGGGAAATATGAACCTGACATGATTAAGATTGCTCTTTCGGTGGCTGGTAATTTAATAAGAAATCGAGACTACATTCCCGGGAGACGAGGCTATAGCTACTACGTTTACGGNNNNNNNNNNAGATAATTTTTTTTAAGCACGAAATAAAAACATNATTTTAAACAATCTATTTCATACTATTTTGTGTGCTCACCATGAACATAAAGATAGATATATTAGTATTTCTGGTGATAAATTTACGGCGACTGCTAGGAGGGAAAATGAAGAAAGAAAAAATATCTACCTCTCCAAAAAGAAAAACTACTGATGTTATCAAACCTGATTATCTTGAGTACAATGACTTGTTAGATAGAGATGAGATGTCTACTATTCTAGAGGAATATTAGGCCTTAGAATAAAATATNGACGACTCTTAACGAAATTAGAAAATTCGATAATGATGTTGAAGAACAATTCGGTACTATAGAAGAACTCAAGCAGAAGCTTAGATTAAATTCTGAAGAGAGAGCAGATAATTTTATAGATTATATAAAGGTACAAAAACAGGATATCATCAAACTTACTGTATACGATTGCATATATCTATGATAGGATTGTGTGCGTGCGTGGTAGATGTTTGGAGAAATGAGAAACTGTTTTCTAGATGGAAATATTGGTTACAAGCGATTAAACTGTTTATTGATGATCACATGCTTGATAAGATAAAATCTATTGTAGAATAGACTAGTGTATGTGGAAATGTCATAGAAAGTTAAAAGTTAATGAGAGCAAAAATATATAAGGTTGTATTCCATATTTGTTATTTTTTTCTGTAATAGTTAGAAAATACATTCGATGGTCTATCTACCAGATTATTATGTGTTATAAGGTACTTTTCTCATAATAAACTNNNNNNNNNNNNNNNNNNNNNNNNNNNNNNNNNNNNNNNNNNNNNNNNNNNNNNNNNGATATACAGCTATTNNNNNNNNNNNNNNNNNNNNNNNNNNNNNCTTTAAACATGGATTTTTGATGGTGGTTTAAGTTTAAAAAAGATTTTGTTATTGTAGTATGATAATATCAAAAAGATGGATATAAAGAATTTACTGACTACATGTACTATTTTACATTACTACATTGGCTACGGCATATATACCTATTTCGTCACTTCCACACGCTCCGGTAAACGGGTGTCATGTGACGAGGGAGAATCTTGATAAGAGGCATAATCAATGTTGTAATCCGATGTCCACCTGGAGAATTTGCCAAGGTCAGATGTAGAGTTGGTAGTGATAACACAAAATGTGAACACTGCCCACCTCATACATATACCGCAATCCCCAATTATTCTAATAGATGTCATCAATGTAGAAAATGCCCAACAGGATCATTTGATAAGGTAAAGTGTACCGGAACACAGAACAAATGTTCGTGTCATCCTGGTTGGTATACGCTACTGATTCTTCACAGACTGAAGATTGTCGAGATTTGTGTACCAAAAAAGGAGATGTCCATGCGNNNNCTTTGGTGGAATAGATGAAGGAAATCCTATTTGTAAATCGTGTTGTGTTGGTGAATATTGCGACTACCTACGTAATTATAGACTTGATCCATTTCCTCCATGCAAACTATCTATCTAAATGTAATTAATTATGATTTTGATGATAATGTTACCATACATTATATCACNNNNNNNNNNNNNNNNNNNATTTAGTATGGAAGACCTATTAATAATTACTTATCTTTTGACGATCTTGTTATAATTATAATATAAAAATACTTATGACATAGTAACTCATAATTGCTGACGCGATAAATTCGTAATAATCTGTTTTGTTCAAATTTTTATAAGGAATCTACAGGCATAAAANNNNNNNNNNNNNNNNNNNNNNNNNNNNNNNNNNNNNNNATGAATAGCAGTGAATTAATTGCTGTTATTATGGATTTAGAAATAGTGGACGATTTTGTGATATTAATATAGTTATTAATGATGAAAGGATAAACGCGCATAGACTCATCCTATCTGGAGCCTCCGAATATTTTTTCCATTCTGTTTTCCAATAATTTTATCGATTCTAATGAATACGAAGTTAATCTAAGTCATTTAGATTATCAAAGTGTTAACTATTTGATCGATTACATTTATGGGATACCTTTGAGCCTAACTAACAATAACGTGAAATATATTCTTTCAACCGCTGATTTTTTTACAAATTGGATCTGTCATTACTGAGTGCGAAAAATACATACTTAAAAATCTTTGTTTTAGAAACTGTATCGATTTCTACATATACGCTGATAAATATAATAACAAGAAAATAGAATTAGCATCGTTTAACACAATATTACGAAATATTTTGAGACTCATCAACAATGAAAACTTTAAATACTTAACAGAGGAATCAATGATAAAAATTTTAAGCGATGATATGTTATATATAAAAAATGAGGATTTCACCCCACTGATTCTCATTAAATGGTTAGAGAGTACACCNACCATGTACCGTCGAGTTACTTAGATGCCTCAGAATATCATTTCTTTCCCCACAAGTTATAAAATCACTTTATAGTCATCGACTGGTTAGTTCAATCTACGAATGTATAACATTCTTAAACAATATAGCATTCTTGGATAAATCATTTCCTAGATACCATATCATCGAGTTGATATCTATCGGTATAAGTAATTCACATGATAAGATTTCCATAAANNGCTACAATCATAAAAAAATTCATGGGAAATGATATCTTCACGTAGATATAGGTGTAGTTTCGCAGTGACCGTCCTGGATAATATTATCTATATGATGGGTGGATATGATCAGTCCCTGTATAGAAGTTCAAAGGTTATAGCGTACAATACATGTACTAATTCTTGGATATATGATATACCAGAGCTAAAAATATCATCGTTCTAATTGCGGAGGAGTTGCCAATGACGAATACATTTATTGTATAGGCGGTATACGCGATCAGGAGTCATCGTTGATATCTAGTATCGATAGATGGAAGCCATCAAAACCATATTGGCAGAAGTATGCTAAAATGTGCGAACCAAAATGTGATATGGGGTTGCGATTTTAAACGGATTAATATATGTCATAGGTGGAGTCGTTAAAGGTGACACACATATACCAACGCACTAGAGAGTTTATCAGAAGATGGATGGATGAATCATCAACGTCTTCCAATAAAAATGTCCAATATGTCGACGATTGTTCATGCTGGAAAGATTTATATATCTAGAGGTTACAACAATAGTAGTGTAGTTAATGTAATATCGAATCTAGTCCTTAGCTATAATCCGATATATGATGAATGGACCAAATTATCATCATTAAATATTCCTAGAATTAATCCTGCTCTATGGTCAGTGTATAATAAATTATATGTAGGAGGAGTAATATCTGATGATGTTCAAACTAATACATCTGAAACATACGATAAAGAAAAAGATTGTTGGACATTGGATAATNNNNNNNNNNNNNNNNNNNNNNNNNNNNNGTATAAATGCGAACCGTTTAAACATAGATATCCATTGGAAAAAACACAGTACACGAATGATTTTCTAAAGTATTTGGAAAGTTTTATAGGTAGTTGATAGAACAAAATACATAATTTTGTAAAAATAAATCACTTTTTATACTAATATGACACAATTACCAATACTTTTGTTACTAATATCATTAGTATACGCTACACCTTCTCCTCAGACATCTAAAAAAATAGGTGATGATGCAACTATATCATGTAGTCGAAATAATACAAATTACTACGTTGTTATGAGTGCTTGGTATAAGGAGCCCAATTCCATTATTCTCTTAGCTGCCAAAAGCGACGTCTTGTATTTTGATAATTATACCAAGGATAAAATATCTTACGACTCTCCATACGATGATCTAGTTACAACTATCACAATTAAATCATTGACTGCTGGAGATGCCGGTACTTATATATGTGCATTCTTTATGACATCGACTACAAATGATACTGATAAAGTAGATTATGAAGAATACTCCATAGAGTTGATTGTAAATACAGATAGTGAATCGACTATAGACATAATACTATCTGGATCTACACCAGAAACTATTTCTGAGAAACCAGAGGATATAGATAATTCTAATTGCTCGTCTGTATTCGAAATCACGACTCCGGAACCAATTACTGATAATGTAGACGACCATACAGACACCGTCACATACACTAGTGATAGCATTAATACAGTAAATGCATCATCTGGAGAATCCACAACAGACGAGATTCCGGAACCAATTACTGATAAAGAAGAAGATCATACAGTAACAGACACTGTCTCATACACTACAGTAAGTACATCATCTGGAATTGTCACTACTAAATCAACCACCGATGATGCGGATCTTTATGATACATACAATGATAATGATACAGTACCGCCAACTACTGTAGGTGGTAGTACAACCTCTATTAGCAATTATAAAACCAAGGACTTCGTAGAAATATTTGGTATTACCACATTAATTATATTGTCAGCAGTGGCGATTTTCTGTATTACGTATTATATATGTAATAAACACCCACGTAAATACAAAACAGAGAACAAAGTCTAGATTTTTGACTTACATAAATATCTGGGATAATAAAATCTATCATATTGAGAGGACCATCTGGTTCAGGAAAGACAGCCATAACCAAAAGACTGTTAAAAGACTATGGGAATATATTTGGATTTGTGGTGTCCCATACCACTAGATTTCCTCGTCCTATGGAACGAGAAGGTGTTGATTACCTTACGTTAACAGAGAGGCCATCTGGAAGGGAATAGCCGCCGGAAACTTTCTAGAACATACTGAGTTTTTAGGAAATATTTACGGAACTTCTAAAACAGCTGTAAATACAGCGGTTATTAATAATCGTATTTGCGCGATGGATTTAAACATCAACGGTGTTAGAAGTCTTAAAAATACTTACCTAATGCATTACTTGGGTATATAAGACCTACCTCTCTTAAAATGGTTGAGACCAATCTTCGTCGTAGAAACACTGAAGCGGACGACGAATCTCATCGTCGCGTGATGTTGGCAAAAAACGGATATGGATGAGGTCAACGAAGCAGGTCTATTCGACACTATTATTATTGAAGATGATGTGAATTTAGCATATAGTAAGTGTTAATTCAGATACTACAGGACCGTATTAGAATGTATTTTAACACTAATTAGAGACTTAAGATTTGACTTAAAACTTGATAATTAATAATATAACTCGTTTTTATATGTGGCTATTTCAACGTCTAATGTATTAGTTAAATATTAAAACTTACCACGTAAAACTTAAAATTTAAAATGGTATTTCATTGACAGATCATACATTATGAAGTTTCAAGGACTTGTGTTAATTGACAATTGCAAAAATCAATGGGTCGTTGGACCATTAATAGGAAAAGGTGGATTCGGTAGTATTTATACTACTAATGACAATAATTATGTAGTAAAAATAGAGCCCAAAGCTAACGGATCATTATTTACCGAACAGGCATTTTATACTAGAGTACTTAAACCATCCGTTATCGAAGAATGGAAAAAATCTCACAATATAAAGCACGTAGGTCTTATCACATGCAAGGCATTTGGTTTATACAAATCCATTAATGTGGAATATCGATTCTTGGTAATAAATAGATTAGGTGCAGATCTAGATGCGGTGATCAGAGCCAATAATAATAGACTACCAGAAAGGTCGGTGATGTTGATCGGAATCGAAATCTTAAATACCATACAATTTATGCACGAGCAAGGATATTCTCACGGAGATATTAAAGNNNNNNNNNNNNNNNNNNNNNNNATAGATAAGAATAAATTATATCTAGTGGATTACGGATTGGTTTCTAAATTCATGTCTAACGGCGAACATGTTCCATTTATAAGAAATCCAAATAAAATGGATAACGGTACTCTAGAATTTACACCTATAGATTCGCATAAAGGATACGTTGTATCTAGACGTGGTGATCTAGAAACACTTGGATATTGTATGATTAGATGGTTGGGAGGTATCTTGCCATGGACTAAGATATCTGAAACAAAGAATTCTGCATTAGTAAGTGCCGCAAAACAGAAATATGTTAACAATACTGCGACTTTGTTAATGACCAGTTTGCAATATGCACCTAGAGAATTGCTGCAATATATTACCATGGTAAACTCTTTGACATATTTTGAGGAACCCAATTACGACGAGTTTCGTCGAGTATTAATGAATGGAGTTATGAAAAATTTTTGTTGATAAAAAAATTAAAAAAATAACTTAGTTATTATCACTCTCGTGAGTACAATAGAAACATGGCGATGTTTTACGCACACGCTTTCGGTGGGTACGACGAGAACCTTCATGCATTTCCTGGAATATCATCGACGGTTGCCAATGATGTCAGGAAATATTCTGTTGTGTCAGTTTATAATAAAAAGTATAACATTGTAAAAAACAAATATATGTGGTGTAACAGTCAAGTGAACAAGAGATATATTGGAGCACTACTGCCTATGTTTGAATGCAATGAATATCTACAAATTGGAGATCCAATCCATGATCTAGAAGGAAATCAAATCTCTATTGTCACATATCGCCACAAAAACTACTATGCTCTAAGTGGAATTGGGTACGAGAGTCTAGACTTGTGTTTGGAAGGAGTAGGGATTCATCATCACGTACTTGAAACAGGAAACGCGGTATATGGAAAAGTTCAACATGAGTATTCTACTATCAAAGAGAAGGCCAAAGAAATGAATGCACTCAAACCAGGACCTATCATCGATTACCACGTCTGGATAGGAGATTGTGTCTGCCAAGTTACTACTGTAGACGTGCATGGAAAGGAAATTATGAGAATGAGATTCAAAAGGGGTGCGGTGCTTCCGATTCCAAATCTGGTAAAAGTTAAAGTTGGGGAGGAAAATGATACAATAAATCTTTCCACTTCCATATCAGCTCTCCTAAATTCCGGTGGCGGCACCATCGAGGTAACATCTAAGGAAGAACGTGTAGATTATGTACTCATGAAACGTTTGGAATCTATACATCATTTGTGGTCTGTAGTGTATGATCATCTTAATGTTGTGAATGGCGAAGAACGATGTTATGTACATATGCATTCATCTCATCAAAGTCCTATGCTGAGTACTGTAAAAACAAATTTGTACATGAAGACTATGGGAGCATGTCTTCAAATGGACTCCATGGAAGCTCTAGAGTATCTTAGTGAACTGAAGGAATCAGGTGGGCGGAGTCCCAGACCAGAATTGCAGAAATTTGAATATCCAGATGGAGTGAAAGACACTGAATCAATTGAGAGATTGGCAGAGGAGTTCTTCAATAGATCAGAACTTCAGGCCGGTGAATCAGTCAAATTTGGTAATTCTATTAATGTTAAACATACATCTGTTTCAGCTAAGCAACTAAGAACACGTATACGACAGCAGCTTCCTTCTATACTCTCATCTTTTGCCAACACAAAGGGTGGATATTTGTTCATTGGAGTTGATAATAATACACACAAAGTAATTGGATTCACGGTGGGTCATGACTACCTCAAACTGGTAGAGAGTGATATAGAAAAGTATATCCAAAAACTTCCTGTTGTGCATTTCTGCAAGAAAAAAGAGGACATCAAGTACGCATGTAGATTCATCAAGGTGTATAAACCTGGTGATGAGACTACCTCGACATATGTGTGCGCAATCAAAGTGGAAAGATGCTGCTGTGCTGTGTTTGCGGATTGGCCAGAATCATGGTACATGGATACTAGTGGTAGTATGAAGAAGTATTCTCCAGATGAATGGGTGTCACATATAAAATTTTAATTAGGGTAAGGTAAAACTATATATAATAACTAACAATTTGTGTATCATATAGACAATTAATTAGGTAACTGTTATCTCTTTTTAACTAACTAACTAACTAACTAACTCTTATATACTATTAATAATNNNNNNNNNNNNNNNNNNNNNNCTTATTGCTTTAATTGTTTTTGTAAACTAACACTGTTCATTGAAAAGGGATAACATGTTACAGAATATAAATTATATATGGATTTTTTTAAAAAGGAAATACTTGACTGGAGTATATATTTATTTCTTCATTACATAACACGTCTGTGTTCTAATTCTTCCAATTCTTCCACATCTCATATAATACAGGAATATAATCTTGTTCGAAAATATGAGAAAGTGGATAAAACAATAGTTGATTTTTTATCTAGGTGGCCAAATTTATTCCATATTTTAGAATNNNNNNNNNNNNNNNNNNNNNNNNNNNNNNNNNNNNNNNNNNNNNNNNNNNNNNNNNNNNNNNNNNNNNNNNNNGTATTAAATNNNNNNNNGAACCGTGGGTCATTTATACATAATCTCGGGTTATCATCCATTAATATAAAAGAATATGTATATCAATTAGTTAATAANNNNNNNNNNNNNNNNNNNNNNAGACTAATGCTTGAAAATGGACGTAGAACAAGACATTTTTTGTCTTATATATTGGATACAGTTAATATCTATATAAGTATTTTAATAAATNNNNNNNNNNNNNNNNNNNNNNNNNNNNNNNNNNNNNNNNNNNNATTACNNNGATNNNNNNNNNNNNNNNNNNNNNNNNNNNNNNNNNNATATAATGAATTAATTAAGATATTGTTAAATAATGGATCAGATGTAGATAAAAAAGATACGTACGGAAACACACCGTTTATCCTATTATGTAAACACGATATCGACAACGCGGAATTGTTTGAGATATGTTTAGAGAATGCTAATATAGACTCTGTAGACTTTAATGGATATACACCTCTTCATTATGTCTCATGTCGTAATAAATATGATTTTGTAAAGTTATTAATTTCTAAAGGAGCAAATGTTAATGCACGTAATAGATTCGGAACTACTCCATTTTATTGTGGAATTATACACGGTATCTCGCTTATAAAACTATATTTGGAATCAGACACAGAGTTAGAAATAGATAATGAACATATAGTTCGTCATTTAATAATTTTTGATGCTGTTGAATCTTTAGATTATCTATTGTCCAGAGGAGTTATTGATATTAACTATCGTACTATATACAACGAAACATCTATTTACGACGCTGTCAGTTATAATGCGTATAATACGTTAGTCTATCTATTAAACAGAAATGGTGATTTTGAGACGATTACTACTAGTGGATGTACATGTATTTCGGAAGCAGTCGCGAACAACAACAAAATAATAATGGATATACTATTGTCTAAACGACCATCTTTGAAAATTATGATACCATCTATGATAGCAATTACTAAACATAAACAACATAATGCAGATTTATTGAAAATGTGTATAAAATATACTGCGTGTATGACCGATTATGATACTCTTATAGATGTACAATCGCTACATCAATATAAATGGTATATTTTAAAATGTTTTGATGAAATAGATATCATGAAGAGATGTTATATAAAAAATAAAACTGTATTCCAATTAGTTTTTTGTATCAAAGACATTAATACTTTAATGAGATACGGTAGACATCCTTCTTTCGTGAAATGTAATATTCTTGACGTATACGGAAGTTGTGTACGTAATATCATAGCATCTATTAGATATCGTCAGAGATTAATTAGTCTATTATCCAAGAAGCTGGATGCTGGAGATAAATGGTCGTGTTTTCCTAACGAAATAAAATATAAAATATTGGAAAACTTTAACGATAACGAACTGACCACATATCTGAAAATCTTATAAACACTATTAAAATATAAAATCTAAGTAGGATAAAATCACACTACATCATTGTTTCCTTTTAGTGCTCGACAGTGTATACTATTTTTAACACTCATAAATAAAAATGAAAACGATTTCCGTTGTTACGTTGTTATGCGTACTACCTGCTGTTGTTTATTCAACATGTACTGTACCCACTATGAATAACGCTAAATTAACGTCTACCGAAACATCGTTTAATGATAAACAGAAAGTTACGTTTACATGTGATTCAGGATATCATTCTTTGGATCCAAATGCTGTCTGTGAAACAGATAAATGGAAATACGAAAATCCATGCAAGAAAATGTGCACAGTTTCTGATTATGTCTCTGAACTATATNNNNNNCCATTATACGAAGTGAATTCCACCATGACACTAAGTTGCAACGGTGAAACAAAATATTTTCGTTGTGAAGAAAAAAATGGAAATACTTCTTGGAATGATACTGTCACGTGTCCTAATGCGGAATGTCAACCTCTTCAATTAGAACACGGATCGTGTCAACCAGTTAAAGAAAAATACTCATTTGGGGAATATATGACNNNNNNNNNNNNNNNNNGATATGAGGTTATTGGTGTTTCGTATATAAGTTGTACGGCTAATTCTTGGAATGTTATTCCATCATGTCAACAAAAATGTGATATACCGTCCCTATCTAATGGATTAATTTCCGGATCTACATTTTCTATCGGTGGCGTTATACATCTTAGTTGTAAAAGTGGTTTTACACTAACGGGGTCTCCATCATCCACATGTATCGACGGTAAATGGAATCCCATACTCCCAACATGTGTACGATCTAACGAAGAATTTGATCCAGTGGATGATGGTCCCGACGATGAGACAGATCTGAGCAAACTCTCGAAAGACGTTGTACAATATGAACAAGAAATAGAATCGTTAGAAGCAACTTATCATATAATCATAATGGCGTTGACAATTATGGGTGTCATATTTCTAATCTCCATTATAGTATTAGTTTGTTCCTGTGACAAAAATAATGACCAATATAAGTTCCATAAATTGCTACCGTGAATATAAATCCGTTAAAATAATTAATAATTAATAATTAATAACGAACAAGTATCAAAAGATTAAAGAATTAGCTAGAATCAATTAGATGTCTTCTTCAGTGGATGTTGATATCTACGATGCCGTTAGAGCATTTTTACTCAGGCACTATTATGACAAGAGATTTATTGTGTATGGAAGAAGTAACACCATATTACATAATATATACAGGCTATTTACAAGATGCACCGTTATACCGTTCGATGATATAGTACGTACTATGCCAAATGAATCACGTGTTAAACAATGGGTGATGGATACACTTAATGGTATAATGATGAATGAATTCGATACTGTATGTGTGGGTACCGGACTACGATTCATGGAAATGTTTTTCGATTACAATAAAAATAATCCCAAAAATAGCATCAACAATCAAATAATGTATGATATAATTAATAGCGTAGCCATAATTCTAGCTAATGAGAGATATAGAAGCGCGTTTAACGACGATAGAATATACATCCGTAGAACTATGATGGACAAATTGTACGAATACGCATCTCTAACTACTATTGGTACGATCACTGGAGGTGTTTGTTATTTTATCTGTTGATGCATCTAGTTAGTTTGTATAAATAATTATTTCGATATACTAGTTAAAATTTTAAGATTTTAAATGTATAAAAAACTAATAACGTTTTTATTTGTAATAGGTGCAGTTGCATCCTATTCGAATAATGAGTACACTCCGTTTAATAAACTGAGTGTAAAACTCTATATAGATGGAGTAGATAATATAGAAAATTCATATACTGATGATAATAATGAATTGGTGTTAAATTTTAAAGAGTACACAATTTCTATTATTACAGAGTCATGTGACGTCGGATTTGATTCCATAGATATAGATGTTATAAACGACTATAAAATTATTGATATGTATACCATTGACTCGTCTACTATTCAACGCAGAGGACATACGTGTAGAATATCTACCAAATTATCATGCCATTATGATAAGTACCCTTATATCCACAAATATGAGGGTGATGAACGACAATATTCTATTACCGCAGAGGGAAAATGCTATAAAGGAATAAAATATGAAATAAGTATGATGAACGATGATACTCTATTGAGAAAACATACTCTTAAAATTGGATTTACTTATATATTCGATCGTCATGGGCATAGTAATACATATTATTCAAAATATGATTTTTAAAAATTTAAAATATATTATCACTTCAGTGACAGTAGTCAAATAACAAACAACACCATGAGATATATTATAATTCTCGCAGTTTTGTTCATTAATAGTATACATGCTAAAATAACTAGTTATAAGTTTGAATCCGTCAATTTTGATTCCAAAATTGAATGGACTGGGGATGGTCTATACAATATATCCCTTAAAAATTATGGCATCAAGACGTGGCAAACAATGTATACAAATGTACCAGAAGGAACATACGACATATCCGGATTTCCAAAGAATGATTTCGTATCTTTCTGGGTTAAATTTGAACAAGGCGACTATAAAGTGGAAGAGTATTGTACGGGACTATGTGTCGAAGTAAAAATTGGACCACCAACTGTAATATTGACTGAATATGACGATCATATCAATTTGTTCATCGAGCATCCGTATGCTACTAGAGGTAGCAAGAAGATTCCTATTTACAAACGCGGTGACATGTGTGATATCTACTTGTTGTATACGGCTAACTTCACATTCGGAGATTCTGAAGAACCAGTAACATATGATATCGATGACTACGATTGCACGTCTACAGGTTGCAGTATAGACTTTGCCACAACAGAAAAAGTGTGTGTGACAGCACAGGGAGCCACAGAAGGGTTTCTCGAAAAAATTACTCCATGGAGTTCGGAAGTATGTCTGACACCTAAAAAGAATGTATATACGTGCGCAATTAGATCTAAAGAAGATGTTCCCAATTTCAAGGACAAAATAGCCAGAGTTATCACGAGAAAATTTAATAAACAGTCTCAATCTTATTTGACTAAATTTCTCNGTAGCACATCGAATGATGTTACAACTTTTTTTAGCATTCTTGACTAAATATTCATAACTAATTTTTATTAATGATACAAAAATGAAATAAACTGTATATTATACACTGGTTAACGCCCTTGGCTCTAACCATTTTCAAGATGAGGTCCCTGATTATAGTCCTTCTGTTCCCCTCTATCATCTACTCAATGTCTATTAGACGATGCGAGAAGACTGAAGAGGAAACATGGGGATTAAAAATAGGGTTGTGTATAATTGCCAAAGATTTCTATCCCGAAAGAACTGATTGCAGTGTTCATCGCCCAACTGCAAGTGGAGGATTGATAACTGAAGGCAATGGATTCAGAGTAGTTATATATGATCAATGTACAGAACCCCATGACTTTATTATCACCGATACTCAACAAACACGTCTTGGATCATCTCATACATATATTAAATTCAGTAACATGAATACAGGTGTCCCATCTAGTATTCCAAAATGTTCCAGAACTCTCTGTATTTCTGTATATTGTGATCAAGAGGCGGGAGACATAAAATTTGAGGAGTATACTCAAGAATCAAGTGATATCAGTATTAGAGTTAAGTATGATTCATCATGTATTGATTATCTGGGTATTAATCAAAGTTTCATGAATGAATGTATTCGAAGAATTACAACATGGGATAGAGAATCATGCGTCAGAATTGATACACAGACTATAAATAAATATCTTAAGTCTTGCACCAACACAAAATTCGACCGTAATGTCTACAAAAGGTACATACTGAAGAGTAAAGCACTCCATGCTAAAACNNNGTTGTAATAGATATAAAATACTTTTTATAATAATTAGGCTAGAAAAATCTCACTCACATGTAATCTTAAAAAAATGATATGATAGTTCTTACANNNNNNNNNNNNNNNNNNNNNNNNNNNTATTAATTACCGGGGAACTTAACAATTCGTTNNNNNNNNNNNNNNNNNNNNNNNNNNNNNNNNNNNNNNNNNNNNNNNNNNNNNNNNNNNNNNNNNNNNNNNNATATTACATNNNNNNNNNNNNNNNNNNNNNNNNTATATAGGGTTATACAGTTTTAACAATTATATAATAGAGATAGAAAGTACAAAAGATGTAGAATCAATGATATGGCACGCTAAACAGTTGGGTGTGGAATCATTGCTAAAAGAATGTCAAAATTATTTGCTTAGAATATTACGTATATAATTGTTTAGAAATTTATAGAATAACTAATATTAATACATTATCGTATATCTACAACGNNNNNNNNNNNNNNATATTGGATAATATTACTATTAATATATAAGGATCCAGATTTTATATATTTGCCTAAATACATTATTATAGATTTACTAGGACAATCACCTAAATGTTTTTAACGAAGATAATGTGGTAAAGATTATATACACTTATATATCTTCCGATATCTACAAGGATATTCCATATCATCATTGTGTAAACTAAATAACGTTTTCTATGGCATTTAATAAGGACATTGGATATGTGGAAAAGTGATGTATGGAAGTTAGTACATTATCAACTTCTCCTTATTGATTGAAAATGAAAATATAAATAGTTTTTATGTATAGCGGTATCTACCCTATAGTTTTATTGCTTACTACTAACATGGATTCAGATACAGATACNNNNNNNNNNNNNNNNNNNGATACAGATACAGATACAGANNNNNNNNNNNNNNNNNNNGAAATAGATNNNNNGAAAGAAGAAATACTAAAAAATGTAGAAATTGAAAATAATAAAAACATTAACAAGAATCATCCCAGTGAATATATTAGAGAAGCACTTGTTATTAATACCAGTAGTAATAGNNNNNNNNNNNNNNNNNNNNNNNNNNNNNNNNNNNNNNNNNNNNNNNNNNNNNNNNNNNNNNNNNNNNNNNNNNNNNNNNNNNNNNNNNNNNNNNNNNNNNNNNTTATTACATNNNNNNNNNNNNNNNNNNNNNNNNNNNNNNNNNNNNNNNNNNNNNGAAATGGATTATCGGAAATACTTTATATTCTGGTAATTCAATACTCTATAAGGTCAGAAAAAATTTCACTAGTTCGTTCTACAATTACGTAATGAAGATAGATCATAAATCACACAAGCCATTGTTGTCCGAAATACGATTCTATATATCTGTATTGGATCCTTTGACTATCAACAACTGGACACGAGAACGTGGTATAAAGTATTTGGCTATTCCAGATCTGTATGGAATTGGAGAAACCGATGATTATATGTTCTTCATTATAAAGAATTTGGGAAGAGTATTCGCCCCAAAGGATAGTGAATCAGTTTTCGAAGCATGTGTCACTATGATAAACACGTTAGAGTTTATACACTCTCAAGGATTTACTCATGGAAAAATAGAACCGATGAATATACTGATTAGAAATAAACGTATTTCACTAATTGACTATTCTAGAACTAACAAACTATACAAAAGTGGAACACATATAGATTACAACGAGGACATGATAANNNNNNNNNNNNNNNNNNNNNNNNGTGNNNNNNNNNNNNNNNNNNNNNNNNNNNNNNNNNNNNNNNNNNNNNNNNNNNNNNNNNNNNGCATGATAGAATGGNNNNNNNNNNNNNNNNNNNNNNNNNNNNNNNNNNNNNNNNNNNNNNNNNNNNNNNNNNNNNNNNNNNNNNNNNNNNNNNNNNNNNNNNNNNNNNNNNNNNNNNNNNNNNNNNNNNNNNNNNNNNNNNNNNNNNGATATATAGAATTAGTATACATGTTAGATTATTCTCAAACTCCTAATTATGACAGACTACGTAGACTGTTTATACAAGATTGAAATTATATTCTTTTTTTTATAGAGTGTGGGGGTAGTGTTACGGATATCTAATATTAATATTAGACTATCTCTATCGCGCTACACGACCAATATCGATTACTATGGATATCTTCAGGGAAATCGCATCTTCTATGAAAGGAAAGAATGTATTCATTTCTCCAGCGTCAATCTCGTCAGTATTGACAATACTGTATTATGGAGCTAATGGATCCACTGCTGAACAGCTATCAAAATATGTAGAAAAGGAGGAGAACATGGATAAGGTTAGCGCTCAGAATATCTCATTCAAATCCATGAATAAAGTATATGGGCGATATTCTGCCGTGTTTAAAGATTCCTTTTTGGGAAAAATTGGCGATAAGTTTCAAACNNNNNNNNNNNNNNNNNNTCGCACTATAGATGCAATCAATAAGTGTGTAGATATCTTTACTGAGGGAAAAATCAATCCACTATTGGATGAACCATTGTCTCCTGATACCTGTCTCCTAGCAATTAGTGCCGTATACTTTAAAGCAAAATGGTTGATGCCATTCGAAAAGGAATTTACNNNNNNNNNNNNNNNNNNNNNNNNNNNNNNNNNNNNNNNNGATGTAAGTATGATGTCTATTTACGGCGAGCCATTTAATCACGCATCTGTAAAAGAATCATTCGGTAACTTTTCAATCATAGAACNNNNNNNNNNNNNNNNNNCTAGTATGATGGTCATTCTTCCAAACAAGATTGATGGATTAGAATCCATAGAACAAAATCTAACAGATACAAATTTTAAGAAATGGTGTAACTCTCTGAAAGCTACGTTTATCGATGTGCACATTCCTAAGTTTAAGGTAATAGGTTCGTATAATCTTGTGGATACGCTAATAAAGTTGGGACTGACAGATGTGTTCTATTCAACTGGTGATTATATCAATATGTGTAATTCAGATGTGAGTGTTGACGCTATGATTCACAAAACGTATATAGATGTCAATGAAGAGTATACAGAAGCAGCTGCAGCAACTTCTGTACTAGTGGCAGACTGTGCATCAACAGTTACAAATGAGTTCTGTGCAGATCATCCGTTCATCTATGTGATTAGACATGTCGATGGTAAAATTCTTTTCGTTGGTAGATATTGCTCTCCAACAACTAATTAAGCACATTCTTAATATTAGAATATTATATAGTTAAGATTTTTACTAACAGGTTAACATTTTTTTTTAAAAATAGAAAAAACATGTGGTATTAGTGCAGGTCNNNNNNNNNNNNNNNNNNATTGGTAAGATGACGGCCAACTTTAGTACCCACGTCTTTTCACCACAACACTGTGGATGTGACAGACTGACCAGTATTGATGACGTCAGACAATGTTTGACTGAATATATTTATTGGTCGTCGTATGCATACCGCAACAGGCAATGCGCTGGACNNNNNNNTGACACACTCCTCTCTTTTAAAGATGATGCGGAATCAGTGTTCATCGACGTTCGTGAGCNNNNNNNNNNNNNNNNNNNNNNNNNNNNNNNNNNNNGTACAGAGATCATCCGTTGTTATATACCGGATGAGCAAAAAACCATCAGAGAGATTTCGGCCATCATTGGACTTTGTGCATATGCTGCTACTTACTGGGGAGGTGAAGACCATCCCACTAGTAACAGTCTGAACGCATTGTTTGTGATGCTTGAGATGCTCAATTACATGGATTATACCATCATATTCTGGCGTATGAATTGATGAGTTACAGCTTGACATTTCTTCTTTCCTCCCTCTTCTTCTACCTTTCCCAGAAACAAACTTTTTTTACCCACTATAAAATAAAATGAGTATACTACCTGTTATATTTCTTCCTATATTTTTTTATTCTCCATTCGTTCAGACTTTTAACGTGCCTGAATGTATCGACAAAGGGCAATATTTTGCATCATTCATGGAGTTAGAAAACGAGCCAGTAATCTTACCATGTCCTCAAATAAATACGCTATCATCCGGATATAATATATTAGATATTTTATGGGAAAAACGAGGAGCGGATAATGATAGAATTATACAGATAGATAATGGTAGCAATATGCTAATTCTGAACCCGACACAATCAGACTCTGGTATTTATATATACATTACCACGAACGAAACCTACTGTGACATGATGTCGTTAAATTTGACAATCGTGTCTGTCTCAGAATCAAATATAGATCTTATCTCGTATCCACAAATAGTAAATGAGAGATCTACTGGTAAAATGGTATGTCCCAATATTAATGCATTTATTTCTAGTAACGTAAACACAGAATTATATGGAGCGGACATCGACGCCTTAGAAATAAGAGACTTAAACAACGGACACCTGGAATTATTACCATAGAAGATGTTAGAAAAAATGATGCTGGTTATTATACATGTGTTTTAGACGTAACCAGAATTATAAAATTAGAGGTACGGGATAGAATAATACCTCCTACTATGAAATTACCAGAAGGAGTAGTAACTTCAATAGGTAGTAATTTGACTATTGCATGTAGAGTATCGTTGAGACTTCCCACAACGGACACCGACGTCTTTTGGATAAGTAATGGTATATGTATTACGAAGAAGAAGACGAGGACGGAGACGGTAGAATAAGTGTAGCAAATAAAATCTATATGACCGATAAGAGACGTGTTATTACATCCTGGTTAAACATTAATCCTGTCAAGGAAGAAGATGCTACAACGTTTACGTGTATGGCGTTTACTATTCCTAGCATCAGCAAAACAGTTACTGTTAGTAAACGTGAATGTATGTTGTTACATTTCCATATCAATTGAGTTTATAAGAATTTTTTATACATTATCTTCCAACAAACAATTGACGAACGTATTGCTATGATTAACTCCCACAATACTATATATATTATTAATCATTAACTTGCAGACTATACCTAGTAGTGCTATTTTGACATACTCATGTTCTTGTGTAATCGCAGTATCTATATTATTAAAGTACGTAAATCTAGCNNNNNNNNNNNNNNNNNNNNNNNNATAATATACTGTCTCCGTATTTTTAAAAAATTACCACATCCTTTATTAAATCATGAATGGGAATTTCTGTGTCATCGTTAGTATATTGTGAACAACAAGAGCAGATATCTATAGGAAAGGGTGGAATGCGATACATTGATCTATGTAGTTTTAAAACATACGCGAACTTTGAAGAATTTATATAAATCATCTCACGAGATATTGCTCTCTGTCATATTCATACACCTGTATAAACTTTCTAGACATCTTACAATGTGTTATTTTATGATCATATTTACATATTTACTGGTATATCAAAGATGTTAGATTAGTTAATGGGAATCGTCTATAATAATGAATATTAAACAATTATAGGAGGAGTTTATACCTACAAAAACATCATAAAAATGAGTCATCGTCCGATTTATGTTTTAAATATACTAACATTACTACCTTCAGAAATTATATACGAAATATTATACATGCTGACAATTAACGATCTTTATAATATATAGTATCCACCTACCAAAGTATAATTGTATTTTTCTCATGTGATGTGTGTAAAAAACTGATATTATATAATTATCTTAGTACCTAT------GATGAAGATGAAGATGAAGATGAAGATGATGGTCCGTATATATTTTGTATCATTATCGTTATTGCTATTCCATAGTTACGCCATAGACATCGAAAATGAAATCACCGAATTCTTCAATAAAATGAGAGATACTCTACCAGCTAAAGACTCTAAATGGTTGAATCCAGTATGTATGTTTGGAGGCACAATGAATGATATGGCCGCTCTAGGAGAGCCATTCAGTGCAAAGTGTCCTCCTATTGAAGACAGTCTTTTATNNNNNNGATATAAAGACTATGTGGTTAAATGGGAAAGGCTAGAAAAGAATAGACGGCGACAGGTTTCTAATAAACGTGTTAAACATGGTNNNNNNNNNNNNNNNNNNNNNNNNTCTANNNNNNNNNNNNNNNNGTATTTATGTACCGTAACCACAAAGAATGGTGACTGTGTTCAGGGTGTAGTTAGATCTCATGTGTGGAAACCTTCTTCATGCATTCCAAAAACATATGAACTAGGTACTTATGATAAGTATGGCATAGACTTATACTGTGGAATTCTTTATGCGAACCATTATAATAATATAACTTGGTATAAAGATAATAAGGAAATTAATATCGACGATTTTAAGTATTCACAAGCGGGAAAGGAATTAATTATTCATAATCCAGAGTTAGAAGATAGTGGAAGATACGACTGTTACGTTCATTACGACGACGTTAGAATCAAGAATGATATCGTAGTATCAAGATGTAAAATACTTACGGTTATACCGTCACAAGACCACAGGTTTAAACTAATACTAGATCCGAAAATCAACGTAACGATAGGAGAACCTGCCAATATAACATGCAGTGCTGTGTCAACGTCATTATTTGTCGACGATGTACTGATTGAATGGGAAAATCCATCCGGATGGATTATAGGATTAGATTTTGGTGTATACTCTATTTTAACTAGTAGAGGCGGTATCACCGAGGCGACTTTGTATTTTGAAAATGTTACTGAAGAATATATAGGCAATACATATACATGTCGTGGACACAACTATTATTTTGATAAAACTCTTACAACTACAGTAGTATTGGAGTAAATACACAATGCATTTTTATATACATTACTGAATTATTATTATTAATTATATCGTATTTGTGCTATAGAATGGATGAAGATACGCGACTATCTAGGTATTTGTATCTCACCGATAGAGAACATATAAATGTAGACTCTATTAAACAGTTGTGTAAAATATCAGATCCTAATGCATGTTATAGATGTGGATGTACGGCTTTACATGAGTACTTTTATAATTATAGATCAGTCAACGGAAAATACAAGTATAGATACAACGGTTACTATCAATATTATTCATCTAGCGATTATGAAAATTATAATGAATATTATTATGATGATTATGATAGAACTGGTATGAACAGTGAGAGTGATAATATATCAATCAAAACAGAATACGAGAATGAATATGAATTCTATGATGAAACACAAGATCAAAGTACACAACTAGTAGATTACGACATTAAACTCAAAACCAATGAGGATGATTTTGTTGATGAATTCTATGGTTATGATAGATCAGTGGGTGTCCATGATTATATAGATGTATCAATTAATAAAGTAGTATATGGAAGAGAGTCTCACGTAAGATGGTGGGATATATGGCAAGAACATAATGATGGCGTATACAGTATAGGAAAGGAGTGCATAGATAATATATACGAAGACAGACATACCGTAGACGAATTCTACAAGATAGACAGCGTATCAGATGTAGATGACGCAGAACATATATCTCAGATAACTAATGATGTATCTACACAAACATGGGAAAAGAAATCAGAGTTAGATAGATACATGGAAATGTATCCTCGTCATAGATATGGTAAGCATTCTGTCTTTAAGGGATTTTCTGACAAAGTTAGAAAAAATGATTTAGACATGAACGTGGTAAAAGAATTACTTTCTAACGGTGCATCTCTAACAATCAAGGATAGCAGTAATAAGGATCCAATTGCTGTTTATTTTAGAAGAACAATAATGAATTTAGAAATGATTGATATCATTAACAAACATACAACTATCTATGAACGCAGGTATATAGTACACTCCTATCTAAAAAATTATAGAAATTTCGATTATCCATTTTTCAGAAAGTTAGTTTTGACTAATAAACATTGTCTCAACAATTATTGTAATATAAGCGACGGCAAATATGGAACACCACTACATATATTAGCATCTAATAAAAAAATAATAACTCCTAATTACATGAAGTTATTAGTGTATAACGGAAATGATATAAACGCACGAGGTGAAGATACACAAATGCGAACTCCATTACACAAATATTTGTGTAAATTTGTATATCATAATATTGAATATGGTATCCGATACTATAATGAAAAGATTATAGACGCATTTATAGAGTTAGGAGCCGATCTAACTATTCCAAATGACGATGGAATGATACCAGTAGTTTACTGTATACACTCAAATGCCGAATATGGTTATAACAATATTACTAACATAAAGATAATACGTAAACTACTTAATCTTAGTAGACATGCGTCACATAATCTATTTAGAGATCGAGTCATGCACGATTATATAAGTAATACATATATTGATCTTGAGTGTTTAGATATCATTAGATCACTTGATGGGTACGATATTAATTGTTACTTTGAAGGACGTACACCACTTCATTGCGCTATACAATATAACTTCACTCAGATTGCTGAGTACTTATTAGATCGAGGAGCTGATATATCATTAAAGACAGACGATGGTAAAACTGTATTTGATTTATCGTTATGTAGTTACATTCCTCTTAAATGGACTAGCTTTTTGATTAGTCGTCTACCGCCTAAAAGTGTCATATGCTCACTGACTAACCATATAATAGATTATGTTCTTACGAACAATAGACGTATTATTTGGCAGAGTCAAATGATTAATAAGTACGTACTGTTACTGGACCCATCCTTTTATTATAGATTCAGAAATGTTATCGAAAACAAATTAGACCAATACAATAATCGTTATAATATGTTCGAACACGATAGGGACGTTAATGAAAAGTATGGCAAAGTCTTACATGACCTCGATACATATATCAAGGATGTACAAGTATTAAAATCTACTTCCATCACTAATAATATAACACTATACGACACTATTNNNNNNNNNNNNNNNNNNNNNNNNNNNNNNNNNNNNNNNNNNNNNNNNNNNNNNNNNNNNNNNNNNNNNNNNNNNNNNNNNNNNNNNNNNNNNNNNNNNNNNNNNNNNNNNNNNNNNNNNNNNNNNNNNNNNAATATAGTCCTCGAGTATATGATCTCATCTCGATCTCAATCATCTTATTTGAGTCGTATTCCTAATGAGATATTACTCGAAATATTATATAAACTCGACATGTACGATTTACGTAATCTATATACAAGATATATGAGAGAGAATGATATCACAGAGTATCATATAGAGAATACGAGGTCTGTTTCTACACAGACATGAATAATGAATACACATACAACGTTTTTTTTAATCTTAGATATAACACTAATTACATCAAGATTATATATTGAAATCGTAATTTGAGTTGTCTAATCATCATGGATATCGAAAATAATATACGTAACATTAGCAATCTTTTAGATGATTGATATATTATTATGCGATGTAATCATAACTATCGGAGATGTAGAAATTAAAGCGCATAAAACTATTTTGGTTGCCGGATCTACGTATTTTAAAACAATGTTCACAACATCTATGATAGCGAGAGATCTAGCAACTAGAGTAAATATACAGATGTTCGATAAAGATGCCGTCAAAAATATTGTACAGTACTTATACAATAGGTATATAAGTTCTATGAATGTGATAGACATATTAAAATGCACCGACTAAGAACGTAAAACGAACTATAGAATGTTATACAANNNNNNNNNNNNNNNNNNNNNNNNNNNNNNNNNNACCCATAGCATTATCTAGTTATGGCATGTGTGTATTAGATCAATACATATACATTATAAGCGGTCGTACCCAACACTGATTATACATCGGTACATACAGTAAATAGCATAGATATGGAGGAGGATACAAATATTTCAAATAAAGTTATGAGATACGCGCTGTCAATAATATATGGAAGACATTACCTAACTTCTGAACTGGAACTATAAATCCAGGCTCTCGCATAAAGATGAATATATATGTTGTATGCGACATCAAAGATGAAAAAATGTTAAGACTTATATATTTAGATATAACACGAATATGTATGACGGATGGGAATTGGTAACGATGACAGAAAGCAGATTGTCAGCTCTGCATACTATTCTTCATGACAATACCATAATGATGTTACATTGTTATGAAGCGTATATGTNNNNNNNNNNNNNNNNNNNGCTTACGGAACATATATTTAGAAACATCTACTAACGATTTTTTATGCTTGTATTATTAATGGTATGTAATATGATTTAATTGATTGTGTACACGATACCAATTTGTCGAGTATGAATACGGAGTACAAACATAAACTGNNNNNNNNNNNNNNNNNNNNNNNNNNNNNNNNNNNNNCCATGGATATCTTTAAAGAACTAATCTTAAAACATACGGATGAAAATGTTTTGATTTCTCCAGTTTCCATTTTATCTACTTTATCTATTCTGAATCATGGAGCAGCTGGTTCTACAGCTGAACAACTATCAAAATATATAGAGAATATGAATGAGAATACACCCGATGATAAGAAGGATGACAATAATGACATGGACGTAGATATTCCGTATTGCGCGACACTAGCTACCGCAAATAAAATATACGGTAGTGATAGTATCGAGTTCCATGCCTCATTCCTACAAAAAATAAAAGACGATTTTCAAACTGTAAACTTTAATAATGCGAACCAAACAAAGGAACTAATCAACGAATGGGTTAAGACAATGACAAATGGTAAAATTAATTCCTTATTGACTAGTCCGCTATCCATTAATACTCGTATGATAGTTATTAGCNNCGTCCATTTTAAAGCAATGTGGAAATATCCATTTTCTAAACATCTTACATATACAGACAAGTTTTATATTTCTAAGAATATAGTTACCAGTGTTGATATGATGGTGGGTACCGAGAATGACTTGCAATATGTACATATTAATGAATTATTCGGAGGATTCTCTATTATCGATATTCCATACGAGGGAAACTCTAGTATGGTGATTATACTGCCGGACGACATAGAAGGTATATATAACATAGAAAAAAATATAACAGATGAAAAATTTAAAAAATGGTGTGGTATGTTATCTACTAAAAGTATAGACTTGTATATGCCAAAGTTTAAAGTGGAAATGACGGAACCGTATAATCTGGTACCGATTCTAGAAAATTTAGGACTTACTAATATATTTGGATATTATGCAGATTTTAGTAAGATGTGTAATGAAACTATCACTGTAGAAAAATTTCTACATACGACGTTTATAGATGTTAATGAGGAGTATACAGAAGTATCGGCCGTTACAGGAGTATTCATGACTAACTTTTCGATGGTATATCGTATGAAGGTCTACATAAACCATCCATTCATATACATGATTAAAGATAACACCGGACATACACTTTTTATAGGGAAATACTGCTATCCGCAATAAATATAAACAATAGACTTTTATCACGTTATCTCATGTATAAAATATTACAAATAGTATAGCATAAACTAAAGTCGATACATACATTAAAACTTAAATAATAATGTAATTTACAATTAATAGTATAAACTAAAAAAATTAAAAAATTAAAAACAATATCATTATTATAAGTAATATCAAAATGACGATATACGGATTAATAGCGTATCTTATATTCGTGACTTCATCCATCGCTAGTCCACTTTACATTCCCGTTATTCCGCCCATTTCGGAAGATAAATCGTTCAATAGTGTAGAGGTATTAGTTTCTTTGTTTCCCGATGACCAAAAAGACTATACAGTAACTTCTCAGTTCAATAACTACACTATCGGTACCAAAGA--CTGGACTATCAACGTACTATCCACACCTGATGGTCTGGACATACCATTGACTAATATAACTTATTGGTCACGGTTTACTATAGGTCGTGCATTGTTCAAATCAGAGTCTGAGGATATTTTCCAAAAGAAAATGAGTATTCTAGGTGTTTCTATAGAATGTAAGAAGCCGTCGACATTACTTACTTTTTTAACCGTGCGTAAAATGACTCGAGTATTTAATAGANNNNNNNNNNNNNNNNNNNNNNNNNNNNNNNNNNNNNNNNNNNNNNNNNNNNNNNNNNNNNNNNNNNNNNNNNNNNNNNNNNNNNNNNNNNNNNNNNNNNNNNNNNNNNNNNNNNNGCCTGCATACTATCGTAATGGGGTCGATGGTTGATTATTGATTAGTATATTCCTTATATTCCTTATTCTTTTTATTCACACAAAAAGAACATTTTTATAAACATGAAACCACTGTCTAAATGTAATTATGATCTTGATTTATAGATGATGATCAGCCTTCAGAGGATTTTGACCAGTATGTTTAATATGAAAAAAAACATAACTATTAAGCGCTATTGCGCTATTGTGCTTAATTATTTTGCTCTATAAACTGAATATATAGCCACAATTATTGACGGGCTTGTTTGTGACCGACAATCATGAATTTTCAGAAATTATCTCTGGCTATATATCTTACGGTGACATGTTCGTGGTGTTATGAAACATGTATGAGAAAAACTGCGTTGTATCATGACATTCAATTGGAGCATGTAGAAGACAATAAAGATAGTGTAGCATCGCTACCGTACAAGTATCTACAAGTAGTCAAACAAAGAGAACGTAGTAGATTGTTGGCTACATTTAATTGGACGGATATAGCTGAGGGTGTTAGAAATGAGTTCATTAAAATATGTGATATCAACGGAACATATCTATATAATTATACTATTGCTGTTAGTATAATTATTGATTCCACGGAAGAACTACCAACAGTTACTCCAATTACAACATATGAACCTTCTATATATAATTATACTATCGATTATAGCACTGTTATTACTACTGAAGAACTACAAGTGACTCCAACATATGCACCTGTAACAACTCCTCTTCCAACATCAGCAGTTCCTTATGATCAACGATCGAATAACAATGTAAGTACTATATCTATTCAGGTACTGAGTAAAANNNNNNNNNNNNNNNNNNNNNNNNNNNNNNNNNNNNNNNNNNNNNNNNNNNATGACACTGTTGACAATNNNNNNNNNNNNNNNNNNNNNNNNNNNNNCAATAACACATTACNNNGTAATATNNNNNNNNNNNNNNNAAATAATTGTTATAATGTTTCTGTGTCAGATGCTAGTTTTAGAATAACATTAGTAAACGATACTTCTGAAGAAATTTTGCTAATGCTAACAGGAACTAGTTCATCCGACACCTTCATATCTTCCACCAATATCACTGAATGTTTGAAAACATTAATCAATAATGNNNNGATTAATGATGTACTTATAACACAAAATATGAATGTAACATCTAATTGTGATAAATGCTCAATGAATTTGATGGCATCCGTTATTCNNNNNNNNNNNNNNNNTAACAATACGTTGATGAAAATTGGTGTAAAAGATGATGAAAACAATACGGTATATAAATATTATAATTGTAAACTAACTACAAATTCTACATGTGATGAGTTAATCAATTTAGATGAAGTCATTAACAACATAACTCTGACAAATATTATACACAATAGTGTTTCGACAACTAACAGCAGAAAAAGACGAGATCTGAATGATGAGTTTGAATTTTCCACTTCCAAGGAATTAGATTGTCTTTACGAATCATATGGTGTAAACGATGATATAAGTCATTGTTTTGCATCACCTAGACGTAGACGATCTGACGACAAAAAGGAGTACATGGACATGAAATTATTCGACCACGCGAAAAAAGATTTAGGAATAGACAGTGTTATTCCTAGAGGTACAACCCATTTCCAAGTAGGTGCATCTGGTGCAAGTGGTGGTGTTGTAGGAGATAGTTTCCCATTTCAAAATGTTAAATCGCGTGCCAGTCTATTGGCGGAAAAAATAATGCCTAGAGTACCTATTACTGCTACCGAAGCTGATCTATATGCAACTGTAAATAGACAACCCAAGTTACCAGCAGGTGTTAAAAGTACTCCGTTTACAGAGGCGCTTGTGTCTACGATAAACCAAAAGCTTTCTAATGTTAGAGAGGTAACTTATGCTTCGCTCAATCTGCCAGGATCAAGTGGCTATGTTCATAGACCATCTGATTCTGTTATTTATAGCAGTATAAGACGGTCACGTTTACCTAGTGATAGCGATAGTGATTATGAGGATATACAAACTGTTGTTAAGGAATATAATGAAAGATATGGTAGANNNNNNNNNNNNNNNNNNNNNNNNNNNNNNNNNNNNNNNNNNNNNNNTATAGATACTGTTGTTAGGGAATATAGACAAAAATATGGCAATGCAATGGCAAAAGGACGTAGTAGTTCCCCTAAACCTGATCCATTATATAGTACTGTTAAGAAAACAACTAAAAGTCTATCTACTGGTGTAGACATAGTTACAAAACAATCAGACTATTCTCTATTACCTGACGTTAATACTGGCAGTTCTATTGTGTCACCTCTCACCAGAAAAGGAGCTACTAGACGACGACCTAGACGCCCTACAAATGATGGTCTACAGAGTCCAAATCCTCCTCTCCGTAATCCACTTCCTCAACATGATGATTATTCTCCTCCACAAGTACACAGACCTCCACCACTTCCTCCTAAACCAGTCCAAAATTCGCCACAACTTCCCCCTAGACCAGTAGGTCAATTACTACCTCCTCCTATAGATCAACCAGATAAAGGATTTAGTAAGTTTGTATCACCTAGACGGTGTAGAAGAGCAAGCTCTGGAGTCATATGTGGTATGATACAATCAAAACCAAACGATGATACCTATTCACTTCTTCAACGATCAAAAATTGAACCAGAATATGTGGAGGTTGGTAATGGTATACCCAAGAACAATGTTCCTGTAATAGGTAATAAACATAGTAAAAAATATACATCGACGATGTCAAAAATATCAACAAAATTTGATAAATCTACGGCATTTGGAGCAGCAATGTTACTAACTGGTCAGCAGGCCATTAGCCAACAGACTAGATCAACTACGTTGAGTAGAAAAGATCAGATGAGTAAGGAAGAAAAGATATTCGAAGCAGTTACAATGAGTCTATCAACTATAGGTTCAACGTTGACGTCTGCAGGTATGACGGGTGGTCCAAAACTAATGATTGCAGGAATGGCTATAACGGCTATAACTGGTATAATAGATACGATAAAAGATATATATTACATGTTTTCAGGACAGGAGAGGCCAGTAGATCCTGTTATTAAATTATTTAATAAGTACACTGGCTTAATGTCCGATAATAATAAAATGGGTGTAAGAAAATGTTTGACACCCGGTGACGACACACTTATTTATATCGCATACAGAAACGATACCAGTTTTAAACAGAATACGGATGCGATGGCTTTGTATTTCTTAGATGTTATCGATTCAGAGATCCTATATCTAAACACATCAAATTTAGTTCTAGAGTATCAACTAAAGGTGGCTTGCCCCATAGGAACATTAAGATCTGTAGATGTGGACATAACTGCGTATACAATATTATATGATACAGCGGATAATATTAAGAAATACAAGTTTATCAGAATGGCAACGCTACTATCCAAACATCCAGTTATTAGATTGACATGTGGTTTAGCAGCAACATTGGTGATTAAACCGTACGAGGTACCCATCAGTGATATGCAACTACTAAAAATGGCGACGCCTGGTGAACCAGAATCCACTAAATCTATACCATCCGATGTCTGTGATAGGTATCCTCTAAAGAAATTCTATCTTTTAGCTGGTGGTTGTCCCTATGATACATCTCAAACTTTTATTGTACATACTACTTGCAGTATTCTACTAAGAACAGCTACACGGGATCAGTTTAGAAACAGATGNNNNNNNNNNNNNNNNNNNNNNNNNNNNNNNNNNNNNNNNNNNNNNNNNNNNNNNNNNNNNNNNNNNTTTAACGACACCATAATCGATCCTAATGGTGTGGTGGGTCATGCTAGCTTTTGTACCAATAGAAGCAGCAACCAATGTTTCTGGTCCGAACCTATGATATTGGAAGATGTATCATCGTGTAGTTCTAGAACTAGAAAAATATACGTAAAACTGGGAATATTTAATGCTGAAGGTTTTAATAGTTTTGTACTAAATTGTCCAACTGGGTCTACACCTACATACATCAAACATAAAAATGCGGACAGTAACAATGTTATCATAGAGCTACCTGTAGGTGATTACGGCACAGCCAAATTGTATTCAGCAACAAAACCATCGAGGATAGCTGTGTTCTGCACACATAACTATGATAAACGATTCAAATCAGATATTATAGTTCTAATGTTTAATAAAAACAGCGGTATTCCATTTTGGAGCATGTACACAGGAAGTGTAACTAGTAAAAATAGAATGTTTGCCACATTGGCTAGAGGAATGCCGTTTAGATCAACGTATTGCGATAACAGACGACGATCAGGTTGTTATTATGCAGGAATACCATTTCATGAAGATAGTGTAGAAACAGATATACATTATGGACCAGAAATAATGTTAAAGGAAACATATGACATAAACAGTATTGACCCACGAGTTATAACAAAGTCAAAGACCCATTTTCCTGCTCCATTGAGTGTAAAATTCATGGTTGACAATTTAGGAAATGGATATGACAACCCTAATTCATTTTGGGAAGATGCTAAAACTAAGAAACGGACATATAGTGCAATGACGATAAAAGTCCTACCATGTACAGTGAGAAATAAAAATATAGACTTTGGATATAACTATGGAGATATTATTTCTAATATGGTTTATCTACAATCTACTAGTCAGGATTATGGAGATGGTACCAAATATACATTTAAATCCGTAACTAGATCAGATCATGAGTGTGAATCTAGCTTAGATCTAACGTCTAAGGAAGTAACTGTGACATGTCCTGCGTTTAGTATACCAAGAAATATATCAACATATGAAGGTCTATGCTTTAGTGTTACTACATCTAAAGATCATTGTGCTACAGGTATTGGTTGGTTAAAATCTAGTGGTTATGGGAAGGAAGATGCTGATAAACCACGTGCTTGTTTTCATCATTGGAATTATTACACACTGTCGTTGGATTATTACTGTTCATACGAAGATATTTGGAGAAGCACCTGGCCTGACTATGATCCATGTAAGTCATATATCCATATAGAGTATAGAGATACATGGATAGAATCTAATGTGTTACAGCAACCTCCTTACACATTCGAATTCATTCATGACAATTCTAACGAATATGTGGATAAAGAAATTAGTAACAAATTAAATGATCTGTACAATGAATACAAGAAGATTATGGAATATAGCGACGGATCATTGCCGGCGTCTATAAACAGATTAGCAAAGGCATTGACTTCAGAGGGTAGAGAAATAGCAAGTGTTAATATAGATGGTAATCTGTTAGATATCGCATATCAAGCAGATAAGGAAAAGATGGCCGACATACAGACAAGAATAAATGATATTATTAGAGATTTGTTTATACACACTCTATCAGACAAAGATATAAAAGACATTATAGAATCCGAAGAAGGTAAGAGATGTTGTATAATAGATGTTAAGAACAATCTTGTTAAAAAGTACTATTCTATTGATAATTATCTATGTGATACTTTAGATGATTATATATACACCTCTGTAGAATATAACAAATCCTATGTGTTAGTAAACGATACTTATATAAGCTATGACTATCTTGAATCATCAGGTGTAGTTGTTCTATCATGTTATGAAATGACTATAATCTCCTTGGATACAAAAGACGCCAAAGATGCTATAGAAGATGTGATAGTAGCAAGTGCGGTAGCCGAAGCATTGAATGACATGTTTAAGGAATTTGATAAAAACGTAAGTGCTATTATAATAAAAGAAGAAGATAATTATCTAAACAGTTCGCCCGATATCTACCATATAATATATATCATAGGTGGCACTATTCTGCTACTGTTAGTCATTATTTTAATATTGGCAATTTATATAGCGCGCAATAAATACAGAACCAGGAAATATGAAATAATGAAATATGACAATATGAGCATTAAATCTGAGCATCATGATAGTCTTGAAACAGTGTCTATGGAAATTATTGATAATCGGTACTAATAAAATAGTTTAACTCTTTTAGAACCAGTTTGGTACTGTAATTTCAGTTCATTACTCGTTGAGAATATTGATGATTTTTTTTAAATGAGTATCGGTAGTTACATATTACCATATCATCCATTATATAATCGATGATGCATGTATTAGAATACTTTCCGAATAAGTCTTCTAAATATTGTATTAATTATGAAAAACTATGCTATGTGAGTATGATTCAAAGATGTTTAATGATACGATACTAGATTTTATCTCTAGCGAGATTGTTTAGAATCATTTATCATAACTATGTTTAATAAATTCATCAACGAATATCGATAAAGACCTCTTGTAATTCGAGTATAGGAAGTAGTATTACCATATCAACTTCCGAGTTAACAATTACTCTAAAACATGAGGATTGTACTCCTGTCTTTATTGGAGATCACTATTTAGTCGTTGATAAACTAGTAACCTCAGGTTTCTTTACAAACGATAAAGTACAACATCAAGACCTCACAACACAGTGCAAGATTAATCTAGAAATCAAATGTAATTCTGGAGGAGAATCTAGACAACTAACACCCACGGCGAAGTATACTTTATGCCTCATTCAGAAACGGTAACTGTAGTAGGAGACTGTCTCTCTAATCTCGATGTATATATAATATATACCAATACGGACGCGATATATTCCGACATGAATGGCGTCGCTTATCATATGTTATATCCTAAATGTTGATCATATTCCACAAATGATTGTGAACGAGATTAAATCATCTAACAAATAATTAGTTTTTTATGACATTAACATATAATNNNNNNNNNNNNNNNNNNNNNNNNNNNNNNNNNNNNNNNNNNNNNNATCTTAGGATTCTTGATTATTAATACAAATTCGTTGTGTCTATGANNTGTGAACAAGGTGTCTCATATTATAATGCACAAGAATTAAAGTGTTGTAAACTATCTAGCCAGGAACATATTCAGATTATCGATGTGATAAATACAGCGATACCATCTGTGGACATTGTCCAAGTGACACATTCACGTCAATATATAATCGTTCTCCTCGGTGTCATAGTTGTAGAGGTCACACCTTGTACACCTACCACAAATAGAATATGTCATTGTGACTCGAATAGTTATCGTCTCCTTAAAGCTTCTGATGGTAACTGTGTTACATGTGCTCCTAAAACAAAATATGGTCGTGTGTACGGAAAGAAAGGAGAAAATGATATGGAATACCATTTGTAAGAAATGTCGGAAGGGTACTTATTCAGATATTGTATCTGACTCTGATCAATGTAAACCTATGACAAGATAAGACTTACTCGCATCTACTGGATAGACATAAATATCCTCCTCGTAATAATGAAATATAATATACACTAATTATTAATATCAATCGAGTATTAACATATAAGTTATTTTTAAACCCCTTTTGGGTTCCGTCCTAAACGGCGTTTCGGTCTGTGTCGCCACCATGGTCACACCGAGCCTCTGCGTGCTCCTCCATCGAGGACGACTTCAACTATGACAGCTCGGTGGCGTCTGCCAGCGTGTACATACGAATGGCATTTCTAAGAAAAGTCTACGGTATCCTTTCTACAATTTCCTTTAACAACGGCAACAGCTGCAGTATTTTTATACTTTGAATGCATCGGACATTTATACAAGGGAGTCCTGTTCTAATATTGGCATCAATGTTCGGATCTATAGGCTTGATTTTCGCATTGACTTTACACAGACATGAACATCCCCTGAATCTGTACATACTTTGTGGATTTACACTGTTAGAATCTCTAACGCTGGCCTCTGTTGTTACTTTCTATGATGCACGTATCGTTATGCAAGCTTTCATGTTGACTACTGCAGTGTTTCTTGCTCTGACTACATATACTCTACAATCAAAGAGAGATTTCAGTAAACTTGTAACAGGATTGTTTGCTGCTTTCTGGATTTTAATTTTGTCAGGAGTCTTGAGGATAAAGTTTAAAATAGAATTAATAAAGAACATATAGGTCATTTTTTAAACATGGATAGAAACCAAGGTTGTTAGTTAATAATATACAAGATATTTTTTCTCACTCTGATCCATGTAAACCAAGGACGAGAGACACTCTCATTCCTCATTCACGACACCATTAAAAATGGAAATTAAAGCCCTCTATTAAGCACAGACGGCTACAGGTCTACCATCAGGTTACCTTCGTCTACCTTCACAATGGCCTCTCCTTGTGCCCAGTTCAGTCCNNNNNNNNNNNNCGCTACTAAGGACTCCCTGAATACCGTGACTGACGTCAGACATTGTCTGACTGAATACATCCTGTGGGTTTCTCATAGATGGACCCATAGAGAAAGCGCAGGGCCTCTCTACAGGCTTCTCATCTCTTTCAGAATTGATGCAATGGAGCTATTTGGTAGCGAGTTGAAGGAGTTCTCGAATTCACTTCCGTGGGACAATATCGACAATTGCGTGGAGATCATTAAATGTTTCATCAGAAATGACTCCATGAAAACCGCCAAAGAACTTTGTGCAATAATTGGACTTTGTACTCAATCAGCTATTGTCACTGGAAGAGTCTTCAATGATAAGTATATCGACATACTACTTATGCTGCGAAAGATTCTGAACGAGAACGACTATCTCACCCTCTTGGATCATATCCTCACTGCTAAATACTAAATCTCCTTCATGCTCTCTCACTAATACTCTTACTCACTACACTTTTTATCATCTTATGATGAATGATTGCCTTCATCATTTTTTCGTGGAATATAATATAGGAATAATTAGCACCAGAATAGCTATGGATATCTCGTTAAGAATATTCTCTATAAGAGACATAATGTAGACATAGTTATTATATCCTTCTTAGATAAGTGTTACGCTACTGGAAAGTTTCCATCGTTATTATTACATGAAGATGATATAATTAAACCAACATTGAGATTGGCTCTTATGTTAGCTGGATTGAATTACTGTAATAAATGCATCGAGTATAGAGGGATATAGCAATTCTCGATAATAGTCATGCAATATTTGAATGAGACTGATAATTTAGGTAATACAGTACTACACACATATCTTTCTAGATTATATATCGTTAAAAATCTGTAAGATGTATATTTCTCATAAGTATCCACTGTGTAATATTATTAATGGATATATAGATAACGCAATAGGGACTAATAGTATTGTAAAAGATATAATCGACTATTTACGTACATATCCAGATATCTATATTCCTACTAGTTTGCTGCGTAGTTGCATCATTGATATGCATGATTTATCAGGATTCAGAGATGAATTACTAAGTAAACTACAATCCCACAATAAGTAAGAATCAAATATCAAAAACTCACTTTTGATTTTTCTAGTCTTAAGTAATACATATATTTATTAATAGACCTATGAAATAAAAAAAGGTAACAATGGATTCGCGTATAGCTATTTACGTATTAGTATCGGCATCTCTTTTGTATCTTGTTAATTGTCACAAACTAGTACATTACTTCAATCTGAAAATAAATGGAAGTGATATAACTAATACAGCAGATATATTGCTGGACAATTATCCAATTATGACCTTTGATGGAAAGGATATTTATCCATCTATCTCGTTCATGGTCGGTAATAAACTTTTCCTAGATCTTTATAAAAATATCTTTGAAGAATTTTTCAGACTNNNNNNNNNNNNNNNNNNNNNNNNNNNNNNNNNNNNNNNNNATTATTATTCNNNNNNNNNNACTAACAACMGTCCTAC
>ON843181_del
[truncated: 46,597,391 more chars]
